# Supplementary material for: Circulating tumor cell heterogeneity in neuroendocrine prostate cancer by single cell copy number analysis
Source: NPJ Precis Oncol. 2021 Aug 12;5:76. doi: 10.1038/s41698-021-00211-1 (PMC8361159; doi:10.1038/s41698-021-00211-1)
Supplement: Supplementary file 1 — Supplementary Data 1 [file 41698_2021_211_MOESM1_ESM.csv]

Cohort	Indication	PatientID	CNVID	TubeID	SlideID	CellID	ABR	ACADSB	AKT1	AKT2	AKT3	ANKRD18B	APC	AR	ATM	AURKA	AXIN1	BCL2	BMI1	BRAF	BRCA1	BRCA2	CCDC69	CDH1	CDKN1B	CDKN2A	CDKN2B-AS1	CEP170	CHD1	CHEK2	CHTOP	CXCR4	CYP17A1	EGFR	EIF4E3	ERCC2	ETV1	ETV4	ETV5	ETV6	EZH2	FCMR	FNIP1	FOXO3	FOXP1	GAGE8	GCOM1	HERPUD1	IFT81
WE-001	CRPC-NE	10	003449H_36827	3449	003449H	36827	-1.015	-0.491	1.957	2.147	5.634	4.394	1.316	0.362	-1.358	0.105	-3.336	-0.524	-5.929	3.552	-0.134	10.151	2.223	-5.464	-5.082	1.866	-1.757	1.689	1.325	-6.429	4.804	-1.834	-4.392	0.849	-0.182	3.781	1.344	-3.304	1.862	-2.013	0.848	6.805	3.034	-0.323	1.124	0.742	-0.894	-5.511	2.147
WE-001	CRPC-NE	10	003449J_1799337	3449	003449J	1799337	-1.029	0.036	1.133	0.072	12.703	10.538	2.274	0.046	-1.182	-3.088	-2.374	-0.766	-3.332	0.138	2.622	11.538	2.089	-8.644	-1.266	6.789	2.641	2.532	1.116	-9.761	5.295	-4.602	-4.138	-0.374	-2.769	0.902	0.922	-1.419	0.674	-1.162	0.945	7.03	2.209	2.29	0.528	0.335	-3.177	-9.869	2.077
WE-001	CRPC-NE	10	003449K_1046076	3449	003449K	1046076	-2.691	-1.212	1.128	1.027	3.186	3.22	0.403	0.693	-0.531	-1.799	-1.212	0.127	-3.692	1.004	1.669	5.101	0.02	-5.603	-2.229	0.187	0.494	1.144	2.186	-3.148	2.431	-0.776	-2.11	1.338	-1.01	1.044	1.694	1.678	0.488	-1.96	0.567	4.036	-0.074	0.308	1.87	-0.763	-0.626	-1.767	1.56
WE-001	CRPC-NE	10	003449K_1068787	3449	003449K	1068787	0.059	-0.399	0.8	1.106	1.655	-1.229	0.361	0.184	-0.141	-0.288	-2.077	-0.357	-0.657	1.393	-0.508	5.711	-0.578	-4.21	-2.318	-0.473	-1.48	0.058	1.316	-2.95	0.006	-2.299	-3.598	2.105	1.399	0.361	0.143	1.729	-0.456	-1.675	0.848	3.354	-1.126	-0.499	0.017	-0.049	-0.19	-1.304	-0.489
WE-001	CRPC-NE	10	003449K_1157187	3449	003449K	1157187	-0.908	-0.691	1.55	-0.155	3.41	0.483	0.764	-0.905	-0.255	-0.022	-1.232	-0.207	-1.745	0.669	0.549	2.292	-0.231	-3.004	-1.033	0.667	0.327	0.403	1.591	-3.001	0.252	-2.292	-0.672	0.987	0.202	-1.335	0.527	0.456	0.658	-1.652	0.14	0.641	0.089	0.254	0.654	0.367	-0.666	-1.374	0.157
WE-001	CRPC-NE	10	003449K_1159231	3449	003449K	1159231	-0.422	-1.938	1.504	0.362	0.594	1.2	1.184	-1.112	-1.979	0.315	-1.275	0.606	-1.829	0.794	1.926	4.798	0.125	-3.236	-2.079	0.396	0.096	0.083	-1.178	-3.394	1.07	-2.051	-2.09	0.474	-0.313	0.499	1.265	-1.8	1.249	-1.316	0.385	4.039	-0.331	0.092	1.779	0.354	0.209	-0.83	0.625
WE-001	CRPC-NE	10	003449K_1222741	3449	003449K	1222741	-2.051	-1.319	-0.718	2.105	6.572	2.766	1.629	0.678	-1.743	0.714	-2.004	0.083	-4.061	1.444	0.292	6.094	1.444	-4.035	-2.911	0.92	-0.296	1.426	1.482	-3.907	2.334	-1.771	-2.715	0.653	1.044	2.151	1.419	0.622	0.913	-1.351	0.161	4.397	0.366	1.159	1.583	2.12	-0.303	-2.077	1.823
WE-001	CRPC-NE	10	003449K_138198	3449	003449K	138198	-0.378	-0.282	0.746	0.92	5.267	1.912	1.499	0.663	0.402	1.719	-1.926	1.137	-2.43	0.382	0.374	5.804	0.98	-2.643	-1.44	1.647	-0.387	1.211	2.241	-4.077	1.353	-1.487	-1.861	-0.257	1.315	1.063	0.625	1.125	0.728	-0.748	0.032	3.736	1.842	1.04	0.525	0.822	-2.739	-3.194	-0.318
WE-001	CRPC-NE	10	003449K_1738491	3449	003449K	1738491	-1.232	-0.093	2.159	1.462	6.35	2.41	1.232	0.064	-2.72	1.014	-0.109	-0.92	-3.428	1.183	2.561	8.915	-1.459	-4.864	-3.459	0.925	0.347	0.865	1.977	-4.648	2.202	-0.996	-3.507	1.212	1.343	1.821	1.254	0.926	1.964	-3.907	0.062	6.474	1.191	-0.729	0.485	2.008	-0.055	-3.383	2.748
WE-001	CRPC-NE	10	003449K_1784425	3449	003449K	1784425	-0.41	-1.163	-0.165	0.182	0.425	-1.128	0.274	0.045	0.596	1.169	0.183	-1.472	-1.303	0.202	-0.907	1.057	-0.768	1.983	-0.37	-0.339	-0.101	0.905	0.042	-0.471	-0.063	-0.862	-1.119	0.803	0.642	-0.388	-0.101	-0.115	0.093	0.547	0.391	-0.284	-1.715	0.926	0.613	-0.428	1.097	1.896	0.879
WE-001	CRPC-NE	10	003449K_286152	3449	003449K	286152	0.701	-3.066	3.595	-0.022	-1.69	-3.197	2.068	-0.235	-0.674	1.213	-3.618	1.788	-4.98	1.936	1.658	-2.757	0.852	1.573	-3.167	-1.863	-6.682	0.676	1.853	6.169	2.707	0.345	-2.664	0.347	-0.629	-2.527	0.881	0.196	2.517	-3.348	0.116	1.445	-0.414	2.234	1.058	1.493	3.089	3.208	-0.418
WE-001	CRPC-NE	10	003449K_291144	3449	003449K	291144	-1.336	1.301	-2.238	0.927	1.225	0.182	1.182	0.125	0.497	-1.839	0.345	-1.154	2.206	2.213	0.702	-2.24	0.578	2.115	0.655	0.175	0.369	0.187	-0.404	-2.74	-0.882	-2.203	0.598	-0.31	-0.207	-0.201	1.328	-0.193	-0.571	1.551	0.008	0.768	-1.936	1.224	0.945	1.128	0.924	1.913	-0.452
WE-001	CRPC-NE	10	003449K_336828	3449	003449K	336828	0.935	0.905	-0.384	0.652	-0.113	-0.928	-0.183	-0.283	-0.434	0.9	0.731	0.723	0.35	0.447	0.079	0.178	-0.913	-0.405	0.612	0.38	-0.011	0.281	0.085	0.29	-0.6	0.713	0.188	-0.124	0.421	-0.176	0.293	0.447	1.347	-0.549	0.607	-0.374	0.072	0.823	1.212	0.021	-1.014	0.237	1.083
WE-001	CRPC-NE	10	003449K_40959	3449	003449K	40959	-0.244	0.069	-0.069	-0.429	2.162	-0.529	1.453	-0.323	1.405	0.443	0.266	-1.819	1.294	0.911	0.086	0.458	0.194	-0.152	0.174	-0.884	1.643	-0.119	-0.5	-0.173	-0.061	1.213	0.389	-0.635	-0.532	-0.561	0.338	0.082	-0.493	-1.587	0.508	-0.077	-0.987	-0.421	0.865	-0.448	-0.553	0.553	2.333
WE-001	CRPC-NE	10	003449K_483682	3449	003449K	483682	-1.07	-0.598	0.525	-0.379	-0.987	4.276	0.448	-1.207	1.226	-1.949	-3.751	-0.49	-4.426	1.596	3.342	4.693	0.383	-2.173	-1.595	2.941	1.292	0.639	1.026	-0.923	0.066	-0.931	-2.612	-0.919	0.581	1.042	1.252	1.707	-0.382	-1.292	1.095	2.763	-0.254	0.617	1.797	-0.159	-0.32	0.574	-0.571
WE-001	CRPC-NE	10	003449K_540156	3449	003449K	540156	-0.153	-0.076	1.183	-2.152	0.248	-1.964	0.409	0.196	-1.478	0.156	0.814	-0.851	-0.863	0.623	0.47	0.111	-0.806	-0.984	0.291	-0.827	-0.395	-0.102	0.791	-2.1	-1.197	0.132	-0.496	0.04	0.665	-2.048	0.734	2.433	2.243	0.464	0.049	0.06	-1.209	-0.735	0.62	-0.419	0.203	0.385	0.9
WE-001	CRPC-NE	10	003449K_651378	3449	003449K	651378	-0.107	-0.141	0.614	-0.203	3.269	1.988	1.523	0.907	-0.104	-0.106	-0.699	-0.206	-1.635	1.106	2.049	7.311	0.131	-3.087	-1.776	0.151	0.664	1.894	1.464	-3.73	1.134	-2.296	-1.784	0.769	0.936	1.161	0.126	2.108	0.733	-2.448	0.216	2.352	-0.985	-0.289	1.751	0.717	-0.064	-3.033	1.49
WE-001	CRPC-NE	10	003449K_669737	3449	003449K	669737	0.891	-0.04	0.368	-0.826	0.673	-0.477	0.742	-0.837	0.391	0.337	0.285	-0.451	-0.762	1.186	0.153	-1.671	-0.744	0.708	0.01	0.425	-1.662	-0.226	0.82	-2.237	-0.442	-0.682	-0.001	-0.136	0.949	-1.419	0.612	0.69	-0.501	-0.568	0.366	-1.388	-0.169	0.012	0.616	-0.829	-0.339	0.143	-0.939
WE-001	CRPC-NE	10	003449K_674675	3449	003449K	674675	-1.01	-1.292	1.185	1.113	2.241	3.66	1.728	1.061	-1.719	-0.835	-1.545	1.077	-4.29	1.606	0.95	6.96	-0.124	-6.58	-4.354	1.67	-0.122	0.843	2.41	-6.413	1.725	-1.068	-2.777	0.719	-0.125	2.137	0.968	-0.283	-0.298	-3.027	0.03	2.564	1.41	0.22	1.803	1.22	0.942	-5.199	0.279
WE-001	CRPC-NE	10	003449K_67622	3449	003449K	67622	-0.03	-1.477	1.523	0.499	6.279	2.687	1.233	-1.389	-0.669	-0.422	-1.744	1.155	-6.048	2.961	-1.003	9.375	-1.454	-3.891	-4.233	2.335	0.095	1.026	1.686	-7.153	4.042	-2.265	-3.779	1.249	1.946	1.475	0.828	-1.065	2.592	-4.237	1.081	7.264	2.249	1.073	1.107	0.921	-0.883	-6.288	1.485
WE-001	CRPC-NE	10	003449K_684286	3449	003449K	684286	-1.184	0.002	0.069	-1.4	-2.268	2.388	0.183	0.116	-1.191	-0.467	0.321	0.277	0.278	-0.545	0.034	1.84	-3.522	1.201	-0.187	-0.078	-1.211	-0.307	-1.283	-0.075	0.171	-0.451	-0.42	0.832	1.153	-0.771	-0.386	-1.653	1.848	0.002	0.136	0.789	0.088	1.112	-0.113	-0.707	-0.421	0.734	0.686
WE-001	CRPC-NE	10	003449K_702767	3449	003449K	702767	-0.211	-4.75	0.952	1.799	1.985	2.585	1.521	-1.554	-2.744	0.831	-2.278	1.46	-3.57	-1.267	2.026	9.153	-0.046	-4.666	-3.013	-0.198	-0.84	2.157	2.563	-4.373	4.22	-0.789	-3.086	2.008	0.824	3.014	2.273	1.314	-0.219	-2.237	0.425	5.896	2.427	1.328	-0.198	-0.77	-1.804	-2.599	1.195
WE-001	CRPC-NE	10	003449K_731747	3449	003449K	731747	-3.28	-0.459	1.915	-1.065	2.379	0.403	1.315	-0.054	-0.636	-0.735	0.675	-1.16	1.09	0.476	-0.53	-0.198	-0.414	-1.658	-0.043	0.087	0.559	0.011	0.7	-2.165	-0.831	-0.992	-1.076	0.129	0.648	-2.248	0.205	-1.198	1.77	-0.095	0.721	0.17	-2.291	0.748	0.489	-0.638	-0.127	2.075	-0.567
WE-001	CRPC-NE	10	003449K_936305	3449	003449K	936305	-0.704	-0.256	0.128	0.92	1.871	2.959	0.992	0.593	0.266	-1.433	-1.033	1.99	-4.558	1.287	2.229	6.804	1.085	-3.062	-1.655	0.554	0.762	1.001	1.284	-2.345	1.707	-2.529	-2.569	-0.657	0.736	1.883	1.151	1.518	-0.626	-1.157	1.44	3.241	0.734	2.36	0.528	0.217	-0.528	-0.645	-0.045
WE-001	CRPC-Adeno	11	003699H_149992	3699	003699H	149992	-0.722	1.126	0.733	0.03	4.469	-4.257	0.229	-2.126	1.042	1.584	0.194	0.273	0.194	2.26	0.635	0.82	-4.391	2.35	0.835	-3.928	-3.506	1.415	0.91	2.311	-0.456	-1.825	0.895	0.048	-0.298	1.664	0.862	0.813	-0.657	1.608	1.297	-2.523	0.277	-1.366	1.925	-0.971	2.606	-0.102	1.64
WE-001	CRPC-Adeno	11	003699H_179715	3699	003699H	179715	1.643	-1.244	-1.829	0.148	5.078	1.53	0.764	-0.418	1.629	-2.242	0.156	-1.777	-2.396	4.077	3.405	-2.696	-1.488	2.994	2.292	0.175	1.67	1.992	-0.291	2.071	1.586	-0.116	1.79	-0.328	-4.537	3.139	1.171	5.492	0.067	2.752	2.332	3.711	0.356	-0.942	2.543	1.962	-0.302	-0.035	-1.098
WE-001	CRPC-Adeno	11	003699H_391084	3699	003699H	391084	-0.011	-0.288	0.847	-0.17	1.059	-0.411	0.699	-0.415	0.251	0.902	0.308	-0.657	-1.262	1.091	0.48	0.564	-1.308	-0.705	0.641	-0.671	-0.61	-0.108	0.391	-0.553	-1.593	-0.43	-1.175	-0.049	-2.579	-0.282	0.052	2.079	-0.6	-0.87	1.536	-0.487	-1.836	-0.43	0.455	-0.031	-0.303	2.171	-0.08
WE-001	CRPC-Adeno	11	003699H_404589	3699	003699H	404589	-0.72	0.198	-0.266	-0.616	1.553	-0.054	0.081	0.189	0.38	0.886	1.049	-0.649	0.745	0.442	0.346	0.27	-0.234	0.463	0.061	0.319	-1.242	0.914	1.03	0.059	-1.609	-1.213	0.371	-0.336	-1.54	1.161	0.749	1.92	0.097	0.997	-1.229	-1.064	0.226	-0.091	0.585	0.268	-0.725	0.89	-0.863
WE-001	CRPC-Adeno	11	003699H_480465	3699	003699H	480465	0.801	-0.651	-0.644	0.357	5.483	4.481	0.822	0.269	2.244	1.412	0.869	1.399	-2.184	-1.519	1.389	0.506	-0.308	0.663	0.86	3.976	3.006	0.818	0.17	4.442	1.298	-1.465	-2.754	-0.731	1.011	1.783	0.655	-1.392	2.454	1.644	-0.731	0.068	0.752	0.707	2.12	1.096	0.874	-1.417	1.762
WE-001	CRPC-Adeno	11	003699H_507183	3699	003699H	507183	0.162	-1.173	0.063	2.483	7.377	2.078	0.262	-1.74	1.75	1.399	-0.756	-0.706	-0.023	0.186	3.305	0.642	-0.398	0.508	2.417	-3.093	-1.842	-2.608	1.699	1.137	1.293	2.821	0.184	-1.2	1.295	3.685	-0.008	3.727	1.479	0.243	-0.65	4.353	-5.874	0.31	-3.722	-1.959	-1.041	0.836	-2.443
WE-001	CRPC-Adeno	11	003699H_545007	3699	003699H	545007	-0.361	0.758	0.007	0.249	-0.837	0.767	-0.814	-0.04	0.558	-0.932	0.681	0.329	-1.535	0.622	1.112	2.391	-1.553	1.065	-0.154	-0.294	0.927	0.379	-1.341	-1.43	-0.779	-0.73	0.109	0.741	1.75	1.812	0.718	0.426	-0.741	0.541	1.111	2.378	-0.85	-1.65	1.161	1.794	-0.125	2.095	1.233
WE-001	CRPC-Adeno	11	003699H_607826	3699	003699H	607826	-2.821	1.348	1.47	1.168	-0.115	-1.017	0.758	0.282	-0.29	4.45	-0.853	-1.249	0.256	-1.282	0.652	3.242	0.531	4.469	-0.273	0.355	-1.765	-3.057	-0.846	-1.527	1.959	0.138	0.36	-0.167	-1.324	-3.824	-0.423	-15.551	-0.659	-1.085	1.006	-0.761	-3.844	-1.648	0.808	0.57	1.475	3.409	0.395
WE-001	CRPC-Adeno	11	003699H_9084	3699	003699H	9084	-0.985	-0.699	0.572	0.339	0.25	0.01	0.145	-1.136	-1.046	1.38	0.462	-0.357	-0.234	1.214	-0.267	1.101	-0.624	0.77	0.434	-0.081	-0.396	-0.551	1.811	-0.784	-1.952	-0.488	-0.272	-0.061	-2.66	0.708	-0.185	-0.644	0.556	-0.208	0.743	1.431	-0.825	-0.122	0.812	-0.309	-0.394	1.313	0.041
WE-001	CRPC-Adeno	11	003699J_100705	3699	003699J	100705	0.564	1.05	-0.248	-0.075	-1.525	0.452	0.15	0.025	0.009	0.931	-0.61	-1.199	-0.197	0.547	1.324	0.849	-0.025	0.764	0.126	0.238	-2.634	-0.18	-1.156	0.571	0.552	-0.153	0.442	0.031	1.05	-0.22	0.621	-1.569	-0.441	1.275	-0.349	2.766	-0.966	0.148	0.249	-0.966	0.425	0.549	1.031
WE-001	CRPC-Adeno	11	003699J_106758	3699	003699J	106758	0.797	-0.268	-0.758	-0.812	2.776	2.903	1.787	-0.421	1.342	-0.67	-0.619	-0.16	0.54	0.499	-0.287	-0.541	2.596	-0.74	-0.302	-1.219	-1.741	0.417	1.9	-0.174	-0.592	-1.398	1.104	-0.352	-0.044	1.277	0.673	-3.539	-0.971	0.415	0.803	-1.386	-0.495	0.753	0.357	0.531	0.424	2.24	-0.117
WE-001	CRPC-Adeno	11	003699J_23279	3699	003699J	23279	-0.733	-1.966	-0.503	0.406	-1.063	0.619	1.022	-0.898	-0.365	0.733	0.065	-1.512	-0.07	2.347	0.592	-0.167	-0.831	-1.275	1.217	0.164	-0.898	0.521	0.527	2.548	-0.689	-0.441	-0.179	-0.195	-3.32	0.227	0.754	1.176	-0.215	2.098	-0.039	2.378	0.137	-1.674	1.152	-1.427	1.116	0.755	1.934
WE-001	CRPC-Adeno	11	003699J_320794	3699	003699J	320794	-1.06	0.986	0.565	-1.361	3.413	2.916	0.641	-2.709	0.545	1.435	0.999	-0.108	-0.698	2.822	0.155	2.558	-2.396	1.237	-0.32	1.364	0.259	0.709	2.07	0.61	-1.44	-0.472	-0.906	0.145	0.359	2.839	0.348	3.014	1.404	0.937	0.692	1.714	-1.971	0.108	0.053	-0.832	-1.151	3.353	1.387
WE-001	CRPC-Adeno	11	003699J_77416	3699	003699J	77416	-1.509	0.182	-0.964	-0.025	-0.384	2.056	1.982	0.782	0.628	1.056	0.687	0.224	-0.84	-0.592	-0.149	1.031	0.767	0.669	1.173	-1.626	-3.897	-0.428	1.641	4.061	0.025	-2.309	1.561	-1.179	0.754	1.902	-1.827	1.886	-0.657	0.862	-0.165	1.388	-1.91	1.447	1.972	-1.054	1.099	1.172	3.12
WE-001	CRPC-Adeno	11	003699J_88883	3699	003699J	88883	-0.234	0.417	-1.102	-0.749	3.064	-1.107	0.998	0.251	0.978	2.684	-0.217	0.5	-1.756	2.006	0.915	1.488	-2.049	0.545	-0.625	-0.493	-0.661	0.839	-0.435	-0.792	-0.861	-0.54	0.128	-0.662	-1.525	1.057	-0.191	-0.118	1.317	-0.084	-0.04	1.416	-1.622	1.525	0.794	-0.015	-0.994	1.867	-0.832
WE-001	CRPC-Adeno	11	003699J_97395	3699	003699J	97395	1.395	-0.896	0.132	0.316	-0.33	0.685	-2.69	-1.133	1.159	0.478	-0.159	-0.08	2.794	2.032	0.455	2.5	0.578	0.424	-0.116	-0.264	0.496	0.457	-0.656	1.516	-0.562	-0.685	1.903	1.73	-0.656	0	0.659	1.744	2.498	1.18	-1.38	3.523	-0.811	1.708	2.155	0.58	-0.447	1.248	-0.258
WE-001	CRPC-NE	12	005926G_1099216	5926	005926G	1099216	0.933	-0.448	0.239	-3.601	2.19	-3.079	1.389	1.929	1.312	3.026	0.781	-1.131	-7.042	-0.701	4.269	3.998	1.176	1.869	-3.801	-4.037	-0.839	-0.159	0.282	-14.957	2.93	-3.984	-4.863	-2.181	-1.796	-4.017	-1.622	1.326	-0.36	-3.611	-0.076	1.149	0.792	1.735	-0.774	5.034	2.383	1.316	0.01
WE-001	CRPC-NE	12	005926G_1204289	5926	005926G	1204289	-1.356	1.296	1.172	-5.852	9.934	0.701	-3.797	1.604	1.701	2.12	0.317	0.322	-0.068	-0.148	-0.644	-0.761	0.986	0.658	-6.068	0.686	-4.952	1.097	-1.233	-11.6	5.681	-6.286	0.53	-0.216	-3.016	-3.853	0.507	-5.186	-0.605	-8.572	-0.109	5.893	2.197	-0.49	-0.194	3.094	-2.332	2.28	3.514
WE-001	CRPC-NE	12	005926G_1322764	5926	005926G	1322764	1.536	-1.572	-0.484	-5.634	-4.118	1.191	-1.616	1.369	0.697	1.77	-0.51	-2.24	1.03	1.686	-0.125	-4.227	0.209	-1.955	-6.316	0.516	-10.613	-0.37	-1.922	-7.866	4.322	-6.687	-0.157	-0.414	-6.546	-12.752	1.525	2.237	3.034	-5.638	-1.085	3.084	-1.524	-0.957	-1.726	3.433	-1.981	0.034	3.309
WE-001	CRPC-NE	12	005926G_1656990	5926	005926G	1656990	-0.831	0.016	1.158	-5.434	4.762	4.513	0.227	1.777	-0.079	-0.656	-0.497	-0.648	0.736	1.399	2.802	2.462	-1.016	1.672	-8.061	2.992	-0.15	2.631	-0.514	-9.971	3.531	-5.239	4.728	0.476	-2.918	-2.277	3.366	-2.992	0.21	-5.808	0.504	3.652	1.314	2.59	-0.641	5.451	0.652	0.431	1.465
WE-001	CRPC-NE	12	005926G_1657523	5926	005926G	1657523	-1.036	0.569	0.789	-5.598	6.235	-0.31	-1.027	2.163	-2.153	1.637	1.071	-2.474	1.248	1.26	0.818	-1.892	1.329	3.037	-8.77	-0.717	1.714	2.204	2.656	-10.256	4.907	-4.116	0.228	0.011	-1.215	-7.192	-1.087	0.296	3.066	-4.264	0.365	5.308	-1.073	-0.807	-0.577	2.012	-1.367	0.447	1.009
WE-001	CRPC-NE	12	005926G_184804	5926	005926G	184804	-2.361	-1.195	1.707	-1.36	6.852	6.489	-3.171	0.697	0.882	1.076	-0.152	1.901	-5.245	0.939	1.141	-0.764	-0.019	0.067	-5.49	3.958	1.069	0.982	-0.57	-6.924	5.401	-0.066	0.513	-0.551	-1.473	1.39	-0.072	-0.078	0.716	-2.566	-1.632	7.951	-3.685	-3.026	-0.431	1.64	-1.119	-0.284	-3.791
WE-001	CRPC-NE	12	005926G_194253	5926	005926G	194253	0.129	0.715	0.395	-0.221	3.768	1.819	-1.089	0.752	0.592	-1.761	-0.303	0.261	0.628	2.153	-0.064	1.234	0.466	1.44	-2.206	0.957	-2.756	1.001	1.601	-5.736	7.009	0.672	-0.884	0.121	-0.127	-0.433	-0.045	-0.791	2.978	-0.866	1.093	6.713	-1.573	-0.599	-0.312	0.955	1.929	-1.171	-2.288
WE-001	CRPC-NE	12	005926G_1946729	5926	005926G	1946729	-3.116	-1.044	0.768	1.409	8.869	8.151	-0.396	-1.986	1.751	-2.419	-1.092	0.444	-6.025	-0.208	1.294	-0.85	1.001	2.256	-2.676	3.077	2.394	0.859	-0.63	-4.889	3.571	-0.197	0.682	-0.568	-2.369	-0.509	0.482	-5.059	1.803	-2.615	-0.982	7.074	-1.317	-1.959	-0.884	1.802	0.298	0.069	1.747
WE-001	CRPC-NE	12	005926G_2234341	5926	005926G	2234341	-0.965	-0.649	2.7	0.266	4.234	0.158	-2.846	2.061	2.384	1.301	-1.071	-0.39	-5.251	-0.195	-0.215	-0.432	0.756	-2.446	-5.221	4.702	0.892	1.75	3.86	-5.971	6.95	-1.655	-1.146	-0.855	-1.05	0.424	-1.402	1.516	-0.199	-2.821	0.645	7.549	-5.179	-1.845	-4.162	2.888	-2.917	-1.497	1.385
WE-001	CRPC-NE	12	005926G_2327804	5926	005926G	2327804	-0.69	1.177	1.015	0.032	6.881	-0.106	-1.493	-0.577	0.6	-1.214	-0.66	-1.182	-0.953	0.558	2.171	-1.188	2.959	-1.202	-5.726	7.729	3.571	2.219	-4.813	-0.875	4.009	1.265	2.943	-0.022	1.885	1.745	3.375	4.018	3.865	-2.439	-2.674	4.833	-5.354	2.209	3.873	2.699	-2.725	3.229	0.136
WE-001	CRPC-NE	12	005926G_2626970	5926	005926G	2626970	-0.098	-1.987	-1.335	-0.422	-3.088	0.584	-0.827	-2.104	1.357	1.168	-0.131	-1.642	0.858	-0.116	-0.472	0.206	-0.681	1.546	0.492	-1.282	-3.724	0.555	-0.232	0.645	-1.009	-0.567	0.536	0.729	1.233	1.681	0.822	-3.572	-2.978	1.975	2.471	2.659	-0.256	0.253	1.761	-0.137	-0.107	0.258	1.106
WE-001	CRPC-NE	12	005926G_2733375	5926	005926G	2733375	-0.194	-0.444	1.98	-2.903	13.993	4.991	-2.125	1.111	-0.639	5.371	-0.564	0.76	0.133	1.645	4.598	0.456	1.206	1.417	-7.365	2.128	2.046	1.955	-0.628	-5.819	6.779	-1.033	0.443	-1.267	-1.521	-2.009	-1.588	2.058	0.13	-3.543	2.033	11.842	-3.779	2.119	-0.61	0.925	-0.158	1.076	-0.827
WE-001	CRPC-NE	12	005926G_2961237	5926	005926G	2961237	2.245	0.609	2.33	-4.908	8.749	2.379	-0.875	-1.63	-2.124	1.428	-2.084	-1.844	-5.967	3.702	3.489	2.615	1.341	4.621	-5.99	2.981	-0.962	1.912	-1.119	-1.833	2.646	1.772	-0.04	-1.569	-0.736	-4.213	0.029	1.954	0.789	-2.892	1.234	7.247	-3.317	1.257	3.4	-0.132	-1.146	6.524	1.818
WE-001	CRPC-NE	12	005926G_642456	5926	005926G	642456	-0.324	0.735	1.161	-5.594	11.785	2.511	-2.728	0.731	-0.374	4.832	-0.111	-0.226	5.293	0.535	2.989	-0.897	-0.978	-0.561	-3.879	3.469	0.446	2.013	0.039	-4.591	7.635	-1.311	3.696	-0.381	-0.724	-4.011	1.13	-2.623	0.14	-0.54	1.57	8.535	-4.212	-0.777	0.793	2.359	1.604	1.658	-3.627
WE-001	CRPC-NE	12	005926G_654286	5926	005926G	654286	0.146	-0.282	2.291	-2.582	14.327	4.466	-2.427	1.757	-2.905	3.305	-0.054	0.115	1.465	-0.016	4.15	-0.805	0.259	0.014	-5.285	3.481	1.871	3.526	1.346	-5.14	8.391	-3.595	1.935	-1.065	-2.792	-3.953	0.291	1.939	0.493	-2.394	-0.565	13.427	-3.717	-0.212	-0.355	1.991	0.513	2.201	-2.093
WE-001	CRPC-NE	12	005926G_840609	5926	005926G	840609	1.294	-0.877	0.56	-4.847	4.438	-2.298	0.875	2.314	-0.893	1.423	1.188	-1.106	-1.239	0.438	1.93	1.812	1.761	4.464	-5.616	-4.368	-3.314	1.133	2.496	-9.56	1.992	-0.975	-0.229	0.271	-3.958	-3.01	-1.409	0.607	1.681	-4.302	1.125	1.871	-0.514	2.187	0.147	5.737	0.539	1.799	2.02
WE-001	CRPC-NE	12	005926G_969076	5926	005926G	969076	-0.994	-1.635	0.184	-6.9	10.243	0.793	-1.045	2.825	-0.441	1.82	-1.117	-0.182	-1.977	0.128	0.172	1.487	-1.999	-0.98	-8.596	1.337	-3.19	0.98	1.38	-11.779	3.95	-2.843	1.948	0.181	-0.637	-5.066	1.276	1.939	2.199	-4.549	1.751	4.889	-0.961	-0.595	0.171	4.722	1.432	-0.3	1.371
WE-001	CRPC-NE	12	005926H_1048347	5926	005926H	1048347	-0.994	1.031	-0.32	-1.434	0.36	-0.75	0.703	0.662	-0.692	0.926	0.111	-0.921	1.683	0.222	-0.73	0.231	-2.21	0.627	1.603	-1.434	0.695	-0.581	0.271	0.002	0.227	-0.06	1.024	0.667	-0.253	-1.151	0.526	0.42	1.909	0.676	1.422	0.684	-1.398	0.697	0.466	0.537	0.312	-0.557	2.092
WE-001	CRPC-NE	12	005926H_1054980	5926	005926H	1054980	-2.844	0.456	1.57	-1.707	7.838	4.734	-0.256	-0.886	1.502	-1.614	-0.821	3.144	-3.047	3.859	1.178	2.622	-0.492	-0.499	-2.486	3.566	1.388	0.7	-0.565	-5.038	5.717	0.007	-0.157	-0.412	-0.298	-0.024	1.986	-0.072	0.165	-1.266	-0.13	9.222	-2.4	-1.346	-0.358	1.723	0.819	3.586	0.225
WE-001	CRPC-NE	12	005926H_1057671	5926	005926H	1057671	-1.3	-1.556	1.432	-1.032	7.834	3.734	-1.95	0.928	1.879	2.479	-0.086	2.329	-6.192	0.607	0.375	-0.198	1.433	-1.144	-5.021	3.534	0.831	1.865	-2.555	-7.626	5.941	0.669	-0.057	-0.209	-1.524	0.004	0.698	-1.304	0.377	-2.104	-1.335	8.805	-2.912	-1.767	-0.836	2.023	-1.026	-0.113	-1.133
WE-001	CRPC-NE	12	005926H_1060603	5926	005926H	1060603	0.753	-1.243	0.697	-5.359	-0.651	-1.756	0.821	2.897	0.06	2.854	1.429	-0.301	-3.796	1.03	2.174	1.633	-2.56	3.963	-7.502	-4.621	-3.322	1.694	1.592	-5.841	0.98	-2.914	-1.839	-1.34	-6.619	-5.173	-0.337	0.8	0.737	-5.376	0.429	3.023	0.929	0.256	-0.959	4.219	1.871	1.669	0.37
WE-001	CRPC-NE	12	005926H_1164192	5926	005926H	1164192	-1.323	-2.266	1.679	1.119	9.912	5.854	-2.57	-0.069	0.248	-4.108	-1.921	-0.48	-1.151	2.734	1.99	0.457	0.768	-1.088	-6.802	1.515	0.955	1.67	-0.696	-9.585	6.458	-2.199	-1.22	1.248	-2.657	1.71	0.623	4.644	3.197	-3.937	0.584	8.917	-4.601	0.549	-1.319	2.875	-0.853	-1.699	1.386
WE-001	CRPC-NE	12	005926H_1192754	5926	005926H	1192754	-3.668	-0.941	4.319	-0.012	4.083	4.975	-0.101	0.412	2.372	2.333	1.386	0.355	-4.753	-3.31	-1.813	2.448	1.23	-1.905	-4.019	9.246	2.541	2.153	-2.959	-5.745	4.105	3.294	1.721	-1.239	-2.957	-3.064	2.018	-2.849	-0.56	-4.385	-2.141	7.911	-4.877	-1.427	-1.495	2.215	3.422	3.548	-2.5
WE-001	CRPC-NE	12	005926H_1307193	5926	005926H	1307193	0.265	1.071	1.935	-1.339	-5.69	1.213	1.232	-0.894	0.235	-4.887	-1.886	-0.586	1.357	-0.102	0.129	-0.047	-1.63	0.808	-0.574	0.394	1.561	-0.237	0.817	1.674	1.944	-1.641	-2.471	-2.458	-3.192	-9.473	1.849	-0.605	3.327	-3.208	-0.457	2.05	-5.957	-2.674	0.091	2.753	0.387	-0.829	-0.613
WE-001	CRPC-NE	12	005926H_1354182	5926	005926H	1354182	-0.082	-0.125	-1.471	-0.189	-1.589	1.919	0.475	-2.646	2.038	0.587	0.2	-1.057	0.975	1.133	-0.174	1.834	0.007	-0.191	0.966	-0.799	-0.234	-1.487	0.463	2.274	-0.009	2.894	0.114	-1.481	-0.207	0.035	0.04	1.421	2.905	-0.694	0.072	4.999	-2.491	1.224	0.273	-0.918	1.282	1.455	1.643
WE-001	CRPC-NE	12	005926H_1359154	5926	005926H	1359154	-1.116	-0.981	0.242	-1.168	2.886	0.817	-0.67	-0.073	-0.121	0.509	-0.473	0.822	-2.208	-0.074	0.416	-0.327	-2.895	0.458	-1.663	0.675	-0.789	0.641	0.63	-3.233	1.807	-0.951	-1.388	-0.218	0.758	-0.484	0.612	-3.055	0.335	-2.134	-1.121	2.867	-1.487	-2.981	0.26	0.973	-0.621	0.548	1.262
WE-001	CRPC-NE	12	005926H_185482	5926	005926H	185482	-0.382	-0.887	1.991	-0.014	6.948	1.829	-1.203	-0.161	1.118	0.639	0.158	0.969	-1.841	0.2	0.311	0.918	-1.687	0.162	-2.675	2.383	-0.095	0.989	0.59	-4.956	4.843	-0.374	1.089	-2.793	-0.716	-0.413	1.26	-1.223	1.44	0.123	-0.999	6.312	-1.712	-1.868	1.245	1.264	-0.067	1.07	-0.521
WE-001	CRPC-NE	12	005926H_290015	5926	005926H	290015	1.753	-0.102	-0.49	-4.652	8.876	2.194	-0.651	1.38	-0.334	1.173	-0.591	-1.68	1.584	2.623	1.459	0.04	0.964	-0.858	-4.004	-0.822	-2.427	1.937	2.114	-8.004	4.221	-4.117	2.013	-0.801	-0.992	-1.945	3.016	0.494	2.645	-4.225	0.627	4.676	-0.341	2.014	0.78	3.102	1.734	1.07	-0.269
WE-001	CRPC-NE	12	005926H_31246	5926	005926H	31246	-0.402	0.396	0.262	1.482	9.391	4.078	-0.54	-0.025	0.102	0.82	-0.721	1.805	-4.378	-0.769	1.451	1.22	0.355	0.404	-4.301	1.948	0.522	1.118	-0.962	-5.399	5.004	-0.796	-0.204	0.42	-2.019	-0.249	0.788	1.095	2.071	-2.022	-0.989	7.689	-1.61	-1.588	-0.237	0.465	-1.414	0.722	1.859
WE-001	CRPC-NE	12	005926H_329299	5926	005926H	329299	-0.982	0.771	0.462	1.399	3.8	13.094	-2.798	-1.929	-2.997	-7.141	1.119	3.454	-3.764	2.71	0.82	6.706	1.23	3.632	1.486	2.555	-0.301	-0.076	-2.78	-10.908	7.186	4.581	1.156	2.419	1.53	1.431	0.415	-4.052	-3.18	2.328	-2.566	7.804	-6.653	-0.076	0.019	-3.22	1.09	0.914	1.525
WE-001	CRPC-NE	12	005926H_345089	5926	005926H	345089	-2.323	0.705	0.941	-0.343	7.322	4.328	-1.775	-1.089	0.785	-0.454	0.096	1.811	-5.223	0.145	0.176	3.717	0.088	2.069	-4.461	4.057	1.13	1.213	-0.187	-5.883	4.614	-0.372	-0.315	0.638	-4.063	0.774	1.064	1.236	1.559	-1.97	-1.026	8.696	-4.737	-1.948	-0.839	1.329	1.751	-0.891	0.232
WE-001	CRPC-NE	12	005926H_347188	5926	005926H	347188	-0.037	1.277	0.184	-7.838	3.475	0.904	0.125	1.883	-2.964	0.254	1.444	0.765	0.039	-0.185	0.356	-0.475	1.08	-1.135	-6.308	-1.361	-0.459	1.42	1.265	-11.328	4.096	-0.252	0.046	0.348	-1.103	-2.771	3.158	-0.606	0.323	-2.57	0.64	5.98	0.151	0.319	-0.143	3.881	0.399	0.812	0.918
WE-001	CRPC-NE	12	005926H_348084	5926	005926H	348084	-0.506	-0.856	1.009	0.416	8.749	3.481	-1.224	0.75	-1.329	1.415	-1.079	1.563	-5.425	-0.187	0.692	-0.981	0.406	-1.591	-4.459	5.256	0.342	2.062	-1.816	-4.34	4.834	-0.167	0.491	0.132	-1.813	0.079	0.188	-1.027	-1.529	-3.794	-1.386	7.239	-4.663	-0.408	0.354	1.435	0.44	0.486	0.233
WE-001	CRPC-NE	12	005926H_428891	5926	005926H	428891	0.11	-1.138	0.421	-2.189	2.492	-1.272	0.538	1.139	-0.975	2.487	0.212	-0.417	-1.213	1.11	1.744	1.168	-0.557	0.513	-1.939	-1.251	-1.62	0.508	-0.016	-3.832	0.593	-1.176	-1.79	-0.639	-0.288	-0.864	-0.166	1.221	0.358	-0.99	0.143	1.967	0.015	0.559	-0.291	2.238	0.6	-0.59	0.337
WE-001	CRPC-NE	12	005926H_431720	5926	005926H	431720	-1.547	-1.743	0.152	0.592	1.15	-0.304	0.728	-0.798	0.218	-0.244	0.002	0.778	-0.963	-0.312	0.316	-1.994	-1.007	-0.065	-0.82	0.707	-2.035	0.692	0.102	-0.723	0.422	-0.027	-1.592	0.839	-0.302	-0.807	0.924	-1.252	1.239	0.069	0.225	1.84	-0.352	0.784	-0.3	0.39	0.954	2.951	-0.829
WE-001	CRPC-NE	12	005926H_433522	5926	005926H	433522	-1.193	0.352	3.511	-3.861	11.872	1.849	-2.469	0.325	-0.8	4.262	-1.95	0.888	3.547	-1.122	2.982	-2.217	0.025	1.215	-3.976	3.33	-0.546	1.457	0.95	-5.503	6.451	-5.298	2.56	0.169	-3.582	-2.077	-1.508	0.96	0.505	-3.856	0.29	8.928	-2.894	0.316	-0.617	0.782	-0.769	0.361	1.199
WE-001	CRPC-NE	12	005926H_477721	5926	005926H	477721	-0.992	-0.497	-0.446	-0.286	0.212	0.42	0.108	-0.35	1.245	0.205	0.055	0.182	0.088	0.231	0.488	0.126	-0.17	0.682	0.798	-0.543	-0.115	-0.109	0.606	-0.456	0.274	-0.384	-0.105	-0.38	-0.206	0.324	0.046	0.75	0.572	0.853	0.469	-0.009	-0.659	0.771	0.11	-0.411	-0.455	1.134	0.245
WE-001	CRPC-NE	12	005926H_522999	5926	005926H	522999	-2.56	0.084	0.8	-3.362	6.004	2.394	0.977	0.906	-0.601	0.578	-0.564	0.654	-2.574	1.425	0.279	3.336	-1.053	3.488	-3.129	3.309	1.295	0.691	-1.281	-2.387	3.912	0.289	2.448	1.184	-0.247	-2.232	0.252	-1.799	1.938	-2.024	-1.568	7.778	-1.245	-3.287	-1.218	-0.002	-0.345	2.624	-0.577
WE-001	CRPC-NE	12	005926H_543201	5926	005926H	543201	-0.517	-0.286	-1.722	-3.595	7.052	2.671	-2.304	1.073	-0.127	1.343	0.316	0.852	-0.012	-0.914	1.17	-0.268	-0.674	0.932	-1.259	-2.375	-0.651	1.557	0.613	1.129	5.615	-1.21	1.88	0.679	-1.292	-5.262	-0.165	1.939	0.22	-0.532	-0.323	6.373	-0.537	-1.787	0.369	2.676	-0.426	0.274	1.424
WE-001	CRPC-NE	12	005926H_552591	5926	005926H	552591	-1.414	-0.76	1.747	-0.179	9.797	4.573	-2.947	-0.094	0.442	0.815	0.564	0.504	-2.828	0.651	1.652	0.136	-1.431	2.009	-4.081	1.754	-3.054	2.547	-0.833	-5.077	4.893	0.113	0.192	-0.405	-4.577	1.594	1.417	0.98	0.1	-2.94	-0.508	7.997	-5.023	0.054	-1.811	0.735	-0.734	2.056	0.802
WE-001	CRPC-NE	12	005926H_55327	5926	005926H	55327	-0.701	1.613	0.684	-0.917	8.905	4.57	-1.998	0.745	0.389	2.283	-0.267	2.188	-5.109	1.209	0.393	1.234	-1.011	-1.58	-4.824	3.128	0.884	2.588	-0.231	-4.92	4.731	0.317	1.078	0.029	-1.154	0.839	0.014	-0.831	-0.334	-2.677	-2.101	8.792	-1.694	0.152	-0.183	2.112	0.151	1.555	2.324
WE-001	CRPC-NE	12	005926H_638370	5926	005926H	638370	-1.051	-0.075	-0.661	-0.657	-0.94	0.417	0.257	0.27	0.364	1.294	0.007	0.368	-0.335	0.591	-0.144	0.106	-0.138	0.167	-0.557	-0.276	-0.25	0.428	0.391	-1.397	0.203	0.991	-0.348	-0.383	-0.387	0.423	0.311	0.733	0.648	0.192	0.11	1.116	-0.802	-0.262	0.58	-0.431	-0.667	1.246	-0.379
WE-001	CRPC-NE	12	005926H_757804	5926	005926H	757804	-1.626	-0.765	0.742	0.042	2.02	0.36	0.304	-0.836	-1.3	0.472	-0.018	1.238	-3.19	0.308	-0.504	0.47	-1.853	-0.8	-1.071	0.936	-2.41	0.675	1.111	-1.941	1.979	-0.065	-0.309	0.021	0.53	-1.259	0.684	-0.526	1.481	-0.955	0.221	2.435	-0.908	0.149	-0.926	0.508	-0.896	1.109	-1.721
WE-001	CRPC-NE	12	005926H_791314	5926	005926H	791314	-2.72	0.083	1.51	0.056	8.239	5.695	-1.726	0.636	1.382	1.939	0.316	1.396	-5.605	0.675	0.333	0.051	-1.346	0.747	-5.612	4.742	0.147	2.159	-0.914	-4.997	4.19	-0.416	0.325	0.074	-0.939	0.439	0.759	0.224	-0.915	-3.755	-1.845	5.665	-2.282	-2.291	0.122	1.382	-0.098	0.912	-1.813
WE-001	CRPC-NE	12	005926H_82992	5926	005926H	82992	-0.475	1.242	0.588	-0.808	5.841	1.814	0.131	1.325	-0.023	0.46	-0.424	0.409	-4.078	1.212	1.581	-1.244	-0.113	0.414	-1.335	3.034	-1.163	1.743	-1.402	-2.657	4.791	-0.681	-0.351	-1.288	-0.476	-0.676	0.465	0.874	-0.457	-1.076	-0.389	4.852	-0.107	-0.237	0.535	-1.148	-0.996	-0.418	2.18
WE-001	CRPC-NE	12	005926H_949797	5926	005926H	949797	-0.509	-1.331	1.588	-0.359	6.413	4.233	0.117	0.411	-0.069	1.18	-1.083	1.054	-2.666	0.582	0.942	0.883	0.243	0.126	-4.734	3.432	2.557	1.274	-0.674	-5.539	4.845	-0.133	-0.326	-0.171	0.025	0.382	0.458	-0.588	1.378	-2.799	-0.881	8.335	-1.323	-0.919	-0.805	0.877	-0.452	2.499	-0.188
WE-001	CRPC-NE	12	005926H_972834	5926	005926H	972834	-0.592	-0.369	2.6	-0.167	8.854	6.55	-1.659	1.645	-0.683	3.308	0.803	0.771	-3.921	0.775	0.787	1.513	0.148	0.352	-5.004	5.063	0.675	1.386	0.842	-5.42	5.762	-1.293	-0.213	0.31	-0.58	1.254	0.632	3.374	0.033	-2.206	-0.801	6.419	-3.264	-2.736	0.481	1.7	-0.036	1.539	-1.219
WE-001	CRPC-NE	12	005926H_974474	5926	005926H	974474	-1.139	-0.056	1.53	0.807	10.242	5.187	-1.373	1.115	0.65	1.035	-0.389	1.628	-5.481	1.403	1.221	0.924	-0.173	1.145	-5.492	4.142	1.359	3.094	-1.358	-4.476	5.441	-0.837	0.528	0.234	-2.252	0.456	0.943	1.666	-0.563	-3.162	-2.234	6.618	-3.886	-0.9	-0.766	1.801	0.545	-0.829	1.639
WE-001	CRPC-NE	12	005926H_991893	5926	005926H	991893	-1.217	-0.421	1.84	0.761	9.22	4.231	-1.667	1.018	0.663	0.388	0.029	0.354	-6.405	-0.039	1.078	0.646	-0.414	-0.225	-5.472	3.254	-0.4	2.071	-0.569	-5.495	4.071	-2.128	1.246	-1.174	0.123	1.153	0.791	-0.341	0.686	-2.322	-1.783	7.949	-5.017	-3.154	-0.053	1.203	-0.277	0.282	0.596
WE-001	CRPC-NE	26	009266E_1018712	9266	009266E	1018712	-0.007	0.249	0.831	19.841	-2.311	-4.587	0.145	1.019	-5.128	-0.03	0.819	0.23	-0.447	-0.527	0.824	1.246	-1.195	-1.443	2.607	-6.65	-2.508	-0.121	0.307	0.329	-1.376	-1.317	-1.333	-0.772	-0.224	-5.407	-1.496	-4.299	2.584	1.528	0.083	1.908	-4.3	-0.852	-3.678	0.095	0.115	1.056	2
WE-001	CRPC-NE	26	009266E_1047602	9266	009266E	1047602	-1.246	0.434	0.914	16.06	0.801	-4.251	0.073	-0.016	-1.066	2.697	0.444	-1.024	-0.974	0.104	0.029	-0.341	0.462	-0.323	1.01	-3.721	-0.814	0.777	1.646	-1.229	-1.295	-0.571	-1.273	-0.001	-1.583	-5.515	-1.197	-1.701	1.202	0.266	0.23	-0.619	-3.098	-0.044	-1.91	-0.831	0.263	1.578	0.254
WE-001	CRPC-NE	26	009266E_152147	9266	009266E	152147	0.566	0.492	-0.999	14.841	-4.874	-5.124	0.994	0.188	0.975	2.886	-0.148	-0.191	-2.248	1.198	3.572	4.026	-0.346	-1.684	0.338	-2.995	-2.37	0.686	0.551	-1.652	-2.86	-0.627	-0.159	-0.468	0.253	-0.08	1.143	2.597	2.888	0.041	0.676	1.131	0.796	0.472	-1.418	1.122	2.12	-0.999	-0.667
WE-001	CRPC-NE	26	009266E_154074	9266	009266E	154074	-0.072	0.932	-0.487	21.883	0.763	-5.282	0.727	-0.938	-3.729	1.154	-0.975	0.687	-1.216	1.855	0.755	0.223	1.272	-2.164	6.21	-12.826	-6.936	0.008	1.512	1.137	0.007	0.969	1.053	-4.73	-5.845	-3.992	-4.147	-1.747	3.477	2.161	-1.411	-0.192	-6.946	0.458	-3.135	-1.386	-1.045	0.749	2.114
WE-001	CRPC-NE	26	009266E_175371	9266	009266E	175371	0.839	-0.285	-0.899	18.008	-2.583	-5.519	-1.119	0.351	1.696	2.966	-1.474	-2.332	1.801	0.711	1.433	2.519	-1.676	-5.581	2.764	-6.653	-3.838	-0.561	1.235	3.417	-1.676	0.437	0.649	-2.447	0.003	-2.237	-2.021	1.301	2.647	1.613	0.761	2.218	-1.715	1.315	-1.302	0.069	2.433	-2.092	0.573
WE-001	CRPC-NE	26	009266E_212466	9266	009266E	212466	0.438	0.213	-0.967	21.877	2.024	-7.994	1.002	0.813	-4.12	0.924	1.896	-0.216	-1.222	0.162	-0.047	0.912	-0.119	-0.147	3.821	-12.48	-5.225	-0.356	-1.121	-0.946	-0.644	0.225	-0.649	-3.03	0.773	-7.31	-3.094	-2.406	4.365	2.455	0.34	-0.707	-2.593	1.252	-5.174	-0.148	0.604	-0.337	3.964
WE-001	CRPC-NE	26	009266E_214761	9266	009266E	214761	1.513	-4.078	-0.519	21.517	2.42	-2.911	-1.529	-0.286	-4.169	1.301	0.439	0.375	1.197	0.4	1.527	2.323	-0.884	0.579	4.101	-9.67	-5.026	-1.572	-1.255	-1.972	0.516	-0.858	-0.826	-1.326	-3.586	-7.385	-5.019	3.896	2.928	1.697	1.854	-0.228	-4.48	-0.935	-3.91	-0.001	-0.881	1.06	1.18
WE-001	CRPC-NE	26	009266E_226001	9266	009266E	226001	-0.443	0.633	1.17	20.264	-0.619	-6.403	0.223	-2.921	-0.204	0.952	0.637	0.341	2.078	0.257	0.527	1.395	-0.062	-0.409	4.988	-6.749	-6.148	0.297	1.273	-0.89	1.146	-0.423	-0.679	-0.662	-1.699	-6.245	-2.772	1.437	2.245	1	-0.063	-0.948	-4.454	2.257	-3.245	-0.285	0.067	1.925	3.613
WE-001	CRPC-NE	26	009266E_379009	9266	009266E	379009	-0.416	0.841	0.9	22.077	0.736	-4.405	0.453	-1.436	-4.107	0.017	1.685	-0.117	1.084	2.267	2.091	0.751	-0.945	0.609	5.197	-8.883	-4.72	1.134	-1.443	1.028	-0.121	-1.635	-0.639	-3.325	-3.443	-7.595	-2.771	1.9	3.534	2.474	0.165	1.574	-2.733	-0.84	-5.512	-1.626	0.825	1.112	1.344
WE-001	CRPC-NE	26	009266E_419592	9266	009266E	419592	-1.037	-0.515	-0.002	22.016	2.188	-3.636	-1.324	-0.011	-4.136	1.408	-0.337	1.013	1.245	-2.003	0.858	4.204	-0.175	1.191	5.832	-11.79	-9.974	0.152	2.482	1.308	0.028	0.178	0.407	-2.345	-3.346	-10.519	-3.638	-10.405	1.994	3.398	0.719	1.121	-4.124	1.03	-2.296	-1.838	1.094	1.276	3.828
WE-001	CRPC-NE	26	009266E_431349	9266	009266E	431349	0.043	1.017	0.713	22.536	0.878	-7.695	1.42	0.377	-4.494	0.3	0.255	-1.228	2.456	1.106	1.122	-0.614	0.18	-0.349	3.638	-7.828	-1.772	0.474	-1.268	0.673	0.525	-1.369	-1.089	-2.237	0.418	-5.778	-4.277	2.233	4.608	1.88	1.647	-0.061	-2.98	1.018	-3.674	-0.448	1.969	2.321	4.658
WE-001	CRPC-NE	26	009266E_530171	9266	009266E	530171	0.115	-0.962	-0.019	21.316	2.417	-8.63	0.987	-0.051	0.676	-4.352	2.837	0.449	2.146	2.63	0.823	6.511	-2.427	2.61	4.213	-6.768	-2.534	-0.395	1.806	2.967	-2.126	-0.258	-1.082	-9.106	-2.315	-3.893	-0.06	-0.199	2.827	1.207	0.179	-1.191	-3.551	1.685	-2.022	2.404	2.352	-0.337	4.919
WE-001	CRPC-NE	26	009266E_542308	9266	009266E	542308	-0.699	0.113	-1.295	21.358	-0.401	-6.184	0.129	-0.239	-2.94	2.305	0.796	0.992	2.484	1.592	2.223	-1.358	0.51	-0.924	4.631	-7.329	-6.518	0.5	-0.618	0.86	1.047	0.506	-0.649	-2.728	-1.934	-6.11	-0.684	0.3	2.144	1.92	1.22	-0.247	-4.837	0.758	-2.256	0.269	-0.035	-0.443	1.728
WE-001	CRPC-NE	26	009266E_607368	9266	009266E	607368	1.236	-0.302	0.478	24.596	-3.45	-20.963	-0.712	0.552	-3.905	2.576	0.522	0.873	1.483	0.694	0.114	-1.465	-1.721	0.453	4.185	-38.107	-6.738	-1.466	-0.087	0.938	0.501	1.102	0.699	-2.028	-0.886	-5.776	-1.263	1.576	5.421	2.787	1.128	3.759	-6.348	0.936	-3.029	-1.018	0.378	-4.691	3.317
WE-001	CRPC-NE	26	009266E_651632	9266	009266E	651632	-1.141	0.553	0.341	22.208	-6.027	-5.712	0.462	1.283	-3.97	2.73	0.451	2.569	-0.439	0.152	0.465	2.953	1.912	2.348	4.193	-10.798	-2.275	0.406	-0.373	0.308	-1.704	-0.749	-0.576	-1.505	-2.284	-5.532	-1.977	3.23	4.246	2.017	0.296	2.405	-7.466	1.582	-4.288	-0.578	0.491	3.484	2.442
WE-001	CRPC-NE	26	009266E_664147	9266	009266E	664147	-2.727	-0.632	0.072	-0.598	1.509	-0.208	-1.289	-1.355	0.136	0.176	0.392	0.749	-0.679	-1.598	-0.564	0.743	0.7	1.811	1.981	-0.926	1.003	1.168	-2.419	-2.459	0.012	0.359	0.218	0.954	-0.87	1.267	1.19	-0.628	-0.665	-0.965	1.069	-0.059	-1.288	1.06	-1.242	-0.073	1.299	1.179	1.094
WE-001	CRPC-NE	26	009266E_666445	9266	009266E	666445	0.289	-3.105	0.322	22.376	1.875	-7.372	0.026	0.097	-3.413	-0.693	2.353	0.569	0.569	1.046	1.544	2.6	-1.025	0.816	5.091	-10.591	-1.812	-0.149	-0.832	-0.546	-0.08	-0.971	-0.576	-2.743	-6.413	-6.772	-3.584	-1.104	3.684	3.09	1.156	1.766	-2.337	0.596	-3.634	-1.027	0.165	-1.449	3.006
WE-001	CRPC-NE	26	009266E_697305	9266	009266E	697305	0.948	-1.523	0.15	21.132	-1.666	-4.905	0.384	0.114	-1.705	0.263	0.173	-0.023	1.526	1.533	1.141	3.114	-0.061	1.495	4.128	-6.786	-5.333	1.713	-0.84	-0.044	0.056	-0.466	0.87	-0.974	-0.86	-5.193	-3.786	-1.786	1.58	1.602	0.296	0.328	-3.669	-1.08	-2.721	-1.022	-0.719	0.843	4.25
WE-001	CRPC-NE	26	009266E_717922	9266	009266E	717922	1.572	0.378	0.334	0.198	0.377	-1.79	0.925	0.244	1.27	2.086	0.364	-0.24	2.22	0.802	0.721	2.262	0.162	0.937	-1.947	0.357	0.317	-0.619	-0.261	-0.279	-0.097	0.144	1.512	1.104	1.149	0.222	-1.137	0.681	-0.176	0.923	1.247	2.578	-0.731	-0.011	1.294	-2.676	0.939	4.105	1.021
WE-001	CRPC-NE	26	009266E_753811	9266	009266E	753811	0.687	-0.132	-0.901	21.124	0.001	-8.222	-0.298	-0.104	-2.206	-0.666	-0.226	-1.118	1.99	-1.373	0.655	0.975	1.06	0.951	3.893	-5.705	-7.714	0.248	1.64	0.787	1.563	-0.771	-0.121	-2.479	-2.485	-5.802	-3.125	1.246	2.431	1.886	0.416	4.1	-5.053	0.156	-3.537	-1.883	1.069	0.766	2.592
WE-001	CRPC-NE	26	009266E_762053	9266	009266E	762053	0.954	-0.031	0.763	21.196	0.62	-6.145	-0.456	-0.227	-2.187	1.418	-0.723	0.029	0.781	1.665	-0.376	2.315	0.496	0.1	4.732	-9.293	-3.149	0.727	0.933	-0.452	-0.869	0.229	0.756	-1.831	-1.223	-6.357	-1.636	0.324	3.347	2.509	0.457	0.895	-3.114	0.784	-3.337	-0.008	0.904	0.101	3.798
WE-001	CRPC-NE	26	009266E_789990	9266	009266E	789990	-1.804	-1.414	1.07	17.952	3.138	-6.05	0.02	1.657	-3.66	3.101	1.809	-0.236	-0.491	0.125	0.352	-3.882	-0.014	-1.548	3.32	-7.601	-0.052	1.138	1.492	0.981	0.931	0.921	-0.298	-2.001	-7.159	-8.713	-2.804	-0.584	1.914	2.784	1.336	-0.975	-2.822	-0.544	-1.918	2.243	1.247	2.78	0.879
WE-001	CRPC-NE	26	009266E_850278	9266	009266E	850278	-0.462	-0.282	0.021	20.405	3.854	-4.136	0.457	-7.446	-3.189	5.465	1.841	1.001	-7.738	1.87	-4.302	-9.597	-0.127	2.632	5.743	-7.673	-4.142	0.282	-1.262	1.183	-0.241	0.955	-6.894	-0.392	-7.68	-5.107	1.016	-4.484	1.689	3.76	1.784	1.498	-1.908	3.207	-3.45	-10.371	-0.868	0.722	4.268
WE-001	CRPC-NE	26	009266E_875037	9266	009266E	875037	0.537	0.017	-0.655	22.185	2.557	-7.404	-0.04	-0.053	-4.66	1.208	-1.549	-1.442	1.538	1.571	0.393	-2.011	1.807	0.844	5.416	-8.969	-2.147	0.396	-1.022	-0.376	-1.612	0.675	0.924	-0.83	-1.567	-6.679	-2.313	1.953	2.627	3.5	0.204	1.89	-5.609	-0.918	-2.776	-1.58	0.377	0.42	3.674
WE-001	CRPC-NE	26	009266E_893905	9266	009266E	893905	0.993	0.286	-0.493	18.951	-1.514	-2.214	-0.013	-0.08	-1.914	-0.399	0.355	0.43	0.259	1.331	0.53	0.958	-0.16	1.133	3.329	-4.198	-2.563	0.477	-1.126	1.614	0.767	0.91	0.111	-1.632	-0.489	-5.302	-0.691	1.253	2.385	1.9	1.043	1.004	-1.308	-0.443	-0.533	-0.223	0.422	-0.041	4.084
WE-001	CRPC-NE	31	030221E_152187	30221	030221E	152187	-5.037	-1.411	0.423	-4.946	-0.395	-3.091	-1.383	1.576	-0.395	4.698	-0.456	-0.521	0.637	0.667	2.091	-9.519	-2.467	-14.797	4.333	-7.629	-1.542	1.055	2.166	0.518	3.085	-0.574	-1.284	-2.652	-0.046	-0.396	-1.982	5.554	1.131	2.142	0.63	2.132	0.483	1.756	2.323	2.1	-7.08	-10.57	3.614
WE-001	CRPC-NE	31	030221E_1669713	30221	030221E	1669713	1.438	-7.147	-0.09	-0.127	-3.664	4.076	-1.104	0.684	-0.448	-3.004	-0.802	3.173	-1.516	2.371	1.183	5.354	0.717	-0.827	3.994	2.06	-0.217	-0.047	-4.205	1.106	2.408	0.042	-0.439	-0.726	0.086	2.653	-1.641	5.529	0.542	4.432	1.569	1.759	0.869	-0.269	4.673	0.193	0.468	1.306	3.966
WE-001	CRPC-NE	31	030221E_407129	30221	030221E	407129	-1.184	-0.521	-0.401	-1.892	16.424	0.865	-1.273	-0.805	0.201	-3.359	0.901	2.89	4.347	5.906	0.068	-2.301	1.35	-6.048	3.567	0.637	-0.081	0.933	-2.056	-2.333	-0.388	-2.839	-1.917	1.1	-0.168	-0.158	3.944	0.065	1.212	4.059	2.408	2.229	-3.088	1.706	1.701	-2.177	-2.069	-5.561	3.921
WE-001	CRPC-NE	31	030221E_538431	30221	030221E	538431	-1.827	-1.059	-1.315	2.756	2.455	-10.654	1.554	-0.718	2.694	7.1	1.283	-3.322	-1.858	2.572	1.282	-2.835	1.839	-1.827	-1.198	-14.685	-6.756	1.27	2.179	-4.614	1.486	-0.886	-3.625	-0.335	-1.325	1.641	1.515	3.46	-0.683	1.664	1.217	3.378	2.356	1.359	0.001	2.398	-3.22	-1.674	2.205
WE-001	CRPC-NE	31	030221E_628694	30221	030221E	628694	0.059	-0.309	0.621	0.854	-2.29	2.199	0.667	-0.937	-0.028	1.48	0.308	-0.595	0.423	1.75	0.909	-4.728	-1.578	0.2	0.906	2.314	0.779	-0.227	0.146	-0.794	-2.56	-1.236	-1.908	1.316	-4.537	1.123	0.511	-0.869	-0.346	1.311	1.253	-1.984	1.348	1.622	-2.356	0.112	-1.922	-1.826	1.795
WE-001	CRPC-NE	31	030221E_813526	30221	030221E	813526	1.078	-0.377	-1.338	-0.42	1.926	-1.425	-1.015	-0.453	0.91	2.489	-0.225	-0.198	0.303	0.091	-0.824	0.72	1.051	-3.519	2.475	-1.921	-0.839	0.606	0.26	-1.259	1.808	-0.985	-0.632	0.105	0.218	0.134	0.32	0.044	0.341	2.536	0.525	2.829	1.617	1.626	1.253	0.673	-2.477	-0.954	2.017
WE-001	CRPC-NE	31	030221E_846373	30221	030221E	846373	-1.034	-10.651	1.415	4.415	2.654	-2.587	0.351	-2.369	-4.369	0.944	0.841	-2.315	9.77	3.701	2.746	-4.512	-2.653	-1.643	4.124	-1.968	-4.747	-2.075	1.383	0.607	1.266	-9.77	-4.074	1.328	-3.084	3.394	-2.187	3.657	3.65	0.528	2.515	6.545	5.984	5.509	2.498	2.309	-8.408	-5.661	3.19
WE-001	CRPC-NE	31	030221F_1103306	30221	030221F	1103306	-1.243	-4.471	-1.58	1.075	-1.453	-3.317	0.985	-1.507	-1.658	1.929	-0.763	0.652	-1.062	-0.22	0.316	-4.614	0.116	-2.632	1.565	-3.776	-4.697	-0.857	3.904	-0.893	1.031	0.519	-0.91	1.006	0.712	2.12	-2.514	-3.946	1.292	2.29	0.72	1.838	3.97	0.903	3.571	1.245	-5.556	-3.462	2.034
WE-001	CRPC-NE	31	030221F_1159447	30221	030221F	1159447	-1.199	-1.199	-1.472	2.013	-4.903	1.273	-1.923	-1.717	-1.579	2.212	0.653	0.747	1.061	4.46	0.641	-3.019	0.937	0.162	1.073	-3.618	-4.854	1.617	1.401	-4.616	4.302	-0.839	0.29	-0.588	1.779	0.418	-3.699	2.198	1.226	1.586	0.971	5.643	5.977	2.487	2.473	0.745	-1.561	-4.024	1.429
WE-001	CRPC-NE	31	030221F_1354977	30221	030221F	1354977	0.437	-4.992	-0.103	-0.249	-7.976	-9.158	0.883	0.607	0.018	3.075	0.551	0.322	0.148	2.225	0.996	-4.591	-2.112	-4.993	4.767	-1.1	-4.551	-2.596	1.907	4.437	-1.834	-1.054	-1.443	0.836	0.542	1.378	-1.279	1.188	1.556	3.132	0.761	3.223	2.957	-0.099	1.646	1.717	-1.783	-0.768	5.013
WE-001	CRPC-NE	31	030221F_1743721	30221	030221F	1743721	-0.304	0.401	-1.526	1.357	0.978	3.444	1.017	0.976	0.332	0.699	-0.98	1.787	0.621	1.186	-1.184	-0.974	0.602	-0.887	2.921	-2.893	-2.301	0.912	-0.232	-3.582	5.101	1.288	0.142	-0.087	1.081	2.555	1.388	1.717	1.695	3.212	0.635	4.675	1.612	3.365	1.64	0.675	-1.635	-2.669	1.59
WE-001	CRPC-NE	31	030221F_1934630	30221	030221F	1934630	-3.219	-2.958	-1.355	3.324	3.636	-8.874	0.863	1.782	-0.055	2.938	0.45	-2.555	0.091	1.265	-0.449	-2.066	-2.591	-6.815	-0.321	-1.871	-7.93	1.821	3.12	1.664	0.987	-1.465	-3.802	1.601	-0.81	4.146	-1.678	0.78	0.499	0.91	-0.661	2.589	-1.071	2.268	1.892	-0.292	-6.144	-4.649	1.429
WE-001	CRPC-NE	31	030221F_1941838	30221	030221F	1941838	-2.019	1.05	-1.427	-0.738	1.056	-3.879	-9.733	-3.355	-4.854	3.292	0.911	-0.686	4.75	6.353	-0.225	0.946	1.875	-2.658	5.338	-6.585	-5.488	-0.793	4.425	-8.114	3.264	0.276	-3.25	0.171	1.571	1.844	0.367	4.064	-0.652	3.715	3.062	2.16	2.547	3.097	4.023	-2.58	-5.776	-3.767	-0.04
WE-001	CRPC-NE	31	030221F_241198	30221	030221F	241198	0.003	0.011	-1.032	3.855	-17.765	-4.857	1.665	1.575	0.189	7.995	2.673	-3.182	18.734	2.488	2.58	-4.866	-1.586	2.502	6.784	-1.765	-3.753	-0.144	-5.27	0.593	-1.774	-0.217	-2.805	-0.463	4.49	5.421	2.721	3.89	6.07	4.893	1.361	9.235	1.544	3.827	8.608	-6.222	0.965	-0.533	5.258
WE-001	CRPC-Adeno	33	032769C_1003332	32769	032769C	1003332	-1.515	-0.924	0.61	-0.434	-2.267	0.059	-0.29	-0.318	-0.308	1.639	0.185	-0.782	0.506	0.747	0.166	1.107	1.018	0.086	0.922	0.218	-0.724	-1.465	0.376	1.378	-0.861	0.944	-0.429	-0.304	-0.225	-3.5	0.121	-1.866	0.342	-0.329	0.462	0.44	0.032	-0.056	1.08	0.386	-0.095	0.535	1.016
WE-001	CRPC-Adeno	33	032769C_1052308	32769	032769C	1052308	-7.692	-5.297	0.117	-17.266	66.318	66.889	-6.501	22.426	-2.638	-5.12	-16.918	-7.433	-55.026	20.232	-17.856	-32.943	-6.013	-28.076	44.239	44.792	16.767	10.021	-9.043	-28.613	48.022	-13.495	31.086	14.941	-7.496	-2.059	14.656	-5.939	16.516	21.318	9.698	76.966	-23.014	-17.088	-18.969	30.158	-9.541	-21.424	25.375
WE-001	CRPC-Adeno	33	032769C_1168288	32769	032769C	1168288	-0.256	-0.986	-0.006	-0.295	2.188	0.634	0.706	-0.513	0.722	0.994	-0.703	0.615	0.175	1.092	-0.015	2.978	0.174	-0.834	-0.302	0.013	-0.225	-0.653	0.868	0.447	-0.431	-1.143	-0.01	-0.141	-1.4	-0.45	0.761	0.254	1.009	-0.394	0.062	0.187	-0.943	0.726	0.623	0.21	-0.151	0.948	0.263
WE-001	CRPC-Adeno	33	032769C_1248551	32769	032769C	1248551	-13.088	0.507	-3.398	-2.451	6.686	-15.088	-1.29	5.679	3.472	6.983	-28.149	-4.984	-2.626	0.994	-7.982	-6.483	0.819	-53.982	3.753	-9.883	-4.329	0.658	-13.714	2.421	3.82	-1.471	1.114	0.896	-1.109	-3.264	0.344	-12.174	-1.527	3.103	0.102	4.935	2.22	-1.856	-0.856	2.792	-35.321	-54.188	3.102
WE-001	CRPC-Adeno	33	032769C_1341406	32769	032769C	1341406	-19.462	0	-17.917	3.039	-9.301	11.159	-8.418	6.489	0.707	2.564	-0.298	0.415	-3.477	3.738	-25.255	-39.604	-20.733	-0.439	7.106	8.892	4.218	-0.415	-4.945	8.277	-6.283	-12.233	0.425	0.352	-0.016	3.02	1.283	-18.567	2.984	5.043	1.446	-9.082	-16.951	-13.661	3.418	4.376	-0.797	1.788	5.677
WE-001	CRPC-Adeno	33	032769C_275459	32769	032769C	275459	-0.597	-0.517	1.326	-1.24	1.795	2.013	0.412	5.738	-0.043	1.026	0.745	-1.974	-3.246	-0.283	0.098	1.835	0.015	-1.963	-2.366	0.207	0.486	0.959	-3.026	-0.894	-0.816	-1.258	0.865	0.322	2.124	-1.292	0.531	-0.816	2.112	-1.751	0.838	1.915	-0.954	-1.525	1.894	-0.497	2.038	-0.196	0.23
WE-001	CRPC-Adeno	33	032769C_319862	32769	032769C	319862	-0.984	-2.474	-1.164	2.143	-3.795	-22.141	0.871	6.606	0.057	10.014	-0.756	-11.357	-23.699	-2.57	-2.304	7.768	2.144	-5.373	6.282	-16.112	-7.375	1.528	-3.449	6.35	-2.583	-7.051	-0.908	-1.111	2.222	3.354	-0.093	-2.876	6.579	2.623	-0.927	-6.757	1.868	-4.421	5.105	1.695	-0.899	-1.691	5.166
WE-001	CRPC-Adeno	33	032769C_529000	32769	032769C	529000	1.203	-0.518	0.186	-0.599	0.926	-3.114	-1.275	5.379	0.438	2.346	0.041	-3.541	-3.808	0.232	-0.244	-0.591	0.674	-5.58	2.194	-2.457	-2.562	-0.358	-0.395	-1.583	-0.733	-0.26	0.564	0.399	1.415	0.752	2.515	1.13	1.219	1.292	0.096	0.73	-1.969	-1.849	3.841	0.392	0.349	0.987	0.864
WE-001	CRPC-Adeno	33	032769C_573959	32769	032769C	573959	-0.762	-0.447	-0.379	-0.094	0.528	-1.312	-0.234	6.543	0.111	-0.116	-0.393	-1.028	-1.563	0.514	0.579	1.121	-1.121	-1.212	0.832	0.504	-1.667	0.115	0.378	-0.762	-1.162	-0.051	-0.818	0.314	-1.023	0.728	1.32	-0.968	1.56	-0.14	0.008	-0.086	-1.391	-1.103	0.3	-0.335	-0.288	0.221	1.255
WE-001	CRPC-Adeno	33	032769C_644484	32769	032769C	644484	-0.797	-0.648	0.638	-0.378	-0.21	-5.069	-0.737	10.05	-1.059	3.349	0.83	-1.398	-1.978	-0.326	0.082	3.952	0.835	-0.457	-1.64	-2.256	-1.942	0.571	-0.751	-4.396	-1.396	-0.798	0.988	1.602	-1.344	1.209	1.328	-0.238	0.724	-1.965	0.511	0.843	-2.131	-3.412	0.865	-0.288	-0.838	1.002	1.652
WE-001	CRPC-Adeno	33	032769C_90889	32769	032769C	90889	0.356	-1.539	0.555	-1.541	6.464	1.087	-1.682	6.222	1.03	4.588	0.529	-5.597	-10.88	1.466	2.993	4.555	1.587	-10.433	-0.156	-2.149	-1.005	1.13	-11.243	-1.224	-0.001	-3.744	0.951	2.683	2.798	-0.053	3.324	-0.926	0.868	-0.504	1.125	4.195	-0.333	-7.179	3.14	-0.92	-0.147	-9.53	2.766
WE-001	CRPC-Adeno	33	032769C_922169	32769	032769C	922169	-0.925	-0.495	-0.747	-0.051	0.687	0.928	-3.199	4.342	0.274	7.499	0.504	-3.242	-7.854	0.462	-0.182	4.366	0.74	-8.969	0.241	0	2.375	1.048	-17.231	0.251	-1.486	-2.551	0.273	3.158	0.514	0.746	3.514	-6.284	2.294	-0.078	0.262	1.505	-0.011	-1.578	3.179	-0.931	-1.227	-10.695	-0.652
WE-001	CRPC-NE	35	033048C_1238740	33048	033048C	1238740	-0.747	-1.7	-0.368	1.367	0.291	-0.051	0.026	-0.363	-0.398	-5.583	0.806	0.582	1.262	1.358	1.042	-8.635	-1.541	-6.406	-0.481	-0.287	0.408	-0.849	0.985	-6.642	0.27	0.74	-6.244	0.424	-0.673	2.3	1.843	3.045	1.946	0.416	0.378	1.387	0.926	0.426	-0.31	0.003	0.725	-5.066	1.438
WE-001	CRPC-NE	35	033048C_1423854	33048	033048C	1423854	-2.637	1.26	-0.293	-0.806	-1.063	1.411	-0.824	-0.441	-0.353	-10.082	2.471	0.674	-7.347	0.338	0.737	2.203	-0.639	-5.455	1.875	0.932	-0.245	1.491	-0.852	-3.588	-2.551	0.534	-4.398	0.384	-1.411	0.399	1.524	-1.634	-0.067	2.212	-0.158	1.675	-0.95	-0.12	-4.383	0.801	1.06	-12.854	1.47
WE-001	CRPC-NE	35	033048C_1521766	33048	033048C	1521766	-0.831	-2.344	0.033	-0.338	0.361	1.254	-0.072	1.558	1.763	0.882	-1.442	-0.041	-1.323	1.076	-0.409	-1.924	-1.662	-3.13	0.148	-0.512	-0.841	1.377	0.032	-4.52	1.992	0.365	-1.432	-0.164	-1.711	-1.599	-0.173	1.569	-0.514	0.343	0.726	3.611	-2.05	-0.059	0.521	-0.17	-0.465	-1.438	0.852
WE-001	CRPC-NE	35	033048C_768065	33048	033048C	768065	-0.2	-0.105	0.633	0.718	-0.739	-1.216	1.201	-0.595	-0.7	-6.068	1.53	-0.091	-8.847	1.888	1.038	4.792	-5.025	-8.607	0.344	0.124	1.295	0.55	-1.379	-7.077	0.425	0.479	-8.008	0.939	1.163	0.908	0.794	-1.941	0.033	1.328	-0.157	3.505	-1.401	1.518	-3.217	-0.906	0.616	-7.156	0.033
WE-001	CRPC-NE	35	033048C_833641	33048	033048C	833641	-0.305	0.016	-0.924	0.983	-1.337	1.18	-0.099	0.224	0.773	2.19	0.327	0.141	0.006	1.068	0.52	-11.512	-4.014	-9.811	0.179	1.361	0.407	-0.858	2.173	-8.69	-1.422	-0.427	-5.421	-0.906	-0.047	1.246	0.922	1.351	2.157	2.423	1.132	-1.039	-1.24	-2.849	0.799	-1.417	0.783	-9.814	1.611
WE-001	CRPC-NE	35	033048D_1318479	33048	033048D	1318479	1.421	-1.196	-0.218	0.004	0.122	-1.863	-2.323	-6.247	-0.416	-7.702	-0.268	-1.203	1.365	0.111	0.243	-11.266	-0.007	-10.776	-0.714	-1.731	0.262	-0.407	0.548	-10.033	-1.268	0.233	-5.177	-0.616	-2.134	0.314	-0.377	-0.443	-0.114	0.104	0.348	3.004	-0.547	4.207	0.387	-0.929	-0.555	-7.456	0.875
WE-001	CRPC-NE	35	033048D_1367108	33048	033048D	1367108	0.863	0.807	-0.68	0.256	-0.139	-1.002	-0.353	0.557	-0.393	0.651	-0.8	0.484	0.103	0.159	0.379	-11.059	-0.437	-9.578	-0.016	-0.737	-0.922	0.957	0.835	-6.974	-1.113	-0.072	-7.259	1.052	0.373	0.106	0.68	2.23	1.542	-0.477	0.633	1.003	-2.958	-0.815	1.055	-0.123	-0.235	-7.525	0.502
WE-001	CRPC-NE	35	033048D_357920	33048	033048D	357920	0.046	-0.948	-0.382	0.144	0.458	1.733	0.367	-0.178	0.177	2.325	0.633	1.557	-5.791	2.355	0.531	-7.968	-1.887	-6.494	0.45	-1.762	-1.307	0.863	-1.224	-5.262	0.252	1.239	-3.409	0.558	-1.232	0.706	0.715	-0.782	0.143	1.578	0.888	2.629	0.233	-4.171	-2.173	1.194	0.688	-6.673	1.603
WE-001	CRPC-NE	35	033048D_500434	33048	033048D	500434	3.408	-0.155	-5.954	-11.007	-32.852	15.601	1.633	2.983	1.244	-14.044	11.867	-9.42	-28.528	2.455	-9.71	10.169	2.396	15.284	6.633	14.049	4.193	-9.027	2.005	-19.171	-13.45	5.15	-5.836	-1.364	-5.783	-8.037	-1.167	-10.546	-4.039	5.534	2.985	-11.588	2.71	3.359	-14.56	8.04	12.715	10.991	4.233
WE-001	CRPC-NE	35	033048D_540213	33048	033048D	540213	-0.609	2.202	-2.745	0.898	-0.052	0.892	0.657	0.046	-0.622	2.121	-0.696	-0.627	1.142	1.158	-0.232	-5.072	-0.975	-3.632	-1.213	-0.399	-0.254	0.611	-1.806	-5.286	-2.712	-0.338	-3.479	-0.323	-1.627	1.888	-0.474	-2.245	1.401	-0.865	0.278	-0.991	-1.389	-0.929	1.539	-0.154	0.672	-4.354	1.621
WE-001	CRPC-NE	35	033048D_91003	33048	033048D	91003	-0.083	-9.73	-0.036	-1.826	0.124	3.54	-0.176	-0.812	2.796	1.581	1.505	-0.44	0.954	0.917	0.936	1.152	-0.961	0.652	3.681	-2.307	0.493	-0.126	-0.633	-3.086	-0.105	-1.841	2.418	1.009	2.834	4.521	1.373	2.454	0.641	-1.16	1.188	-1.932	-1.257	2.221	1.727	-0.549	-0.977	-2.573	0.388
WE-001	CRPC-NE	36	033698C_1003445	33698	033698C	1003445	-0.832	0.129	-0.456	0.154	-0.462	-0.328	-0.25	-0.016	0.606	-1.261	0.896	-0.098	-2.067	0.185	0.572	0.134	-0.758	-1.556	0.759	-0.452	0.319	0.213	-0.481	-3.427	-0.43	0.971	0.026	-0.615	0.489	0.235	-0.33	1.094	1.666	0.712	0.84	1.317	-1.863	-0.103	1.072	-0.129	-1.527	2.845	0.114
WE-001	CRPC-NE	36	033698C_1022037	33698	033698C	1022037	-1.124	-3.606	-1.034	0.301	-0.676	2.695	1.779	-0.459	-0.295	2.387	-1.768	-2.228	-2.624	-0.797	0.646	-1.481	-2.893	-2.107	0.514	2.544	-0.028	0.471	-1.137	3.134	0.652	0.327	0.394	1.14	0.905	1.723	0.914	1.995	2.252	1.206	0.455	-1.021	-1.432	-0.256	0.32	-0.033	-0.395	-2.408	0.722
WE-001	CRPC-NE	36	033698C_1023588	33698	033698C	1023588	-0.831	-0.632	2.367	-0.079	1.892	-0.794	0.852	1.049	-0.023	-0.752	-1.72	-0.736	-2.884	1.226	-0.524	-3.217	-2.901	-2.216	1.857	-0.95	0.124	0.127	1.705	-0.033	-0.235	-0.454	-0.135	-0.547	-0.001	0.677	0.973	0.047	1.48	0.703	0.515	-2.23	-1.33	0.067	-0.059	1.851	-2.216	1.492	-1.425
WE-001	CRPC-NE	36	033698C_1764821	33698	033698C	1764821	-0.559	-0.142	0.225	-0.141	0.844	0.27	0.4	-0.004	0.085	-0.375	0.044	-0.239	-0.116	0.032	0.48	-0.199	-0.969	-1.011	1.026	-0.458	-0.37	1.259	0.743	-1.378	-1.171	0.4	-0.183	0.245	0.141	-0.431	0.314	0.108	2.364	-0.76	0.689	0.467	-1.852	-1.022	0.875	-0.259	-1.024	1.12	-0.093
WE-001	CRPC-NE	36	033698C_1890002	33698	033698C	1890002	0.097	1.604	-0.679	-1.31	-2.374	0.084	0.384	1.185	-1.12	0.083	-0.903	-0.396	-2.008	0.117	3.839	-0.449	-1.113	-8.66	-0.324	-0.285	0.864	-0.049	1.206	0.423	0.318	1.075	-1.88	-2.302	1.249	0.946	-1.918	0.727	0.828	0.301	0.613	1.307	-2.992	3.06	-1.339	0.281	-0.491	-11.234	-1.954
WE-001	CRPC-NE	36	033698C_1994940	33698	033698C	1994940	0.465	-0.562	0.9	-1.452	1.24	-1.627	0.387	-0.429	-0.605	-0.586	-0.494	-0.028	-1.134	1.622	0.472	-0.949	-0.372	-2.776	-0.939	-0.974	0.01	0.624	0.755	0.744	-0.88	-1.716	-0.076	1.895	1.423	-2.478	0.627	-3.435	2.562	-0.185	1.219	1.615	-3.397	-0.375	0.289	-1.417	0.378	0.635	0.515
WE-001	CRPC-NE	36	033698C_2114862	33698	033698C	2114862	-0.732	-0.772	0.741	-0.039	-0.434	0.814	0.648	0.097	-0.15	-0.904	0.526	0.392	-0.225	-0.113	0.573	0.872	-0.653	-1.155	0.22	-1.197	-0.463	0.838	0.549	-2.124	-0.733	-0.744	0.222	-0.592	-0.047	-1.836	0.271	-1.472	0.361	0.477	0.207	-1.235	-1.528	-0.776	0.623	-0.209	-1.074	1.27	0.566
WE-001	CRPC-NE	36	033698C_230633	33698	033698C	230633	-0.003	-0.486	-0.279	-0.605	-0.083	1.036	-0.705	-0.416	-0.185	-0.247	-0.452	-0.588	-0.261	0.739	0.833	-0.713	1.093	-1.351	-0.043	-0.833	0.107	0.163	0.008	-0.814	-0.441	0.97	0.36	-0.621	0.529	0.701	0.859	-0.043	1.142	0.565	0.885	1.313	-0.622	0.713	1.042	-0.267	0.149	0.299	1.282
WE-001	CRPC-NE	36	033698C_240611	33698	033698C	240611	0.364	-0.365	0.474	-0.647	0.663	0.572	0.471	0.031	0.382	-0.739	0.047	0.51	0.106	0.761	0.691	0.528	-0.851	-1.125	-0.06	-0.761	-0.574	0.328	0.22	-2.194	-0.468	0.034	0.685	-0.557	0.031	-2.061	0.686	2.13	1.328	0.873	0.868	1.936	-1.339	-0.172	1.057	-0.027	-0.47	2.65	0.453
WE-001	CRPC-NE	36	033698C_332783	33698	033698C	332783	-0.755	-0.908	1.222	-0.495	-0.126	-0.148	0.477	-0.141	0.594	-1.081	0.247	0.099	0.003	0.831	-0.29	-0.277	-1.872	-1.557	0.848	-0.266	0.667	0.474	0.071	-2.081	-1.277	0.311	0.008	0.219	0.583	-1.196	1.021	-0.339	2.106	0.649	0.495	0.795	-0.831	-0.673	0.751	-0.265	-0.422	1.202	-0.648
WE-001	CRPC-NE	36	033698C_405244	33698	033698C	405244	0.307	-1.123	0.15	3.055	0.712	-1.351	-0.731	-0.123	-2.923	-1.193	-3.554	-5.103	-9.404	-0.415	1.667	-7.684	-3.192	-12.197	0.613	0.58	-1.777	-0.847	-0.487	3.788	0.795	0.768	-1.419	-0.762	3.003	1.587	1.759	2.041	3.682	-0.068	-0.185	0.16	0.598	1.053	0.769	-1.605	1.387	-7.743	1.109
WE-001	CRPC-NE	36	033698C_525810	33698	033698C	525810	-0.084	-0.397	0.096	-0.272	1.948	1.265	0.243	-0.019	-0.254	-1.598	0.346	0.447	-1.406	0.82	0.234	0.33	0.112	-0.732	-0.034	-0.891	0.765	0.29	1.07	-1.592	-0.808	-0.915	0.737	-0.56	0.766	-1.001	0.079	1.002	1.478	0.451	-0.554	0.349	-0.996	-0.422	0.798	-0.158	-0.878	1.265	-0.526
WE-001	CRPC-NE	36	033698C_631886	33698	033698C	631886	-1.164	0.156	-0.229	0.228	-11.002	-0.385	-1.835	-0.233	-3.786	1.324	-5.042	-7.279	-11.941	1.71	-0.056	-12.784	0.18	-8.953	2.355	3.626	-3.189	-0.581	-3.658	0.184	1.398	0.864	-1.145	-1.288	-0.711	2.367	0.407	-3.146	5.907	-0.715	-0.028	-0.453	1.08	0.415	1.494	-1.192	0.598	-12.039	1.385
WE-001	CRPC-NE	36	033698C_665723	33698	033698C	665723	0.942	0.387	0.055	0.44	0.982	0.678	0.697	0.683	-0.044	-0.266	-0.009	0.053	0.182	1.241	0.81	1.32	0.077	-1.261	0.512	-1.405	-0.261	0.826	1.214	-2.17	-1.148	-0.203	0.374	-0.342	-0.313	-0.743	0.793	-1.378	0.653	1.249	0.412	0.693	-0.317	-0.254	1.04	-0.98	-0.753	1.655	0.345
WE-001	CRPC-NE	36	033698C_727978	33698	033698C	727978	-1.03	-0.204	1.052	0.094	-1.908	-1.234	0.025	-0.275	-0.353	-0.676	0.397	-1.813	-0.255	-0.137	2.172	-4.793	-1.6	-5.448	0.893	-1.05	-0.422	0.573	-0.284	-2.558	-1.93	-0.649	0.476	-0.664	-1.176	0.675	1.242	2.924	2.675	1.718	-0.404	1.667	-2.194	-1.183	0.864	-0.479	-3.742	-3.306	-0.642
WE-001	CRPC-NE	36	033698C_793221	33698	033698C	793221	-1.46	-1.244	1.247	-1.112	1.155	-0.26	-1.885	-1.882	-5.119	-4.378	-0.278	0.574	1.861	0.429	-1.515	-10.476	-7.511	-1.21	0.804	-2.314	3.745	0.638	-3.101	-7.093	-1.606	3.949	0.302	0.429	-1.308	-1.031	0.412	-0.73	3.559	5.816	0.171	8.196	-1.579	-4.557	1.754	-1.367	-1.877	4.541	1.387
WE-001	CRPC-NE	38	034142C_1241481	34142	034142C	1241481	0.488	-2.253	1.477	4.972	3.88	-2.461	0.027	0.876	1.631	5.64	-0.544	-2.673	-0.231	2.61	0.309	-8.516	-2.815	-11	1.147	-0.876	-1.21	1.037	0.153	-5.184	0.936	-0.662	-4.397	0.86	-0.512	4.991	1.13	0.155	2.25	0.239	1.608	4.468	-1.365	-0.287	-3.022	2.24	-3.741	-16.438	2.44
WE-001	CRPC-NE	38	034142C_1479655	34142	034142C	1479655	-0.332	0.014	0.116	0.605	2.224	1.502	1.127	0.47	0.327	-0.425	-0.584	-2.054	-2.55	-0.07	0.308	-1.657	-1.144	-2.275	2.1	-0.455	1.032	0.336	-0.519	-2.529	2.874	-1.575	-1.572	-0.445	-0.034	1.648	0.943	-0.763	1.212	1.758	0.717	4.48	-0.254	-0.589	0.092	1.787	-2.386	-1.646	0.961
WE-001	CRPC-NE	38	034142C_1878558	34142	034142C	1878558	-3.507	0.155	1.441	0.896	6.331	1.309	-0.562	1.908	1.707	4.127	0.697	-0.326	-0.741	1.842	0.642	-4.143	-1.56	-6.619	2.6	0.535	0.677	0.144	0.29	-3.574	3.372	-1.96	-1.52	-0.006	0.404	1.174	-0.861	-2.598	4.057	1.133	0.186	7.585	-2.206	1.723	-0.486	2.34	-2.178	-2.627	-0.233
WE-001	CRPC-NE	38	034142C_2253283	34142	034142C	2253283	1.1	0.247	1.025	-0.391	-0.073	0.116	2.113	-0.178	-0.719	-2.608	1.415	-0.551	-1.347	0.204	0.905	0.969	-13.49	-0.102	-0.235	-2.176	0.928	0.559	0.769	-2.38	0.099	0.93	-0.948	1.211	2.814	1.817	0.808	3.176	-2.048	0.537	0.295	-1.403	-2.446	-0.257	1.6	-0.369	-0.136	3.518	0.435
WE-001	CRPC-NE	38	034142C_2263754	34142	034142C	2263754	7.019	-2.998	0.874	3.078	7.643	4.277	-4.273	1.45	-1.58	0.633	2.834	9.394	0.764	3.051	-5.027	-6.541	-8.382	-12.457	-4.136	-0.579	5.875	0.906	4.383	1.995	-2.897	-3.857	-2.8	5.006	-11.743	2.155	-0.811	-8.109	4.76	1.517	-0.529	-0.242	-1.319	1.396	8.564	-3.194	2.137	4.769	11.74
WE-001	CRPC-NE	38	034142C_341595	34142	034142C	341595	0.471	-1.492	-0.787	0.677	0.323	3.662	0.272	-0.443	0.507	-0.877	0.504	1.413	0	-0.638	-1.272	-1.472	-0.084	-0.712	1.38	-3.412	-1.675	0.007	0.275	-2.568	-0.152	1.672	1.097	-0.544	2.11	-0.194	0.327	0.112	0.277	2.717	0.474	1.267	0.591	-0.668	0.982	0.008	-0.785	1.774	0.445
WE-001	CRPC-NE	38	034142C_712474	34142	034142C	712474	-0.143	-1.806	0.094	0.224	3.495	3.959	0.198	-0.091	0.747	1.226	1.212	-0.501	-0.308	0.433	1.321	-2.035	0.265	-7.328	-0.172	1.907	0.05	0.754	1.559	-2.456	2.697	0.818	-2.159	0.847	-1.254	1.271	1.326	1.698	1.745	-0.781	-0.712	3.654	-0.836	-0.097	-0.481	-0.019	-2.253	-5.035	-0.901
WE-001	CRPC-NE	38	034142D_1816671	34142	034142D	1816671	-1.772	-0.6	0.778	0.389	3.323	-0.194	1.367	0.258	1.059	-0.509	1.159	-0.528	0.134	1.489	1.318	-1.911	0.694	-2.692	1.404	-0.828	-2.104	0.113	-0.046	-0.357	-1.049	0.572	0.773	-1.718	1.429	-0.892	-0.034	-0.188	0.602	0.039	0.922	0.69	-1.366	-1.926	0.856	-0.158	-1.559	2.431	1.007
WE-001	CRPC-NE	38	034142D_2052778	34142	034142D	2052778	0.261	-0.317	0.277	-0.846	4.606	-1.294	-0.589	-0.212	0.779	-2.251	-0.714	0.074	2.006	0.549	1.747	0.928	0.897	-3.181	-1.712	-2.109	-1.886	1.042	0.809	-4.349	2.302	-1.945	1.108	0.309	0.484	-0.519	0.987	1.989	1.303	-0.029	0.899	3.187	-0.797	0.141	0.502	-0.726	-3.879	-2.369	-1.426
WE-001	CRPC-NE	38	034142D_2105749	34142	034142D	2105749	1.364	-0.116	-1.067	0.847	-0.065	3.534	0.31	0.682	-0.346	-1.186	0.566	0.095	-2.273	0.843	0.523	-1.021	-0.056	-3.752	-0.535	0.353	0.307	1.491	0.556	-2.193	-0.862	-0.24	0.897	-0.338	0.442	-0.513	-0.31	-2.415	0.113	0.172	0.597	2.198	0.372	1.351	-0.839	0.283	-1.368	1.321	0.724
WE-001	CRPC-NE	38	034142D_622401	34142	034142D	622401	-0.538	-0.871	-0.269	-0.832	-1.093	-1.734	1.031	-1.152	0.295	0.566	0.009	-1.009	-2.045	0.831	0.066	0.359	2.43	0.304	-1.993	-2.469	-1.277	0.702	-2.61	0.08	-0.533	0.266	-0.512	1.613	0.904	0.89	0.207	1.588	-0.115	-2.497	0.618	2.114	-2.146	1.307	0.295	1.234	-0.072	0.69	1.654
WE-001	CRPC-NE	38	034142D_968183	34142	034142D	968183	-1.304	-1.649	1.55	1.456	3.451	8.247	0.372	0.431	1.59	2.096	1.559	-2.029	-1.496	0.78	1.4	-2.811	0.585	-8.412	1.229	3.791	1.121	1.339	-1.491	-2.889	3.31	0.421	-1.942	-2.32	-1.188	1.644	-0.56	0.732	4.193	0.253	0.731	4.498	-0.882	0.394	-0.054	1.266	-4.071	-7.37	0.845
WE-001	CRPC-NE	38	034142D_970823	34142	034142D	970823	0.809	-0.828	-1.697	4.62	2.004	12.944	2.933	-5.664	-1.13	9.541	0.592	-3.638	-6.91	0.75	1.697	-4.913	2.324	-24.409	-1.381	5.903	1.638	0.864	1.327	-2.417	0.585	-0.611	-15.171	-1.643	2.797	3.507	0.56	3.186	4.708	-1.279	0.256	-6.343	2.155	-0.112	2.301	-9.814	-2.924	-25.552	-1.795
WE-001	CRPC-Adeno	37	034143C_1135976	34143	034143C	1135976	-1.132	0.249	1.902	-0.37	0.351	-0.075	-1.904	-0.641	0.008	0.542	1.481	0.141	1.947	2.737	0.353	-1.975	0.14	-2.218	-0.982	-0.516	0.516	-0.238	-1.586	-2.68	-0.569	0.591	-0.567	0.558	-0.42	-1.031	0.62	1.512	0.824	-1.178	0.536	2.566	0.641	0.66	1.08	-0.675	1.165	0.98	2.485
WE-001	CRPC-Adeno	37	034143C_1943558	34143	034143C	1943558	-0.98	0.506	0.648	-0.826	1.809	0.557	0.913	-1.196	0.085	-0.132	0.236	-0.187	0.988	0.479	-1.044	1.23	-1.76	-0.426	-0.386	1.908	0.33	0.281	1.017	-2.943	-1.689	0.289	-0.235	0.661	1.727	0.292	0.762	-0.71	0.441	0.467	0.236	2.453	-0.688	0.051	0.283	-0.85	-0.272	0.022	0.111
WE-001	CRPC-Adeno	37	034143C_2523447	34143	034143C	2523447	-0.764	-0.872	0.778	-0.718	0.77	-0.552	0.244	-0.279	-0.533	0.517	0.371	0.055	0.132	1.682	-1.224	2.518	-1.479	0.001	0.495	1.15	-0.204	1.13	-0.114	-2.044	-1.516	0.643	-0.651	0.054	0.207	-0.197	0.528	-2.018	1.771	0.456	-0.316	1.573	-1.511	0.37	0.933	0.249	-0.617	0.567	0.503
WE-001	CRPC-Adeno	37	034143C_640687	34143	034143C	640687	-0.262	0.954	-0.461	-2.001	-1.744	7.326	-4.874	-2.011	0.787	4.094	-0.71	0.138	3.718	3.751	1.558	-5.224	1.606	-0.038	1.062	-0.008	3.197	1.122	-2.262	5.032	-0.44	-0.564	-1.204	2.074	1.678	-1.441	-1.109	1.942	-3.212	-1.889	2.564	-1.855	-2.617	-1.056	2.112	-1.848	-1.66	0.624	0.759
WE-001	CRPC-Adeno	37	034143D_1140929	34143	034143D	1140929	-2.417	-2.771	4.083	3.679	0.236	2.312	-2.99	0.873	-1.442	0.349	1.61	-0.994	6.115	1.645	1.007	4.894	-4.331	-3.231	-0.221	2.144	-5.277	-0.294	-0.186	5.642	-2.244	-3.741	-3.667	-0.572	0.636	2.414	2.116	1.948	3.74	-3.073	0.609	2.4	-2.618	-0.232	2.166	1.094	-0.734	0.714	0.791
WE-001	CRPC-Adeno	37	034143D_1250095	34143	034143D	1250095	-0.211	-0.208	1.533	-0.492	0.56	0.382	0.611	-0.222	0.432	0.451	0.298	0.091	-0.065	-0.325	-0.786	2.428	-0.773	-1.176	0.851	0.533	0.029	0.125	1.676	-3.617	-1.777	0.672	-0.235	0.214	0.776	-1.254	0.812	-1.658	-1.201	0.419	0.75	0.272	-1.306	-0.27	0.57	-0.103	-0.035	2.289	0.231
WE-001	CRPC-Adeno	37	034143D_2798931	34143	034143D	2798931	-1.197	-0.117	0.141	-1.279	0.148	-0.697	0.225	-0.804	0.313	0.446	0.099	-0.149	0.439	0.92	0.544	0.416	-0.319	-0.644	0.141	0.843	1.305	0.636	1.357	-1.36	-1.527	-0.178	0.42	-0.827	1.234	-0.416	0.034	1.993	0.508	-0.08	-0.106	2.009	-0.87	-0.005	0.616	0.204	-0.351	0.7	0.71
WE-001	CRPC-Adeno	37	034143D_820316	34143	034143D	820316	-2.372	-4.111	-0.143	1.294	2.555	0.19	-0.782	0.017	1.117	1.382	0.998	1.228	2.588	2.42	-0.457	-0.361	-0.785	3.831	0.298	-0.11	-0.744	-0.847	-6.202	0.862	-0.627	2.121	-1.071	0.418	2.686	2.665	1.573	-4.416	-0.432	0.916	-0.091	4.292	0.174	-2.2	1.704	-0.685	-0.979	2.806	-2.86
WE-001	CRPC-Adeno	37	034143D_982683	34143	034143D	982683	0.166	-3.394	0.681	0.323	0.674	1.336	-0.301	0.194	-0.027	1.823	0.126	-1.309	-0.576	0.577	-0.318	0.622	0.609	-0.178	0.724	-0.248	1.147	0.916	-1.609	-1.207	-0.74	-0.18	-1.986	-1.074	1.039	1.129	0.742	-1.052	-0.318	1.015	-0.322	0.848	0.743	0.178	0.771	-0.466	0.574	0.648	-0.366
WE-001	CRPC-Adeno	41	038928C_1613983	38928	038928C	1613983	0.827	0.828	-1.563	-1.536	-6.108	-6.499	-0.132	1.617	0.121	1.429	2.865	0.03	-1.274	1.785	1.369	-4.75	-0.745	3.317	-2.044	-3.011	-1.797	-0.1	-0.54	0.311	-1.311	0.588	4.329	-0.019	-0.581	-3.242	1.023	2.356	2.318	-0.633	-1.003	-3.156	-1.525	0.487	1.557	0.657	1.614	5.386	2.083
WE-001	CRPC-Adeno	41	038928C_2250838	38928	038928C	2250838	-1.018	-2.807	0.675	2.232	-7.031	9.867	-0.612	1.809	-0.269	1.577	-0.362	-0.328	-5.812	-0.409	1.43	4.131	1.787	-1.557	1.723	6.549	2.658	-0.609	-1.957	0.753	-2.012	2.046	-0.909	0.855	-0.047	3.677	0.622	2.332	1.861	0.976	0.236	2.416	-2.884	1.44	-1.628	3.771	1.631	0.937	-0.798
WE-001	CRPC-Adeno	41	038928C_2658091	38928	038928C	2658091	0.854	-0.776	-0.45	-2.777	-5.813	-10.323	-0.451	1.625	-1.174	-6.307	1.989	0.896	-1.328	0.424	0.967	-9.07	0.515	0.764	-0.601	-7.926	-3.202	-2.222	0.199	4.188	-1.922	-1.882	-2.115	2.124	-2.489	-3.697	-0.617	2.516	-2.157	-0.69	-0.248	-2.957	0.178	1.206	-0.015	3.531	4.646	1.415	-1.797
WE-001	CRPC-Adeno	41	038928D_1419978	38928	038928D	1419978	1.027	-1.12	-0.968	-8.303	-6.232	-6.766	1.248	0.041	0.599	3.079	-0.169	0.55	-6.294	2.541	1.191	-4.366	0.737	-0.967	-2.525	-6.096	-6.047	-2.057	1.413	-1.312	3.089	-1.565	-4.667	1.057	-0.646	-8.666	2.786	1.46	0.53	-1.816	1.318	3.217	0.46	0.945	0.339	1.11	3.34	1.103	1.981
WE-001	CRPC-Adeno	41	038928D_1634567	38928	038928D	1634567	0.468	-1.082	0.824	-2.385	-5.377	-5.176	0.145	2.866	1.382	1.976	0.626	1.326	-6.322	1.064	1.788	-5.177	-0.202	-1.783	-2.904	-4.197	-1.976	0.503	0.783	-1.714	-4.037	-0.594	4.644	0.195	-0.096	-2.652	0.396	3.822	3.132	-1.592	-0.208	1.641	-0.784	0.31	0.201	1.217	1.718	-0.051	2.354
WE-001	CRPC-Adeno	41	038928D_2453462	38928	038928D	2453462	0.242	-0.922	-0.077	0.311	0.084	-0.093	0.824	0.685	0.388	-1.156	-0.21	0.13	-1.785	1.27	0.373	1.604	1.609	-2.706	0.34	-1.122	-0.83	0.139	0.85	-1.099	0.509	-0.079	-0.247	-0.983	0.765	-1.211	1.165	0.599	0.807	0.13	0.595	1.513	-1.819	-1.365	0.563	-1.629	-0.151	1.282	1.945
WE-001	CRPC-Adeno	41	038928D_842463	38928	038928D	842463	-0.022	-0.388	-0.67	-3.196	-10.008	-6.483	0.531	0.937	-1.376	5.713	-2.249	1.339	-6.508	-0.66	2.524	-2.04	0.566	-9.755	-4.848	-3.995	-2.823	-2.042	0.739	-1.069	3.788	1.134	-3.858	-0.667	-1.646	-1.18	-0.667	1.566	0.903	-2.649	0.307	5.242	2.296	-0.349	-0.776	2.945	2.238	-6.457	1.645
[truncated: 61 more columns]
