# Supplementary material for: Circulating tumor cell heterogeneity in neuroendocrine prostate cancer by single cell copy number analysis
Source: NPJ Precis Oncol. 2021 Aug 12;5:76. doi: 10.1038/s41698-021-00211-1 (PMC8361159; doi:10.1038/s41698-021-00211-1)
Supplement: Supplementary file 2 — Supplementary Data 2 [file 41698_2021_211_MOESM2_ESM.csv]

Cohort	Indication	TimePointName	PatientID	CNVID	TubeID	SlideID	CellID	ABR	ACADSB	AKT1	AKT2	AKT3	ANKRD18B	APC	AR	ATM	AURKA	AXIN1	BCL2	BMI1	BRAF	BRCA1	BRCA2	CCDC69	CDH1	CDKN1B	CDKN2A	CDKN2B-AS1	CEP170	CHD1	CHEK2	CHTOP	CXCR4	CYP17A1	EGFR	EIF4E3	ERCC2	ETV1	ETV4	ETV5	ETV6	EZH2	FCMR	FNIP1	FOXO3	FOXP1	GAGE8	GCOM1	HERPUD1
WE-001	Prostate Cancer (NEPC)		39	035172J_1021551	35172	035172J	1021551	-2.239	-0.222	0.822	-2.259	0.899	2.687	1.727	-0.182	-1.031	0.219	1.947	-1.912	2.178	1.739	3.835	0.657	0.653	3.769	0.451	-4.759	-2.298	0.746	0.614	-5.937	2.42	1.93	-2.043	-1.465	-5.62	-0.122	-1.144	2.791	2.38	1.122	2.313	4.566	-1.682	-4.327	-6.937	0.913	-5.556	3.758
WE-001	Prostate Cancer (NEPC)		39	035172J_1027249	35172	035172J	1027249	1.873	1.784	3.634	-2.1	6.875	10.133	-2.881	-21.385	2.265	4.617	3.696	-38.991	-46.261	0.435	-3.344	15.558	-0.276	7.722	-4.858	9.631	4.53	-0.603	-4.011	-47.354	-2.71	3.605	-5.436	0.82	0.673	5.145	-4.133	-2.508	6.319	-2.88	-2.152	4.529	0.22	-3.776	-2.93	-13.935	-5.029	11.889
WE-001	Prostate Cancer (NEPC)		39	035172J_1264242	35172	035172J	1264242	-0.334	0.076	0.994	1.154	3.339	2.76	0.455	0.671	0.08	2.457	2.222	-1.796	3.935	0.654	2.232	0.647	0.874	2.959	2.566	2.193	0.885	-0.779	-0.909	-7.484	-0.112	-0.595	-2.299	-1.375	1.002	0.587	-2.776	1.234	3.977	0.604	0.391	4.303	0.103	-4.188	-4.3	0.816	-4.894	4.408
WE-001	Prostate Cancer (NEPC)		39	035172J_1394608	35172	035172J	1394608	-1.698	0.07	1.158	0.774	0.119	1.117	1.251	-0.527	-0.816	3.679	0.848	-1.738	2.251	-0.519	1.601	0.735	-1.042	0.237	-0.189	-0.576	-0.345	0.236	-1.058	-2.549	0.621	0.037	-1.797	-0.711	-1.931	3.781	-0.288	2.274	2.38	0.228	1.183	2.287	0.572	0.621	-0.87	-0.53	-1.021	0.339
WE-001	Prostate Cancer (NEPC)		39	035172J_1600741	35172	035172J	1600741	-3.154	-0.793	1.003	1.393	5.828	1.337	0.511	0.871	1.758	2.888	1.068	-2.649	3.569	-0.498	2.549	2.672	0.878	2.77	1.49	2.368	-2.636	1.842	0.655	-6.713	2.245	-0.942	-1.886	-1.406	-3.59	3.586	-1.492	2.764	3.941	1.434	-0.6	5.043	1.866	-2.421	-1.825	-0.307	-5.264	3.376
WE-001	Prostate Cancer (NEPC)		39	035172J_1718297	35172	035172J	1718297	-2.948	-0.48	2.363	1.493	8.124	1.239	2.61	-1.143	-1.823	2.369	0.457	-3.711	6.477	0.324	2.046	3.412	-1.879	4.14	-2.772	1.539	-2.32	1.992	0.381	-2.023	2.062	-0.49	-0.308	-1.746	-2.643	2.314	-1.158	2.531	2.306	-0.933	0.764	5.424	-0.75	-0.853	-4.176	-3.464	-3.091	6.217
WE-001	Prostate Cancer (NEPC)		39	035172J_1965056	35172	035172J	1965056	-3.979	-1.556	-0.779	4.891	0.654	-4.149	-0.967	-2.844	-17.231	-2.682	-3.643	-10.392	9.134	-4.244	4.772	-1.757	3.66	-6.704	0.726	-0.495	-29.453	-4.014	-18.283	-9.71	-4.741	-7.88	1.297	-0.456	1.596	1.232	-6.745	4.75	2.339	0.56	-3.862	-4.396	0.365	-10.115	-2.125	0.025	-5.961	-6.422
WE-001	Prostate Cancer (NEPC)		39	035172J_2495437	35172	035172J	2495437	-2.781	0.922	0.49	2.308	3.21	6.001	0.013	0.762	-4.131	3.123	-0.256	-1.768	-1.181	-0.772	1.842	3.675	-0.113	-2.82	1.18	2.728	-0.229	-1.514	-3.868	-6.529	2.94	0.574	-1.632	-3.216	-1.878	2.478	-3.117	-2.888	3.515	-1.297	0.906	6.569	0.172	-1.515	-3.213	2.393	-4.276	-3.048
WE-001	Prostate Cancer (NEPC)		39	035172J_988458	35172	035172J	988458	0.616	1.441	-0.221	-0.874	0.643	-0.942	0.356	0.134	1.009	0.628	0.416	0.694	1.086	0.069	0.274	-0.662	-1.242	-0.1	-1.611	-0.286	-2.519	-0.27	-0.396	-0.237	-1.206	0.945	-0.531	-0.418	0.973	-0.864	-0.164	-3.625	1.286	-0.106	0.481	1.608	-0.586	1.03	1.502	-0.082	-0.379	-0.067
WE-001	Prostate Cancer (NEPC)		39	035172J_999856	35172	035172J	999856	-2.107	0.349	2.456	-0.771	-3.215	-6.087	0.521	-0.5	-3.562	-3.471	0.573	-0.922	-1.132	2.915	0.374	0.403	-1.642	0.573	1.68	-3.032	-0.176	-0.4	-1.944	-2.409	-1.225	1.515	-1.124	1.811	-2.42	-0.052	1.458	1.955	3.571	1.729	-1.008	3.828	0.054	-3.261	0.13	-3.9	-1.609	5.257
WE-001	Prostate Cancer (NEPC)		39	035172K_1176496	35172	035172K	1176496	-1.231	-1.429	1.717	2.514	1.332	2.964	-0.885	-4.363	2.601	4.351	1.487	-1.787	4.927	-5.739	2.616	3.634	1.898	-0.527	0.096	5.567	4.455	0.314	-7.292	-1.949	-0.034	-0.202	-4.985	-0.697	-8.264	4.974	-1.615	2.27	3.718	-1.294	-4.366	-0.02	-6.991	-1.571	-0.504	-0.082	-4.528	-1.192
WE-001	Prostate Cancer (NEPC)		39	035172K_1260913	35172	035172K	1260913	-2.337	1.146	0.839	-0.413	3.34	4.204	-2.127	0.168	1.886	6.255	-0.018	-2.665	4.125	-1.03	2.52	2.054	-1.079	2.854	1.102	0.431	-6.173	0.258	-0.587	-9.266	-4.38	3.262	1.353	-2.76	-4.635	-1.38	-4.671	-1.013	3.711	2.084	-0.589	0.407	0.344	-6.589	-4.023	1.766	-5.579	1.3
WE-001	Prostate Cancer (NEPC)		39	035172K_2422233	35172	035172K	2422233	-0.55	0.747	3.203	1.522	5.818	4.766	1.314	0.289	0.531	3.707	1.377	-4.993	4.754	0.574	2.287	-0.581	1.723	0.52	2.263	2.668	0.66	0.376	-0.507	-6.932	1.724	0.276	-2.963	-3.319	-2.711	2.386	-0.736	3.934	3.3	1.01	-0.008	3.642	-1.991	-3.137	-2.864	0.949	-6.252	5.26
WE-001	Prostate Cancer (NEPC)		39	035172K_2490877	35172	035172K	2490877	0.514	0.481	-0.12	-1.099	-0.056	0.677	0.466	-0.293	0.591	1.537	-0.163	0.004	0.305	0.843	-0.285	0.168	-0.371	-1.628	-1.053	0.39	-1.463	0.35	0.465	-1.552	-0.585	0.11	0.488	0.326	-0.003	-0.249	0.751	0.304	0.3	0.405	-0.441	2.152	0.024	-0.083	0.751	-0.416	-0.279	0.823
WE-001	Prostate Cancer (NEPC)		39	035172K_2638485	35172	035172K	2638485	1.455	0.271	1.081	0.645	6.05	3.611	0.436	0.723	-2.217	0.159	1.314	-4.207	2.682	3.11	4.643	1.952	1.357	5.96	1.687	0.908	-0.444	-0.456	-0.673	-6.212	1.338	2.423	-1.652	-2.146	-0.318	2.035	-5.736	3.099	3.116	-0.01	1.369	2.856	-0.899	-4.428	-6.775	-0.424	-4.946	5.152
WE-001	Prostate Cancer (NEPC)		39	035172K_2669443	35172	035172K	2669443	-3.502	1.632	1.503	2.176	3.221	2.68	-0.175	1.098	-1.693	4.646	0.304	-3.505	4.664	0.017	1.872	1.914	-2.427	1.542	1.859	5.082	-0.079	0.237	0.091	-6.875	1.421	0.386	-1.49	-3.163	-1.821	2.82	-1.606	1.722	4.047	-1.618	-0.173	6.17	-1.962	-2.156	-2.505	0.659	-5.365	4.468
WE-001	Prostate Cancer (NEPC)		39	035172K_2739813	35172	035172K	2739813	-1.426	0.486	1.988	0.59	3.837	5.299	0.231	0.147	2.23	2.387	1.323	-3.079	-0.083	-0.387	2.313	1.807	-1.626	2.53	1.282	3.434	-1.81	1.266	0.912	-5.502	1.257	-1.586	-1.081	-2.48	-2.093	2.499	-4.044	3.183	5.168	0.636	-0.343	2.786	-0.201	-1.171	-2.931	0.627	-4.661	4.193
WE-001	Prostate Cancer (NEPC)		39	035172K_2850475	35172	035172K	2850475	0.145	0.782	0.708	0.23	11.343	2.152	0.289	0.06	1.612	4.035	1.991	-2.811	3.008	1.338	1.614	-3.914	-1.4	1.354	1.595	2.332	-1.219	1.744	0.194	-5.993	1.523	1.036	-1.773	-5.431	-5.103	2	-5.288	1.492	2.118	1.032	0.107	6.347	-0.252	-1.466	-5.762	0.747	-5.725	4.826
WE-001	Prostate Cancer (NEPC)		39	035172K_2897334	35172	035172K	2897334	-0.281	1.091	1.458	0.283	-0.431	4.123	0.622	-0.737	1.523	3.768	1.186	-5.697	3.893	0.588	2.27	1.88	-2.195	0.676	1.91	2.519	0.19	0.633	0.582	-9.979	2.135	-0.115	-2.486	-3.667	-0.588	3.124	-2.593	0.44	4.663	1.791	-0.189	4.57	1.322	-4.504	-4.104	0.477	-5.681	4.411
[truncated: 62 more columns]
