# Supplementary material for: Circulating tumor cell heterogeneity in neuroendocrine prostate cancer by single cell copy number analysis
Source: NPJ Precis Oncol. 2021 Aug 12;5:76. doi: 10.1038/s41698-021-00211-1 (PMC8361159; doi:10.1038/s41698-021-00211-1)
Supplement: Supplementary file 3 — Supplementary Data 3 [file 41698_2021_211_MOESM3_ESM.csv]

Project Name	PatientID	CNVID	TubeID	SlideID	CellID	BinID	NorRatio	PredictedCopyNumber	ZScore	LST	BinChr	BinStart	BinEnd
WE-001	00010	003449H_36827	3449	003449H	36827	2	-0.846	-0.574	-5.667	17	chr1	1000001	2000000
WE-001	00010	003449J_1799337	3449	003449J	1799337	2	-0.13	-0.282	-0.874	26	chr1	1000001	2000000
WE-001	00010	003449K_1046076	3449	003449K	1046076	2	-0.266	-0.381	-1.779	20	chr1	1000001	2000000
WE-001	00010	003449K_1068787	3449	003449K	1068787	2	-0.168	-0.273	-1.127	19	chr1	1000001	2000000
WE-001	00010	003449K_1157187	3449	003449K	1157187	2	-0.321	-0.288	-2.148	14	chr1	1000001	2000000
WE-001	00010	003449K_1159231	3449	003449K	1159231	2	-0.615	-0.316	-4.117	18	chr1	1000001	2000000
WE-001	00010	003449K_1222741	3449	003449K	1222741	2	-0.814	-0.418	-5.45	23	chr1	1000001	2000000
WE-001	00010	003449K_138198	3449	003449K	138198	2	-0.569	-0.335	-3.813	22	chr1	1000001	2000000
WE-001	00010	003449K_1738491	3449	003449K	1738491	2	-0.409	-0.493	-2.737	22	chr1	1000001	2000000
WE-001	00010	003449K_1784425	3449	003449K	1784425	2	-0.128	0.006	-0.857	10	chr1	1000001	2000000
WE-001	00010	003449K_286152	3449	003449K	286152	2	0.462	0.358	3.092	24	chr1	1000001	2000000
WE-001	00010	003449K_291144	3449	003449K	291144	2	0.346	-0.03	2.318	5	chr1	1000001	2000000
WE-001	00010	003449K_336828	3449	003449K	336828	2	-0.023	-0.016	-0.155	4	chr1	1000001	2000000
WE-001	00010	003449K_40959	3449	003449K	40959	2	-0.065	-0.007	-0.438	0	chr1	1000001	2000000
WE-001	00010	003449K_483682	3449	003449K	483682	2	-0.859	-0.34	-5.754	18	chr1	1000001	2000000
WE-001	00010	003449K_540156	3449	003449K	540156	2	-0.048	-0.046	-0.323	9	chr1	1000001	2000000
WE-001	00010	003449K_651378	3449	003449K	651378	2	-0.438	-0.373	-2.931	20	chr1	1000001	2000000
WE-001	00010	003449K_669737	3449	003449K	669737	2	-0.047	-0.041	-0.316	6	chr1	1000001	2000000
WE-001	00010	003449K_674675	3449	003449K	674675	2	-0.325	-0.345	-2.177	20	chr1	1000001	2000000
WE-001	00010	003449K_67622	3449	003449K	67622	2	-0.89	-0.511	-5.96	22	chr1	1000001	2000000
WE-001	00010	003449K_684286	3449	003449K	684286	2	-0.044	-0.05	-0.296	6	chr1	1000001	2000000
WE-001	00010	003449K_702767	3449	003449K	702767	2	-0.597	-0.465	-4.002	20	chr1	1000001	2000000
WE-001	00010	003449K_731747	3449	003449K	731747	2	0.027	-0.058	0.184	8	chr1	1000001	2000000
WE-001	00010	003449K_936305	3449	003449K	936305	2	-0.451	-0.384	-3.021	19	chr1	1000001	2000000
WE-001	00010	003449L_1413923	3449	003449L	1413923	2	-0.653	-0.752	-4.373	23	chr1	1000001	2000000
WE-001	00010	003449L_1831425	3449	003449L	1831425	2	-0.349	-0.269	-2.336	16	chr1	1000001	2000000
WE-001	00010	003449L_1913267	3449	003449L	1913267	2	-0.678	-0.469	-4.542	19	chr1	1000001	2000000
WE-001	00010	003449L_1946371	3449	003449L	1946371	2	-0.413	-0.576	-2.768	18	chr1	1000001	2000000
WE-001	00010	003449L_2040179	3449	003449L	2040179	2	-0.632	-0.533	-4.232	21	chr1	1000001	2000000
WE-001	00010	003449L_2347831	3449	003449L	2347831	2	-0.151	-0.015	-1.01	7	chr1	1000001	2000000
WE-001	00010	003449L_284886	3449	003449L	284886	2	-0.536	-0.404	-3.59	18	chr1	1000001	2000000
WE-001	00010	003449L_803135	3449	003449L	803135	2	-0.196	-0.244	-1.311	19	chr1	1000001	2000000
WE-001	00010	003449L_96289	3449	003449L	96289	2	-0.287	-0.387	-1.922	29	chr1	1000001	2000000
WE-001	00010	003449M_120038	3449	003449M	120038	2	0.103	-0.012	0.691	13	chr1	1000001	2000000
WE-001	00010	003449M_1517677	3449	003449M	1517677	2	-3.502	-3.139	-23.454	32	chr1	1000001	2000000
WE-001	00010	003449M_1824527	3449	003449M	1824527	2	-0.126	-0.028	-0.846	0	chr1	1000001	2000000
WE-001	00010	003449M_1937500	3449	003449M	1937500	2	-0.058	-0.255	-0.389	16	chr1	1000001	2000000
WE-001	00010	003449M_2015941	3449	003449M	2015941	2	-0.258	-0.128	-1.725	13	chr1	1000001	2000000
WE-001	00010	003449M_2197710	3449	003449M	2197710	2	0.024	-0.326	0.163	25	chr1	1000001	2000000
WE-001	00010	003449M_2379143	3449	003449M	2379143	2	-0.418	-0.358	-2.801	21	chr1	1000001	2000000
WE-001	00010	003449M_2916302	3449	003449M	2916302	2	-0.919	-0.887	-6.153	24	chr1	1000001	2000000
WE-001	00010	003449M_2961421	3449	003449M	2961421	2	-0.114	-0.005	-0.765	9	chr1	1000001	2000000
WE-001	00010	003449M_479239	3449	003449M	479239	2	-0.126	-0.456	-0.847	18	chr1	1000001	2000000
WE-001	00010	003449M_784103	3449	003449M	784103	2	-0.34	-0.409	-2.279	17	chr1	1000001	2000000
WE-001	00010	003449M_944280	3449	003449M	944280	2	-0.426	-0.042	-2.851	4	chr1	1000001	2000000
WE-001	00010	003449M_949267	3449	003449M	949267	2	-0.634	-0.542	-4.245	27	chr1	1000001	2000000
WE-001	10	005010E_1223513	5010	005010E	1223513	2	-0.259	-0.3	-1.733	11	chr1	1000001	2000000
WE-001	10	005010E_1741823	5010	005010E	1741823	2	-0.733	-0.493	-4.911	19	chr1	1000001	2000000
WE-001	10	005010E_2326434	5010	005010E	2326434	2	-0.847	-0.526	-5.672	22	chr1	1000001	2000000
WE-001	10	005010E_596847	5010	005010E	596847	2	-0.817	-0.539	-5.474	19	chr1	1000001	2000000
WE-001	10	005010E_887038	5010	005010E	887038	2	-0.082	-0.028	-0.548	1	chr1	1000001	2000000
WE-001	10	005010E_996496	5010	005010E	996496	2	-0.302	-0.292	-2.021	6	chr1	1000001	2000000
WE-001	10	005010F_1168976	5010	005010F	1168976	2	0.002	-0.03	0.015	0	chr1	1000001	2000000
WE-001	10	005010F_2098131	5010	005010F	2098131	2	-0.351	-0.514	-2.353	22	chr1	1000001	2000000
WE-001	10	005010F_2132911	5010	005010F	2132911	2	-0.516	-0.339	-3.456	13	chr1	1000001	2000000
WE-001	10	005010F_2292907	5010	005010F	2292907	2	-0.509	-0.407	-3.413	17	chr1	1000001	2000000
WE-001	10	005010F_431694	5010	005010F	431694	2	-0.348	-0.422	-2.331	22	chr1	1000001	2000000
WE-001	00010	003449H_36827	3449	003449H	36827	3	-0.221	-0.574	-0.864	17	chr1	2000001	3000000
WE-001	00010	003449J_1799337	3449	003449J	1799337	3	0.006	-0.282	0.023	26	chr1	2000001	3000000
WE-001	00010	003449K_1046076	3449	003449K	1046076	3	-0.351	-0.381	-1.375	20	chr1	2000001	3000000
WE-001	00010	003449K_1068787	3449	003449K	1068787	3	0.02	-0.273	0.079	19	chr1	2000001	3000000
WE-001	00010	003449K_1157187	3449	003449K	1157187	3	-0.275	-0.288	-1.076	14	chr1	2000001	3000000
WE-001	00010	003449K_1159231	3449	003449K	1159231	3	-0.387	-0.316	-1.515	18	chr1	2000001	3000000
WE-001	00010	003449K_1222741	3449	003449K	1222741	3	-0.552	-0.418	-2.162	23	chr1	2000001	3000000
WE-001	00010	003449K_138198	3449	003449K	138198	3	-0.343	-0.335	-1.342	22	chr1	2000001	3000000
WE-001	00010	003449K_1738491	3449	003449K	1738491	3	-0.59	-0.493	-2.311	22	chr1	2000001	3000000
WE-001	00010	003449K_1784425	3449	003449K	1784425	3	-0.111	0.006	-0.435	10	chr1	2000001	3000000
WE-001	00010	003449K_286152	3449	003449K	286152	3	0.346	0.358	1.353	24	chr1	2000001	3000000
WE-001	00010	003449K_291144	3449	003449K	291144	3	0.037	-0.03	0.143	5	chr1	2000001	3000000
WE-001	00010	003449K_336828	3449	003449K	336828	3	-0.284	-0.016	-1.111	4	chr1	2000001	3000000
WE-001	00010	003449K_40959	3449	003449K	40959	3	0.311	-0.007	1.216	0	chr1	2000001	3000000
WE-001	00010	003449K_483682	3449	003449K	483682	3	-0.824	-0.34	-3.226	18	chr1	2000001	3000000
WE-001	00010	003449K_540156	3449	003449K	540156	3	-0.213	-0.046	-0.834	9	chr1	2000001	3000000
WE-001	00010	003449K_651378	3449	003449K	651378	3	-0.317	-0.373	-1.242	20	chr1	2000001	3000000
WE-001	00010	003449K_669737	3449	003449K	669737	3	-0.157	-0.041	-0.614	6	chr1	2000001	3000000
WE-001	00010	003449K_674675	3449	003449K	674675	3	-0.476	-0.345	-1.861	20	chr1	2000001	3000000
WE-001	00010	003449K_67622	3449	003449K	67622	3	-0.789	-0.511	-3.088	22	chr1	2000001	3000000
WE-001	00010	003449K_684286	3449	003449K	684286	3	-0.06	-0.05	-0.235	6	chr1	2000001	3000000
WE-001	00010	003449K_702767	3449	003449K	702767	3	-0.658	-0.465	-2.577	20	chr1	2000001	3000000
WE-001	00010	003449K_731747	3449	003449K	731747	3	-0.01	-0.058	-0.039	8	chr1	2000001	3000000
WE-001	00010	003449K_936305	3449	003449K	936305	3	-0.63	-0.384	-2.466	19	chr1	2000001	3000000
WE-001	00010	003449L_1413923	3449	003449L	1413923	3	-0.811	-0.752	-3.172	23	chr1	2000001	3000000
WE-001	00010	003449L_1831425	3449	003449L	1831425	3	-0.357	-0.269	-1.396	16	chr1	2000001	3000000
WE-001	00010	003449L_1913267	3449	003449L	1913267	3	-0.817	-0.469	-3.198	19	chr1	2000001	3000000
WE-001	00010	003449L_1946371	3449	003449L	1946371	3	-0.42	-0.576	-1.644	18	chr1	2000001	3000000
WE-001	00010	003449L_2040179	3449	003449L	2040179	3	-0.595	-0.533	-2.329	21	chr1	2000001	3000000
WE-001	00010	003449L_2347831	3449	003449L	2347831	3	-0.278	-0.015	-1.087	7	chr1	2000001	3000000
WE-001	00010	003449L_284886	3449	003449L	284886	3	-0.248	-0.404	-0.972	18	chr1	2000001	3000000
WE-001	00010	003449L_803135	3449	003449L	803135	3	-0.266	-0.244	-1.043	19	chr1	2000001	3000000
WE-001	00010	003449L_96289	3449	003449L	96289	3	-0.517	-0.387	-2.022	29	chr1	2000001	3000000
WE-001	00010	003449M_120038	3449	003449M	120038	3	0.269	-0.012	1.053	13	chr1	2000001	3000000
WE-001	00010	003449M_1517677	3449	003449M	1517677	3	-3.065	-3.139	-11.998	32	chr1	2000001	3000000
WE-001	00010	003449M_1824527	3449	003449M	1824527	3	-0.179	-0.028	-0.7	0	chr1	2000001	3000000
WE-001	00010	003449M_1937500	3449	003449M	1937500	3	-0.513	-0.255	-2.008	16	chr1	2000001	3000000
WE-001	00010	003449M_2015941	3449	003449M	2015941	3	-0.214	-0.128	-0.839	13	chr1	2000001	3000000
WE-001	00010	003449M_2197710	3449	003449M	2197710	3	-0.499	-0.326	-1.954	25	chr1	2000001	3000000
WE-001	00010	003449M_2379143	3449	003449M	2379143	3	-0.543	-0.358	-2.124	21	chr1	2000001	3000000
WE-001	00010	003449M_2916302	3449	003449M	2916302	3	-1.199	-0.887	-4.691	24	chr1	2000001	3000000
WE-001	00010	003449M_2961421	3449	003449M	2961421	3	0.08	-0.005	0.312	9	chr1	2000001	3000000
WE-001	00010	003449M_479239	3449	003449M	479239	3	-0.634	-0.456	-2.481	18	chr1	2000001	3000000
WE-001	00010	003449M_784103	3449	003449M	784103	3	-0.282	-0.409	-1.105	17	chr1	2000001	3000000
WE-001	00010	003449M_944280	3449	003449M	944280	3	-0.174	-0.042	-0.68	4	chr1	2000001	3000000
WE-001	00010	003449M_949267	3449	003449M	949267	3	-0.783	-0.542	-3.064	27	chr1	2000001	3000000
WE-001	10	005010E_1223513	5010	005010E	1223513	3	-0.601	-0.3	-2.353	11	chr1	2000001	3000000
WE-001	10	005010E_1741823	5010	005010E	1741823	3	-1.091	-0.493	-4.271	19	chr1	2000001	3000000
WE-001	10	005010E_2326434	5010	005010E	2326434	3	-0.041	-0.526	-0.161	22	chr1	2000001	3000000
WE-001	10	005010E_596847	5010	005010E	596847	3	-0.51	-0.539	-1.998	19	chr1	2000001	3000000
WE-001	10	005010E_887038	5010	005010E	887038	3	-0.354	-0.028	-1.385	1	chr1	2000001	3000000
WE-001	10	005010E_996496	5010	005010E	996496	3	-0.453	-0.292	-1.773	6	chr1	2000001	3000000
WE-001	10	005010F_1168976	5010	005010F	1168976	3	-0.076	-0.03	-0.299	0	chr1	2000001	3000000
WE-001	10	005010F_2098131	5010	005010F	2098131	3	-0.738	-0.514	-2.889	22	chr1	2000001	3000000
WE-001	10	005010F_2132911	5010	005010F	2132911	3	-0.202	-0.339	-0.791	13	chr1	2000001	3000000
WE-001	10	005010F_2292907	5010	005010F	2292907	3	-0.366	-0.407	-1.432	17	chr1	2000001	3000000
WE-001	10	005010F_431694	5010	005010F	431694	3	-0.451	-0.422	-1.764	22	chr1	2000001	3000000
WE-001	00010	003449H_36827	3449	003449H	36827	4	-0.693	-0.574	-3.704	17	chr1	3000001	4000000
WE-001	00010	003449J_1799337	3449	003449J	1799337	4	-0.324	-0.282	-1.733	26	chr1	3000001	4000000
WE-001	00010	003449K_1046076	3449	003449K	1046076	4	-0.525	-0.381	-2.806	20	chr1	3000001	4000000
WE-001	00010	003449K_1068787	3449	003449K	1068787	4	-0.128	-0.273	-0.686	19	chr1	3000001	4000000
WE-001	00010	003449K_1157187	3449	003449K	1157187	4	0.05	-0.288	0.267	14	chr1	3000001	4000000
WE-001	00010	003449K_1159231	3449	003449K	1159231	4	-0.128	-0.316	-0.683	18	chr1	3000001	4000000
WE-001	00010	003449K_1222741	3449	003449K	1222741	4	-0.284	-0.418	-1.52	23	chr1	3000001	4000000
WE-001	00010	003449K_138198	3449	003449K	138198	4	-0.233	-0.335	-1.244	22	chr1	3000001	4000000
WE-001	00010	003449K_1738491	3449	003449K	1738491	4	-0.234	-0.493	-1.251	22	chr1	3000001	4000000
WE-001	00010	003449K_1784425	3449	003449K	1784425	4	0.137	0.006	0.733	10	chr1	3000001	4000000
WE-001	00010	003449K_286152	3449	003449K	286152	4	-0.061	0.358	-0.324	24	chr1	3000001	4000000
WE-001	00010	003449K_291144	3449	003449K	291144	4	0.122	-0.03	0.653	5	chr1	3000001	4000000
WE-001	00010	003449K_336828	3449	003449K	336828	4	0.038	-0.016	0.203	4	chr1	3000001	4000000
WE-001	00010	003449K_40959	3449	003449K	40959	4	0.263	-0.007	1.406	0	chr1	3000001	4000000
WE-001	00010	003449K_483682	3449	003449K	483682	4	0.064	-0.34	0.341	18	chr1	3000001	4000000
WE-001	00010	003449K_540156	3449	003449K	540156	4	0.101	-0.046	0.538	9	chr1	3000001	4000000
WE-001	00010	003449K_651378	3449	003449K	651378	4	-0.327	-0.373	-1.75	20	chr1	3000001	4000000
WE-001	00010	003449K_669737	3449	003449K	669737	4	0.024	-0.041	0.127	6	chr1	3000001	4000000
WE-001	00010	003449K_674675	3449	003449K	674675	4	-0.244	-0.345	-1.304	20	chr1	3000001	4000000
WE-001	00010	003449K_67622	3449	003449K	67622	4	-0.262	-0.511	-1.402	22	chr1	3000001	4000000
WE-001	00010	003449K_684286	3449	003449K	684286	4	-0.304	-0.05	-1.625	6	chr1	3000001	4000000
WE-001	00010	003449K_702767	3449	003449K	702767	4	-0.005	-0.465	-0.029	20	chr1	3000001	4000000
WE-001	00010	003449K_731747	3449	003449K	731747	4	0.082	-0.058	0.436	8	chr1	3000001	4000000
WE-001	00010	003449K_936305	3449	003449K	936305	4	-0.01	-0.384	-0.055	19	chr1	3000001	4000000
WE-001	00010	003449L_1413923	3449	003449L	1413923	4	-0.642	-0.752	-3.434	23	chr1	3000001	4000000
WE-001	00010	003449L_1831425	3449	003449L	1831425	4	-0.208	-0.269	-1.112	16	chr1	3000001	4000000
WE-001	00010	003449L_1913267	3449	003449L	1913267	4	-0.65	-0.469	-3.475	19	chr1	3000001	4000000
WE-001	00010	003449L_1946371	3449	003449L	1946371	4	-0.443	-0.576	-2.371	18	chr1	3000001	4000000
WE-001	00010	003449L_2040179	3449	003449L	2040179	4	-0.433	-0.533	-2.316	21	chr1	3000001	4000000
WE-001	00010	003449L_2347831	3449	003449L	2347831	4	0.103	-0.015	0.55	7	chr1	3000001	4000000
WE-001	00010	003449L_284886	3449	003449L	284886	4	-0.238	-0.404	-1.275	18	chr1	3000001	4000000
WE-001	00010	003449L_803135	3449	003449L	803135	4	-0.134	-0.244	-0.716	19	chr1	3000001	4000000
WE-001	00010	003449L_96289	3449	003449L	96289	4	-0.173	-0.387	-0.926	29	chr1	3000001	4000000
WE-001	00010	003449M_120038	3449	003449M	120038	4	-0.022	-0.012	-0.118	13	chr1	3000001	4000000
WE-001	00010	003449M_1517677	3449	003449M	1517677	4	-3.838	-3.139	-20.528	32	chr1	3000001	4000000
WE-001	00010	003449M_1824527	3449	003449M	1824527	4	-0.027	-0.028	-0.145	0	chr1	3000001	4000000
WE-001	00010	003449M_1937500	3449	003449M	1937500	4	-0.319	-0.255	-1.707	16	chr1	3000001	4000000
WE-001	00010	003449M_2015941	3449	003449M	2015941	4	-0.12	-0.128	-0.64	13	chr1	3000001	4000000
WE-001	00010	003449M_2197710	3449	003449M	2197710	4	-0.351	-0.326	-1.877	25	chr1	3000001	4000000
WE-001	00010	003449M_2379143	3449	003449M	2379143	4	-0.278	-0.358	-1.485	21	chr1	3000001	4000000
WE-001	00010	003449M_2916302	3449	003449M	2916302	4	-0.57	-0.887	-3.049	24	chr1	3000001	4000000
WE-001	00010	003449M_2961421	3449	003449M	2961421	4	0.104	-0.005	0.554	9	chr1	3000001	4000000
WE-001	00010	003449M_479239	3449	003449M	479239	4	-0.301	-0.456	-1.612	18	chr1	3000001	4000000
WE-001	00010	003449M_784103	3449	003449M	784103	4	-0.319	-0.409	-1.704	17	chr1	3000001	4000000
WE-001	00010	003449M_944280	3449	003449M	944280	4	-0.07	-0.042	-0.377	4	chr1	3000001	4000000
WE-001	00010	003449M_949267	3449	003449M	949267	4	-0.738	-0.542	-3.947	27	chr1	3000001	4000000
WE-001	10	005010E_1223513	5010	005010E	1223513	4	-0.088	-0.3	-0.471	11	chr1	3000001	4000000
WE-001	10	005010E_1741823	5010	005010E	1741823	4	-0.357	-0.493	-1.912	19	chr1	3000001	4000000
WE-001	10	005010E_2326434	5010	005010E	2326434	4	-0.265	-0.526	-1.418	22	chr1	3000001	4000000
WE-001	10	005010E_596847	5010	005010E	596847	4	-0.316	-0.539	-1.693	19	chr1	3000001	4000000
WE-001	10	005010E_887038	5010	005010E	887038	4	-0.235	-0.028	-1.259	1	chr1	3000001	4000000
WE-001	10	005010E_996496	5010	005010E	996496	4	-0.459	-0.292	-2.455	6	chr1	3000001	4000000
WE-001	10	005010F_1168976	5010	005010F	1168976	4	-0.021	-0.03	-0.112	0	chr1	3000001	4000000
WE-001	10	005010F_2098131	5010	005010F	2098131	4	-0.512	-0.514	-2.74	22	chr1	3000001	4000000
WE-001	10	005010F_2132911	5010	005010F	2132911	4	-0.225	-0.339	-1.205	13	chr1	3000001	4000000
WE-001	10	005010F_2292907	5010	005010F	2292907	4	-0.415	-0.407	-2.217	17	chr1	3000001	4000000
WE-001	10	005010F_431694	5010	005010F	431694	4	-0.32	-0.422	-1.71	22	chr1	3000001	4000000
WE-001	00010	003449H_36827	3449	003449H	36827	5	-1.125	-0.574	-12.092	17	chr1	4000001	5000000
WE-001	00010	003449J_1799337	3449	003449J	1799337	5	-0.449	-0.282	-4.829	26	chr1	4000001	5000000
WE-001	00010	003449K_1046076	3449	003449K	1046076	5	-0.539	-0.381	-5.799	20	chr1	4000001	5000000
WE-001	00010	003449K_1068787	3449	003449K	1068787	5	-0.306	-0.273	-3.294	19	chr1	4000001	5000000
WE-001	00010	003449K_1157187	3449	003449K	1157187	5	-0.19	-0.288	-2.047	14	chr1	4000001	5000000
WE-001	00010	003449K_1159231	3449	003449K	1159231	5	-0.358	-0.316	-3.848	18	chr1	4000001	5000000
WE-001	00010	003449K_1222741	3449	003449K	1222741	5	-0.456	-0.418	-4.9	23	chr1	4000001	5000000
WE-001	00010	003449K_138198	3449	003449K	138198	5	-0.313	-0.335	-3.364	22	chr1	4000001	5000000
WE-001	00010	003449K_1738491	3449	003449K	1738491	5	-0.565	-0.493	-6.076	22	chr1	4000001	5000000
WE-001	00010	003449K_1784425	3449	003449K	1784425	5	0.067	0.006	0.719	10	chr1	4000001	5000000
WE-001	00010	003449K_286152	3449	003449K	286152	5	0.252	0.358	2.706	24	chr1	4000001	5000000
WE-001	00010	003449K_291144	3449	003449K	291144	5	-0.139	-0.03	-1.496	5	chr1	4000001	5000000
WE-001	00010	003449K_336828	3449	003449K	336828	5	-0.1	-0.016	-1.076	4	chr1	4000001	5000000
WE-001	00010	003449K_40959	3449	003449K	40959	5	-0.081	-0.007	-0.872	0	chr1	4000001	5000000
WE-001	00010	003449K_483682	3449	003449K	483682	5	-0.634	-0.34	-6.82	18	chr1	4000001	5000000
WE-001	00010	003449K_540156	3449	003449K	540156	5	-0.055	-0.046	-0.592	9	chr1	4000001	5000000
WE-001	00010	003449K_651378	3449	003449K	651378	5	-0.664	-0.373	-7.142	20	chr1	4000001	5000000
WE-001	00010	003449K_669737	3449	003449K	669737	5	-0.133	-0.041	-1.431	6	chr1	4000001	5000000
WE-001	00010	003449K_674675	3449	003449K	674675	5	-0.478	-0.345	-5.14	20	chr1	4000001	5000000
WE-001	00010	003449K_67622	3449	003449K	67622	5	-0.933	-0.511	-10.034	22	chr1	4000001	5000000
WE-001	00010	003449K_684286	3449	003449K	684286	5	-0.104	-0.05	-1.123	6	chr1	4000001	5000000
WE-001	00010	003449K_702767	3449	003449K	702767	5	-0.869	-0.465	-9.341	20	chr1	4000001	5000000
WE-001	00010	003449K_731747	3449	003449K	731747	5	-0.22	-0.058	-2.362	8	chr1	4000001	5000000
WE-001	00010	003449K_936305	3449	003449K	936305	5	-0.476	-0.384	-5.119	19	chr1	4000001	5000000
WE-001	00010	003449L_1413923	3449	003449L	1413923	5	-0.992	-0.752	-10.667	23	chr1	4000001	5000000
WE-001	00010	003449L_1831425	3449	003449L	1831425	5	-0.275	-0.269	-2.959	16	chr1	4000001	5000000
WE-001	00010	003449L_1913267	3449	003449L	1913267	5	-0.551	-0.469	-5.927	19	chr1	4000001	5000000
WE-001	00010	003449L_1946371	3449	003449L	1946371	5	-0.511	-0.576	-5.493	18	chr1	4000001	5000000
WE-001	00010	003449L_2040179	3449	003449L	2040179	5	-0.56	-0.533	-6.015	21	chr1	4000001	5000000
WE-001	00010	003449L_2347831	3449	003449L	2347831	5	0.057	-0.015	0.61	7	chr1	4000001	5000000
WE-001	00010	003449L_284886	3449	003449L	284886	5	-0.496	-0.404	-5.332	18	chr1	4000001	5000000
WE-001	00010	003449L_803135	3449	003449L	803135	5	-0.207	-0.244	-2.225	19	chr1	4000001	5000000
WE-001	00010	003449L_96289	3449	003449L	96289	5	-0.549	-0.387	-5.902	29	chr1	4000001	5000000
WE-001	00010	003449M_120038	3449	003449M	120038	5	0.114	-0.012	1.224	13	chr1	4000001	5000000
WE-001	00010	003449M_1517677	3449	003449M	1517677	5	-2.585	-3.139	-27.792	32	chr1	4000001	5000000
WE-001	00010	003449M_1824527	3449	003449M	1824527	5	-0.15	-0.028	-1.611	0	chr1	4000001	5000000
WE-001	00010	003449M_1937500	3449	003449M	1937500	5	-0.042	-0.255	-0.452	16	chr1	4000001	5000000
WE-001	00010	003449M_2015941	3449	003449M	2015941	5	-0.052	-0.128	-0.564	13	chr1	4000001	5000000
WE-001	00010	003449M_2197710	3449	003449M	2197710	5	-0.563	-0.326	-6.053	25	chr1	4000001	5000000
WE-001	00010	003449M_2379143	3449	003449M	2379143	5	-0.553	-0.358	-5.948	21	chr1	4000001	5000000
WE-001	00010	003449M_2916302	3449	003449M	2916302	5	-0.465	-0.887	-4.999	24	chr1	4000001	5000000
WE-001	00010	003449M_2961421	3449	003449M	2961421	5	0.008	-0.005	0.09	9	chr1	4000001	5000000
WE-001	00010	003449M_479239	3449	003449M	479239	5	-0.412	-0.456	-4.424	18	chr1	4000001	5000000
WE-001	00010	003449M_784103	3449	003449M	784103	5	-0.649	-0.409	-6.979	17	chr1	4000001	5000000
WE-001	00010	003449M_944280	3449	003449M	944280	5	-0.015	-0.042	-0.165	4	chr1	4000001	5000000
WE-001	00010	003449M_949267	3449	003449M	949267	5	-0.482	-0.542	-5.179	27	chr1	4000001	5000000
WE-001	10	005010E_1223513	5010	005010E	1223513	5	-0.291	-0.3	-3.125	11	chr1	4000001	5000000
WE-001	10	005010E_1741823	5010	005010E	1741823	5	-0.212	-0.493	-2.274	19	chr1	4000001	5000000
WE-001	10	005010E_2326434	5010	005010E	2326434	5	-0.684	-0.526	-7.358	22	chr1	4000001	5000000
WE-001	10	005010E_596847	5010	005010E	596847	5	-0.513	-0.539	-5.518	19	chr1	4000001	5000000
WE-001	10	005010E_887038	5010	005010E	887038	5	-0.071	-0.028	-0.768	1	chr1	4000001	5000000
WE-001	10	005010E_996496	5010	005010E	996496	5	-0.31	-0.292	-3.334	6	chr1	4000001	5000000
WE-001	10	005010F_1168976	5010	005010F	1168976	5	-0.087	-0.03	-0.938	0	chr1	4000001	5000000
WE-001	10	005010F_2098131	5010	005010F	2098131	5	-0.548	-0.514	-5.892	22	chr1	4000001	5000000
WE-001	10	005010F_2132911	5010	005010F	2132911	5	-0.291	-0.339	-3.132	13	chr1	4000001	5000000
WE-001	10	005010F_2292907	5010	005010F	2292907	5	-0.375	-0.407	-4.028	17	chr1	4000001	5000000
WE-001	10	005010F_431694	5010	005010F	431694	5	-0.584	-0.422	-6.277	22	chr1	4000001	5000000
WE-001	00010	003449H_36827	3449	003449H	36827	6	-0.871	-0.574	-7.717	17	chr1	5000001	6000000
WE-001	00010	003449J_1799337	3449	003449J	1799337	6	-0.575	-0.282	-5.099	26	chr1	5000001	6000000
WE-001	00010	003449K_1046076	3449	003449K	1046076	6	-0.423	-0.381	-3.753	20	chr1	5000001	6000000
WE-001	00010	003449K_1068787	3449	003449K	1068787	6	-0.353	-0.273	-3.125	19	chr1	5000001	6000000
WE-001	00010	003449K_1157187	3449	003449K	1157187	6	-0.216	-0.288	-1.916	14	chr1	5000001	6000000
WE-001	00010	003449K_1159231	3449	003449K	1159231	6	-0.276	-0.316	-2.442	18	chr1	5000001	6000000
WE-001	00010	003449K_1222741	3449	003449K	1222741	6	-0.395	-0.418	-3.505	23	chr1	5000001	6000000
WE-001	00010	003449K_138198	3449	003449K	138198	6	-0.412	-0.335	-3.652	22	chr1	5000001	6000000
WE-001	00010	003449K_1738491	3449	003449K	1738491	6	-0.453	-0.493	-4.014	22	chr1	5000001	6000000
WE-001	00010	003449K_1784425	3449	003449K	1784425	6	-0.025	0.006	-0.223	10	chr1	5000001	6000000
WE-001	00010	003449K_286152	3449	003449K	286152	6	0.306	0.358	2.717	24	chr1	5000001	6000000
WE-001	00010	003449K_291144	3449	003449K	291144	6	-0.551	-0.03	-4.88	5	chr1	5000001	6000000
WE-001	00010	003449K_336828	3449	003449K	336828	6	-0.12	-0.016	-1.062	4	chr1	5000001	6000000
WE-001	00010	003449K_40959	3449	003449K	40959	6	0.021	-0.007	0.184	0	chr1	5000001	6000000
WE-001	00010	003449K_483682	3449	003449K	483682	6	-0.48	-0.34	-4.259	18	chr1	5000001	6000000
WE-001	00010	003449K_540156	3449	003449K	540156	6	-0.163	-0.046	-1.445	9	chr1	5000001	6000000
WE-001	00010	003449K_651378	3449	003449K	651378	6	-0.552	-0.373	-4.89	20	chr1	5000001	6000000
WE-001	00010	003449K_669737	3449	003449K	669737	6	-0.263	-0.041	-2.328	6	chr1	5000001	6000000
WE-001	00010	003449K_674675	3449	003449K	674675	6	-0.336	-0.345	-2.982	20	chr1	5000001	6000000
WE-001	00010	003449K_67622	3449	003449K	67622	6	-0.753	-0.511	-6.677	22	chr1	5000001	6000000
WE-001	00010	003449K_684286	3449	003449K	684286	6	-0.297	-0.05	-2.63	6	chr1	5000001	6000000
WE-001	00010	003449K_702767	3449	003449K	702767	6	-0.341	-0.465	-3.021	20	chr1	5000001	6000000
WE-001	00010	003449K_731747	3449	003449K	731747	6	-0.087	-0.058	-0.774	8	chr1	5000001	6000000
WE-001	00010	003449K_936305	3449	003449K	936305	6	-0.46	-0.384	-4.075	19	chr1	5000001	6000000
WE-001	00010	003449L_1413923	3449	003449L	1413923	6	-1.008	-0.752	-8.934	23	chr1	5000001	6000000
WE-001	00010	003449L_1831425	3449	003449L	1831425	6	-0.239	-0.269	-2.117	16	chr1	5000001	6000000
WE-001	00010	003449L_1913267	3449	003449L	1913267	6	-0.205	-0.469	-1.819	19	chr1	5000001	6000000
WE-001	00010	003449L_1946371	3449	003449L	1946371	6	-0.66	-0.576	-5.85	18	chr1	5000001	6000000
WE-001	00010	003449L_2040179	3449	003449L	2040179	6	-0.758	-0.533	-6.722	21	chr1	5000001	6000000
WE-001	00010	003449L_2347831	3449	003449L	2347831	6	-0.165	-0.015	-1.461	7	chr1	5000001	6000000
WE-001	00010	003449L_284886	3449	003449L	284886	6	-0.401	-0.404	-3.556	18	chr1	5000001	6000000
WE-001	00010	003449L_803135	3449	003449L	803135	6	-0.167	-0.244	-1.477	19	chr1	5000001	6000000
WE-001	00010	003449L_96289	3449	003449L	96289	6	-0.558	-0.387	-4.944	29	chr1	5000001	6000000
WE-001	00010	003449M_120038	3449	003449M	120038	6	0.147	-0.012	1.304	13	chr1	5000001	6000000
WE-001	00010	003449M_1517677	3449	003449M	1517677	6	-3.099	-3.139	-27.465	32	chr1	5000001	6000000
WE-001	00010	003449M_1824527	3449	003449M	1824527	6	-0.077	-0.028	-0.68	0	chr1	5000001	6000000
WE-001	00010	003449M_1937500	3449	003449M	1937500	6	-0.411	-0.255	-3.641	16	chr1	5000001	6000000
WE-001	00010	003449M_2015941	3449	003449M	2015941	6	-0.232	-0.128	-2.057	13	chr1	5000001	6000000
WE-001	00010	003449M_2197710	3449	003449M	2197710	6	-0.483	-0.326	-4.282	25	chr1	5000001	6000000
WE-001	00010	003449M_2379143	3449	003449M	2379143	6	-0.465	-0.358	-4.124	21	chr1	5000001	6000000
WE-001	00010	003449M_2916302	3449	003449M	2916302	6	-0.491	-0.887	-4.352	24	chr1	5000001	6000000
WE-001	00010	003449M_2961421	3449	003449M	2961421	6	-0.094	-0.005	-0.835	9	chr1	5000001	6000000
WE-001	00010	003449M_479239	3449	003449M	479239	6	-0.554	-0.456	-4.913	18	chr1	5000001	6000000
WE-001	00010	003449M_784103	3449	003449M	784103	6	-0.604	-0.409	-5.354	17	chr1	5000001	6000000
WE-001	00010	003449M_944280	3449	003449M	944280	6	-0.228	-0.042	-2.019	4	chr1	5000001	6000000
WE-001	00010	003449M_949267	3449	003449M	949267	6	-0.339	-0.542	-3.002	27	chr1	5000001	6000000
WE-001	10	005010E_1223513	5010	005010E	1223513	6	-0.181	-0.3	-1.605	11	chr1	5000001	6000000
WE-001	10	005010E_1741823	5010	005010E	1741823	6	-0.885	-0.493	-7.846	19	chr1	5000001	6000000
WE-001	10	005010E_2326434	5010	005010E	2326434	6	-0.873	-0.526	-7.734	22	chr1	5000001	6000000
WE-001	10	005010E_596847	5010	005010E	596847	6	-0.614	-0.539	-5.44	19	chr1	5000001	6000000
WE-001	10	005010E_887038	5010	005010E	887038	6	-0.133	-0.028	-1.176	1	chr1	5000001	6000000
WE-001	10	005010E_996496	5010	005010E	996496	6	-0.374	-0.292	-3.316	6	chr1	5000001	6000000
WE-001	10	005010F_1168976	5010	005010F	1168976	6	-0.323	-0.03	-2.86	0	chr1	5000001	6000000
WE-001	10	005010F_2098131	5010	005010F	2098131	6	-0.728	-0.514	-6.451	22	chr1	5000001	6000000
WE-001	10	005010F_2132911	5010	005010F	2132911	6	-0.493	-0.339	-4.373	13	chr1	5000001	6000000
WE-001	10	005010F_2292907	5010	005010F	2292907	6	-0.417	-0.407	-3.696	17	chr1	5000001	6000000
WE-001	10	005010F_431694	5010	005010F	431694	6	-0.589	-0.422	-5.217	22	chr1	5000001	6000000
WE-001	00010	003449H_36827	3449	003449H	36827	7	-0.474	-0.574	-3.808	17	chr1	6000001	7000000
WE-001	00010	003449J_1799337	3449	003449J	1799337	7	-0.02	-0.282	-0.164	26	chr1	6000001	7000000
WE-001	00010	003449K_1046076	3449	003449K	1046076	7	-0.549	-0.381	-4.411	20	chr1	6000001	7000000
WE-001	00010	003449K_1068787	3449	003449K	1068787	7	-0.178	-0.273	-1.43	19	chr1	6000001	7000000
WE-001	00010	003449K_1157187	3449	003449K	1157187	7	-0.183	-0.288	-1.469	14	chr1	6000001	7000000
WE-001	00010	003449K_1159231	3449	003449K	1159231	7	-0.265	-0.316	-2.132	18	chr1	6000001	7000000
WE-001	00010	003449K_1222741	3449	003449K	1222741	7	-0.47	-0.418	-3.774	23	chr1	6000001	7000000
WE-001	00010	003449K_138198	3449	003449K	138198	7	-0.484	-0.335	-3.888	22	chr1	6000001	7000000
WE-001	00010	003449K_1738491	3449	003449K	1738491	7	-0.434	-0.493	-3.491	22	chr1	6000001	7000000
WE-001	00010	003449K_1784425	3449	003449K	1784425	7	0.082	0.006	0.657	10	chr1	6000001	7000000
WE-001	00010	003449K_286152	3449	003449K	286152	7	0.24	0.358	1.932	24	chr1	6000001	7000000
WE-001	00010	003449K_291144	3449	003449K	291144	7	0.123	-0.03	0.985	5	chr1	6000001	7000000
WE-001	00010	003449K_336828	3449	003449K	336828	7	0.057	-0.016	0.458	4	chr1	6000001	7000000
WE-001	00010	003449K_40959	3449	003449K	40959	7	-0.136	-0.007	-1.094	0	chr1	6000001	7000000
WE-001	00010	003449K_483682	3449	003449K	483682	7	-0.247	-0.34	-1.987	18	chr1	6000001	7000000
WE-001	00010	003449K_540156	3449	003449K	540156	7	-0.06	-0.046	-0.48	9	chr1	6000001	7000000
WE-001	00010	003449K_651378	3449	003449K	651378	7	-0.118	-0.373	-0.946	20	chr1	6000001	7000000
WE-001	00010	003449K_669737	3449	003449K	669737	7	-0.063	-0.041	-0.509	6	chr1	6000001	7000000
WE-001	00010	003449K_674675	3449	003449K	674675	7	-0.425	-0.345	-3.417	20	chr1	6000001	7000000
WE-001	00010	003449K_67622	3449	003449K	67622	7	-0.464	-0.511	-3.728	22	chr1	6000001	7000000
WE-001	00010	003449K_684286	3449	003449K	684286	7	0.23	-0.05	1.852	6	chr1	6000001	7000000
WE-001	00010	003449K_702767	3449	003449K	702767	7	-0.524	-0.465	-4.213	20	chr1	6000001	7000000
WE-001	00010	003449K_731747	3449	003449K	731747	7	0.215	-0.058	1.725	8	chr1	6000001	7000000
WE-001	00010	003449K_936305	3449	003449K	936305	7	-0.37	-0.384	-2.977	19	chr1	6000001	7000000
WE-001	00010	003449L_1413923	3449	003449L	1413923	7	-0.902	-0.752	-7.254	23	chr1	6000001	7000000
WE-001	00010	003449L_1831425	3449	003449L	1831425	7	-0.334	-0.269	-2.684	16	chr1	6000001	7000000
WE-001	00010	003449L_1913267	3449	003449L	1913267	7	-0.624	-0.469	-5.015	19	chr1	6000001	7000000
WE-001	00010	003449L_1946371	3449	003449L	1946371	7	-0.386	-0.576	-3.106	18	chr1	6000001	7000000
WE-001	00010	003449L_2040179	3449	003449L	2040179	7	-0.645	-0.533	-5.186	21	chr1	6000001	7000000
WE-001	00010	003449L_2347831	3449	003449L	2347831	7	-0.061	-0.015	-0.493	7	chr1	6000001	7000000
WE-001	00010	003449L_284886	3449	003449L	284886	7	-0.222	-0.404	-1.788	18	chr1	6000001	7000000
WE-001	00010	003449L_803135	3449	003449L	803135	7	-0.219	-0.244	-1.76	19	chr1	6000001	7000000
WE-001	00010	003449L_96289	3449	003449L	96289	7	-0.392	-0.387	-3.154	29	chr1	6000001	7000000
WE-001	00010	003449M_120038	3449	003449M	120038	7	0.354	-0.012	2.848	13	chr1	6000001	7000000
WE-001	00010	003449M_1517677	3449	003449M	1517677	7	-3.216	-3.139	-25.848	32	chr1	6000001	7000000
WE-001	00010	003449M_1824527	3449	003449M	1824527	7	-0.107	-0.028	-0.857	0	chr1	6000001	7000000
WE-001	00010	003449M_1937500	3449	003449M	1937500	7	0.006	-0.255	0.046	16	chr1	6000001	7000000
WE-001	00010	003449M_2015941	3449	003449M	2015941	7	-0.001	-0.128	-0.007	13	chr1	6000001	7000000
WE-001	00010	003449M_2197710	3449	003449M	2197710	7	-0.117	-0.326	-0.942	25	chr1	6000001	7000000
WE-001	00010	003449M_2379143	3449	003449M	2379143	7	-0.292	-0.358	-2.351	21	chr1	6000001	7000000
WE-001	00010	003449M_2916302	3449	003449M	2916302	7	-0.757	-0.887	-6.082	24	chr1	6000001	7000000
WE-001	00010	003449M_2961421	3449	003449M	2961421	7	-0.06	-0.005	-0.484	9	chr1	6000001	7000000
WE-001	00010	003449M_479239	3449	003449M	479239	7	-0.342	-0.456	-2.75	18	chr1	6000001	7000000
WE-001	00010	003449M_784103	3449	003449M	784103	7	-0.502	-0.409	-4.032	17	chr1	6000001	7000000
WE-001	00010	003449M_944280	3449	003449M	944280	7	-0.05	-0.042	-0.405	4	chr1	6000001	7000000
WE-001	00010	003449M_949267	3449	003449M	949267	7	-0.543	-0.542	-4.363	27	chr1	6000001	7000000
WE-001	10	005010E_1223513	5010	005010E	1223513	7	-0.157	-0.3	-1.259	11	chr1	6000001	7000000
WE-001	10	005010E_1741823	5010	005010E	1741823	7	-0.306	-0.493	-2.457	19	chr1	6000001	7000000
WE-001	10	005010E_2326434	5010	005010E	2326434	7	-0.283	-0.526	-2.277	22	chr1	6000001	7000000
WE-001	10	005010E_596847	5010	005010E	596847	7	-0.586	-0.539	-4.714	19	chr1	6000001	7000000
WE-001	10	005010E_887038	5010	005010E	887038	7	-0.208	-0.028	-1.676	1	chr1	6000001	7000000
WE-001	10	005010E_996496	5010	005010E	996496	7	-0.394	-0.292	-3.169	6	chr1	6000001	7000000
WE-001	10	005010F_1168976	5010	005010F	1168976	7	0.036	-0.03	0.29	0	chr1	6000001	7000000
WE-001	10	005010F_2098131	5010	005010F	2098131	7	-0.48	-0.514	-3.86	22	chr1	6000001	7000000
WE-001	10	005010F_2132911	5010	005010F	2132911	7	-0.219	-0.339	-1.764	13	chr1	6000001	7000000
WE-001	10	005010F_2292907	5010	005010F	2292907	7	-0.33	-0.407	-2.649	17	chr1	6000001	7000000
WE-001	10	005010F_431694	5010	005010F	431694	7	-0.512	-0.422	-4.116	22	chr1	6000001	7000000
WE-001	00010	003449H_36827	3449	003449H	36827	8	-0.754	-0.574	-6.106	17	chr1	7000001	8000000
WE-001	00010	003449J_1799337	3449	003449J	1799337	8	-0.24	-0.282	-1.947	26	chr1	7000001	8000000
WE-001	00010	003449K_1046076	3449	003449K	1046076	8	-0.367	-0.381	-2.974	20	chr1	7000001	8000000
WE-001	00010	003449K_1068787	3449	003449K	1068787	8	-0.218	-0.273	-1.764	19	chr1	7000001	8000000
WE-001	00010	003449K_1157187	3449	003449K	1157187	8	-0.235	-0.288	-1.903	14	chr1	7000001	8000000
WE-001	00010	003449K_1159231	3449	003449K	1159231	8	-0.181	-0.316	-1.467	18	chr1	7000001	8000000
WE-001	00010	003449K_1222741	3449	003449K	1222741	8	-0.49	-0.418	-3.967	23	chr1	7000001	8000000
WE-001	00010	003449K_138198	3449	003449K	138198	8	-0.157	-0.335	-1.271	22	chr1	7000001	8000000
WE-001	00010	003449K_1738491	3449	003449K	1738491	8	-0.567	-0.493	-4.591	22	chr1	7000001	8000000
WE-001	00010	003449K_1784425	3449	003449K	1784425	8	0.041	0.006	0.33	10	chr1	7000001	8000000
WE-001	00010	003449K_286152	3449	003449K	286152	8	0.493	0.358	3.995	24	chr1	7000001	8000000
WE-001	00010	003449K_291144	3449	003449K	291144	8	-0.166	-0.03	-1.344	5	chr1	7000001	8000000
WE-001	00010	003449K_336828	3449	003449K	336828	8	-0.086	-0.016	-0.697	4	chr1	7000001	8000000
WE-001	00010	003449K_40959	3449	003449K	40959	8	0.069	-0.007	0.558	0	chr1	7000001	8000000
WE-001	00010	003449K_483682	3449	003449K	483682	8	-0.464	-0.34	-3.755	18	chr1	7000001	8000000
WE-001	00010	003449K_540156	3449	003449K	540156	8	0.015	-0.046	0.124	9	chr1	7000001	8000000
WE-001	00010	003449K_651378	3449	003449K	651378	8	-0.316	-0.373	-2.559	20	chr1	7000001	8000000
WE-001	00010	003449K_669737	3449	003449K	669737	8	-0.103	-0.041	-0.834	6	chr1	7000001	8000000
WE-001	00010	003449K_674675	3449	003449K	674675	8	-0.322	-0.345	-2.607	20	chr1	7000001	8000000
WE-001	00010	003449K_67622	3449	003449K	67622	8	-0.527	-0.511	-4.264	22	chr1	7000001	8000000
WE-001	00010	003449K_684286	3449	003449K	684286	8	-0.095	-0.05	-0.766	6	chr1	7000001	8000000
WE-001	00010	003449K_702767	3449	003449K	702767	8	-0.394	-0.465	-3.191	20	chr1	7000001	8000000
WE-001	00010	003449K_731747	3449	003449K	731747	8	-0.032	-0.058	-0.262	8	chr1	7000001	8000000
WE-001	00010	003449K_936305	3449	003449K	936305	8	-0.361	-0.384	-2.925	19	chr1	7000001	8000000
WE-001	00010	003449L_1413923	3449	003449L	1413923	8	-0.685	-0.752	-5.55	23	chr1	7000001	8000000
WE-001	00010	003449L_1831425	3449	003449L	1831425	8	-0.206	-0.269	-1.666	16	chr1	7000001	8000000
WE-001	00010	003449L_1913267	3449	003449L	1913267	8	-0.406	-0.469	-3.289	19	chr1	7000001	8000000
WE-001	00010	003449L_1946371	3449	003449L	1946371	8	-0.475	-0.576	-3.846	18	chr1	7000001	8000000
WE-001	00010	003449L_2040179	3449	003449L	2040179	8	-0.474	-0.533	-3.839	21	chr1	7000001	8000000
WE-001	00010	003449L_2347831	3449	003449L	2347831	8	0.013	-0.015	0.103	7	chr1	7000001	8000000
WE-001	00010	003449L_284886	3449	003449L	284886	8	-0.44	-0.404	-3.56	18	chr1	7000001	8000000
WE-001	00010	003449L_803135	3449	003449L	803135	8	-0.171	-0.244	-1.387	19	chr1	7000001	8000000
WE-001	00010	003449L_96289	3449	003449L	96289	8	-0.331	-0.387	-2.684	29	chr1	7000001	8000000
WE-001	00010	003449M_120038	3449	003449M	120038	8	0.207	-0.012	1.673	13	chr1	7000001	8000000
WE-001	00010	003449M_1517677	3449	003449M	1517677	8	-2.905	-3.139	-23.522	32	chr1	7000001	8000000
WE-001	00010	003449M_1824527	3449	003449M	1824527	8	-0.001	-0.028	-0.005	0	chr1	7000001	8000000
WE-001	00010	003449M_1937500	3449	003449M	1937500	8	-0.416	-0.255	-3.37	16	chr1	7000001	8000000
WE-001	00010	003449M_2015941	3449	003449M	2015941	8	-0.032	-0.128	-0.26	13	chr1	7000001	8000000
WE-001	00010	003449M_2197710	3449	003449M	2197710	8	-0.295	-0.326	-2.385	25	chr1	7000001	8000000
WE-001	00010	003449M_2379143	3449	003449M	2379143	8	-0.177	-0.358	-1.434	21	chr1	7000001	8000000
WE-001	00010	003449M_2916302	3449	003449M	2916302	8	-0.129	-0.887	-1.048	24	chr1	7000001	8000000
WE-001	00010	003449M_2961421	3449	003449M	2961421	8	-0.074	-0.005	-0.597	9	chr1	7000001	8000000
WE-001	00010	003449M_479239	3449	003449M	479239	8	-0.519	-0.456	-4.205	18	chr1	7000001	8000000
WE-001	00010	003449M_784103	3449	003449M	784103	8	-0.434	-0.409	-3.515	17	chr1	7000001	8000000
WE-001	00010	003449M_944280	3449	003449M	944280	8	-0.037	-0.042	-0.296	4	chr1	7000001	8000000
WE-001	00010	003449M_949267	3449	003449M	949267	8	-0.456	-0.542	-3.695	27	chr1	7000001	8000000
WE-001	10	005010E_1223513	5010	005010E	1223513	8	-0.195	-0.3	-1.578	11	chr1	7000001	8000000
WE-001	10	005010E_1741823	5010	005010E	1741823	8	-0.533	-0.493	-4.313	19	chr1	7000001	8000000
WE-001	10	005010E_2326434	5010	005010E	2326434	8	-0.539	-0.526	-4.366	22	chr1	7000001	8000000
WE-001	10	005010E_596847	5010	005010E	596847	8	-0.669	-0.539	-5.416	19	chr1	7000001	8000000
WE-001	10	005010E_887038	5010	005010E	887038	8	0.001	-0.028	0.011	1	chr1	7000001	8000000
WE-001	10	005010E_996496	5010	005010E	996496	8	-0.337	-0.292	-2.728	6	chr1	7000001	8000000
WE-001	10	005010F_1168976	5010	005010F	1168976	8	-0.06	-0.03	-0.487	0	chr1	7000001	8000000
WE-001	10	005010F_2098131	5010	005010F	2098131	8	-0.452	-0.514	-3.659	22	chr1	7000001	8000000
WE-001	10	005010F_2132911	5010	005010F	2132911	8	-0.301	-0.339	-2.438	13	chr1	7000001	8000000
WE-001	10	005010F_2292907	5010	005010F	2292907	8	-0.443	-0.407	-3.59	17	chr1	7000001	8000000
WE-001	10	005010F_431694	5010	005010F	431694	8	-0.319	-0.422	-2.584	22	chr1	7000001	8000000
WE-001	00010	003449H_36827	3449	003449H	36827	9	-0.833	-0.574	-4.178	17	chr1	8000001	9000000
WE-001	00010	003449J_1799337	3449	003449J	1799337	9	-0.44	-0.282	-2.206	26	chr1	8000001	9000000
WE-001	00010	003449K_1046076	3449	003449K	1046076	9	-0.407	-0.381	-2.039	20	chr1	8000001	9000000
WE-001	00010	003449K_1068787	3449	003449K	1068787	9	-0.565	-0.273	-2.834	19	chr1	8000001	9000000
WE-001	00010	003449K_1157187	3449	003449K	1157187	9	-0.477	-0.288	-2.393	14	chr1	8000001	9000000
WE-001	00010	003449K_1159231	3449	003449K	1159231	9	-0.41	-0.316	-2.055	18	chr1	8000001	9000000
WE-001	00010	003449K_1222741	3449	003449K	1222741	9	-0.511	-0.418	-2.561	23	chr1	8000001	9000000
WE-001	00010	003449K_138198	3449	003449K	138198	9	-0.499	-0.335	-2.5	22	chr1	8000001	9000000
WE-001	00010	003449K_1738491	3449	003449K	1738491	9	-0.918	-0.493	-4.602	22	chr1	8000001	9000000
WE-001	00010	003449K_1784425	3449	003449K	1784425	9	-0.128	0.006	-0.644	10	chr1	8000001	9000000
WE-001	00010	003449K_286152	3449	003449K	286152	9	0.265	0.358	1.329	24	chr1	8000001	9000000
WE-001	00010	003449K_291144	3449	003449K	291144	9	-0.194	-0.03	-0.971	5	chr1	8000001	9000000
WE-001	00010	003449K_336828	3449	003449K	336828	9	-0.02	-0.016	-0.101	4	chr1	8000001	9000000
WE-001	00010	003449K_40959	3449	003449K	40959	9	-0.056	-0.007	-0.281	0	chr1	8000001	9000000
WE-001	00010	003449K_483682	3449	003449K	483682	9	-0.392	-0.34	-1.963	18	chr1	8000001	9000000
WE-001	00010	003449K_540156	3449	003449K	540156	9	-0.332	-0.046	-1.667	9	chr1	8000001	9000000
WE-001	00010	003449K_651378	3449	003449K	651378	9	-0.54	-0.373	-2.708	20	chr1	8000001	9000000
WE-001	00010	003449K_669737	3449	003449K	669737	9	-0.264	-0.041	-1.322	6	chr1	8000001	9000000
WE-001	00010	003449K_674675	3449	003449K	674675	9	-0.346	-0.345	-1.736	20	chr1	8000001	9000000
WE-001	00010	003449K_67622	3449	003449K	67622	9	-0.395	-0.511	-1.979	22	chr1	8000001	9000000
WE-001	00010	003449K_684286	3449	003449K	684286	9	0.038	-0.05	0.19	6	chr1	8000001	9000000
WE-001	00010	003449K_702767	3449	003449K	702767	9	-0.657	-0.465	-3.292	20	chr1	8000001	9000000
WE-001	00010	003449K_731747	3449	003449K	731747	9	-0.205	-0.058	-1.026	8	chr1	8000001	9000000
WE-001	00010	003449K_936305	3449	003449K	936305	9	-0.349	-0.384	-1.751	19	chr1	8000001	9000000
WE-001	00010	003449L_1413923	3449	003449L	1413923	9	-0.858	-0.752	-4.301	23	chr1	8000001	9000000
WE-001	00010	003449L_1831425	3449	003449L	1831425	9	-0.494	-0.269	-2.476	16	chr1	8000001	9000000
WE-001	00010	003449L_1913267	3449	003449L	1913267	9	-0.478	-0.469	-2.398	19	chr1	8000001	9000000
WE-001	00010	003449L_1946371	3449	003449L	1946371	9	-0.676	-0.576	-3.388	18	chr1	8000001	9000000
WE-001	00010	003449L_2040179	3449	003449L	2040179	9	-0.749	-0.533	-3.756	21	chr1	8000001	9000000
WE-001	00010	003449L_2347831	3449	003449L	2347831	9	-0.238	-0.015	-1.192	7	chr1	8000001	9000000
WE-001	00010	003449L_284886	3449	003449L	284886	9	-0.449	-0.404	-2.25	18	chr1	8000001	9000000
WE-001	00010	003449L_803135	3449	003449L	803135	9	-0.274	-0.244	-1.371	19	chr1	8000001	9000000
WE-001	00010	003449L_96289	3449	003449L	96289	9	-0.569	-0.387	-2.851	29	chr1	8000001	9000000
WE-001	00010	003449M_120038	3449	003449M	120038	9	0.517	-0.012	2.591	13	chr1	8000001	9000000
WE-001	00010	003449M_1517677	3449	003449M	1517677	9	-3.248	-3.139	-16.281	32	chr1	8000001	9000000
WE-001	00010	003449M_1824527	3449	003449M	1824527	9	0.004	-0.028	0.022	0	chr1	8000001	9000000
WE-001	00010	003449M_1937500	3449	003449M	1937500	9	-0.74	-0.255	-3.711	16	chr1	8000001	9000000
WE-001	00010	003449M_2015941	3449	003449M	2015941	9	-0.28	-0.128	-1.401	13	chr1	8000001	9000000
WE-001	00010	003449M_2197710	3449	003449M	2197710	9	-0.465	-0.326	-2.333	25	chr1	8000001	9000000
WE-001	00010	003449M_2379143	3449	003449M	2379143	9	-0.371	-0.358	-1.859	21	chr1	8000001	9000000
WE-001	00010	003449M_2916302	3449	003449M	2916302	9	0.037	-0.887	0.183	24	chr1	8000001	9000000
WE-001	00010	003449M_2961421	3449	003449M	2961421	9	-0.255	-0.005	-1.278	9	chr1	8000001	9000000
WE-001	00010	003449M_479239	3449	003449M	479239	9	-0.56	-0.456	-2.806	18	chr1	8000001	9000000
WE-001	00010	003449M_784103	3449	003449M	784103	9	-0.469	-0.409	-2.353	17	chr1	8000001	9000000
WE-001	00010	003449M_944280	3449	003449M	944280	9	-0.205	-0.042	-1.03	4	chr1	8000001	9000000
WE-001	00010	003449M_949267	3449	003449M	949267	9	-0.377	-0.542	-1.888	27	chr1	8000001	9000000
WE-001	10	005010E_1223513	5010	005010E	1223513	9	-0.567	-0.3	-2.841	11	chr1	8000001	9000000
WE-001	10	005010E_1741823	5010	005010E	1741823	9	-0.832	-0.493	-4.17	19	chr1	8000001	9000000
WE-001	10	005010E_2326434	5010	005010E	2326434	9	-0.63	-0.526	-3.157	22	chr1	8000001	9000000
WE-001	10	005010E_596847	5010	005010E	596847	9	-0.701	-0.539	-3.515	19	chr1	8000001	9000000
WE-001	10	005010E_887038	5010	005010E	887038	9	-0.058	-0.028	-0.292	1	chr1	8000001	9000000
WE-001	10	005010E_996496	5010	005010E	996496	9	-0.375	-0.292	-1.88	6	chr1	8000001	9000000
WE-001	10	005010F_1168976	5010	005010F	1168976	9	-0.171	-0.03	-0.857	0	chr1	8000001	9000000
WE-001	10	005010F_2098131	5010	005010F	2098131	9	-0.708	-0.514	-3.547	22	chr1	8000001	9000000
WE-001	10	005010F_2132911	5010	005010F	2132911	9	-0.485	-0.339	-2.432	13	chr1	8000001	9000000
WE-001	10	005010F_2292907	5010	005010F	2292907	9	-0.687	-0.407	-3.446	17	chr1	8000001	9000000
WE-001	10	005010F_431694	5010	005010F	431694	9	-0.375	-0.422	-1.879	22	chr1	8000001	9000000
WE-001	00010	003449H_36827	3449	003449H	36827	10	-0.465	-0.574	-3.146	17	chr1	9000001	10000000
WE-001	00010	003449J_1799337	3449	003449J	1799337	10	-0.29	-0.282	-1.966	26	chr1	9000001	10000000
WE-001	00010	003449K_1046076	3449	003449K	1046076	10	-0.116	-0.381	-0.788	20	chr1	9000001	10000000
WE-001	00010	003449K_1068787	3449	003449K	1068787	10	-0.249	-0.273	-1.686	19	chr1	9000001	10000000
WE-001	00010	003449K_1157187	3449	003449K	1157187	10	-0.113	-0.288	-0.766	14	chr1	9000001	10000000
WE-001	00010	003449K_1159231	3449	003449K	1159231	10	-0.263	-0.316	-1.781	18	chr1	9000001	10000000
WE-001	00010	003449K_1222741	3449	003449K	1222741	10	-0.355	-0.418	-2.406	23	chr1	9000001	10000000
WE-001	00010	003449K_138198	3449	003449K	138198	10	-0.317	-0.335	-2.149	22	chr1	9000001	10000000
WE-001	00010	003449K_1738491	3449	003449K	1738491	10	-0.4	-0.493	-2.711	22	chr1	9000001	10000000
WE-001	00010	003449K_1784425	3449	003449K	1784425	10	0.002	0.006	0.015	10	chr1	9000001	10000000
WE-001	00010	003449K_286152	3449	003449K	286152	10	0.327	0.358	2.211	24	chr1	9000001	10000000
WE-001	00010	003449K_291144	3449	003449K	291144	10	-0.141	-0.03	-0.952	5	chr1	9000001	10000000
WE-001	00010	003449K_336828	3449	003449K	336828	10	0.128	-0.016	0.864	4	chr1	9000001	10000000
WE-001	00010	003449K_40959	3449	003449K	40959	10	-0.008	-0.007	-0.055	0	chr1	9000001	10000000
WE-001	00010	003449K_483682	3449	003449K	483682	10	-0.283	-0.34	-1.918	18	chr1	9000001	10000000
WE-001	00010	003449K_540156	3449	003449K	540156	10	-0.284	-0.046	-1.922	9	chr1	9000001	10000000
WE-001	00010	003449K_651378	3449	003449K	651378	10	-0.312	-0.373	-2.115	20	chr1	9000001	10000000
WE-001	00010	003449K_669737	3449	003449K	669737	10	-0.143	-0.041	-0.967	6	chr1	9000001	10000000
WE-001	00010	003449K_674675	3449	003449K	674675	10	-0.31	-0.345	-2.1	20	chr1	9000001	10000000
WE-001	00010	003449K_67622	3449	003449K	67622	10	-0.441	-0.511	-2.989	22	chr1	9000001	10000000
WE-001	00010	003449K_684286	3449	003449K	684286	10	-0.031	-0.05	-0.207	6	chr1	9000001	10000000
WE-001	00010	003449K_702767	3449	003449K	702767	10	-0.308	-0.465	-2.084	20	chr1	9000001	10000000
WE-001	00010	003449K_731747	3449	003449K	731747	10	-0.043	-0.058	-0.292	8	chr1	9000001	10000000
WE-001	00010	003449K_936305	3449	003449K	936305	10	-0.213	-0.384	-1.444	19	chr1	9000001	10000000
WE-001	00010	003449L_1413923	3449	003449L	1413923	10	-0.701	-0.752	-4.744	23	chr1	9000001	10000000
WE-001	00010	003449L_1831425	3449	003449L	1831425	10	-0.263	-0.269	-1.783	16	chr1	9000001	10000000
WE-001	00010	003449L_1913267	3449	003449L	1913267	10	-0.144	-0.469	-0.975	19	chr1	9000001	10000000
WE-001	00010	003449L_1946371	3449	003449L	1946371	10	-0.79	-0.576	-5.35	18	chr1	9000001	10000000
WE-001	00010	003449L_2040179	3449	003449L	2040179	10	-0.533	-0.533	-3.611	21	chr1	9000001	10000000
WE-001	00010	003449L_2347831	3449	003449L	2347831	10	-0.2	-0.015	-1.351	7	chr1	9000001	10000000
WE-001	00010	003449L_284886	3449	003449L	284886	10	-0.194	-0.404	-1.31	18	chr1	9000001	10000000
WE-001	00010	003449L_803135	3449	003449L	803135	10	-0.446	-0.244	-3.021	19	chr1	9000001	10000000
WE-001	00010	003449L_96289	3449	003449L	96289	10	-0.406	-0.387	-2.749	29	chr1	9000001	10000000
WE-001	00010	003449M_120038	3449	003449M	120038	10	0.149	-0.012	1.006	13	chr1	9000001	10000000
WE-001	00010	003449M_1517677	3449	003449M	1517677	10	-3.771	-3.139	-25.536	32	chr1	9000001	10000000
WE-001	00010	003449M_1824527	3449	003449M	1824527	10	-0.149	-0.028	-1.012	0	chr1	9000001	10000000
WE-001	00010	003449M_1937500	3449	003449M	1937500	10	-0.062	-0.255	-0.417	16	chr1	9000001	10000000
WE-001	00010	003449M_2015941	3449	003449M	2015941	10	-0.115	-0.128	-0.781	13	chr1	9000001	10000000
WE-001	00010	003449M_2197710	3449	003449M	2197710	10	-0.337	-0.326	-2.281	25	chr1	9000001	10000000
WE-001	00010	003449M_2379143	3449	003449M	2379143	10	-0.474	-0.358	-3.21	21	chr1	9000001	10000000
WE-001	00010	003449M_2916302	3449	003449M	2916302	10	-0.768	-0.887	-5.199	24	chr1	9000001	10000000
WE-001	00010	003449M_2961421	3449	003449M	2961421	10	-0.078	-0.005	-0.528	9	chr1	9000001	10000000
WE-001	00010	003449M_479239	3449	003449M	479239	10	-0.454	-0.456	-3.076	18	chr1	9000001	10000000
WE-001	00010	003449M_784103	3449	003449M	784103	10	-0.31	-0.409	-2.096	17	chr1	9000001	10000000
WE-001	00010	003449M_944280	3449	003449M	944280	10	-0.167	-0.042	-1.132	4	chr1	9000001	10000000
WE-001	00010	003449M_949267	3449	003449M	949267	10	-0.581	-0.542	-3.937	27	chr1	9000001	10000000
WE-001	10	005010E_1223513	5010	005010E	1223513	10	-0.139	-0.3	-0.939	11	chr1	9000001	10000000
WE-001	10	005010E_1741823	5010	005010E	1741823	10	-0.681	-0.493	-4.61	19	chr1	9000001	10000000
WE-001	10	005010E_2326434	5010	005010E	2326434	10	-0.493	-0.526	-3.337	22	chr1	9000001	10000000
WE-001	10	005010E_596847	5010	005010E	596847	10	-0.429	-0.539	-2.907	19	chr1	9000001	10000000
WE-001	10	005010E_887038	5010	005010E	887038	10	-0.005	-0.028	-0.034	1	chr1	9000001	10000000
WE-001	10	005010E_996496	5010	005010E	996496	10	-0.11	-0.292	-0.742	6	chr1	9000001	10000000
WE-001	10	005010F_1168976	5010	005010F	1168976	10	0.282	-0.03	1.911	0	chr1	9000001	10000000
WE-001	10	005010F_2098131	5010	005010F	2098131	10	-0.407	-0.514	-2.756	22	chr1	9000001	10000000
WE-001	10	005010F_2132911	5010	005010F	2132911	10	-0.263	-0.339	-1.777	13	chr1	9000001	10000000
WE-001	10	005010F_2292907	5010	005010F	2292907	10	-0.192	-0.407	-1.297	17	chr1	9000001	10000000
WE-001	10	005010F_431694	5010	005010F	431694	10	-0.403	-0.422	-2.732	22	chr1	9000001	10000000
WE-001	00010	003449H_36827	3449	003449H	36827	11	-0.51	-0.574	-5.528	17	chr1	10000001	11000000
WE-001	00010	003449J_1799337	3449	003449J	1799337	11	-0.571	-0.282	-6.185	26	chr1	10000001	11000000
WE-001	00010	003449K_1046076	3449	003449K	1046076	11	-0.406	-0.381	-4.394	20	chr1	10000001	11000000
WE-001	00010	003449K_1068787	3449	003449K	1068787	11	-0.383	-0.273	-4.155	19	chr1	10000001	11000000
WE-001	00010	003449K_1157187	3449	003449K	1157187	11	-0.355	-0.288	-3.849	14	chr1	10000001	11000000
WE-001	00010	003449K_1159231	3449	003449K	1159231	11	-0.259	-0.316	-2.806	18	chr1	10000001	11000000
WE-001	00010	003449K_1222741	3449	003449K	1222741	11	-0.382	-0.418	-4.137	23	chr1	10000001	11000000
WE-001	00010	003449K_138198	3449	003449K	138198	11	-0.156	-0.335	-1.692	22	chr1	10000001	11000000
WE-001	00010	003449K_1738491	3449	003449K	1738491	11	-0.481	-0.493	-5.215	22	chr1	10000001	11000000
WE-001	00010	003449K_1784425	3449	003449K	1784425	11	0.095	0.006	1.033	10	chr1	10000001	11000000
WE-001	00010	003449K_286152	3449	003449K	286152	11	0.178	0.358	1.928	24	chr1	10000001	11000000
WE-001	00010	003449K_291144	3449	003449K	291144	11	-0.104	-0.03	-1.13	5	chr1	10000001	11000000
WE-001	00010	003449K_336828	3449	003449K	336828	11	-0.074	-0.016	-0.806	4	chr1	10000001	11000000
WE-001	00010	003449K_40959	3449	003449K	40959	11	-0.205	-0.007	-2.22	0	chr1	10000001	11000000
WE-001	00010	003449K_483682	3449	003449K	483682	11	-0.335	-0.34	-3.634	18	chr1	10000001	11000000
WE-001	00010	003449K_540156	3449	003449K	540156	11	-0.283	-0.046	-3.07	9	chr1	10000001	11000000
WE-001	00010	003449K_651378	3449	003449K	651378	11	-0.391	-0.373	-4.239	20	chr1	10000001	11000000
WE-001	00010	003449K_669737	3449	003449K	669737	11	-0.08	-0.041	-0.866	6	chr1	10000001	11000000
WE-001	00010	003449K_674675	3449	003449K	674675	11	-0.485	-0.345	-5.258	20	chr1	10000001	11000000
WE-001	00010	003449K_67622	3449	003449K	67622	11	-0.626	-0.511	-6.784	22	chr1	10000001	11000000
WE-001	00010	003449K_684286	3449	003449K	684286	11	-0.037	-0.05	-0.398	6	chr1	10000001	11000000
WE-001	00010	003449K_702767	3449	003449K	702767	11	-0.255	-0.465	-2.763	20	chr1	10000001	11000000
WE-001	00010	003449K_731747	3449	003449K	731747	11	-0.186	-0.058	-2.015	8	chr1	10000001	11000000
WE-001	00010	003449K_936305	3449	003449K	936305	11	-0.236	-0.384	-2.555	19	chr1	10000001	11000000
WE-001	00010	003449L_1413923	3449	003449L	1413923	11	-0.701	-0.752	-7.595	23	chr1	10000001	11000000
WE-001	00010	003449L_1831425	3449	003449L	1831425	11	-0.307	-0.269	-3.321	16	chr1	10000001	11000000
WE-001	00010	003449L_1913267	3449	003449L	1913267	11	-0.443	-0.469	-4.797	19	chr1	10000001	11000000
WE-001	00010	003449L_1946371	3449	003449L	1946371	11	-0.608	-0.576	-6.589	18	chr1	10000001	11000000
WE-001	00010	003449L_2040179	3449	003449L	2040179	11	-0.561	-0.533	-6.076	21	chr1	10000001	11000000
WE-001	00010	003449L_2347831	3449	003449L	2347831	11	-0.177	-0.015	-1.918	7	chr1	10000001	11000000
WE-001	00010	003449L_284886	3449	003449L	284886	11	-0.414	-0.404	-4.487	18	chr1	10000001	11000000
WE-001	00010	003449L_803135	3449	003449L	803135	11	-0.267	-0.244	-2.898	19	chr1	10000001	11000000
WE-001	00010	003449L_96289	3449	003449L	96289	11	-0.475	-0.387	-5.15	29	chr1	10000001	11000000
WE-001	00010	003449M_120038	3449	003449M	120038	11	0.109	-0.012	1.185	13	chr1	10000001	11000000
WE-001	00010	003449M_1517677	3449	003449M	1517677	11	-3.115	-3.139	-33.746	32	chr1	10000001	11000000
WE-001	00010	003449M_1824527	3449	003449M	1824527	11	-0.002	-0.028	-0.018	0	chr1	10000001	11000000
WE-001	00010	003449M_1937500	3449	003449M	1937500	11	-0.36	-0.255	-3.896	16	chr1	10000001	11000000
WE-001	00010	003449M_2015941	3449	003449M	2015941	11	-0.177	-0.128	-1.922	13	chr1	10000001	11000000
WE-001	00010	003449M_2197710	3449	003449M	2197710	11	-0.147	-0.326	-1.592	25	chr1	10000001	11000000
WE-001	00010	003449M_2379143	3449	003449M	2379143	11	-0.397	-0.358	-4.306	21	chr1	10000001	11000000
WE-001	00010	003449M_2916302	3449	003449M	2916302	11	-0.764	-0.887	-8.283	24	chr1	10000001	11000000
WE-001	00010	003449M_2961421	3449	003449M	2961421	11	-0.123	-0.005	-1.328	9	chr1	10000001	11000000
WE-001	00010	003449M_479239	3449	003449M	479239	11	-0.568	-0.456	-6.154	18	chr1	10000001	11000000
WE-001	00010	003449M_784103	3449	003449M	784103	11	-0.28	-0.409	-3.037	17	chr1	10000001	11000000
WE-001	00010	003449M_944280	3449	003449M	944280	11	-0.073	-0.042	-0.787	4	chr1	10000001	11000000
WE-001	00010	003449M_949267	3449	003449M	949267	11	-0.489	-0.542	-5.299	27	chr1	10000001	11000000
WE-001	10	005010E_1223513	5010	005010E	1223513	11	-0.411	-0.3	-4.457	11	chr1	10000001	11000000
WE-001	10	005010E_1741823	5010	005010E	1741823	11	-0.391	-0.493	-4.239	19	chr1	10000001	11000000
WE-001	10	005010E_2326434	5010	005010E	2326434	11	-0.582	-0.526	-6.302	22	chr1	10000001	11000000
WE-001	10	005010E_596847	5010	005010E	596847	11	-0.673	-0.539	-7.288	19	chr1	10000001	11000000
WE-001	10	005010E_887038	5010	005010E	887038	11	-0.082	-0.028	-0.89	1	chr1	10000001	11000000
WE-001	10	005010E_996496	5010	005010E	996496	11	-0.338	-0.292	-3.661	6	chr1	10000001	11000000
WE-001	10	005010F_1168976	5010	005010F	1168976	11	-0.213	-0.03	-2.309	0	chr1	10000001	11000000
WE-001	10	005010F_2098131	5010	005010F	2098131	11	-0.572	-0.514	-6.202	22	chr1	10000001	11000000
WE-001	10	005010F_2132911	5010	005010F	2132911	11	-0.298	-0.339	-3.233	13	chr1	10000001	11000000
WE-001	10	005010F_2292907	5010	005010F	2292907	11	-0.466	-0.407	-5.052	17	chr1	10000001	11000000
WE-001	10	005010F_431694	5010	005010F	431694	11	-0.482	-0.422	-5.218	22	chr1	10000001	11000000
WE-001	00010	003449H_36827	3449	003449H	36827	12	-0.099	-0.574	-0.6	17	chr1	11000001	12000000
WE-001	00010	003449J_1799337	3449	003449J	1799337	12	0.015	-0.282	0.091	26	chr1	11000001	12000000
WE-001	00010	003449K_1046076	3449	003449K	1046076	12	-0.162	-0.381	-0.975	20	chr1	11000001	12000000
WE-001	00010	003449K_1068787	3449	003449K	1068787	12	-0.306	-0.273	-1.851	19	chr1	11000001	12000000
WE-001	00010	003449K_1157187	3449	003449K	1157187	12	-0.167	-0.288	-1.009	14	chr1	11000001	12000000
WE-001	00010	003449K_1159231	3449	003449K	1159231	12	-0.237	-0.316	-1.431	18	chr1	11000001	12000000
WE-001	00010	003449K_1222741	3449	003449K	1222741	12	-0.194	-0.418	-1.169	23	chr1	11000001	12000000
WE-001	00010	003449K_138198	3449	003449K	138198	12	-0.211	-0.335	-1.273	22	chr1	11000001	12000000
WE-001	00010	003449K_1738491	3449	003449K	1738491	12	-0.443	-0.493	-2.674	22	chr1	11000001	12000000
WE-001	00010	003449K_1784425	3449	003449K	1784425	12	0.143	0.006	0.866	10	chr1	11000001	12000000
WE-001	00010	003449K_286152	3449	003449K	286152	12	0.661	0.358	3.99	24	chr1	11000001	12000000
WE-001	00010	003449K_291144	3449	003449K	291144	12	-0.039	-0.03	-0.238	5	chr1	11000001	12000000
WE-001	00010	003449K_336828	3449	003449K	336828	12	-0.038	-0.016	-0.229	4	chr1	11000001	12000000
WE-001	00010	003449K_40959	3449	003449K	40959	12	0.001	-0.007	0.007	0	chr1	11000001	12000000
WE-001	00010	003449K_483682	3449	003449K	483682	12	0.037	-0.34	0.225	18	chr1	11000001	12000000
WE-001	00010	003449K_540156	3449	003449K	540156	12	-0.044	-0.046	-0.265	9	chr1	11000001	12000000
WE-001	00010	003449K_651378	3449	003449K	651378	12	-0.059	-0.373	-0.358	20	chr1	11000001	12000000
WE-001	00010	003449K_669737	3449	003449K	669737	12	0.123	-0.041	0.745	6	chr1	11000001	12000000
WE-001	00010	003449K_674675	3449	003449K	674675	12	-0.194	-0.345	-1.171	20	chr1	11000001	12000000
WE-001	00010	003449K_67622	3449	003449K	67622	12	-0.282	-0.511	-1.706	22	chr1	11000001	12000000
WE-001	00010	003449K_684286	3449	003449K	684286	12	0.199	-0.05	1.199	6	chr1	11000001	12000000
WE-001	00010	003449K_702767	3449	003449K	702767	12	-0.076	-0.465	-0.457	20	chr1	11000001	12000000
WE-001	00010	003449K_731747	3449	003449K	731747	12	-0.001	-0.058	-0.008	8	chr1	11000001	12000000
WE-001	00010	003449K_936305	3449	003449K	936305	12	-0.161	-0.384	-0.97	19	chr1	11000001	12000000
WE-001	00010	003449L_1413923	3449	003449L	1413923	12	-0.536	-0.752	-3.238	23	chr1	11000001	12000000
WE-001	00010	003449L_1831425	3449	003449L	1831425	12	-0.089	-0.269	-0.539	16	chr1	11000001	12000000
WE-001	00010	003449L_1913267	3449	003449L	1913267	12	-0.523	-0.469	-3.16	19	chr1	11000001	12000000
WE-001	00010	003449L_1946371	3449	003449L	1946371	12	-0.681	-0.576	-4.111	18	chr1	11000001	12000000
WE-001	00010	003449L_2040179	3449	003449L	2040179	12	-0.463	-0.533	-2.794	21	chr1	11000001	12000000
WE-001	00010	003449L_2347831	3449	003449L	2347831	12	-0.035	-0.015	-0.21	7	chr1	11000001	12000000
WE-001	00010	003449L_284886	3449	003449L	284886	12	-0.433	-0.404	-2.617	18	chr1	11000001	12000000
WE-001	00010	003449L_803135	3449	003449L	803135	12	-0.212	-0.244	-1.283	19	chr1	11000001	12000000
WE-001	00010	003449L_96289	3449	003449L	96289	12	-0.328	-0.387	-1.981	29	chr1	11000001	12000000
WE-001	00010	003449M_120038	3449	003449M	120038	12	0.023	-0.012	0.14	13	chr1	11000001	12000000
WE-001	00010	003449M_1517677	3449	003449M	1517677	12	-2.969	-3.139	-17.926	32	chr1	11000001	12000000
WE-001	00010	003449M_1824527	3449	003449M	1824527	12	0.132	-0.028	0.799	0	chr1	11000001	12000000
WE-001	00010	003449M_1937500	3449	003449M	1937500	12	-0.387	-0.255	-2.339	16	chr1	11000001	12000000
WE-001	00010	003449M_2015941	3449	003449M	2015941	12	-0.014	-0.128	-0.082	13	chr1	11000001	12000000
WE-001	00010	003449M_2197710	3449	003449M	2197710	12	-0.182	-0.326	-1.097	25	chr1	11000001	12000000
WE-001	00010	003449M_2379143	3449	003449M	2379143	12	-0.325	-0.358	-1.961	21	chr1	11000001	12000000
WE-001	00010	003449M_2916302	3449	003449M	2916302	12	-0.433	-0.887	-2.614	24	chr1	11000001	12000000
WE-001	00010	003449M_2961421	3449	003449M	2961421	12	-0.085	-0.005	-0.515	9	chr1	11000001	12000000
WE-001	00010	003449M_479239	3449	003449M	479239	12	-0.404	-0.456	-2.44	18	chr1	11000001	12000000
WE-001	00010	003449M_784103	3449	003449M	784103	12	-0.291	-0.409	-1.757	17	chr1	11000001	12000000
WE-001	00010	003449M_944280	3449	003449M	944280	12	-0.03	-0.042	-0.18	4	chr1	11000001	12000000
WE-001	00010	003449M_949267	3449	003449M	949267	12	-0.257	-0.542	-1.549	27	chr1	11000001	12000000
WE-001	10	005010E_1223513	5010	005010E	1223513	12	-0.102	-0.3	-0.615	11	chr1	11000001	12000000
WE-001	10	005010E_1741823	5010	005010E	1741823	12	-0.52	-0.493	-3.14	19	chr1	11000001	12000000
WE-001	10	005010E_2326434	5010	005010E	2326434	12	-0.106	-0.526	-0.639	22	chr1	11000001	12000000
WE-001	10	005010E_596847	5010	005010E	596847	12	-0.383	-0.539	-2.314	19	chr1	11000001	12000000
WE-001	10	005010E_887038	5010	005010E	887038	12	-0.087	-0.028	-0.524	1	chr1	11000001	12000000
WE-001	10	005010E_996496	5010	005010E	996496	12	-0.12	-0.292	-0.727	6	chr1	11000001	12000000
WE-001	10	005010F_1168976	5010	005010F	1168976	12	-0.15	-0.03	-0.908	0	chr1	11000001	12000000
WE-001	10	005010F_2098131	5010	005010F	2098131	12	-0.343	-0.514	-2.074	22	chr1	11000001	12000000
WE-001	10	005010F_2132911	5010	005010F	2132911	12	-0.262	-0.339	-1.579	13	chr1	11000001	12000000
WE-001	10	005010F_2292907	5010	005010F	2292907	12	-0.251	-0.407	-1.517	17	chr1	11000001	12000000
WE-001	10	005010F_431694	5010	005010F	431694	12	-0.477	-0.422	-2.879	22	chr1	11000001	12000000
WE-001	00010	003449H_36827	3449	003449H	36827	13	-0.699	-0.574	-7.091	17	chr1	12000001	13000000
WE-001	00010	003449J_1799337	3449	003449J	1799337	13	-0.362	-0.282	-3.674	26	chr1	12000001	13000000
WE-001	00010	003449K_1046076	3449	003449K	1046076	13	-0.523	-0.381	-5.312	20	chr1	12000001	13000000
WE-001	00010	003449K_1068787	3449	003449K	1068787	13	-0.333	-0.273	-3.377	19	chr1	12000001	13000000
WE-001	00010	003449K_1157187	3449	003449K	1157187	13	-0.397	-0.288	-4.033	14	chr1	12000001	13000000
WE-001	00010	003449K_1159231	3449	003449K	1159231	13	-0.367	-0.316	-3.726	18	chr1	12000001	13000000
WE-001	00010	003449K_1222741	3449	003449K	1222741	13	-0.453	-0.418	-4.596	23	chr1	12000001	13000000
WE-001	00010	003449K_138198	3449	003449K	138198	13	-0.44	-0.335	-4.471	22	chr1	12000001	13000000
WE-001	00010	003449K_1738491	3449	003449K	1738491	13	-0.388	-0.493	-3.934	22	chr1	12000001	13000000
WE-001	00010	003449K_1784425	3449	003449K	1784425	13	-0.121	0.006	-1.228	10	chr1	12000001	13000000
WE-001	00010	003449K_286152	3449	003449K	286152	13	0.352	0.358	3.574	24	chr1	12000001	13000000
WE-001	00010	003449K_291144	3449	003449K	291144	13	-0.055	-0.03	-0.555	5	chr1	12000001	13000000
WE-001	00010	003449K_336828	3449	003449K	336828	13	-0.006	-0.016	-0.058	4	chr1	12000001	13000000
WE-001	00010	003449K_40959	3449	003449K	40959	13	-0.121	-0.007	-1.233	0	chr1	12000001	13000000
WE-001	00010	003449K_483682	3449	003449K	483682	13	-0.18	-0.34	-1.822	18	chr1	12000001	13000000
WE-001	00010	003449K_540156	3449	003449K	540156	13	-0.296	-0.046	-3.004	9	chr1	12000001	13000000
WE-001	00010	003449K_651378	3449	003449K	651378	13	-0.451	-0.373	-4.579	20	chr1	12000001	13000000
WE-001	00010	003449K_669737	3449	003449K	669737	13	-0.047	-0.041	-0.479	6	chr1	12000001	13000000
WE-001	00010	003449K_674675	3449	003449K	674675	13	-0.331	-0.345	-3.357	20	chr1	12000001	13000000
WE-001	00010	003449K_67622	3449	003449K	67622	13	-0.585	-0.511	-5.935	22	chr1	12000001	13000000
WE-001	00010	003449K_684286	3449	003449K	684286	13	-0.157	-0.05	-1.592	6	chr1	12000001	13000000
WE-001	00010	003449K_702767	3449	003449K	702767	13	-0.208	-0.465	-2.11	20	chr1	12000001	13000000
WE-001	00010	003449K_731747	3449	003449K	731747	13	-0.192	-0.058	-1.944	8	chr1	12000001	13000000
WE-001	00010	003449K_936305	3449	003449K	936305	13	-0.369	-0.384	-3.741	19	chr1	12000001	13000000
WE-001	00010	003449L_1413923	3449	003449L	1413923	13	-0.697	-0.752	-7.071	23	chr1	12000001	13000000
WE-001	00010	003449L_1831425	3449	003449L	1831425	13	-0.27	-0.269	-2.745	16	chr1	12000001	13000000
WE-001	00010	003449L_1913267	3449	003449L	1913267	13	-0.468	-0.469	-4.747	19	chr1	12000001	13000000
WE-001	00010	003449L_1946371	3449	003449L	1946371	13	-0.454	-0.576	-4.609	18	chr1	12000001	13000000
WE-001	00010	003449L_2040179	3449	003449L	2040179	13	-0.401	-0.533	-4.068	21	chr1	12000001	13000000
WE-001	00010	003449L_2347831	3449	003449L	2347831	13	-0.282	-0.015	-2.863	7	chr1	12000001	13000000
WE-001	00010	003449L_284886	3449	003449L	284886	13	-0.442	-0.404	-4.487	18	chr1	12000001	13000000
WE-001	00010	003449L_803135	3449	003449L	803135	13	-0.218	-0.244	-2.214	19	chr1	12000001	13000000
WE-001	00010	003449L_96289	3449	003449L	96289	13	-0.456	-0.387	-4.626	29	chr1	12000001	13000000
WE-001	00010	003449M_120038	3449	003449M	120038	13	-0.144	-0.012	-1.467	13	chr1	12000001	13000000
WE-001	00010	003449M_1517677	3449	003449M	1517677	13	-2.444	-3.139	-24.814	32	chr1	12000001	13000000
WE-001	00010	003449M_1824527	3449	003449M	1824527	13	0.105	-0.028	1.071	0	chr1	12000001	13000000
WE-001	00010	003449M_1937500	3449	003449M	1937500	13	-0.533	-0.255	-5.411	16	chr1	12000001	13000000
WE-001	00010	003449M_2015941	3449	003449M	2015941	13	-0.109	-0.128	-1.111	13	chr1	12000001	13000000
WE-001	00010	003449M_2197710	3449	003449M	2197710	13	-0.307	-0.326	-3.119	25	chr1	12000001	13000000
WE-001	00010	003449M_2379143	3449	003449M	2379143	13	-0.145	-0.358	-1.475	21	chr1	12000001	13000000
WE-001	00010	003449M_2916302	3449	003449M	2916302	13	-0.978	-0.887	-9.931	24	chr1	12000001	13000000
WE-001	00010	003449M_2961421	3449	003449M	2961421	13	-0.136	-0.005	-1.38	9	chr1	12000001	13000000
WE-001	00010	003449M_479239	3449	003449M	479239	13	-0.492	-0.456	-4.993	18	chr1	12000001	13000000
WE-001	00010	003449M_784103	3449	003449M	784103	13	-0.261	-0.409	-2.646	17	chr1	12000001	13000000
WE-001	00010	003449M_944280	3449	003449M	944280	13	-0.095	-0.042	-0.961	4	chr1	12000001	13000000
WE-001	00010	003449M_949267	3449	003449M	949267	13	-0.987	-0.542	-10.018	27	chr1	12000001	13000000
WE-001	10	005010E_1223513	5010	005010E	1223513	13	-0.374	-0.3	-3.8	11	chr1	12000001	13000000
WE-001	10	005010E_1741823	5010	005010E	1741823	13	-0.477	-0.493	-4.84	19	chr1	12000001	13000000
WE-001	10	005010E_2326434	5010	005010E	2326434	13	-0.692	-0.526	-7.02	22	chr1	12000001	13000000
WE-001	10	005010E_596847	5010	005010E	596847	13	-0.445	-0.539	-4.521	19	chr1	12000001	13000000
WE-001	10	005010E_887038	5010	005010E	887038	13	-0.106	-0.028	-1.078	1	chr1	12000001	13000000
WE-001	10	005010E_996496	5010	005010E	996496	13	-0.237	-0.292	-2.408	6	chr1	12000001	13000000
WE-001	10	005010F_1168976	5010	005010F	1168976	13	-0.274	-0.03	-2.778	0	chr1	12000001	13000000
WE-001	10	005010F_2098131	5010	005010F	2098131	13	-0.332	-0.514	-3.373	22	chr1	12000001	13000000
WE-001	10	005010F_2132911	5010	005010F	2132911	13	-0.52	-0.339	-5.275	13	chr1	12000001	13000000
WE-001	10	005010F_2292907	5010	005010F	2292907	13	-0.547	-0.407	-5.553	17	chr1	12000001	13000000
WE-001	10	005010F_431694	5010	005010F	431694	13	-0.447	-0.422	-4.538	22	chr1	12000001	13000000
WE-001	00010	003449H_36827	3449	003449H	36827	14	-0.328	-0.574	-2.185	17	chr1	13000001	14000000
WE-001	00010	003449J_1799337	3449	003449J	1799337	14	-0.416	-0.282	-2.768	26	chr1	13000001	14000000
WE-001	00010	003449K_1046076	3449	003449K	1046076	14	-0.423	-0.381	-2.818	20	chr1	13000001	14000000
WE-001	00010	003449K_1068787	3449	003449K	1068787	14	-0.267	-0.273	-1.781	19	chr1	13000001	14000000
WE-001	00010	003449K_1157187	3449	003449K	1157187	14	-0.28	-0.288	-1.862	14	chr1	13000001	14000000
WE-001	00010	003449K_1159231	3449	003449K	1159231	14	-0.229	-0.316	-1.528	18	chr1	13000001	14000000
WE-001	00010	003449K_1222741	3449	003449K	1222741	14	-0.382	-0.418	-2.547	23	chr1	13000001	14000000
WE-001	00010	003449K_138198	3449	003449K	138198	14	-0.347	-0.335	-2.312	22	chr1	13000001	14000000
WE-001	00010	003449K_1738491	3449	003449K	1738491	14	-0.7	-0.493	-4.664	22	chr1	13000001	14000000
WE-001	00010	003449K_1784425	3449	003449K	1784425	14	-0.051	0.006	-0.34	10	chr1	13000001	14000000
WE-001	00010	003449K_286152	3449	003449K	286152	14	0.547	0.358	3.647	24	chr1	13000001	14000000
WE-001	00010	003449K_291144	3449	003449K	291144	14	-0.244	-0.03	-1.628	5	chr1	13000001	14000000
WE-001	00010	003449K_336828	3449	003449K	336828	14	-0.015	-0.016	-0.102	4	chr1	13000001	14000000
WE-001	00010	003449K_40959	3449	003449K	40959	14	0.043	-0.007	0.286	0	chr1	13000001	14000000
WE-001	00010	003449K_483682	3449	003449K	483682	14	-0.444	-0.34	-2.956	18	chr1	13000001	14000000
WE-001	00010	003449K_540156	3449	003449K	540156	14	-0.116	-0.046	-0.773	9	chr1	13000001	14000000
WE-001	00010	003449K_651378	3449	003449K	651378	14	-0.486	-0.373	-3.235	20	chr1	13000001	14000000
WE-001	00010	003449K_669737	3449	003449K	669737	14	0.07	-0.041	0.466	6	chr1	13000001	14000000
WE-001	00010	003449K_674675	3449	003449K	674675	14	-0.312	-0.345	-2.079	20	chr1	13000001	14000000
WE-001	00010	003449K_67622	3449	003449K	67622	14	-0.603	-0.511	-4.018	22	chr1	13000001	14000000
WE-001	00010	003449K_684286	3449	003449K	684286	14	-0.158	-0.05	-1.051	6	chr1	13000001	14000000
WE-001	00010	003449K_702767	3449	003449K	702767	14	-0.683	-0.465	-4.552	20	chr1	13000001	14000000
WE-001	00010	003449K_731747	3449	003449K	731747	14	-0.229	-0.058	-1.526	8	chr1	13000001	14000000
WE-001	00010	003449K_936305	3449	003449K	936305	14	-0.456	-0.384	-3.037	19	chr1	13000001	14000000
WE-001	00010	003449L_1413923	3449	003449L	1413923	14	-0.901	-0.752	-6.003	23	chr1	13000001	14000000
WE-001	00010	003449L_1831425	3449	003449L	1831425	14	-0.376	-0.269	-2.502	16	chr1	13000001	14000000
WE-001	00010	003449L_1913267	3449	003449L	1913267	14	-0.36	-0.469	-2.397	19	chr1	13000001	14000000
WE-001	00010	003449L_1946371	3449	003449L	1946371	14	-0.533	-0.576	-3.549	18	chr1	13000001	14000000
WE-001	00010	003449L_2040179	3449	003449L	2040179	14	-0.465	-0.533	-3.098	21	chr1	13000001	14000000
WE-001	00010	003449L_2347831	3449	003449L	2347831	14	-0.267	-0.015	-1.779	7	chr1	13000001	14000000
WE-001	00010	003449L_284886	3449	003449L	284886	14	-0.5	-0.404	-3.329	18	chr1	13000001	14000000
WE-001	00010	003449L_803135	3449	003449L	803135	14	-0.304	-0.244	-2.024	19	chr1	13000001	14000000
WE-001	00010	003449L_96289	3449	003449L	96289	14	-0.468	-0.387	-3.117	29	chr1	13000001	14000000
WE-001	00010	003449M_120038	3449	003449M	120038	14	0.231	-0.012	1.536	13	chr1	13000001	14000000
WE-001	00010	003449M_1517677	3449	003449M	1517677	14	-3.095	-3.139	-20.616	32	chr1	13000001	14000000
WE-001	00010	003449M_1824527	3449	003449M	1824527	14	0.109	-0.028	0.728	0	chr1	13000001	14000000
WE-001	00010	003449M_1937500	3449	003449M	1937500	14	-0.089	-0.255	-0.592	16	chr1	13000001	14000000
WE-001	00010	003449M_2015941	3449	003449M	2015941	14	-0.212	-0.128	-1.414	13	chr1	13000001	14000000
WE-001	00010	003449M_2197710	3449	003449M	2197710	14	-0.482	-0.326	-3.209	25	chr1	13000001	14000000
WE-001	00010	003449M_2379143	3449	003449M	2379143	14	-0.224	-0.358	-1.49	21	chr1	13000001	14000000
WE-001	00010	003449M_2916302	3449	003449M	2916302	14	-1.633	-0.887	-10.877	24	chr1	13000001	14000000
WE-001	00010	003449M_2961421	3449	003449M	2961421	14	-0.053	-0.005	-0.356	9	chr1	13000001	14000000
WE-001	00010	003449M_479239	3449	003449M	479239	14	-0.413	-0.456	-2.751	18	chr1	13000001	14000000
WE-001	00010	003449M_784103	3449	003449M	784103	14	-0.415	-0.409	-2.761	17	chr1	13000001	14000000
WE-001	00010	003449M_944280	3449	003449M	944280	14	-0.108	-0.042	-0.721	4	chr1	13000001	14000000
WE-001	00010	003449M_949267	3449	003449M	949267	14	-0.63	-0.542	-4.196	27	chr1	13000001	14000000
WE-001	10	005010E_1223513	5010	005010E	1223513	14	-0.488	-0.3	-3.251	11	chr1	13000001	14000000
WE-001	10	005010E_1741823	5010	005010E	1741823	14	-0.458	-0.493	-3.048	19	chr1	13000001	14000000
WE-001	10	005010E_2326434	5010	005010E	2326434	14	-0.869	-0.526	-5.789	22	chr1	13000001	14000000
WE-001	10	005010E_596847	5010	005010E	596847	14	-0.59	-0.539	-3.927	19	chr1	13000001	14000000
WE-001	10	005010E_887038	5010	005010E	887038	14	-0.039	-0.028	-0.259	1	chr1	13000001	14000000
WE-001	10	005010E_996496	5010	005010E	996496	14	-0.517	-0.292	-3.445	6	chr1	13000001	14000000
WE-001	10	005010F_1168976	5010	005010F	1168976	14	-0.356	-0.03	-2.373	0	chr1	13000001	14000000
WE-001	10	005010F_2098131	5010	005010F	2098131	14	-0.47	-0.514	-3.13	22	chr1	13000001	14000000
WE-001	10	005010F_2132911	5010	005010F	2132911	14	-0.459	-0.339	-3.057	13	chr1	13000001	14000000
WE-001	10	005010F_2292907	5010	005010F	2292907	14	-0.494	-0.407	-3.29	17	chr1	13000001	14000000
WE-001	10	005010F_431694	5010	005010F	431694	14	-0.586	-0.422	-3.902	22	chr1	13000001	14000000
WE-001	00010	003449H_36827	3449	003449H	36827	15	-0.83	-0.574	-7.61	17	chr1	14000001	15000000
WE-001	00010	003449J_1799337	3449	003449J	1799337	15	-0.43	-0.282	-3.945	26	chr1	14000001	15000000
WE-001	00010	003449K_1046076	3449	003449K	1046076	15	-0.426	-0.381	-3.91	20	chr1	14000001	15000000
WE-001	00010	003449K_1068787	3449	003449K	1068787	15	-0.341	-0.273	-3.124	19	chr1	14000001	15000000
WE-001	00010	003449K_1157187	3449	003449K	1157187	15	-0.23	-0.288	-2.11	14	chr1	14000001	15000000
WE-001	00010	003449K_1159231	3449	003449K	1159231	15	-0.43	-0.316	-3.939	18	chr1	14000001	15000000
WE-001	00010	003449K_1222741	3449	003449K	1222741	15	-0.566	-0.418	-5.192	23	chr1	14000001	15000000
WE-001	00010	003449K_138198	3449	003449K	138198	15	-0.506	-0.335	-4.64	22	chr1	14000001	15000000
WE-001	00010	003449K_1738491	3449	003449K	1738491	15	-0.438	-0.493	-4.019	22	chr1	14000001	15000000
WE-001	00010	003449K_1784425	3449	003449K	1784425	15	0.081	0.006	0.743	10	chr1	14000001	15000000
WE-001	00010	003449K_286152	3449	003449K	286152	15	0.49	0.358	4.497	24	chr1	14000001	15000000
WE-001	00010	003449K_291144	3449	003449K	291144	15	-0.149	-0.03	-1.364	5	chr1	14000001	15000000
WE-001	00010	003449K_336828	3449	003449K	336828	15	-0.02	-0.016	-0.181	4	chr1	14000001	15000000
WE-001	00010	003449K_40959	3449	003449K	40959	15	0.1	-0.007	0.916	0	chr1	14000001	15000000
WE-001	00010	003449K_483682	3449	003449K	483682	15	-0.615	-0.34	-5.641	18	chr1	14000001	15000000
WE-001	00010	003449K_540156	3449	003449K	540156	15	-0.186	-0.046	-1.709	9	chr1	14000001	15000000
WE-001	00010	003449K_651378	3449	003449K	651378	15	-0.609	-0.373	-5.587	20	chr1	14000001	15000000
WE-001	00010	003449K_669737	3449	003449K	669737	15	-0.058	-0.041	-0.536	6	chr1	14000001	15000000
WE-001	00010	003449K_674675	3449	003449K	674675	15	-0.51	-0.345	-4.674	20	chr1	14000001	15000000
WE-001	00010	003449K_67622	3449	003449K	67622	15	-0.418	-0.511	-3.837	22	chr1	14000001	15000000
WE-001	00010	003449K_684286	3449	003449K	684286	15	-0.124	-0.05	-1.14	6	chr1	14000001	15000000
WE-001	00010	003449K_702767	3449	003449K	702767	15	-0.545	-0.465	-4.998	20	chr1	14000001	15000000
WE-001	00010	003449K_731747	3449	003449K	731747	15	-0.419	-0.058	-3.841	8	chr1	14000001	15000000
WE-001	00010	003449K_936305	3449	003449K	936305	15	-0.577	-0.384	-5.289	19	chr1	14000001	15000000
WE-001	00010	003449L_1413923	3449	003449L	1413923	15	-0.929	-0.752	-8.52	23	chr1	14000001	15000000
WE-001	00010	003449L_1831425	3449	003449L	1831425	15	-0.272	-0.269	-2.496	16	chr1	14000001	15000000
WE-001	00010	003449L_1913267	3449	003449L	1913267	15	-0.381	-0.469	-3.492	19	chr1	14000001	15000000
WE-001	00010	003449L_1946371	3449	003449L	1946371	15	-0.581	-0.576	-5.325	18	chr1	14000001	15000000
WE-001	00010	003449L_2040179	3449	003449L	2040179	15	-0.778	-0.533	-7.132	21	chr1	14000001	15000000
WE-001	00010	003449L_2347831	3449	003449L	2347831	15	-0.233	-0.015	-2.137	7	chr1	14000001	15000000
WE-001	00010	003449L_284886	3449	003449L	284886	15	-0.549	-0.404	-5.036	18	chr1	14000001	15000000
WE-001	00010	003449L_803135	3449	003449L	803135	15	-0.261	-0.244	-2.389	19	chr1	14000001	15000000
WE-001	00010	003449L_96289	3449	003449L	96289	15	-0.784	-0.387	-7.192	29	chr1	14000001	15000000
WE-001	00010	003449M_120038	3449	003449M	120038	15	0.293	-0.012	2.691	13	chr1	14000001	15000000
WE-001	00010	003449M_1517677	3449	003449M	1517677	15	-3.421	-3.139	-31.367	32	chr1	14000001	15000000
WE-001	00010	003449M_1824527	3449	003449M	1824527	15	-0.02	-0.028	-0.186	0	chr1	14000001	15000000
WE-001	00010	003449M_1937500	3449	003449M	1937500	15	-0.266	-0.255	-2.441	16	chr1	14000001	15000000
WE-001	00010	003449M_2015941	3449	003449M	2015941	15	-0.156	-0.128	-1.429	13	chr1	14000001	15000000
WE-001	00010	003449M_2197710	3449	003449M	2197710	15	-0.647	-0.326	-5.936	25	chr1	14000001	15000000
WE-001	00010	003449M_2379143	3449	003449M	2379143	15	-0.253	-0.358	-2.319	21	chr1	14000001	15000000
WE-001	00010	003449M_2916302	3449	003449M	2916302	15	-0.682	-0.887	-6.256	24	chr1	14000001	15000000
WE-001	00010	003449M_2961421	3449	003449M	2961421	15	-0.063	-0.005	-0.579	9	chr1	14000001	15000000
WE-001	00010	003449M_479239	3449	003449M	479239	15	-0.467	-0.456	-4.285	18	chr1	14000001	15000000
WE-001	00010	003449M_784103	3449	003449M	784103	15	-0.48	-0.409	-4.403	17	chr1	14000001	15000000
WE-001	00010	003449M_944280	3449	003449M	944280	15	-0.241	-0.042	-2.212	4	chr1	14000001	15000000
WE-001	00010	003449M_949267	3449	003449M	949267	15	-0.967	-0.542	-8.871	27	chr1	14000001	15000000
WE-001	10	005010E_1223513	5010	005010E	1223513	15	-0.299	-0.3	-2.738	11	chr1	14000001	15000000
WE-001	10	005010E_1741823	5010	005010E	1741823	15	-0.686	-0.493	-6.288	19	chr1	14000001	15000000
WE-001	10	005010E_2326434	5010	005010E	2326434	15	-0.834	-0.526	-7.647	22	chr1	14000001	15000000
WE-001	10	005010E_596847	5010	005010E	596847	15	-0.599	-0.539	-5.491	19	chr1	14000001	15000000
WE-001	10	005010E_887038	5010	005010E	887038	15	-0.251	-0.028	-2.301	1	chr1	14000001	15000000
WE-001	10	005010E_996496	5010	005010E	996496	15	-0.432	-0.292	-3.962	6	chr1	14000001	15000000
WE-001	10	005010F_1168976	5010	005010F	1168976	15	-0.413	-0.03	-3.785	0	chr1	14000001	15000000
WE-001	10	005010F_2098131	5010	005010F	2098131	15	-0.65	-0.514	-5.956	22	chr1	14000001	15000000
WE-001	10	005010F_2132911	5010	005010F	2132911	15	-0.292	-0.339	-2.679	13	chr1	14000001	15000000
WE-001	10	005010F_2292907	5010	005010F	2292907	15	-0.398	-0.407	-3.647	17	chr1	14000001	15000000
WE-001	10	005010F_431694	5010	005010F	431694	15	-0.336	-0.422	-3.078	22	chr1	14000001	15000000
WE-001	00010	003449H_36827	3449	003449H	36827	16	-0.525	-0.574	-7.133	17	chr1	15000001	16000000
WE-001	00010	003449J_1799337	3449	003449J	1799337	16	-0.387	-0.282	-5.252	26	chr1	15000001	16000000
WE-001	00010	003449K_1046076	3449	003449K	1046076	16	-0.43	-0.381	-5.837	20	chr1	15000001	16000000
WE-001	00010	003449K_1068787	3449	003449K	1068787	16	-0.289	-0.273	-3.926	19	chr1	15000001	16000000
WE-001	00010	003449K_1157187	3449	003449K	1157187	16	-0.374	-0.288	-5.077	14	chr1	15000001	16000000
WE-001	00010	003449K_1159231	3449	003449K	1159231	16	-0.28	-0.316	-3.798	18	chr1	15000001	16000000
WE-001	00010	003449K_1222741	3449	003449K	1222741	16	-0.623	-0.418	-8.453	23	chr1	15000001	16000000
WE-001	00010	003449K_138198	3449	003449K	138198	16	-0.388	-0.335	-5.273	22	chr1	15000001	16000000
WE-001	00010	003449K_1738491	3449	003449K	1738491	16	-0.327	-0.493	-4.434	22	chr1	15000001	16000000
WE-001	00010	003449K_1784425	3449	003449K	1784425	16	0.043	0.006	0.582	10	chr1	15000001	16000000
WE-001	00010	003449K_286152	3449	003449K	286152	16	0.502	0.358	6.82	24	chr1	15000001	16000000
WE-001	00010	003449K_291144	3449	003449K	291144	16	-0.018	-0.03	-0.25	5	chr1	15000001	16000000
WE-001	00010	003449K_336828	3449	003449K	336828	16	-0.017	-0.016	-0.233	4	chr1	15000001	16000000
WE-001	00010	003449K_40959	3449	003449K	40959	16	0.102	-0.007	1.389	0	chr1	15000001	16000000
WE-001	00010	003449K_483682	3449	003449K	483682	16	-0.172	-0.34	-2.34	18	chr1	15000001	16000000
WE-001	00010	003449K_540156	3449	003449K	540156	16	-0.078	-0.046	-1.056	9	chr1	15000001	16000000
WE-001	00010	003449K_651378	3449	003449K	651378	16	-0.402	-0.373	-5.456	20	chr1	15000001	16000000
WE-001	00010	003449K_669737	3449	003449K	669737	16	-0.057	-0.041	-0.767	6	chr1	15000001	16000000
WE-001	00010	003449K_674675	3449	003449K	674675	16	-0.158	-0.345	-2.139	20	chr1	15000001	16000000
WE-001	00010	003449K_67622	3449	003449K	67622	16	-0.631	-0.511	-8.57	22	chr1	15000001	16000000
WE-001	00010	003449K_684286	3449	003449K	684286	16	-0.136	-0.05	-1.85	6	chr1	15000001	16000000
WE-001	00010	003449K_702767	3449	003449K	702767	16	-0.575	-0.465	-7.799	20	chr1	15000001	16000000
WE-001	00010	003449K_731747	3449	003449K	731747	16	-0.122	-0.058	-1.662	8	chr1	15000001	16000000
WE-001	00010	003449K_936305	3449	003449K	936305	16	-0.338	-0.384	-4.585	19	chr1	15000001	16000000
WE-001	00010	003449L_1413923	3449	003449L	1413923	16	-0.581	-0.752	-7.893	23	chr1	15000001	16000000
WE-001	00010	003449L_1831425	3449	003449L	1831425	16	-0.382	-0.269	-5.182	16	chr1	15000001	16000000
WE-001	00010	003449L_1913267	3449	003449L	1913267	16	-0.771	-0.469	-10.463	19	chr1	15000001	16000000
WE-001	00010	003449L_1946371	3449	003449L	1946371	16	-0.476	-0.576	-6.456	18	chr1	15000001	16000000
WE-001	00010	003449L_2040179	3449	003449L	2040179	16	-0.395	-0.533	-5.364	21	chr1	15000001	16000000
WE-001	00010	003449L_2347831	3449	003449L	2347831	16	-0.264	-0.015	-3.58	7	chr1	15000001	16000000
WE-001	00010	003449L_284886	3449	003449L	284886	16	-0.493	-0.404	-6.689	18	chr1	15000001	16000000
WE-001	00010	003449L_803135	3449	003449L	803135	16	-0.267	-0.244	-3.621	19	chr1	15000001	16000000
WE-001	00010	003449L_96289	3449	003449L	96289	16	-0.417	-0.387	-5.658	29	chr1	15000001	16000000
WE-001	00010	003449M_120038	3449	003449M	120038	16	0.284	-0.012	3.857	13	chr1	15000001	16000000
WE-001	00010	003449M_1517677	3449	003449M	1517677	16	-2.688	-3.139	-36.49	32	chr1	15000001	16000000
WE-001	00010	003449M_1824527	3449	003449M	1824527	16	-0.012	-0.028	-0.16	0	chr1	15000001	16000000
WE-001	00010	003449M_1937500	3449	003449M	1937500	16	0.031	-0.255	0.42	16	chr1	15000001	16000000
WE-001	00010	003449M_2015941	3449	003449M	2015941	16	-0.068	-0.128	-0.917	13	chr1	15000001	16000000
WE-001	00010	003449M_2197710	3449	003449M	2197710	16	-0.533	-0.326	-7.239	25	chr1	15000001	16000000
WE-001	00010	003449M_2379143	3449	003449M	2379143	16	-0.25	-0.358	-3.392	21	chr1	15000001	16000000
WE-001	00010	003449M_2916302	3449	003449M	2916302	16	-0.931	-0.887	-12.63	24	chr1	15000001	16000000
WE-001	00010	003449M_2961421	3449	003449M	2961421	16	0.011	-0.005	0.145	9	chr1	15000001	16000000
WE-001	00010	003449M_479239	3449	003449M	479239	16	-0.452	-0.456	-6.135	18	chr1	15000001	16000000
WE-001	00010	003449M_784103	3449	003449M	784103	16	-0.398	-0.409	-5.407	17	chr1	15000001	16000000
WE-001	00010	003449M_944280	3449	003449M	944280	16	-0.189	-0.042	-2.562	4	chr1	15000001	16000000
WE-001	00010	003449M_949267	3449	003449M	949267	16	-0.837	-0.542	-11.363	27	chr1	15000001	16000000
WE-001	10	005010E_1223513	5010	005010E	1223513	16	-0.233	-0.3	-3.168	11	chr1	15000001	16000000
WE-001	10	005010E_1741823	5010	005010E	1741823	16	-0.397	-0.493	-5.387	19	chr1	15000001	16000000
WE-001	10	005010E_2326434	5010	005010E	2326434	16	-0.301	-0.526	-4.088	22	chr1	15000001	16000000
WE-001	10	005010E_596847	5010	005010E	596847	16	-0.623	-0.539	-8.455	19	chr1	15000001	16000000
WE-001	10	005010E_887038	5010	005010E	887038	16	-0.138	-0.028	-1.875	1	chr1	15000001	16000000
WE-001	10	005010E_996496	5010	005010E	996496	16	-0.117	-0.292	-1.585	6	chr1	15000001	16000000
WE-001	10	005010F_1168976	5010	005010F	1168976	16	-0.018	-0.03	-0.24	0	chr1	15000001	16000000
WE-001	10	005010F_2098131	5010	005010F	2098131	16	-0.594	-0.514	-8.067	22	chr1	15000001	16000000
WE-001	10	005010F_2132911	5010	005010F	2132911	16	-0.32	-0.339	-4.34	13	chr1	15000001	16000000
WE-001	10	005010F_2292907	5010	005010F	2292907	16	-0.424	-0.407	-5.749	17	chr1	15000001	16000000
WE-001	10	005010F_431694	5010	005010F	431694	16	-0.483	-0.422	-6.556	22	chr1	15000001	16000000
WE-001	00010	003449H_36827	3449	003449H	36827	17	-0.385	-0.574	-2.627	17	chr1	16000001	17000000
WE-001	00010	003449J_1799337	3449	003449J	1799337	17	-0.168	-0.282	-1.149	26	chr1	16000001	17000000
WE-001	00010	003449K_1046076	3449	003449K	1046076	17	-0.363	-0.381	-2.475	20	chr1	16000001	17000000
WE-001	00010	003449K_1068787	3449	003449K	1068787	17	-0.037	-0.273	-0.255	19	chr1	16000001	17000000
WE-001	00010	003449K_1157187	3449	003449K	1157187	17	-0.305	-0.288	-2.08	14	chr1	16000001	17000000
WE-001	00010	003449K_1159231	3449	003449K	1159231	17	-0.227	-0.316	-1.548	18	chr1	16000001	17000000
WE-001	00010	003449K_1222741	3449	003449K	1222741	17	-0.221	-0.418	-1.512	23	chr1	16000001	17000000
WE-001	00010	003449K_138198	3449	003449K	138198	17	-0.166	-0.335	-1.132	22	chr1	16000001	17000000
WE-001	00010	003449K_1738491	3449	003449K	1738491	17	-0.42	-0.493	-2.868	22	chr1	16000001	17000000
WE-001	00010	003449K_1784425	3449	003449K	1784425	17	0.05	0.006	0.34	10	chr1	16000001	17000000
WE-001	00010	003449K_286152	3449	003449K	286152	17	0.279	0.358	1.903	24	chr1	16000001	17000000
WE-001	00010	003449K_291144	3449	003449K	291144	17	0.239	-0.03	1.632	5	chr1	16000001	17000000
WE-001	00010	003449K_336828	3449	003449K	336828	17	0.205	-0.016	1.396	4	chr1	16000001	17000000
WE-001	00010	003449K_40959	3449	003449K	40959	17	0.052	-0.007	0.356	0	chr1	16000001	17000000
WE-001	00010	003449K_483682	3449	003449K	483682	17	-0.22	-0.34	-1.5	18	chr1	16000001	17000000
WE-001	00010	003449K_540156	3449	003449K	540156	17	0.137	-0.046	0.937	9	chr1	16000001	17000000
WE-001	00010	003449K_651378	3449	003449K	651378	17	-0.437	-0.373	-2.986	20	chr1	16000001	17000000
WE-001	00010	003449K_669737	3449	003449K	669737	17	0.022	-0.041	0.152	6	chr1	16000001	17000000
WE-001	00010	003449K_674675	3449	003449K	674675	17	-0.349	-0.345	-2.38	20	chr1	16000001	17000000
WE-001	00010	003449K_67622	3449	003449K	67622	17	-0.507	-0.511	-3.46	22	chr1	16000001	17000000
WE-001	00010	003449K_684286	3449	003449K	684286	17	0.087	-0.05	0.591	6	chr1	16000001	17000000
WE-001	00010	003449K_702767	3449	003449K	702767	17	-0.55	-0.465	-3.755	20	chr1	16000001	17000000
WE-001	00010	003449K_731747	3449	003449K	731747	17	-0.145	-0.058	-0.991	8	chr1	16000001	17000000
WE-001	00010	003449K_936305	3449	003449K	936305	17	-0.274	-0.384	-1.869	19	chr1	16000001	17000000
WE-001	00010	003449L_1413923	3449	003449L	1413923	17	-0.623	-0.752	-4.25	23	chr1	16000001	17000000
WE-001	00010	003449L_1831425	3449	003449L	1831425	17	-0.07	-0.269	-0.48	16	chr1	16000001	17000000
WE-001	00010	003449L_1913267	3449	003449L	1913267	17	-0.423	-0.469	-2.886	19	chr1	16000001	17000000
WE-001	00010	003449L_1946371	3449	003449L	1946371	17	-0.253	-0.576	-1.726	18	chr1	16000001	17000000
WE-001	00010	003449L_2040179	3449	003449L	2040179	17	-0.692	-0.533	-4.723	21	chr1	16000001	17000000
WE-001	00010	003449L_2347831	3449	003449L	2347831	17	-0.068	-0.015	-0.463	7	chr1	16000001	17000000
WE-001	00010	003449L_284886	3449	003449L	284886	17	-0.335	-0.404	-2.284	18	chr1	16000001	17000000
WE-001	00010	003449L_803135	3449	003449L	803135	17	-0.195	-0.244	-1.331	19	chr1	16000001	17000000
WE-001	00010	003449L_96289	3449	003449L	96289	17	-0.359	-0.387	-2.45	29	chr1	16000001	17000000
WE-001	00010	003449M_120038	3449	003449M	120038	17	0.39	-0.012	2.661	13	chr1	16000001	17000000
WE-001	00010	003449M_1517677	3449	003449M	1517677	17	-2.506	-3.139	-17.107	32	chr1	16000001	17000000
WE-001	00010	003449M_1824527	3449	003449M	1824527	17	0.071	-0.028	0.486	0	chr1	16000001	17000000
WE-001	00010	003449M_1937500	3449	003449M	1937500	17	-0.362	-0.255	-2.472	16	chr1	16000001	17000000
WE-001	00010	003449M_2015941	3449	003449M	2015941	17	0.063	-0.128	0.431	13	chr1	16000001	17000000
WE-001	00010	003449M_2197710	3449	003449M	2197710	17	-0.247	-0.326	-1.685	25	chr1	16000001	17000000
WE-001	00010	003449M_2379143	3449	003449M	2379143	17	-0.139	-0.358	-0.951	21	chr1	16000001	17000000
WE-001	00010	003449M_2916302	3449	003449M	2916302	17	-0.696	-0.887	-4.753	24	chr1	16000001	17000000
WE-001	00010	003449M_2961421	3449	003449M	2961421	17	0.112	-0.005	0.763	9	chr1	16000001	17000000
WE-001	00010	003449M_479239	3449	003449M	479239	17	-0.028	-0.456	-0.188	18	chr1	16000001	17000000
WE-001	00010	003449M_784103	3449	003449M	784103	17	-0.506	-0.409	-3.452	17	chr1	16000001	17000000
WE-001	00010	003449M_944280	3449	003449M	944280	17	-0.001	-0.042	-0.007	4	chr1	16000001	17000000
WE-001	00010	003449M_949267	3449	003449M	949267	17	-0.551	-0.542	-3.759	27	chr1	16000001	17000000
WE-001	10	005010E_1223513	5010	005010E	1223513	17	-0.169	-0.3	-1.154	11	chr1	16000001	17000000
WE-001	10	005010E_1741823	5010	005010E	1741823	17	-0.158	-0.493	-1.081	19	chr1	16000001	17000000
WE-001	10	005010E_2326434	5010	005010E	2326434	17	-0.576	-0.526	-3.929	22	chr1	16000001	17000000
WE-001	10	005010E_596847	5010	005010E	596847	17	-0.58	-0.539	-3.961	19	chr1	16000001	17000000
WE-001	10	005010E_887038	5010	005010E	887038	17	-0.046	-0.028	-0.315	1	chr1	16000001	17000000
WE-001	10	005010E_996496	5010	005010E	996496	17	-0.145	-0.292	-0.987	6	chr1	16000001	17000000
WE-001	10	005010F_1168976	5010	005010F	1168976	17	0.142	-0.03	0.968	0	chr1	16000001	17000000
WE-001	10	005010F_2098131	5010	005010F	2098131	17	-0.378	-0.514	-2.583	22	chr1	16000001	17000000
WE-001	10	005010F_2132911	5010	005010F	2132911	17	-0.228	-0.339	-1.554	13	chr1	16000001	17000000
WE-001	10	005010F_2292907	5010	005010F	2292907	17	-0.134	-0.407	-0.915	17	chr1	16000001	17000000
WE-001	10	005010F_431694	5010	005010F	431694	17	-0.168	-0.422	-1.149	22	chr1	16000001	17000000
WE-001	00010	003449H_36827	3449	003449H	36827	18	-0.711	-0.574	-3.557	17	chr1	17000001	18000000
WE-001	00010	003449J_1799337	3449	003449J	1799337	18	-0.419	-0.282	-2.096	26	chr1	17000001	18000000
WE-001	00010	003449K_1046076	3449	003449K	1046076	18	-0.2	-0.381	-1.003	20	chr1	17000001	18000000
WE-001	00010	003449K_1068787	3449	003449K	1068787	18	-0.117	-0.273	-0.584	19	chr1	17000001	18000000
WE-001	00010	003449K_1157187	3449	003449K	1157187	18	-0.254	-0.288	-1.273	14	chr1	17000001	18000000
WE-001	00010	003449K_1159231	3449	003449K	1159231	18	-0.206	-0.316	-1.03	18	chr1	17000001	18000000
WE-001	00010	003449K_1222741	3449	003449K	1222741	18	-0.279	-0.418	-1.397	23	chr1	17000001	18000000
WE-001	00010	003449K_138198	3449	003449K	138198	18	-0.237	-0.335	-1.186	22	chr1	17000001	18000000
WE-001	00010	003449K_1738491	3449	003449K	1738491	18	-0.543	-0.493	-2.718	22	chr1	17000001	18000000
WE-001	00010	003449K_1784425	3449	003449K	1784425	18	-0.048	0.006	-0.241	10	chr1	17000001	18000000
WE-001	00010	003449K_286152	3449	003449K	286152	18	0.333	0.358	1.665	24	chr1	17000001	18000000
WE-001	00010	003449K_291144	3449	003449K	291144	18	-0.239	-0.03	-1.196	5	chr1	17000001	18000000
WE-001	00010	003449K_336828	3449	003449K	336828	18	-0.141	-0.016	-0.703	4	chr1	17000001	18000000
WE-001	00010	003449K_40959	3449	003449K	40959	18	-0.007	-0.007	-0.034	0	chr1	17000001	18000000
WE-001	00010	003449K_483682	3449	003449K	483682	18	-0.385	-0.34	-1.929	18	chr1	17000001	18000000
WE-001	00010	003449K_540156	3449	003449K	540156	18	-0.035	-0.046	-0.173	9	chr1	17000001	18000000
WE-001	00010	003449K_651378	3449	003449K	651378	18	-0.508	-0.373	-2.544	20	chr1	17000001	18000000
WE-001	00010	003449K_669737	3449	003449K	669737	18	-0.196	-0.041	-0.982	6	chr1	17000001	18000000
WE-001	00010	003449K_674675	3449	003449K	674675	18	-0.308	-0.345	-1.542	20	chr1	17000001	18000000
WE-001	00010	003449K_67622	3449	003449K	67622	18	-0.19	-0.511	-0.952	22	chr1	17000001	18000000
WE-001	00010	003449K_684286	3449	003449K	684286	18	0.049	-0.05	0.247	6	chr1	17000001	18000000
WE-001	00010	003449K_702767	3449	003449K	702767	18	-0.352	-0.465	-1.761	20	chr1	17000001	18000000
WE-001	00010	003449K_731747	3449	003449K	731747	18	-0.24	-0.058	-1.201	8	chr1	17000001	18000000
WE-001	00010	003449K_936305	3449	003449K	936305	18	-0.444	-0.384	-2.221	19	chr1	17000001	18000000
WE-001	00010	003449L_1413923	3449	003449L	1413923	18	-0.842	-0.752	-4.215	23	chr1	17000001	18000000
WE-001	00010	003449L_1831425	3449	003449L	1831425	18	-0.253	-0.269	-1.266	16	chr1	17000001	18000000
WE-001	00010	003449L_1913267	3449	003449L	1913267	18	-0.456	-0.469	-2.283	19	chr1	17000001	18000000
WE-001	00010	003449L_1946371	3449	003449L	1946371	18	-0.569	-0.576	-2.848	18	chr1	17000001	18000000
WE-001	00010	003449L_2040179	3449	003449L	2040179	18	-0.439	-0.533	-2.199	21	chr1	17000001	18000000
WE-001	00010	003449L_2347831	3449	003449L	2347831	18	-0.301	-0.015	-1.506	7	chr1	17000001	18000000
WE-001	00010	003449L_284886	3449	003449L	284886	18	-0.394	-0.404	-1.972	18	chr1	17000001	18000000
WE-001	00010	003449L_803135	3449	003449L	803135	18	-0.257	-0.244	-1.284	19	chr1	17000001	18000000
WE-001	00010	003449L_96289	3449	003449L	96289	18	-0.448	-0.387	-2.245	29	chr1	17000001	18000000
WE-001	00010	003449M_120038	3449	003449M	120038	18	0.057	-0.012	0.284	13	chr1	17000001	18000000
WE-001	00010	003449M_1517677	3449	003449M	1517677	18	-2.691	-3.139	-13.471	32	chr1	17000001	18000000
WE-001	00010	003449M_1824527	3449	003449M	1824527	18	0.137	-0.028	0.687	0	chr1	17000001	18000000
WE-001	00010	003449M_1937500	3449	003449M	1937500	18	-0.238	-0.255	-1.193	16	chr1	17000001	18000000
WE-001	00010	003449M_2015941	3449	003449M	2015941	18	-0.014	-0.128	-0.068	13	chr1	17000001	18000000
WE-001	00010	003449M_2197710	3449	003449M	2197710	18	-0.225	-0.326	-1.125	25	chr1	17000001	18000000
WE-001	00010	003449M_2379143	3449	003449M	2379143	18	-0.467	-0.358	-2.338	21	chr1	17000001	18000000
WE-001	00010	003449M_2916302	3449	003449M	2916302	18	-1.164	-0.887	-5.826	24	chr1	17000001	18000000
WE-001	00010	003449M_2961421	3449	003449M	2961421	18	0.064	-0.005	0.32	9	chr1	17000001	18000000
WE-001	00010	003449M_479239	3449	003449M	479239	18	-0.312	-0.456	-1.56	18	chr1	17000001	18000000
WE-001	00010	003449M_784103	3449	003449M	784103	18	-0.323	-0.409	-1.618	17	chr1	17000001	18000000
WE-001	00010	003449M_944280	3449	003449M	944280	18	-0.148	-0.042	-0.741	4	chr1	17000001	18000000
WE-001	00010	003449M_949267	3449	003449M	949267	18	-0.527	-0.542	-2.638	27	chr1	17000001	18000000
WE-001	10	005010E_1223513	5010	005010E	1223513	18	-0.311	-0.3	-1.558	11	chr1	17000001	18000000
WE-001	10	005010E_1741823	5010	005010E	1741823	18	-0.587	-0.493	-2.94	19	chr1	17000001	18000000
WE-001	10	005010E_2326434	5010	005010E	2326434	18	-0.605	-0.526	-3.028	22	chr1	17000001	18000000
WE-001	10	005010E_596847	5010	005010E	596847	18	-0.739	-0.539	-3.701	19	chr1	17000001	18000000
WE-001	10	005010E_887038	5010	005010E	887038	18	-0.064	-0.028	-0.32	1	chr1	17000001	18000000
WE-001	10	005010E_996496	5010	005010E	996496	18	-0.28	-0.292	-1.401	6	chr1	17000001	18000000
WE-001	10	005010F_1168976	5010	005010F	1168976	18	-0.171	-0.03	-0.858	0	chr1	17000001	18000000
WE-001	10	005010F_2098131	5010	005010F	2098131	18	-0.591	-0.514	-2.959	22	chr1	17000001	18000000
WE-001	10	005010F_2132911	5010	005010F	2132911	18	-0.288	-0.339	-1.441	13	chr1	17000001	18000000
WE-001	10	005010F_2292907	5010	005010F	2292907	18	-0.387	-0.407	-1.937	17	chr1	17000001	18000000
WE-001	10	005010F_431694	5010	005010F	431694	18	-0.286	-0.422	-1.431	22	chr1	17000001	18000000
WE-001	00010	003449H_36827	3449	003449H	36827	19	-0.377	-0.574	-2.052	17	chr1	18000001	19000000
WE-001	00010	003449J_1799337	3449	003449J	1799337	19	-0.313	-0.282	-1.707	26	chr1	18000001	19000000
WE-001	00010	003449K_1046076	3449	003449K	1046076	19	-0.348	-0.381	-1.898	20	chr1	18000001	19000000
WE-001	00010	003449K_1068787	3449	003449K	1068787	19	-0.202	-0.273	-1.101	19	chr1	18000001	19000000
WE-001	00010	003449K_1157187	3449	003449K	1157187	19	-0.329	-0.288	-1.792	14	chr1	18000001	19000000
WE-001	00010	003449K_1159231	3449	003449K	1159231	19	-0.447	-0.316	-2.436	18	chr1	18000001	19000000
WE-001	00010	003449K_1222741	3449	003449K	1222741	19	-0.288	-0.418	-1.569	23	chr1	18000001	19000000
WE-001	00010	003449K_138198	3449	003449K	138198	19	-0.343	-0.335	-1.87	22	chr1	18000001	19000000
WE-001	00010	003449K_1738491	3449	003449K	1738491	19	-0.323	-0.493	-1.762	22	chr1	18000001	19000000
WE-001	00010	003449K_1784425	3449	003449K	1784425	19	0.08	0.006	0.436	10	chr1	18000001	19000000
WE-001	00010	003449K_286152	3449	003449K	286152	19	0.386	0.358	2.105	24	chr1	18000001	19000000
WE-001	00010	003449K_291144	3449	003449K	291144	19	-0.309	-0.03	-1.683	5	chr1	18000001	19000000
WE-001	00010	003449K_336828	3449	003449K	336828	19	0.024	-0.016	0.131	4	chr1	18000001	19000000
WE-001	00010	003449K_40959	3449	003449K	40959	19	0.018	-0.007	0.097	0	chr1	18000001	19000000
WE-001	00010	003449K_483682	3449	003449K	483682	19	-0.473	-0.34	-2.578	18	chr1	18000001	19000000
WE-001	00010	003449K_540156	3449	003449K	540156	19	-0.157	-0.046	-0.856	9	chr1	18000001	19000000
WE-001	00010	003449K_651378	3449	003449K	651378	19	-0.284	-0.373	-1.546	20	chr1	18000001	19000000
WE-001	00010	003449K_669737	3449	003449K	669737	19	-0.009	-0.041	-0.048	6	chr1	18000001	19000000
WE-001	00010	003449K_674675	3449	003449K	674675	19	-0.506	-0.345	-2.759	20	chr1	18000001	19000000
WE-001	00010	003449K_67622	3449	003449K	67622	19	-0.459	-0.511	-2.501	22	chr1	18000001	19000000
WE-001	00010	003449K_684286	3449	003449K	684286	19	-0.105	-0.05	-0.574	6	chr1	18000001	19000000
WE-001	00010	003449K_702767	3449	003449K	702767	19	-0.289	-0.465	-1.574	20	chr1	18000001	19000000
WE-001	00010	003449K_731747	3449	003449K	731747	19	-0.19	-0.058	-1.037	8	chr1	18000001	19000000
WE-001	00010	003449K_936305	3449	003449K	936305	19	-0.578	-0.384	-3.151	19	chr1	18000001	19000000
WE-001	00010	003449L_1413923	3449	003449L	1413923	19	-0.69	-0.752	-3.758	23	chr1	18000001	19000000
WE-001	00010	003449L_1831425	3449	003449L	1831425	19	-0.09	-0.269	-0.492	16	chr1	18000001	19000000
WE-001	00010	003449L_1913267	3449	003449L	1913267	19	-0.264	-0.469	-1.441	19	chr1	18000001	19000000
WE-001	00010	003449L_1946371	3449	003449L	1946371	19	-0.926	-0.576	-5.044	18	chr1	18000001	19000000
WE-001	00010	003449L_2040179	3449	003449L	2040179	19	-0.611	-0.533	-3.331	21	chr1	18000001	19000000
WE-001	00010	003449L_2347831	3449	003449L	2347831	19	0.143	-0.015	0.781	7	chr1	18000001	19000000
WE-001	00010	003449L_284886	3449	003449L	284886	19	-0.446	-0.404	-2.431	18	chr1	18000001	19000000
WE-001	00010	003449L_803135	3449	003449L	803135	19	-0.2	-0.244	-1.092	19	chr1	18000001	19000000
WE-001	00010	003449L_96289	3449	003449L	96289	19	-0.105	-0.387	-0.575	29	chr1	18000001	19000000
WE-001	00010	003449M_120038	3449	003449M	120038	19	-0.168	-0.012	-0.918	13	chr1	18000001	19000000
WE-001	00010	003449M_1517677	3449	003449M	1517677	19	-3.025	-3.139	-16.487	32	chr1	18000001	19000000
WE-001	00010	003449M_1824527	3449	003449M	1824527	19	-0.022	-0.028	-0.118	0	chr1	18000001	19000000
WE-001	00010	003449M_1937500	3449	003449M	1937500	19	-0.37	-0.255	-2.019	16	chr1	18000001	19000000
WE-001	00010	003449M_2015941	3449	003449M	2015941	19	-0.111	-0.128	-0.604	13	chr1	18000001	19000000
WE-001	00010	003449M_2197710	3449	003449M	2197710	19	-0.481	-0.326	-2.62	25	chr1	18000001	19000000
WE-001	00010	003449M_2379143	3449	003449M	2379143	19	-0.501	-0.358	-2.729	21	chr1	18000001	19000000
WE-001	00010	003449M_2916302	3449	003449M	2916302	19	-1.143	-0.887	-6.229	24	chr1	18000001	19000000
WE-001	00010	003449M_2961421	3449	003449M	2961421	19	0.051	-0.005	0.276	9	chr1	18000001	19000000
WE-001	00010	003449M_479239	3449	003449M	479239	19	-0.559	-0.456	-3.045	18	chr1	18000001	19000000
WE-001	00010	003449M_784103	3449	003449M	784103	19	-0.422	-0.409	-2.3	17	chr1	18000001	19000000
WE-001	00010	003449M_944280	3449	003449M	944280	19	-0.203	-0.042	-1.108	4	chr1	18000001	19000000
WE-001	00010	003449M_949267	3449	003449M	949267	19	-0.315	-0.542	-1.716	27	chr1	18000001	19000000
WE-001	10	005010E_1223513	5010	005010E	1223513	19	-0.373	-0.3	-2.033	11	chr1	18000001	19000000
WE-001	10	005010E_1741823	5010	005010E	1741823	19	0.037	-0.493	0.201	19	chr1	18000001	19000000
WE-001	10	005010E_2326434	5010	005010E	2326434	19	-0.322	-0.526	-1.757	22	chr1	18000001	19000000
WE-001	10	005010E_596847	5010	005010E	596847	19	-0.397	-0.539	-2.164	19	chr1	18000001	19000000
WE-001	10	005010E_887038	5010	005010E	887038	19	-0.195	-0.028	-1.061	1	chr1	18000001	19000000
WE-001	10	005010E_996496	5010	005010E	996496	19	-0.276	-0.292	-1.507	6	chr1	18000001	19000000
WE-001	10	005010F_1168976	5010	005010F	1168976	19	-0.315	-0.03	-1.719	0	chr1	18000001	19000000
WE-001	10	005010F_2098131	5010	005010F	2098131	19	-0.487	-0.514	-2.656	22	chr1	18000001	19000000
WE-001	10	005010F_2132911	5010	005010F	2132911	19	-0.298	-0.339	-1.623	13	chr1	18000001	19000000
WE-001	10	005010F_2292907	5010	005010F	2292907	19	-0.167	-0.407	-0.91	17	chr1	18000001	19000000
WE-001	10	005010F_431694	5010	005010F	431694	19	-0.478	-0.422	-2.606	22	chr1	18000001	19000000
WE-001	00010	003449H_36827	3449	003449H	36827	20	-0.664	-0.574	-6.064	17	chr1	19000001	20000000
WE-001	00010	003449J_1799337	3449	003449J	1799337	20	-0.176	-0.282	-1.607	26	chr1	19000001	20000000
WE-001	00010	003449K_1046076	3449	003449K	1046076	20	-0.639	-0.381	-5.839	20	chr1	19000001	20000000
WE-001	00010	003449K_1068787	3449	003449K	1068787	20	-0.39	-0.273	-3.564	19	chr1	19000001	20000000
WE-001	00010	003449K_1157187	3449	003449K	1157187	20	-0.304	-0.288	-2.773	14	chr1	19000001	20000000
WE-001	00010	003449K_1159231	3449	003449K	1159231	20	-0.436	-0.316	-3.979	18	chr1	19000001	20000000
WE-001	00010	003449K_1222741	3449	003449K	1222741	20	-0.463	-0.418	-4.227	23	chr1	19000001	20000000
WE-001	00010	003449K_138198	3449	003449K	138198	20	-0.361	-0.335	-3.302	22	chr1	19000001	20000000
WE-001	00010	003449K_1738491	3449	003449K	1738491	20	-0.437	-0.493	-3.996	22	chr1	19000001	20000000
WE-001	00010	003449K_1784425	3449	003449K	1784425	20	-0.074	0.006	-0.677	10	chr1	19000001	20000000
WE-001	00010	003449K_286152	3449	003449K	286152	20	0.605	0.358	5.527	24	chr1	19000001	20000000
WE-001	00010	003449K_291144	3449	003449K	291144	20	0.08	-0.03	0.731	5	chr1	19000001	20000000
WE-001	00010	003449K_336828	3449	003449K	336828	20	-0.018	-0.016	-0.168	4	chr1	19000001	20000000
WE-001	00010	003449K_40959	3449	003449K	40959	20	0.202	-0.007	1.847	0	chr1	19000001	20000000
WE-001	00010	003449K_483682	3449	003449K	483682	20	-0.295	-0.34	-2.692	18	chr1	19000001	20000000
WE-001	00010	003449K_540156	3449	003449K	540156	20	-0.267	-0.046	-2.435	9	chr1	19000001	20000000
WE-001	00010	003449K_651378	3449	003449K	651378	20	-0.412	-0.373	-3.76	20	chr1	19000001	20000000
WE-001	00010	003449K_669737	3449	003449K	669737	20	-0.08	-0.041	-0.729	6	chr1	19000001	20000000
WE-001	00010	003449K_674675	3449	003449K	674675	20	-0.149	-0.345	-1.365	20	chr1	19000001	20000000
WE-001	00010	003449K_67622	3449	003449K	67622	20	-0.62	-0.511	-5.665	22	chr1	19000001	20000000
WE-001	00010	003449K_684286	3449	003449K	684286	20	-0.144	-0.05	-1.312	6	chr1	19000001	20000000
WE-001	00010	003449K_702767	3449	003449K	702767	20	-0.535	-0.465	-4.884	20	chr1	19000001	20000000
WE-001	00010	003449K_731747	3449	003449K	731747	20	-0.069	-0.058	-0.629	8	chr1	19000001	20000000
WE-001	00010	003449K_936305	3449	003449K	936305	20	-0.175	-0.384	-1.598	19	chr1	19000001	20000000
WE-001	00010	003449L_1413923	3449	003449L	1413923	20	-0.617	-0.752	-5.637	23	chr1	19000001	20000000
WE-001	00010	003449L_1831425	3449	003449L	1831425	20	-0.197	-0.269	-1.8	16	chr1	19000001	20000000
WE-001	00010	003449L_1913267	3449	003449L	1913267	20	-0.409	-0.469	-3.735	19	chr1	19000001	20000000
WE-001	00010	003449L_1946371	3449	003449L	1946371	20	-0.72	-0.576	-6.576	18	chr1	19000001	20000000
WE-001	00010	003449L_2040179	3449	003449L	2040179	20	-0.645	-0.533	-5.897	21	chr1	19000001	20000000
WE-001	00010	003449L_2347831	3449	003449L	2347831	20	-0.128	-0.015	-1.174	7	chr1	19000001	20000000
WE-001	00010	003449L_284886	3449	003449L	284886	20	-0.328	-0.404	-2.998	18	chr1	19000001	20000000
WE-001	00010	003449L_803135	3449	003449L	803135	20	-0.214	-0.244	-1.96	19	chr1	19000001	20000000
WE-001	00010	003449L_96289	3449	003449L	96289	20	-0.263	-0.387	-2.399	29	chr1	19000001	20000000
WE-001	00010	003449M_120038	3449	003449M	120038	20	0.464	-0.012	4.241	13	chr1	19000001	20000000
WE-001	00010	003449M_1517677	3449	003449M	1517677	20	-3.092	-3.139	-28.247	32	chr1	19000001	20000000
WE-001	00010	003449M_1824527	3449	003449M	1824527	20	-0.1	-0.028	-0.914	0	chr1	19000001	20000000
WE-001	00010	003449M_1937500	3449	003449M	1937500	20	-0.227	-0.255	-2.076	16	chr1	19000001	20000000
WE-001	00010	003449M_2015941	3449	003449M	2015941	20	-0.021	-0.128	-0.192	13	chr1	19000001	20000000
WE-001	00010	003449M_2197710	3449	003449M	2197710	20	-0.337	-0.326	-3.078	25	chr1	19000001	20000000
WE-001	00010	003449M_2379143	3449	003449M	2379143	20	-0.351	-0.358	-3.206	21	chr1	19000001	20000000
WE-001	00010	003449M_2916302	3449	003449M	2916302	20	-1.114	-0.887	-10.179	24	chr1	19000001	20000000
WE-001	00010	003449M_2961421	3449	003449M	2961421	20	-0.102	-0.005	-0.929	9	chr1	19000001	20000000
WE-001	00010	003449M_479239	3449	003449M	479239	20	-0.852	-0.456	-7.786	18	chr1	19000001	20000000
WE-001	00010	003449M_784103	3449	003449M	784103	20	-0.339	-0.409	-3.101	17	chr1	19000001	20000000
WE-001	00010	003449M_944280	3449	003449M	944280	20	-0.221	-0.042	-2.023	4	chr1	19000001	20000000
WE-001	00010	003449M_949267	3449	003449M	949267	20	-0.426	-0.542	-3.897	27	chr1	19000001	20000000
WE-001	10	005010E_1223513	5010	005010E	1223513	20	-0.265	-0.3	-2.423	11	chr1	19000001	20000000
WE-001	10	005010E_1741823	5010	005010E	1741823	20	-0.578	-0.493	-5.277	19	chr1	19000001	20000000
WE-001	10	005010E_2326434	5010	005010E	2326434	20	-0.53	-0.526	-4.841	22	chr1	19000001	20000000
WE-001	10	005010E_596847	5010	005010E	596847	20	-0.484	-0.539	-4.422	19	chr1	19000001	20000000
WE-001	10	005010E_887038	5010	005010E	887038	20	-0.098	-0.028	-0.896	1	chr1	19000001	20000000
WE-001	10	005010E_996496	5010	005010E	996496	20	-0.234	-0.292	-2.138	6	chr1	19000001	20000000
WE-001	10	005010F_1168976	5010	005010F	1168976	20	-0.234	-0.03	-2.14	0	chr1	19000001	20000000
WE-001	10	005010F_2098131	5010	005010F	2098131	20	-0.615	-0.514	-5.621	22	chr1	19000001	20000000
WE-001	10	005010F_2132911	5010	005010F	2132911	20	-0.342	-0.339	-3.127	13	chr1	19000001	20000000
WE-001	10	005010F_2292907	5010	005010F	2292907	20	-0.518	-0.407	-4.73	17	chr1	19000001	20000000
WE-001	10	005010F_431694	5010	005010F	431694	20	-0.238	-0.422	-2.175	22	chr1	19000001	20000000
WE-001	00010	003449H_36827	3449	003449H	36827	21	-0.619	-0.574	-4.027	17	chr1	20000001	21000000
WE-001	00010	003449J_1799337	3449	003449J	1799337	21	-0.409	-0.282	-2.661	26	chr1	20000001	21000000
WE-001	00010	003449K_1046076	3449	003449K	1046076	21	-0.323	-0.381	-2.105	20	chr1	20000001	21000000
WE-001	00010	003449K_1068787	3449	003449K	1068787	21	-0.325	-0.273	-2.115	19	chr1	20000001	21000000
WE-001	00010	003449K_1157187	3449	003449K	1157187	21	-0.317	-0.288	-2.065	14	chr1	20000001	21000000
WE-001	00010	003449K_1159231	3449	003449K	1159231	21	-0.262	-0.316	-1.706	18	chr1	20000001	21000000
WE-001	00010	003449K_1222741	3449	003449K	1222741	21	-0.553	-0.418	-3.598	23	chr1	20000001	21000000
WE-001	00010	003449K_138198	3449	003449K	138198	21	-0.48	-0.335	-3.126	22	chr1	20000001	21000000
WE-001	00010	003449K_1738491	3449	003449K	1738491	21	-0.368	-0.493	-2.392	22	chr1	20000001	21000000
WE-001	00010	003449K_1784425	3449	003449K	1784425	21	0.056	0.006	0.366	10	chr1	20000001	21000000
WE-001	00010	003449K_286152	3449	003449K	286152	21	0.574	0.358	3.738	24	chr1	20000001	21000000
WE-001	00010	003449K_291144	3449	003449K	291144	21	-0.03	-0.03	-0.198	5	chr1	20000001	21000000
WE-001	00010	003449K_336828	3449	003449K	336828	21	-0.039	-0.016	-0.252	4	chr1	20000001	21000000
WE-001	00010	003449K_40959	3449	003449K	40959	21	0.258	-0.007	1.68	0	chr1	20000001	21000000
WE-001	00010	003449K_483682	3449	003449K	483682	21	-0.455	-0.34	-2.96	18	chr1	20000001	21000000
WE-001	00010	003449K_540156	3449	003449K	540156	21	-0.164	-0.046	-1.066	9	chr1	20000001	21000000
WE-001	00010	003449K_651378	3449	003449K	651378	21	-0.217	-0.373	-1.415	20	chr1	20000001	21000000
WE-001	00010	003449K_669737	3449	003449K	669737	21	-0.014	-0.041	-0.089	6	chr1	20000001	21000000
WE-001	00010	003449K_674675	3449	003449K	674675	21	-0.345	-0.345	-2.244	20	chr1	20000001	21000000
WE-001	00010	003449K_67622	3449	003449K	67622	21	-0.776	-0.511	-5.047	22	chr1	20000001	21000000
WE-001	00010	003449K_684286	3449	003449K	684286	21	-0.265	-0.05	-1.728	6	chr1	20000001	21000000
WE-001	00010	003449K_702767	3449	003449K	702767	21	-0.579	-0.465	-3.768	20	chr1	20000001	21000000
WE-001	00010	003449K_731747	3449	003449K	731747	21	-0.199	-0.058	-1.294	8	chr1	20000001	21000000
WE-001	00010	003449K_936305	3449	003449K	936305	21	-0.217	-0.384	-1.409	19	chr1	20000001	21000000
WE-001	00010	003449L_1413923	3449	003449L	1413923	21	-0.874	-0.752	-5.69	23	chr1	20000001	21000000
WE-001	00010	003449L_1831425	3449	003449L	1831425	21	-0.341	-0.269	-2.221	16	chr1	20000001	21000000
WE-001	00010	003449L_1913267	3449	003449L	1913267	21	-0.532	-0.469	-3.46	19	chr1	20000001	21000000
WE-001	00010	003449L_1946371	3449	003449L	1946371	21	-0.852	-0.576	-5.543	18	chr1	20000001	21000000
WE-001	00010	003449L_2040179	3449	003449L	2040179	21	-0.553	-0.533	-3.602	21	chr1	20000001	21000000
WE-001	00010	003449L_2347831	3449	003449L	2347831	21	-0.2	-0.015	-1.303	7	chr1	20000001	21000000
WE-001	00010	003449L_284886	3449	003449L	284886	21	-0.395	-0.404	-2.574	18	chr1	20000001	21000000
WE-001	00010	003449L_803135	3449	003449L	803135	21	-0.42	-0.244	-2.734	19	chr1	20000001	21000000
WE-001	00010	003449L_96289	3449	003449L	96289	21	-0.327	-0.387	-2.129	29	chr1	20000001	21000000
WE-001	00010	003449M_120038	3449	003449M	120038	21	0.267	-0.012	1.737	13	chr1	20000001	21000000
WE-001	00010	003449M_1517677	3449	003449M	1517677	21	-3.513	-3.139	-22.864	32	chr1	20000001	21000000
WE-001	00010	003449M_1824527	3449	003449M	1824527	21	-0.182	-0.028	-1.182	0	chr1	20000001	21000000
WE-001	00010	003449M_1937500	3449	003449M	1937500	21	-0.178	-0.255	-1.158	16	chr1	20000001	21000000
WE-001	00010	003449M_2015941	3449	003449M	2015941	21	-0.151	-0.128	-0.982	13	chr1	20000001	21000000
WE-001	00010	003449M_2197710	3449	003449M	2197710	21	-0.105	-0.326	-0.68	25	chr1	20000001	21000000
WE-001	00010	003449M_2379143	3449	003449M	2379143	21	-0.199	-0.358	-1.296	21	chr1	20000001	21000000
WE-001	00010	003449M_2916302	3449	003449M	2916302	21	-0.969	-0.887	-6.307	24	chr1	20000001	21000000
WE-001	00010	003449M_2961421	3449	003449M	2961421	21	-0.149	-0.005	-0.97	9	chr1	20000001	21000000
WE-001	00010	003449M_479239	3449	003449M	479239	21	-0.338	-0.456	-2.202	18	chr1	20000001	21000000
WE-001	00010	003449M_784103	3449	003449M	784103	21	-0.313	-0.409	-2.035	17	chr1	20000001	21000000
WE-001	00010	003449M_944280	3449	003449M	944280	21	-0.037	-0.042	-0.24	4	chr1	20000001	21000000
WE-001	00010	003449M_949267	3449	003449M	949267	21	-0.457	-0.542	-2.974	27	chr1	20000001	21000000
WE-001	10	005010E_1223513	5010	005010E	1223513	21	-0.359	-0.3	-2.337	11	chr1	20000001	21000000
WE-001	10	005010E_1741823	5010	005010E	1741823	21	-0.462	-0.493	-3.005	19	chr1	20000001	21000000
WE-001	10	005010E_2326434	5010	005010E	2326434	21	-0.726	-0.526	-4.728	22	chr1	20000001	21000000
WE-001	10	005010E_596847	5010	005010E	596847	21	-0.418	-0.539	-2.723	19	chr1	20000001	21000000
WE-001	10	005010E_887038	5010	005010E	887038	21	-0.178	-0.028	-1.157	1	chr1	20000001	21000000
WE-001	10	005010E_996496	5010	005010E	996496	21	-0.245	-0.292	-1.594	6	chr1	20000001	21000000
WE-001	10	005010F_1168976	5010	005010F	1168976	21	-0.182	-0.03	-1.182	0	chr1	20000001	21000000
WE-001	10	005010F_2098131	5010	005010F	2098131	21	-0.448	-0.514	-2.916	22	chr1	20000001	21000000
WE-001	10	005010F_2132911	5010	005010F	2132911	21	-0.209	-0.339	-1.358	13	chr1	20000001	21000000
WE-001	10	005010F_2292907	5010	005010F	2292907	21	-0.684	-0.407	-4.451	17	chr1	20000001	21000000
WE-001	10	005010F_431694	5010	005010F	431694	21	-0.26	-0.422	-1.689	22	chr1	20000001	21000000
WE-001	00010	003449H_36827	3449	003449H	36827	22	-0.503	-0.574	-3.623	17	chr1	21000001	22000000
WE-001	00010	003449J_1799337	3449	003449J	1799337	22	-0.152	-0.282	-1.098	26	chr1	21000001	22000000
WE-001	00010	003449K_1046076	3449	003449K	1046076	22	-0.37	-0.381	-2.67	20	chr1	21000001	22000000
WE-001	00010	003449K_1068787	3449	003449K	1068787	22	-0.254	-0.273	-1.832	19	chr1	21000001	22000000
WE-001	00010	003449K_1157187	3449	003449K	1157187	22	-0.46	-0.288	-3.315	14	chr1	21000001	22000000
WE-001	00010	003449K_1159231	3449	003449K	1159231	22	-0.307	-0.316	-2.215	18	chr1	21000001	22000000
WE-001	00010	003449K_1222741	3449	003449K	1222741	22	-0.465	-0.418	-3.351	23	chr1	21000001	22000000
WE-001	00010	003449K_138198	3449	003449K	138198	22	-0.358	-0.335	-2.581	22	chr1	21000001	22000000
WE-001	00010	003449K_1738491	3449	003449K	1738491	22	-0.701	-0.493	-5.053	22	chr1	21000001	22000000
WE-001	00010	003449K_1784425	3449	003449K	1784425	22	-0.101	0.006	-0.728	10	chr1	21000001	22000000
WE-001	00010	003449K_286152	3449	003449K	286152	22	0.335	0.358	2.415	24	chr1	21000001	22000000
WE-001	00010	003449K_291144	3449	003449K	291144	22	0.035	-0.03	0.253	5	chr1	21000001	22000000
WE-001	00010	003449K_336828	3449	003449K	336828	22	-0.167	-0.016	-1.207	4	chr1	21000001	22000000
WE-001	00010	003449K_40959	3449	003449K	40959	22	0.119	-0.007	0.857	0	chr1	21000001	22000000
WE-001	00010	003449K_483682	3449	003449K	483682	22	-0.357	-0.34	-2.576	18	chr1	21000001	22000000
WE-001	00010	003449K_540156	3449	003449K	540156	22	-0.127	-0.046	-0.916	9	chr1	21000001	22000000
WE-001	00010	003449K_651378	3449	003449K	651378	22	-0.419	-0.373	-3.022	20	chr1	21000001	22000000
WE-001	00010	003449K_669737	3449	003449K	669737	22	0.016	-0.041	0.115	6	chr1	21000001	22000000
WE-001	00010	003449K_674675	3449	003449K	674675	22	-0.496	-0.345	-3.577	20	chr1	21000001	22000000
WE-001	00010	003449K_67622	3449	003449K	67622	22	-0.637	-0.511	-4.596	22	chr1	21000001	22000000
WE-001	00010	003449K_684286	3449	003449K	684286	22	-0.188	-0.05	-1.358	6	chr1	21000001	22000000
WE-001	00010	003449K_702767	3449	003449K	702767	22	-0.522	-0.465	-3.765	20	chr1	21000001	22000000
WE-001	00010	003449K_731747	3449	003449K	731747	22	-0.13	-0.058	-0.937	8	chr1	21000001	22000000
WE-001	00010	003449K_936305	3449	003449K	936305	22	-0.48	-0.384	-3.461	19	chr1	21000001	22000000
WE-001	00010	003449L_1413923	3449	003449L	1413923	22	-1.01	-0.752	-7.284	23	chr1	21000001	22000000
WE-001	00010	003449L_1831425	3449	003449L	1831425	22	-0.415	-0.269	-2.994	16	chr1	21000001	22000000
WE-001	00010	003449L_1913267	3449	003449L	1913267	22	-0.53	-0.469	-3.82	19	chr1	21000001	22000000
WE-001	00010	003449L_1946371	3449	003449L	1946371	22	-0.574	-0.576	-4.14	18	chr1	21000001	22000000
WE-001	00010	003449L_2040179	3449	003449L	2040179	22	-0.442	-0.533	-3.186	21	chr1	21000001	22000000
WE-001	00010	003449L_2347831	3449	003449L	2347831	22	-0.26	-0.015	-1.878	7	chr1	21000001	22000000
WE-001	00010	003449L_284886	3449	003449L	284886	22	-0.43	-0.404	-3.101	18	chr1	21000001	22000000
WE-001	00010	003449L_803135	3449	003449L	803135	22	-0.199	-0.244	-1.437	19	chr1	21000001	22000000
WE-001	00010	003449L_96289	3449	003449L	96289	22	-0.225	-0.387	-1.622	29	chr1	21000001	22000000
WE-001	00010	003449M_120038	3449	003449M	120038	22	0.256	-0.012	1.844	13	chr1	21000001	22000000
WE-001	00010	003449M_1517677	3449	003449M	1517677	22	-3.422	-3.139	-24.674	32	chr1	21000001	22000000
WE-001	00010	003449M_1824527	3449	003449M	1824527	22	-0.079	-0.028	-0.567	0	chr1	21000001	22000000
WE-001	00010	003449M_1937500	3449	003449M	1937500	22	-0.138	-0.255	-0.992	16	chr1	21000001	22000000
WE-001	00010	003449M_2015941	3449	003449M	2015941	22	-0.138	-0.128	-0.994	13	chr1	21000001	22000000
WE-001	00010	003449M_2197710	3449	003449M	2197710	22	-0.4	-0.326	-2.882	25	chr1	21000001	22000000
WE-001	00010	003449M_2379143	3449	003449M	2379143	22	-0.575	-0.358	-4.147	21	chr1	21000001	22000000
WE-001	00010	003449M_2916302	3449	003449M	2916302	22	-1.545	-0.887	-11.139	24	chr1	21000001	22000000
WE-001	00010	003449M_2961421	3449	003449M	2961421	22	-0.148	-0.005	-1.069	9	chr1	21000001	22000000
WE-001	00010	003449M_479239	3449	003449M	479239	22	-0.518	-0.456	-3.735	18	chr1	21000001	22000000
WE-001	00010	003449M_784103	3449	003449M	784103	22	-0.487	-0.409	-3.508	17	chr1	21000001	22000000
WE-001	00010	003449M_944280	3449	003449M	944280	22	-0.152	-0.042	-1.094	4	chr1	21000001	22000000
WE-001	00010	003449M_949267	3449	003449M	949267	22	-0.448	-0.542	-3.232	27	chr1	21000001	22000000
WE-001	10	005010E_1223513	5010	005010E	1223513	22	-0.345	-0.3	-2.486	11	chr1	21000001	22000000
WE-001	10	005010E_1741823	5010	005010E	1741823	22	-0.47	-0.493	-3.391	19	chr1	21000001	22000000
WE-001	10	005010E_2326434	5010	005010E	2326434	22	-0.561	-0.526	-4.043	22	chr1	21000001	22000000
WE-001	10	005010E_596847	5010	005010E	596847	22	-0.592	-0.539	-4.265	19	chr1	21000001	22000000
WE-001	10	005010E_887038	5010	005010E	887038	22	-0.236	-0.028	-1.702	1	chr1	21000001	22000000
WE-001	10	005010E_996496	5010	005010E	996496	22	-0.15	-0.292	-1.082	6	chr1	21000001	22000000
WE-001	10	005010F_1168976	5010	005010F	1168976	22	-0.008	-0.03	-0.057	0	chr1	21000001	22000000
WE-001	10	005010F_2098131	5010	005010F	2098131	22	-0.483	-0.514	-3.483	22	chr1	21000001	22000000
WE-001	10	005010F_2132911	5010	005010F	2132911	22	-0.388	-0.339	-2.801	13	chr1	21000001	22000000
WE-001	10	005010F_2292907	5010	005010F	2292907	22	-0.515	-0.407	-3.713	17	chr1	21000001	22000000
WE-001	10	005010F_431694	5010	005010F	431694	22	-0.586	-0.422	-4.228	22	chr1	21000001	22000000
WE-001	00010	003449H_36827	3449	003449H	36827	23	-0.561	-0.574	-3.667	17	chr1	22000001	23000000
WE-001	00010	003449J_1799337	3449	003449J	1799337	23	-0.211	-0.282	-1.377	26	chr1	22000001	23000000
WE-001	00010	003449K_1046076	3449	003449K	1046076	23	-0.426	-0.381	-2.788	20	chr1	22000001	23000000
WE-001	00010	003449K_1068787	3449	003449K	1068787	23	-0.049	-0.273	-0.318	19	chr1	22000001	23000000
WE-001	00010	003449K_1157187	3449	003449K	1157187	23	-0.26	-0.288	-1.699	14	chr1	22000001	23000000
WE-001	00010	003449K_1159231	3449	003449K	1159231	23	-0.036	-0.316	-0.235	18	chr1	22000001	23000000
WE-001	00010	003449K_1222741	3449	003449K	1222741	23	-0.178	-0.418	-1.166	23	chr1	22000001	23000000
WE-001	00010	003449K_138198	3449	003449K	138198	23	-0.178	-0.335	-1.167	22	chr1	22000001	23000000
WE-001	00010	003449K_1738491	3449	003449K	1738491	23	-0.365	-0.493	-2.386	22	chr1	22000001	23000000
WE-001	00010	003449K_1784425	3449	003449K	1784425	23	0.099	0.006	0.651	10	chr1	22000001	23000000
WE-001	00010	003449K_286152	3449	003449K	286152	23	0.452	0.358	2.957	24	chr1	22000001	23000000
WE-001	00010	003449K_291144	3449	003449K	291144	23	-0.031	-0.03	-0.202	5	chr1	22000001	23000000
WE-001	00010	003449K_336828	3449	003449K	336828	23	-0.073	-0.016	-0.479	4	chr1	22000001	23000000
WE-001	00010	003449K_40959	3449	003449K	40959	23	0.313	-0.007	2.045	0	chr1	22000001	23000000
WE-001	00010	003449K_483682	3449	003449K	483682	23	-0.321	-0.34	-2.102	18	chr1	22000001	23000000
WE-001	00010	003449K_540156	3449	003449K	540156	23	-0.103	-0.046	-0.671	9	chr1	22000001	23000000
WE-001	00010	003449K_651378	3449	003449K	651378	23	-0.247	-0.373	-1.615	20	chr1	22000001	23000000
WE-001	00010	003449K_669737	3449	003449K	669737	23	-0.052	-0.041	-0.338	6	chr1	22000001	23000000
WE-001	00010	003449K_674675	3449	003449K	674675	23	0.025	-0.345	0.161	20	chr1	22000001	23000000
WE-001	00010	003449K_67622	3449	003449K	67622	23	0.047	-0.511	0.308	22	chr1	22000001	23000000
WE-001	00010	003449K_684286	3449	003449K	684286	23	-0.1	-0.05	-0.656	6	chr1	22000001	23000000
WE-001	00010	003449K_702767	3449	003449K	702767	23	-0.615	-0.465	-4.025	20	chr1	22000001	23000000
WE-001	00010	003449K_731747	3449	003449K	731747	23	-0.033	-0.058	-0.213	8	chr1	22000001	23000000
WE-001	00010	003449K_936305	3449	003449K	936305	23	-0.243	-0.384	-1.592	19	chr1	22000001	23000000
WE-001	00010	003449L_1413923	3449	003449L	1413923	23	-0.586	-0.752	-3.836	23	chr1	22000001	23000000
WE-001	00010	003449L_1831425	3449	003449L	1831425	23	-0.101	-0.269	-0.662	16	chr1	22000001	23000000
WE-001	00010	003449L_1913267	3449	003449L	1913267	23	-0.39	-0.469	-2.554	19	chr1	22000001	23000000
WE-001	00010	003449L_1946371	3449	003449L	1946371	23	-0.696	-0.576	-4.554	18	chr1	22000001	23000000
WE-001	00010	003449L_2040179	3449	003449L	2040179	23	-0.381	-0.533	-2.49	21	chr1	22000001	23000000
WE-001	00010	003449L_2347831	3449	003449L	2347831	23	-0.116	-0.015	-0.762	7	chr1	22000001	23000000
WE-001	00010	003449L_284886	3449	003449L	284886	23	-0.556	-0.404	-3.636	18	chr1	22000001	23000000
WE-001	00010	003449L_803135	3449	003449L	803135	23	-0.127	-0.244	-0.833	19	chr1	22000001	23000000
WE-001	00010	003449L_96289	3449	003449L	96289	23	-0.375	-0.387	-2.454	29	chr1	22000001	23000000
WE-001	00010	003449M_120038	3449	003449M	120038	23	0.074	-0.012	0.484	13	chr1	22000001	23000000
WE-001	00010	003449M_1517677	3449	003449M	1517677	23	-3.667	-3.139	-23.986	32	chr1	22000001	23000000
WE-001	00010	003449M_1824527	3449	003449M	1824527	23	0.067	-0.028	0.436	0	chr1	22000001	23000000
WE-001	00010	003449M_1937500	3449	003449M	1937500	23	0.163	-0.255	1.068	16	chr1	22000001	23000000
WE-001	00010	003449M_2015941	3449	003449M	2015941	23	-0.062	-0.128	-0.405	13	chr1	22000001	23000000
WE-001	00010	003449M_2197710	3449	003449M	2197710	23	-0.074	-0.326	-0.483	25	chr1	22000001	23000000
WE-001	00010	003449M_2379143	3449	003449M	2379143	23	-0.312	-0.358	-2.037	21	chr1	22000001	23000000
WE-001	00010	003449M_2916302	3449	003449M	2916302	23	-1.352	-0.887	-8.843	24	chr1	22000001	23000000
WE-001	00010	003449M_2961421	3449	003449M	2961421	23	0.054	-0.005	0.355	9	chr1	22000001	23000000
WE-001	00010	003449M_479239	3449	003449M	479239	23	-0.678	-0.456	-4.433	18	chr1	22000001	23000000
WE-001	00010	003449M_784103	3449	003449M	784103	23	-0.223	-0.409	-1.461	17	chr1	22000001	23000000
WE-001	00010	003449M_944280	3449	003449M	944280	23	-0.198	-0.042	-1.296	4	chr1	22000001	23000000
WE-001	00010	003449M_949267	3449	003449M	949267	23	-0.582	-0.542	-3.804	27	chr1	22000001	23000000
WE-001	10	005010E_1223513	5010	005010E	1223513	23	-0.409	-0.3	-2.678	11	chr1	22000001	23000000
WE-001	10	005010E_1741823	5010	005010E	1741823	23	-0.269	-0.493	-1.761	19	chr1	22000001	23000000
WE-001	10	005010E_2326434	5010	005010E	2326434	23	-0.187	-0.526	-1.222	22	chr1	22000001	23000000
WE-001	10	005010E_596847	5010	005010E	596847	23	-0.277	-0.539	-1.809	19	chr1	22000001	23000000
WE-001	10	005010E_887038	5010	005010E	887038	23	-0.247	-0.028	-1.614	1	chr1	22000001	23000000
WE-001	10	005010E_996496	5010	005010E	996496	23	-0.352	-0.292	-2.301	6	chr1	22000001	23000000
WE-001	10	005010F_1168976	5010	005010F	1168976	23	-0.143	-0.03	-0.938	0	chr1	22000001	23000000
WE-001	10	005010F_2098131	5010	005010F	2098131	23	-0.115	-0.514	-0.75	22	chr1	22000001	23000000
WE-001	10	005010F_2132911	5010	005010F	2132911	23	-0.45	-0.339	-2.946	13	chr1	22000001	23000000
WE-001	10	005010F_2292907	5010	005010F	2292907	23	-0.287	-0.407	-1.874	17	chr1	22000001	23000000
WE-001	10	005010F_431694	5010	005010F	431694	23	-0.609	-0.422	-3.985	22	chr1	22000001	23000000
WE-001	00010	003449H_36827	3449	003449H	36827	24	-0.434	-0.574	-7.116	17	chr1	23000001	24000000
WE-001	00010	003449J_1799337	3449	003449J	1799337	24	-0.315	-0.282	-5.164	26	chr1	23000001	24000000
WE-001	00010	003449K_1046076	3449	003449K	1046076	24	-0.375	-0.381	-6.148	20	chr1	23000001	24000000
WE-001	00010	003449K_1068787	3449	003449K	1068787	24	-0.305	-0.273	-5.005	19	chr1	23000001	24000000
WE-001	00010	003449K_1157187	3449	003449K	1157187	24	-0.326	-0.288	-5.347	14	chr1	23000001	24000000
WE-001	00010	003449K_1159231	3449	003449K	1159231	24	-0.373	-0.316	-6.119	18	chr1	23000001	24000000
WE-001	00010	003449K_1222741	3449	003449K	1222741	24	-0.448	-0.418	-7.348	23	chr1	23000001	24000000
WE-001	00010	003449K_138198	3449	003449K	138198	24	-0.396	-0.335	-6.496	22	chr1	23000001	24000000
WE-001	00010	003449K_1738491	3449	003449K	1738491	24	-0.617	-0.493	-10.132	22	chr1	23000001	24000000
WE-001	00010	003449K_1784425	3449	003449K	1784425	24	-0.049	0.006	-0.805	10	chr1	23000001	24000000
WE-001	00010	003449K_286152	3449	003449K	286152	24	0.616	0.358	10.102	24	chr1	23000001	24000000
WE-001	00010	003449K_291144	3449	003449K	291144	24	0.26	-0.03	4.267	5	chr1	23000001	24000000
WE-001	00010	003449K_336828	3449	003449K	336828	24	-0.031	-0.016	-0.515	4	chr1	23000001	24000000
WE-001	00010	003449K_40959	3449	003449K	40959	24	0.177	-0.007	2.9	0	chr1	23000001	24000000
WE-001	00010	003449K_483682	3449	003449K	483682	24	-0.212	-0.34	-3.486	18	chr1	23000001	24000000
WE-001	00010	003449K_540156	3449	003449K	540156	24	-0.188	-0.046	-3.081	9	chr1	23000001	24000000
WE-001	00010	003449K_651378	3449	003449K	651378	24	-0.281	-0.373	-4.605	20	chr1	23000001	24000000
WE-001	00010	003449K_669737	3449	003449K	669737	24	-0.164	-0.041	-2.693	6	chr1	23000001	24000000
WE-001	00010	003449K_674675	3449	003449K	674675	24	-0.394	-0.345	-6.466	20	chr1	23000001	24000000
WE-001	00010	003449K_67622	3449	003449K	67622	24	-0.743	-0.511	-12.194	22	chr1	23000001	24000000
WE-001	00010	003449K_684286	3449	003449K	684286	24	-0.108	-0.05	-1.765	6	chr1	23000001	24000000
WE-001	00010	003449K_702767	3449	003449K	702767	24	-0.686	-0.465	-11.261	20	chr1	23000001	24000000
WE-001	00010	003449K_731747	3449	003449K	731747	24	-0.071	-0.058	-1.173	8	chr1	23000001	24000000
WE-001	00010	003449K_936305	3449	003449K	936305	24	-0.495	-0.384	-8.125	19	chr1	23000001	24000000
WE-001	00010	003449L_1413923	3449	003449L	1413923	24	-0.797	-0.752	-13.088	23	chr1	23000001	24000000
WE-001	00010	003449L_1831425	3449	003449L	1831425	24	-0.237	-0.269	-3.887	16	chr1	23000001	24000000
WE-001	00010	003449L_1913267	3449	003449L	1913267	24	-0.509	-0.469	-8.358	19	chr1	23000001	24000000
WE-001	00010	003449L_1946371	3449	003449L	1946371	24	-0.658	-0.576	-10.8	18	chr1	23000001	24000000
WE-001	00010	003449L_2040179	3449	003449L	2040179	24	-0.591	-0.533	-9.704	21	chr1	23000001	24000000
WE-001	00010	003449L_2347831	3449	003449L	2347831	24	-0.224	-0.015	-3.676	7	chr1	23000001	24000000
WE-001	00010	003449L_284886	3449	003449L	284886	24	-0.499	-0.404	-8.192	18	chr1	23000001	24000000
WE-001	00010	003449L_803135	3449	003449L	803135	24	-0.218	-0.244	-3.574	19	chr1	23000001	24000000
WE-001	00010	003449L_96289	3449	003449L	96289	24	-0.408	-0.387	-6.692	29	chr1	23000001	24000000
WE-001	00010	003449M_120038	3449	003449M	120038	24	0.497	-0.012	8.149	13	chr1	23000001	24000000
WE-001	00010	003449M_1517677	3449	003449M	1517677	24	-3.026	-3.139	-49.661	32	chr1	23000001	24000000
WE-001	00010	003449M_1824527	3449	003449M	1824527	24	-0.373	-0.028	-6.119	0	chr1	23000001	24000000
WE-001	00010	003449M_1937500	3449	003449M	1937500	24	-0.518	-0.255	-8.507	16	chr1	23000001	24000000
WE-001	00010	003449M_2015941	3449	003449M	2015941	24	-0.359	-0.128	-5.884	13	chr1	23000001	24000000
WE-001	00010	003449M_2197710	3449	003449M	2197710	24	-0.257	-0.326	-4.22	25	chr1	23000001	24000000
WE-001	00010	003449M_2379143	3449	003449M	2379143	24	-0.275	-0.358	-4.518	21	chr1	23000001	24000000
WE-001	00010	003449M_2916302	3449	003449M	2916302	24	-0.986	-0.887	-16.18	24	chr1	23000001	24000000
WE-001	00010	003449M_2961421	3449	003449M	2961421	24	-0.169	-0.005	-2.778	9	chr1	23000001	24000000
WE-001	00010	003449M_479239	3449	003449M	479239	24	-0.58	-0.456	-9.526	18	chr1	23000001	24000000
WE-001	00010	003449M_784103	3449	003449M	784103	24	-0.411	-0.409	-6.745	17	chr1	23000001	24000000
WE-001	00010	003449M_944280	3449	003449M	944280	24	-0.225	-0.042	-3.701	4	chr1	23000001	24000000
WE-001	00010	003449M_949267	3449	003449M	949267	24	-0.4	-0.542	-6.568	27	chr1	23000001	24000000
WE-001	10	005010E_1223513	5010	005010E	1223513	24	-0.369	-0.3	-6.062	11	chr1	23000001	24000000
WE-001	10	005010E_1741823	5010	005010E	1741823	24	-0.421	-0.493	-6.914	19	chr1	23000001	24000000
WE-001	10	005010E_2326434	5010	005010E	2326434	24	-0.523	-0.526	-8.584	22	chr1	23000001	24000000
WE-001	10	005010E_596847	5010	005010E	596847	24	-0.58	-0.539	-9.52	19	chr1	23000001	24000000
WE-001	10	005010E_887038	5010	005010E	887038	24	0.022	-0.028	0.362	1	chr1	23000001	24000000
WE-001	10	005010E_996496	5010	005010E	996496	24	-0.246	-0.292	-4.037	6	chr1	23000001	24000000
WE-001	10	005010F_1168976	5010	005010F	1168976	24	-0.108	-0.03	-1.765	0	chr1	23000001	24000000
WE-001	10	005010F_2098131	5010	005010F	2098131	24	-0.505	-0.514	-8.286	22	chr1	23000001	24000000
WE-001	10	005010F_2132911	5010	005010F	2132911	24	-0.417	-0.339	-6.843	13	chr1	23000001	24000000
WE-001	10	005010F_2292907	5010	005010F	2292907	24	-0.465	-0.407	-7.637	17	chr1	23000001	24000000
WE-001	10	005010F_431694	5010	005010F	431694	24	-0.551	-0.422	-9.04	22	chr1	23000001	24000000
WE-001	00010	003449H_36827	3449	003449H	36827	25	-0.617	-0.574	-4.702	17	chr1	24000001	25000000
WE-001	00010	003449J_1799337	3449	003449J	1799337	25	-0.23	-0.282	-1.752	26	chr1	24000001	25000000
WE-001	00010	003449K_1046076	3449	003449K	1046076	25	-0.414	-0.381	-3.158	20	chr1	24000001	25000000
WE-001	00010	003449K_1068787	3449	003449K	1068787	25	-0.418	-0.273	-3.19	19	chr1	24000001	25000000
WE-001	00010	003449K_1157187	3449	003449K	1157187	25	-0.154	-0.288	-1.173	14	chr1	24000001	25000000
WE-001	00010	003449K_1159231	3449	003449K	1159231	25	-0.303	-0.316	-2.309	18	chr1	24000001	25000000
WE-001	00010	003449K_1222741	3449	003449K	1222741	25	-0.338	-0.418	-2.575	23	chr1	24000001	25000000
WE-001	00010	003449K_138198	3449	003449K	138198	25	-0.366	-0.335	-2.789	22	chr1	24000001	25000000
WE-001	00010	003449K_1738491	3449	003449K	1738491	25	-0.613	-0.493	-4.671	22	chr1	24000001	25000000
WE-001	00010	003449K_1784425	3449	003449K	1784425	25	-0.005	0.006	-0.036	10	chr1	24000001	25000000
WE-001	00010	003449K_286152	3449	003449K	286152	25	0.421	0.358	3.212	24	chr1	24000001	25000000
WE-001	00010	003449K_291144	3449	003449K	291144	25	0.145	-0.03	1.109	5	chr1	24000001	25000000
WE-001	00010	003449K_336828	3449	003449K	336828	25	0.033	-0.016	0.255	4	chr1	24000001	25000000
WE-001	00010	003449K_40959	3449	003449K	40959	25	0.001	-0.007	0.008	0	chr1	24000001	25000000
WE-001	00010	003449K_483682	3449	003449K	483682	25	-0.201	-0.34	-1.533	18	chr1	24000001	25000000
WE-001	00010	003449K_540156	3449	003449K	540156	25	-0.103	-0.046	-0.786	9	chr1	24000001	25000000
WE-001	00010	003449K_651378	3449	003449K	651378	25	-0.303	-0.373	-2.311	20	chr1	24000001	25000000
WE-001	00010	003449K_669737	3449	003449K	669737	25	0.052	-0.041	0.393	6	chr1	24000001	25000000
WE-001	00010	003449K_674675	3449	003449K	674675	25	-0.384	-0.345	-2.926	20	chr1	24000001	25000000
WE-001	00010	003449K_67622	3449	003449K	67622	25	-0.021	-0.511	-0.159	22	chr1	24000001	25000000
WE-001	00010	003449K_684286	3449	003449K	684286	25	-0.132	-0.05	-1.003	6	chr1	24000001	25000000
WE-001	00010	003449K_702767	3449	003449K	702767	25	-0.573	-0.465	-4.366	20	chr1	24000001	25000000
WE-001	00010	003449K_731747	3449	003449K	731747	25	0.107	-0.058	0.819	8	chr1	24000001	25000000
WE-001	00010	003449K_936305	3449	003449K	936305	25	-0.527	-0.384	-4.015	19	chr1	24000001	25000000
WE-001	00010	003449L_1413923	3449	003449L	1413923	25	-0.958	-0.752	-7.305	23	chr1	24000001	25000000
WE-001	00010	003449L_1831425	3449	003449L	1831425	25	-0.186	-0.269	-1.421	16	chr1	24000001	25000000
WE-001	00010	003449L_1913267	3449	003449L	1913267	25	-0.575	-0.469	-4.385	19	chr1	24000001	25000000
WE-001	00010	003449L_1946371	3449	003449L	1946371	25	-0.552	-0.576	-4.206	18	chr1	24000001	25000000
WE-001	00010	003449L_2040179	3449	003449L	2040179	25	-0.504	-0.533	-3.842	21	chr1	24000001	25000000
WE-001	00010	003449L_2347831	3449	003449L	2347831	25	-0.108	-0.015	-0.827	7	chr1	24000001	25000000
WE-001	00010	003449L_284886	3449	003449L	284886	25	-0.266	-0.404	-2.028	18	chr1	24000001	25000000
WE-001	00010	003449L_803135	3449	003449L	803135	25	-0.187	-0.244	-1.425	19	chr1	24000001	25000000
WE-001	00010	003449L_96289	3449	003449L	96289	25	-0.417	-0.387	-3.18	29	chr1	24000001	25000000
WE-001	00010	003449M_120038	3449	003449M	120038	25	0.241	-0.012	1.837	13	chr1	24000001	25000000
WE-001	00010	003449M_1517677	3449	003449M	1517677	25	-2.981	-3.139	-22.725	32	chr1	24000001	25000000
WE-001	00010	003449M_1824527	3449	003449M	1824527	25	0.003	-0.028	0.022	0	chr1	24000001	25000000
WE-001	00010	003449M_1937500	3449	003449M	1937500	25	0.032	-0.255	0.245	16	chr1	24000001	25000000
WE-001	00010	003449M_2015941	3449	003449M	2015941	25	-0.084	-0.128	-0.643	13	chr1	24000001	25000000
WE-001	00010	003449M_2197710	3449	003449M	2197710	25	-0.272	-0.326	-2.072	25	chr1	24000001	25000000
WE-001	00010	003449M_2379143	3449	003449M	2379143	25	-0.277	-0.358	-2.113	21	chr1	24000001	25000000
WE-001	00010	003449M_2916302	3449	003449M	2916302	25	-1.433	-0.887	-10.922	24	chr1	24000001	25000000
WE-001	00010	003449M_2961421	3449	003449M	2961421	25	-0.16	-0.005	-1.221	9	chr1	24000001	25000000
WE-001	00010	003449M_479239	3449	003449M	479239	25	-0.64	-0.456	-4.877	18	chr1	24000001	25000000
WE-001	00010	003449M_784103	3449	003449M	784103	25	-0.606	-0.409	-4.622	17	chr1	24000001	25000000
WE-001	00010	003449M_944280	3449	003449M	944280	25	-0.257	-0.042	-1.96	4	chr1	24000001	25000000
WE-001	00010	003449M_949267	3449	003449M	949267	25	-0.17	-0.542	-1.297	27	chr1	24000001	25000000
WE-001	10	005010E_1223513	5010	005010E	1223513	25	-0.428	-0.3	-3.265	11	chr1	24000001	25000000
WE-001	10	005010E_1741823	5010	005010E	1741823	25	-0.506	-0.493	-3.857	19	chr1	24000001	25000000
WE-001	10	005010E_2326434	5010	005010E	2326434	25	-0.398	-0.526	-3.032	22	chr1	24000001	25000000
WE-001	10	005010E_596847	5010	005010E	596847	25	-0.318	-0.539	-2.426	19	chr1	24000001	25000000
WE-001	10	005010E_887038	5010	005010E	887038	25	-0.054	-0.028	-0.411	1	chr1	24000001	25000000
WE-001	10	005010E_996496	5010	005010E	996496	25	-0.112	-0.292	-0.855	6	chr1	24000001	25000000
WE-001	10	005010F_1168976	5010	005010F	1168976	25	-0.111	-0.03	-0.848	0	chr1	24000001	25000000
WE-001	10	005010F_2098131	5010	005010F	2098131	25	-0.686	-0.514	-5.231	22	chr1	24000001	25000000
WE-001	10	005010F_2132911	5010	005010F	2132911	25	-0.212	-0.339	-1.619	13	chr1	24000001	25000000
WE-001	10	005010F_2292907	5010	005010F	2292907	25	-0.56	-0.407	-4.268	17	chr1	24000001	25000000
WE-001	10	005010F_431694	5010	005010F	431694	25	-0.482	-0.422	-3.671	22	chr1	24000001	25000000
WE-001	00010	003449H_36827	3449	003449H	36827	26	-0.604	-0.574	-5.913	17	chr1	25000001	26000000
WE-001	00010	003449J_1799337	3449	003449J	1799337	26	-0.262	-0.282	-2.567	26	chr1	25000001	26000000
WE-001	00010	003449K_1046076	3449	003449K	1046076	26	-0.376	-0.381	-3.684	20	chr1	25000001	26000000
WE-001	00010	003449K_1068787	3449	003449K	1068787	26	-0.329	-0.273	-3.225	19	chr1	25000001	26000000
WE-001	00010	003449K_1157187	3449	003449K	1157187	26	-0.351	-0.288	-3.434	14	chr1	25000001	26000000
WE-001	00010	003449K_1159231	3449	003449K	1159231	26	-0.457	-0.316	-4.472	18	chr1	25000001	26000000
WE-001	00010	003449K_1222741	3449	003449K	1222741	26	-0.469	-0.418	-4.594	23	chr1	25000001	26000000
WE-001	00010	003449K_138198	3449	003449K	138198	26	-0.285	-0.335	-2.789	22	chr1	25000001	26000000
WE-001	00010	003449K_1738491	3449	003449K	1738491	26	-0.572	-0.493	-5.597	22	chr1	25000001	26000000
WE-001	00010	003449K_1784425	3449	003449K	1784425	26	0.005	0.006	0.053	10	chr1	25000001	26000000
WE-001	00010	003449K_286152	3449	003449K	286152	26	0.198	0.358	1.937	24	chr1	25000001	26000000
WE-001	00010	003449K_291144	3449	003449K	291144	26	0.079	-0.03	0.775	5	chr1	25000001	26000000
WE-001	00010	003449K_336828	3449	003449K	336828	26	-0.032	-0.016	-0.314	4	chr1	25000001	26000000
WE-001	00010	003449K_40959	3449	003449K	40959	26	-0.123	-0.007	-1.204	0	chr1	25000001	26000000
WE-001	00010	003449K_483682	3449	003449K	483682	26	-0.186	-0.34	-1.816	18	chr1	25000001	26000000
WE-001	00010	003449K_540156	3449	003449K	540156	26	-0.139	-0.046	-1.359	9	chr1	25000001	26000000
WE-001	00010	003449K_651378	3449	003449K	651378	26	-0.284	-0.373	-2.783	20	chr1	25000001	26000000
WE-001	00010	003449K_669737	3449	003449K	669737	26	-0.2	-0.041	-1.959	6	chr1	25000001	26000000
WE-001	00010	003449K_674675	3449	003449K	674675	26	-0.423	-0.345	-4.143	20	chr1	25000001	26000000
WE-001	00010	003449K_67622	3449	003449K	67622	26	-0.154	-0.511	-1.506	22	chr1	25000001	26000000
WE-001	00010	003449K_684286	3449	003449K	684286	26	-0.066	-0.05	-0.644	6	chr1	25000001	26000000
WE-001	00010	003449K_702767	3449	003449K	702767	26	-0.614	-0.465	-6.013	20	chr1	25000001	26000000
WE-001	00010	003449K_731747	3449	003449K	731747	26	-0.162	-0.058	-1.583	8	chr1	25000001	26000000
WE-001	00010	003449K_936305	3449	003449K	936305	26	-0.712	-0.384	-6.968	19	chr1	25000001	26000000
WE-001	00010	003449L_1413923	3449	003449L	1413923	26	-0.844	-0.752	-8.26	23	chr1	25000001	26000000
WE-001	00010	003449L_1831425	3449	003449L	1831425	26	-0.343	-0.269	-3.354	16	chr1	25000001	26000000
WE-001	00010	003449L_1913267	3449	003449L	1913267	26	-0.351	-0.469	-3.439	19	chr1	25000001	26000000
WE-001	00010	003449L_1946371	3449	003449L	1946371	26	-0.584	-0.576	-5.713	18	chr1	25000001	26000000
WE-001	00010	003449L_2040179	3449	003449L	2040179	26	-0.384	-0.533	-3.758	21	chr1	25000001	26000000
WE-001	00010	003449L_2347831	3449	003449L	2347831	26	-0.269	-0.015	-2.632	7	chr1	25000001	26000000
WE-001	00010	003449L_284886	3449	003449L	284886	26	-0.396	-0.404	-3.873	18	chr1	25000001	26000000
WE-001	00010	003449L_803135	3449	003449L	803135	26	-0.292	-0.244	-2.855	19	chr1	25000001	26000000
WE-001	00010	003449L_96289	3449	003449L	96289	26	-0.194	-0.387	-1.897	29	chr1	25000001	26000000
WE-001	00010	003449M_120038	3449	003449M	120038	26	0.323	-0.012	3.163	13	chr1	25000001	26000000
WE-001	00010	003449M_1517677	3449	003449M	1517677	26	-3.094	-3.139	-30.283	32	chr1	25000001	26000000
WE-001	00010	003449M_1824527	3449	003449M	1824527	26	-0.402	-0.028	-3.939	0	chr1	25000001	26000000
WE-001	00010	003449M_1937500	3449	003449M	1937500	26	-0.295	-0.255	-2.892	16	chr1	25000001	26000000
WE-001	00010	003449M_2015941	3449	003449M	2015941	26	-0.1	-0.128	-0.974	13	chr1	25000001	26000000
WE-001	00010	003449M_2197710	3449	003449M	2197710	26	-0.407	-0.326	-3.984	25	chr1	25000001	26000000
WE-001	00010	003449M_2379143	3449	003449M	2379143	26	-0.701	-0.358	-6.859	21	chr1	25000001	26000000
WE-001	00010	003449M_2916302	3449	003449M	2916302	26	-0.998	-0.887	-9.764	24	chr1	25000001	26000000
WE-001	00010	003449M_2961421	3449	003449M	2961421	26	-0.266	-0.005	-2.603	9	chr1	25000001	26000000
WE-001	00010	003449M_479239	3449	003449M	479239	26	-0.363	-0.456	-3.555	18	chr1	25000001	26000000
WE-001	00010	003449M_784103	3449	003449M	784103	26	-0.529	-0.409	-5.174	17	chr1	25000001	26000000
WE-001	00010	003449M_944280	3449	003449M	944280	26	-0.224	-0.042	-2.188	4	chr1	25000001	26000000
WE-001	00010	003449M_949267	3449	003449M	949267	26	-0.589	-0.542	-5.762	27	chr1	25000001	26000000
WE-001	10	005010E_1223513	5010	005010E	1223513	26	-0.18	-0.3	-1.762	11	chr1	25000001	26000000
WE-001	10	005010E_1741823	5010	005010E	1741823	26	-0.578	-0.493	-5.657	19	chr1	25000001	26000000
WE-001	10	005010E_2326434	5010	005010E	2326434	26	-0.728	-0.526	-7.131	22	chr1	25000001	26000000
WE-001	10	005010E_596847	5010	005010E	596847	26	-0.628	-0.539	-6.147	19	chr1	25000001	26000000
WE-001	10	005010E_887038	5010	005010E	887038	26	-0.172	-0.028	-1.685	1	chr1	25000001	26000000
WE-001	10	005010E_996496	5010	005010E	996496	26	-0.242	-0.292	-2.373	6	chr1	25000001	26000000
WE-001	10	005010F_1168976	5010	005010F	1168976	26	-0.257	-0.03	-2.518	0	chr1	25000001	26000000
WE-001	10	005010F_2098131	5010	005010F	2098131	26	-0.653	-0.514	-6.388	22	chr1	25000001	26000000
WE-001	10	005010F_2132911	5010	005010F	2132911	26	-0.377	-0.339	-3.687	13	chr1	25000001	26000000
WE-001	10	005010F_2292907	5010	005010F	2292907	26	-0.441	-0.407	-4.312	17	chr1	25000001	26000000
WE-001	10	005010F_431694	5010	005010F	431694	26	-0.485	-0.422	-4.745	22	chr1	25000001	26000000
WE-001	00010	003449H_36827	3449	003449H	36827	27	-0.53	-0.574	-3.433	17	chr1	26000001	27000000
WE-001	00010	003449J_1799337	3449	003449J	1799337	27	-0.323	-0.282	-2.094	26	chr1	26000001	27000000
WE-001	00010	003449K_1046076	3449	003449K	1046076	27	-0.457	-0.381	-2.956	20	chr1	26000001	27000000
WE-001	00010	003449K_1068787	3449	003449K	1068787	27	-0.76	-0.273	-4.925	19	chr1	26000001	27000000
WE-001	00010	003449K_1157187	3449	003449K	1157187	27	-0.658	-0.288	-4.261	14	chr1	26000001	27000000
WE-001	00010	003449K_1159231	3449	003449K	1159231	27	-0.508	-0.316	-3.292	18	chr1	26000001	27000000
WE-001	00010	003449K_1222741	3449	003449K	1222741	27	-0.24	-0.418	-1.554	23	chr1	26000001	27000000
WE-001	00010	003449K_138198	3449	003449K	138198	27	-0.442	-0.335	-2.864	22	chr1	26000001	27000000
WE-001	00010	003449K_1738491	3449	003449K	1738491	27	-0.824	-0.493	-5.336	22	chr1	26000001	27000000
WE-001	00010	003449K_1784425	3449	003449K	1784425	27	-0.209	-0.254	-1.353	10	chr1	26000001	27000000
WE-001	00010	003449K_286152	3449	003449K	286152	27	0.488	0.358	3.161	24	chr1	26000001	27000000
WE-001	00010	003449K_291144	3449	003449K	291144	27	-0.096	-0.03	-0.62	5	chr1	26000001	27000000
WE-001	00010	003449K_336828	3449	003449K	336828	27	-0.1	-0.016	-0.647	4	chr1	26000001	27000000
WE-001	00010	003449K_40959	3449	003449K	40959	27	0.0	-0.007	-0.001	0	chr1	26000001	27000000
WE-001	00010	003449K_483682	3449	003449K	483682	27	-0.201	-0.34	-1.302	18	chr1	26000001	27000000
WE-001	00010	003449K_540156	3449	003449K	540156	27	-0.398	-0.046	-2.58	9	chr1	26000001	27000000
WE-001	00010	003449K_651378	3449	003449K	651378	27	-0.517	-0.373	-3.35	20	chr1	26000001	27000000
WE-001	00010	003449K_669737	3449	003449K	669737	27	-0.168	-0.041	-1.09	6	chr1	26000001	27000000
WE-001	00010	003449K_674675	3449	003449K	674675	27	-0.377	-0.345	-2.441	20	chr1	26000001	27000000
WE-001	00010	003449K_67622	3449	003449K	67622	27	-0.618	-0.511	-4.005	22	chr1	26000001	27000000
WE-001	00010	003449K_684286	3449	003449K	684286	27	-0.026	-0.05	-0.169	6	chr1	26000001	27000000
WE-001	00010	003449K_702767	3449	003449K	702767	27	-0.495	-0.465	-3.202	20	chr1	26000001	27000000
WE-001	00010	003449K_731747	3449	003449K	731747	27	-0.498	-0.058	-3.226	8	chr1	26000001	27000000
WE-001	00010	003449K_936305	3449	003449K	936305	27	-0.567	-0.384	-3.669	19	chr1	26000001	27000000
WE-001	00010	003449L_1413923	3449	003449L	1413923	27	-0.605	-0.752	-3.915	23	chr1	26000001	27000000
WE-001	00010	003449L_1831425	3449	003449L	1831425	27	-0.452	-0.269	-2.927	16	chr1	26000001	27000000
WE-001	00010	003449L_1913267	3449	003449L	1913267	27	-0.258	-0.469	-1.672	19	chr1	26000001	27000000
WE-001	00010	003449L_1946371	3449	003449L	1946371	27	-0.493	-0.576	-3.192	18	chr1	26000001	27000000
WE-001	00010	003449L_2040179	3449	003449L	2040179	27	-0.576	-0.533	-3.732	21	chr1	26000001	27000000
WE-001	00010	003449L_2347831	3449	003449L	2347831	27	-0.37	-0.015	-2.393	7	chr1	26000001	27000000
WE-001	00010	003449L_284886	3449	003449L	284886	27	-0.459	-0.404	-2.975	18	chr1	26000001	27000000
WE-001	00010	003449L_803135	3449	003449L	803135	27	-0.375	-0.244	-2.431	19	chr1	26000001	27000000
WE-001	00010	003449L_96289	3449	003449L	96289	27	-0.445	-0.387	-2.881	29	chr1	26000001	27000000
WE-001	00010	003449M_120038	3449	003449M	120038	27	0.551	-0.012	3.567	13	chr1	26000001	27000000
WE-001	00010	003449M_1517677	3449	003449M	1517677	27	-3.629	-3.139	-23.498	32	chr1	26000001	27000000
WE-001	00010	003449M_1824527	3449	003449M	1824527	27	-0.161	-0.028	-1.04	0	chr1	26000001	27000000
WE-001	00010	003449M_1937500	3449	003449M	1937500	27	-0.344	-0.255	-2.225	16	chr1	26000001	27000000
WE-001	00010	003449M_2015941	3449	003449M	2015941	27	-0.3	-0.128	-1.94	13	chr1	26000001	27000000
WE-001	00010	003449M_2197710	3449	003449M	2197710	27	-0.505	-0.326	-3.269	25	chr1	26000001	27000000
WE-001	00010	003449M_2379143	3449	003449M	2379143	27	-0.341	-0.358	-2.209	21	chr1	26000001	27000000
WE-001	00010	003449M_2916302	3449	003449M	2916302	27	-0.991	-0.887	-6.416	24	chr1	26000001	27000000
WE-001	00010	003449M_2961421	3449	003449M	2961421	27	-0.324	-0.005	-2.095	9	chr1	26000001	27000000
WE-001	00010	003449M_479239	3449	003449M	479239	27	-0.552	-0.456	-3.572	18	chr1	26000001	27000000
WE-001	00010	003449M_784103	3449	003449M	784103	27	-0.434	-0.409	-2.808	17	chr1	26000001	27000000
WE-001	00010	003449M_944280	3449	003449M	944280	27	-0.247	-0.042	-1.603	4	chr1	26000001	27000000
WE-001	00010	003449M_949267	3449	003449M	949267	27	-0.529	-0.542	-3.422	27	chr1	26000001	27000000
WE-001	10	005010E_1223513	5010	005010E	1223513	27	-0.493	-0.3	-3.195	11	chr1	26000001	27000000
WE-001	10	005010E_1741823	5010	005010E	1741823	27	-0.591	-0.493	-3.825	19	chr1	26000001	27000000
WE-001	10	005010E_2326434	5010	005010E	2326434	27	-0.692	-0.526	-4.479	22	chr1	26000001	27000000
WE-001	10	005010E_596847	5010	005010E	596847	27	-0.534	-0.539	-3.456	19	chr1	26000001	27000000
WE-001	10	005010E_887038	5010	005010E	887038	27	-0.132	-0.028	-0.855	1	chr1	26000001	27000000
WE-001	10	005010E_996496	5010	005010E	996496	27	-0.424	-0.292	-2.747	6	chr1	26000001	27000000
WE-001	10	005010F_1168976	5010	005010F	1168976	27	-0.122	-0.03	-0.787	0	chr1	26000001	27000000
WE-001	10	005010F_2098131	5010	005010F	2098131	27	-0.775	-0.514	-5.018	22	chr1	26000001	27000000
WE-001	10	005010F_2132911	5010	005010F	2132911	27	-0.508	-0.339	-3.287	13	chr1	26000001	27000000
WE-001	10	005010F_2292907	5010	005010F	2292907	27	-0.31	-0.407	-2.005	17	chr1	26000001	27000000
WE-001	10	005010F_431694	5010	005010F	431694	27	-0.46	-0.422	-2.98	22	chr1	26000001	27000000
WE-001	00010	003449H_36827	3449	003449H	36827	28	-0.224	-0.574	-2.48	17	chr1	27000001	28000000
WE-001	00010	003449J_1799337	3449	003449J	1799337	28	-0.032	-0.282	-0.35	26	chr1	27000001	28000000
WE-001	00010	003449K_1046076	3449	003449K	1046076	28	-0.082	-0.381	-0.904	20	chr1	27000001	28000000
WE-001	00010	003449K_1068787	3449	003449K	1068787	28	-0.267	-0.273	-2.962	19	chr1	27000001	28000000
WE-001	00010	003449K_1157187	3449	003449K	1157187	28	-0.391	-0.288	-4.339	14	chr1	27000001	28000000
WE-001	00010	003449K_1159231	3449	003449K	1159231	28	-0.275	-0.316	-3.051	18	chr1	27000001	28000000
WE-001	00010	003449K_1222741	3449	003449K	1222741	28	-0.03	0.382	-0.33	23	chr1	27000001	28000000
WE-001	00010	003449K_138198	3449	003449K	138198	28	-0.052	-0.335	-0.578	22	chr1	27000001	28000000
WE-001	00010	003449K_1738491	3449	003449K	1738491	28	-0.19	-0.493	-2.104	22	chr1	27000001	28000000
WE-001	00010	003449K_1784425	3449	003449K	1784425	28	-0.311	-0.254	-3.445	10	chr1	27000001	28000000
WE-001	00010	003449K_286152	3449	003449K	286152	28	0.524	0.358	5.807	24	chr1	27000001	28000000
WE-001	00010	003449K_291144	3449	003449K	291144	28	0.095	-0.03	1.055	5	chr1	27000001	28000000
WE-001	00010	003449K_336828	3449	003449K	336828	28	-0.121	-0.016	-1.346	4	chr1	27000001	28000000
WE-001	00010	003449K_40959	3449	003449K	40959	28	-0.155	-0.007	-1.72	0	chr1	27000001	28000000
WE-001	00010	003449K_483682	3449	003449K	483682	28	-0.252	-0.34	-2.793	18	chr1	27000001	28000000
WE-001	00010	003449K_540156	3449	003449K	540156	28	-0.412	-0.046	-4.57	9	chr1	27000001	28000000
WE-001	00010	003449K_651378	3449	003449K	651378	28	-0.19	-0.373	-2.108	20	chr1	27000001	28000000
WE-001	00010	003449K_669737	3449	003449K	669737	28	-0.107	-0.041	-1.186	6	chr1	27000001	28000000
WE-001	00010	003449K_674675	3449	003449K	674675	28	-0.022	-0.012	-0.241	20	chr1	27000001	28000000
WE-001	00010	003449K_67622	3449	003449K	67622	28	0.121	0.128	1.34	22	chr1	27000001	28000000
WE-001	00010	003449K_684286	3449	003449K	684286	28	0.098	-0.05	1.09	6	chr1	27000001	28000000
WE-001	00010	003449K_702767	3449	003449K	702767	28	-0.044	-0.465	-0.484	20	chr1	27000001	28000000
WE-001	00010	003449K_731747	3449	003449K	731747	28	-0.318	-0.058	-3.527	8	chr1	27000001	28000000
WE-001	00010	003449K_936305	3449	003449K	936305	28	-0.19	-0.384	-2.104	19	chr1	27000001	28000000
WE-001	00010	003449L_1413923	3449	003449L	1413923	28	-0.252	-0.752	-2.799	23	chr1	27000001	28000000
WE-001	00010	003449L_1831425	3449	003449L	1831425	28	-0.334	-0.269	-3.699	16	chr1	27000001	28000000
WE-001	00010	003449L_1913267	3449	003449L	1913267	28	0.155	0.496	1.716	19	chr1	27000001	28000000
WE-001	00010	003449L_1946371	3449	003449L	1946371	28	0.037	0.209	0.412	18	chr1	27000001	28000000
WE-001	00010	003449L_2040179	3449	003449L	2040179	28	-0.127	-0.533	-1.407	21	chr1	27000001	28000000
WE-001	00010	003449L_2347831	3449	003449L	2347831	28	-0.275	-0.015	-3.045	7	chr1	27000001	28000000
WE-001	00010	003449L_284886	3449	003449L	284886	28	-0.355	-0.404	-3.939	18	chr1	27000001	28000000
WE-001	00010	003449L_803135	3449	003449L	803135	28	-0.284	-0.244	-3.151	19	chr1	27000001	28000000
WE-001	00010	003449L_96289	3449	003449L	96289	28	-0.182	-0.387	-2.017	29	chr1	27000001	28000000
WE-001	00010	003449M_120038	3449	003449M	120038	28	0.006	-0.012	0.065	13	chr1	27000001	28000000
WE-001	00010	003449M_1517677	3449	003449M	1517677	28	-1.456	0.02	-16.149	32	chr1	27000001	28000000
WE-001	00010	003449M_1824527	3449	003449M	1824527	28	-0.017	-0.028	-0.189	0	chr1	27000001	28000000
WE-001	00010	003449M_1937500	3449	003449M	1937500	28	-0.409	-0.255	-4.537	16	chr1	27000001	28000000
WE-001	00010	003449M_2015941	3449	003449M	2015941	28	-0.077	-0.128	-0.854	13	chr1	27000001	28000000
WE-001	00010	003449M_2197710	3449	003449M	2197710	28	-0.105	-0.326	-1.166	25	chr1	27000001	28000000
WE-001	00010	003449M_2379143	3449	003449M	2379143	28	0.167	0.535	1.848	21	chr1	27000001	28000000
WE-001	00010	003449M_2916302	3449	003449M	2916302	28	-0.278	0.109	-3.079	24	chr1	27000001	28000000
WE-001	00010	003449M_2961421	3449	003449M	2961421	28	-0.244	-0.005	-2.706	9	chr1	27000001	28000000
WE-001	00010	003449M_479239	3449	003449M	479239	28	-0.192	-0.456	-2.128	18	chr1	27000001	28000000
WE-001	00010	003449M_784103	3449	003449M	784103	28	0.028	0.387	0.313	17	chr1	27000001	28000000
WE-001	00010	003449M_944280	3449	003449M	944280	28	-0.173	-0.042	-1.922	4	chr1	27000001	28000000
WE-001	00010	003449M_949267	3449	003449M	949267	28	-0.114	0.364	-1.263	27	chr1	27000001	28000000
WE-001	10	005010E_1223513	5010	005010E	1223513	28	-0.207	-0.3	-2.297	11	chr1	27000001	28000000
WE-001	10	005010E_1741823	5010	005010E	1741823	28	-0.166	-0.493	-1.842	19	chr1	27000001	28000000
WE-001	10	005010E_2326434	5010	005010E	2326434	28	-0.305	-0.526	-3.38	22	chr1	27000001	28000000
WE-001	10	005010E_596847	5010	005010E	596847	28	-0.01	0.495	-0.113	19	chr1	27000001	28000000
WE-001	10	005010E_887038	5010	005010E	887038	28	-0.154	-0.028	-1.705	1	chr1	27000001	28000000
WE-001	10	005010E_996496	5010	005010E	996496	28	-0.088	0.065	-0.978	6	chr1	27000001	28000000
WE-001	10	005010F_1168976	5010	005010F	1168976	28	-0.027	-0.03	-0.297	0	chr1	27000001	28000000
WE-001	10	005010F_2098131	5010	005010F	2098131	28	-0.265	-0.514	-2.941	22	chr1	27000001	28000000
WE-001	10	005010F_2132911	5010	005010F	2132911	28	-0.279	-0.339	-3.094	13	chr1	27000001	28000000
WE-001	10	005010F_2292907	5010	005010F	2292907	28	-0.216	-0.407	-2.396	17	chr1	27000001	28000000
WE-001	10	005010F_431694	5010	005010F	431694	28	-0.07	-0.422	-0.776	22	chr1	27000001	28000000
WE-001	00010	003449H_36827	3449	003449H	36827	29	0.316	0.633	1.974	17	chr1	28000001	29000000
WE-001	00010	003449J_1799337	3449	003449J	1799337	29	0.363	0.688	2.266	26	chr1	28000001	29000000
WE-001	00010	003449K_1046076	3449	003449K	1046076	29	-0.031	0.325	-0.193	20	chr1	28000001	29000000
WE-001	00010	003449K_1068787	3449	003449K	1068787	29	-0.114	-0.273	-0.71	19	chr1	28000001	29000000
WE-001	00010	003449K_1157187	3449	003449K	1157187	29	-0.185	-0.288	-1.159	14	chr1	28000001	29000000
WE-001	00010	003449K_1159231	3449	003449K	1159231	29	-0.008	0.214	-0.052	18	chr1	28000001	29000000
WE-001	00010	003449K_1222741	3449	003449K	1222741	29	0.047	0.382	0.295	23	chr1	28000001	29000000
WE-001	00010	003449K_138198	3449	003449K	138198	29	0.252	0.284	1.578	22	chr1	28000001	29000000
WE-001	00010	003449K_1738491	3449	003449K	1738491	29	-0.006	0.38	-0.036	22	chr1	28000001	29000000
WE-001	00010	003449K_1784425	3449	003449K	1784425	29	-0.244	-0.254	-1.523	10	chr1	28000001	29000000
WE-001	00010	003449K_286152	3449	003449K	286152	29	0.829	0.358	5.185	24	chr1	28000001	29000000
WE-001	00010	003449K_291144	3449	003449K	291144	29	0.076	-0.03	0.476	5	chr1	28000001	29000000
WE-001	00010	003449K_336828	3449	003449K	336828	29	0.005	-0.016	0.031	4	chr1	28000001	29000000
WE-001	00010	003449K_40959	3449	003449K	40959	29	0.024	-0.007	0.153	0	chr1	28000001	29000000
WE-001	00010	003449K_483682	3449	003449K	483682	29	-0.123	-0.34	-0.768	18	chr1	28000001	29000000
WE-001	00010	003449K_540156	3449	003449K	540156	29	-0.376	-0.046	-2.349	9	chr1	28000001	29000000
WE-001	00010	003449K_651378	3449	003449K	651378	29	0.053	0.278	0.328	20	chr1	28000001	29000000
WE-001	00010	003449K_669737	3449	003449K	669737	29	-0.039	-0.041	-0.246	6	chr1	28000001	29000000
WE-001	00010	003449K_674675	3449	003449K	674675	29	-0.001	-0.012	-0.008	20	chr1	28000001	29000000
WE-001	00010	003449K_67622	3449	003449K	67622	29	0.135	0.128	0.842	22	chr1	28000001	29000000
WE-001	00010	003449K_684286	3449	003449K	684286	29	0.138	-0.05	0.864	6	chr1	28000001	29000000
WE-001	00010	003449K_702767	3449	003449K	702767	29	0.205	0.568	1.28	20	chr1	28000001	29000000
WE-001	00010	003449K_731747	3449	003449K	731747	29	-0.308	-0.058	-1.928	8	chr1	28000001	29000000
WE-001	00010	003449K_936305	3449	003449K	936305	29	0.067	0.276	0.417	19	chr1	28000001	29000000
WE-001	00010	003449L_1413923	3449	003449L	1413923	29	0.403	0.728	2.521	23	chr1	28000001	29000000
WE-001	00010	003449L_1831425	3449	003449L	1831425	29	-0.094	-0.269	-0.587	16	chr1	28000001	29000000
WE-001	00010	003449L_1913267	3449	003449L	1913267	29	0.34	0.496	2.127	19	chr1	28000001	29000000
WE-001	00010	003449L_1946371	3449	003449L	1946371	29	0.133	0.209	0.829	18	chr1	28000001	29000000
WE-001	00010	003449L_2040179	3449	003449L	2040179	29	0.143	0.659	0.892	21	chr1	28000001	29000000
WE-001	00010	003449L_2347831	3449	003449L	2347831	29	-0.39	-0.015	-2.437	7	chr1	28000001	29000000
WE-001	00010	003449L_284886	3449	003449L	284886	29	-0.043	0.16	-0.268	18	chr1	28000001	29000000
WE-001	00010	003449L_803135	3449	003449L	803135	29	0.066	0.198	0.411	19	chr1	28000001	29000000
WE-001	00010	003449L_96289	3449	003449L	96289	29	-0.085	0.22	-0.529	29	chr1	28000001	29000000
WE-001	00010	003449M_120038	3449	003449M	120038	29	0.854	-0.012	5.336	13	chr1	28000001	29000000
WE-001	00010	003449M_1517677	3449	003449M	1517677	29	-0.688	0.02	-4.302	32	chr1	28000001	29000000
WE-001	00010	003449M_1824527	3449	003449M	1824527	29	-0.145	-0.028	-0.907	0	chr1	28000001	29000000
WE-001	00010	003449M_1937500	3449	003449M	1937500	29	-0.108	-0.255	-0.673	16	chr1	28000001	29000000
WE-001	00010	003449M_2015941	3449	003449M	2015941	29	-0.183	-0.128	-1.144	13	chr1	28000001	29000000
WE-001	00010	003449M_2197710	3449	003449M	2197710	29	0.019	0.299	0.116	25	chr1	28000001	29000000
WE-001	00010	003449M_2379143	3449	003449M	2379143	29	0.576	0.535	3.599	21	chr1	28000001	29000000
WE-001	00010	003449M_2916302	3449	003449M	2916302	29	0.695	0.109	4.347	24	chr1	28000001	29000000
WE-001	00010	003449M_2961421	3449	003449M	2961421	29	-0.192	-0.005	-1.199	9	chr1	28000001	29000000
WE-001	00010	003449M_479239	3449	003449M	479239	29	0.064	0.371	0.403	18	chr1	28000001	29000000
WE-001	00010	003449M_784103	3449	003449M	784103	29	0.243	0.387	1.522	17	chr1	28000001	29000000
WE-001	00010	003449M_944280	3449	003449M	944280	29	-0.117	-0.042	-0.732	4	chr1	28000001	29000000
WE-001	00010	003449M_949267	3449	003449M	949267	29	0.263	0.364	1.646	27	chr1	28000001	29000000
WE-001	10	005010E_1223513	5010	005010E	1223513	29	-0.11	-0.3	-0.687	11	chr1	28000001	29000000
WE-001	10	005010E_1741823	5010	005010E	1741823	29	0.159	0.303	0.992	19	chr1	28000001	29000000
WE-001	10	005010E_2326434	5010	005010E	2326434	29	-0.024	0.467	-0.151	22	chr1	28000001	29000000
WE-001	10	005010E_596847	5010	005010E	596847	29	0.354	0.495	2.211	19	chr1	28000001	29000000
WE-001	10	005010E_887038	5010	005010E	887038	29	-0.127	-0.028	-0.794	1	chr1	28000001	29000000
WE-001	10	005010E_996496	5010	005010E	996496	29	-0.031	0.065	-0.196	6	chr1	28000001	29000000
WE-001	10	005010F_1168976	5010	005010F	1168976	29	0.006	-0.03	0.035	0	chr1	28000001	29000000
WE-001	10	005010F_2098131	5010	005010F	2098131	29	0.033	0.295	0.203	22	chr1	28000001	29000000
WE-001	10	005010F_2132911	5010	005010F	2132911	29	-0.016	0.13	-0.103	13	chr1	28000001	29000000
WE-001	10	005010F_2292907	5010	005010F	2292907	29	0.144	0.371	0.903	17	chr1	28000001	29000000
WE-001	10	005010F_431694	5010	005010F	431694	29	0.128	0.301	0.8	22	chr1	28000001	29000000
WE-001	00010	003449H_36827	3449	003449H	36827	30	0.591	0.633	4.605	17	chr1	29000001	30000000
WE-001	00010	003449J_1799337	3449	003449J	1799337	30	0.802	0.688	6.253	26	chr1	29000001	30000000
WE-001	00010	003449K_1046076	3449	003449K	1046076	30	0.351	0.325	2.733	20	chr1	29000001	30000000
WE-001	00010	003449K_1068787	3449	003449K	1068787	30	0.453	0.169	3.533	19	chr1	29000001	30000000
WE-001	00010	003449K_1157187	3449	003449K	1157187	30	0.196	0.114	1.528	14	chr1	29000001	30000000
WE-001	00010	003449K_1159231	3449	003449K	1159231	30	0.224	0.214	1.749	18	chr1	29000001	30000000
WE-001	00010	003449K_1222741	3449	003449K	1222741	30	0.445	0.382	3.47	23	chr1	29000001	30000000
WE-001	00010	003449K_138198	3449	003449K	138198	30	0.379	0.284	2.956	22	chr1	29000001	30000000
WE-001	00010	003449K_1738491	3449	003449K	1738491	30	0.436	0.38	3.397	22	chr1	29000001	30000000
WE-001	00010	003449K_1784425	3449	003449K	1784425	30	0.01	-0.037	0.075	10	chr1	29000001	30000000
WE-001	00010	003449K_286152	3449	003449K	286152	30	0.484	0.358	3.772	24	chr1	29000001	30000000
WE-001	00010	003449K_291144	3449	003449K	291144	30	0.034	-0.03	0.269	5	chr1	29000001	30000000
WE-001	00010	003449K_336828	3449	003449K	336828	30	0.023	-0.016	0.176	4	chr1	29000001	30000000
WE-001	00010	003449K_40959	3449	003449K	40959	30	0.071	-0.007	0.556	0	chr1	29000001	30000000
WE-001	00010	003449K_483682	3449	003449K	483682	30	0.109	0.197	0.853	18	chr1	29000001	30000000
WE-001	00010	003449K_540156	3449	003449K	540156	30	-0.011	-0.046	-0.088	9	chr1	29000001	30000000
WE-001	00010	003449K_651378	3449	003449K	651378	30	0.262	0.278	2.039	20	chr1	29000001	30000000
WE-001	00010	003449K_669737	3449	003449K	669737	30	-0.175	-0.041	-1.364	6	chr1	29000001	30000000
WE-001	00010	003449K_674675	3449	003449K	674675	30	0.476	0.417	3.708	20	chr1	29000001	30000000
WE-001	00010	003449K_67622	3449	003449K	67622	30	0.7	0.598	5.455	22	chr1	29000001	30000000
WE-001	00010	003449K_684286	3449	003449K	684286	30	-0.151	-0.05	-1.175	6	chr1	29000001	30000000
WE-001	00010	003449K_702767	3449	003449K	702767	30	0.601	0.568	4.685	20	chr1	29000001	30000000
WE-001	00010	003449K_731747	3449	003449K	731747	30	-0.182	-0.058	-1.417	8	chr1	29000001	30000000
WE-001	00010	003449K_936305	3449	003449K	936305	30	0.472	0.276	3.675	19	chr1	29000001	30000000
WE-001	00010	003449L_1413923	3449	003449L	1413923	30	0.807	0.728	6.289	23	chr1	29000001	30000000
WE-001	00010	003449L_1831425	3449	003449L	1831425	30	0.34	0.214	2.649	16	chr1	29000001	30000000
WE-001	00010	003449L_1913267	3449	003449L	1913267	30	0.411	0.496	3.205	19	chr1	29000001	30000000
WE-001	00010	003449L_1946371	3449	003449L	1946371	30	0.458	0.209	3.57	18	chr1	29000001	30000000
WE-001	00010	003449L_2040179	3449	003449L	2040179	30	0.702	0.659	5.471	21	chr1	29000001	30000000
WE-001	00010	003449L_2347831	3449	003449L	2347831	30	0.109	-0.015	0.851	7	chr1	29000001	30000000
WE-001	00010	003449L_284886	3449	003449L	284886	30	0.137	0.16	1.071	18	chr1	29000001	30000000
WE-001	00010	003449L_803135	3449	003449L	803135	30	0.183	0.198	1.428	19	chr1	29000001	30000000
WE-001	00010	003449L_96289	3449	003449L	96289	30	-0.003	0.22	-0.027	29	chr1	29000001	30000000
WE-001	00010	003449M_120038	3449	003449M	120038	30	0.195	-0.012	1.52	13	chr1	29000001	30000000
WE-001	00010	003449M_1517677	3449	003449M	1517677	30	-0.155	0.02	-1.211	32	chr1	29000001	30000000
WE-001	00010	003449M_1824527	3449	003449M	1824527	30	-0.047	-0.028	-0.368	0	chr1	29000001	30000000
WE-001	00010	003449M_1937500	3449	003449M	1937500	30	0.21	0.296	1.635	16	chr1	29000001	30000000
WE-001	00010	003449M_2015941	3449	003449M	2015941	30	0.13	0.117	1.012	13	chr1	29000001	30000000
WE-001	00010	003449M_2197710	3449	003449M	2197710	30	0.334	0.299	2.6	25	chr1	29000001	30000000
WE-001	00010	003449M_2379143	3449	003449M	2379143	30	0.595	0.535	4.64	21	chr1	29000001	30000000
WE-001	00010	003449M_2916302	3449	003449M	2916302	30	0.818	0.109	6.378	24	chr1	29000001	30000000
WE-001	00010	003449M_2961421	3449	003449M	2961421	30	0.151	-0.005	1.179	9	chr1	29000001	30000000
WE-001	00010	003449M_479239	3449	003449M	479239	30	0.672	0.371	5.234	18	chr1	29000001	30000000
WE-001	00010	003449M_784103	3449	003449M	784103	30	0.413	0.387	3.221	17	chr1	29000001	30000000
WE-001	00010	003449M_944280	3449	003449M	944280	30	-0.209	-0.042	-1.627	4	chr1	29000001	30000000
WE-001	00010	003449M_949267	3449	003449M	949267	30	0.482	0.364	3.758	27	chr1	29000001	30000000
WE-001	10	005010E_1223513	5010	005010E	1223513	30	0.125	0.099	0.974	11	chr1	29000001	30000000
WE-001	10	005010E_1741823	5010	005010E	1741823	30	0.532	0.303	4.143	19	chr1	29000001	30000000
WE-001	10	005010E_2326434	5010	005010E	2326434	30	0.416	0.467	3.246	22	chr1	29000001	30000000
WE-001	10	005010E_596847	5010	005010E	596847	30	0.635	0.495	4.953	19	chr1	29000001	30000000
WE-001	10	005010E_887038	5010	005010E	887038	30	-0.285	-0.028	-2.22	1	chr1	29000001	30000000
WE-001	10	005010E_996496	5010	005010E	996496	30	0.006	0.065	0.044	6	chr1	29000001	30000000
WE-001	10	005010F_1168976	5010	005010F	1168976	30	-0.136	-0.03	-1.064	0	chr1	29000001	30000000
WE-001	10	005010F_2098131	5010	005010F	2098131	30	0.376	0.295	2.932	22	chr1	29000001	30000000
WE-001	10	005010F_2132911	5010	005010F	2132911	30	0.307	0.13	2.393	13	chr1	29000001	30000000
WE-001	10	005010F_2292907	5010	005010F	2292907	30	0.546	0.371	4.257	17	chr1	29000001	30000000
WE-001	10	005010F_431694	5010	005010F	431694	30	0.458	0.301	3.571	22	chr1	29000001	30000000
WE-001	00010	003449H_36827	3449	003449H	36827	31	0.59	0.633	3.975	17	chr1	30000001	31000000
WE-001	00010	003449J_1799337	3449	003449J	1799337	31	0.643	0.688	4.333	26	chr1	30000001	31000000
WE-001	00010	003449K_1046076	3449	003449K	1046076	31	0.264	0.325	1.777	20	chr1	30000001	31000000
WE-001	00010	003449K_1068787	3449	003449K	1068787	31	0.309	0.169	2.082	19	chr1	30000001	31000000
WE-001	00010	003449K_1157187	3449	003449K	1157187	31	0.097	0.114	0.652	14	chr1	30000001	31000000
WE-001	00010	003449K_1159231	3449	003449K	1159231	31	0.115	0.214	0.777	18	chr1	30000001	31000000
WE-001	00010	003449K_1222741	3449	003449K	1222741	31	0.472	0.382	3.179	23	chr1	30000001	31000000
WE-001	00010	003449K_138198	3449	003449K	138198	31	0.236	0.284	1.592	22	chr1	30000001	31000000
WE-001	00010	003449K_1738491	3449	003449K	1738491	31	0.392	0.38	2.645	22	chr1	30000001	31000000
WE-001	00010	003449K_1784425	3449	003449K	1784425	31	0.08	-0.037	0.537	10	chr1	30000001	31000000
WE-001	00010	003449K_286152	3449	003449K	286152	31	0.478	0.358	3.224	24	chr1	30000001	31000000
WE-001	00010	003449K_291144	3449	003449K	291144	31	-0.127	-0.03	-0.859	5	chr1	30000001	31000000
WE-001	00010	003449K_336828	3449	003449K	336828	31	-0.041	-0.016	-0.275	4	chr1	30000001	31000000
WE-001	00010	003449K_40959	3449	003449K	40959	31	-0.197	-0.007	-1.329	0	chr1	30000001	31000000
WE-001	00010	003449K_483682	3449	003449K	483682	31	-0.1	0.197	-0.675	18	chr1	30000001	31000000
WE-001	00010	003449K_540156	3449	003449K	540156	31	-0.119	-0.046	-0.801	9	chr1	30000001	31000000
WE-001	00010	003449K_651378	3449	003449K	651378	31	0.07	0.278	0.471	20	chr1	30000001	31000000
WE-001	00010	003449K_669737	3449	003449K	669737	31	-0.241	-0.041	-1.622	6	chr1	30000001	31000000
WE-001	00010	003449K_674675	3449	003449K	674675	31	0.33	0.417	2.224	20	chr1	30000001	31000000
WE-001	00010	003449K_67622	3449	003449K	67622	31	0.719	0.598	4.848	22	chr1	30000001	31000000
WE-001	00010	003449K_684286	3449	003449K	684286	31	-0.319	-0.05	-2.148	6	chr1	30000001	31000000
WE-001	00010	003449K_702767	3449	003449K	702767	31	0.631	0.568	4.253	20	chr1	30000001	31000000
WE-001	00010	003449K_731747	3449	003449K	731747	31	-0.041	-0.058	-0.277	8	chr1	30000001	31000000
WE-001	00010	003449K_936305	3449	003449K	936305	31	0.199	0.276	1.343	19	chr1	30000001	31000000
WE-001	00010	003449L_1413923	3449	003449L	1413923	31	0.597	0.728	4.024	23	chr1	30000001	31000000
WE-001	00010	003449L_1831425	3449	003449L	1831425	31	0.257	0.214	1.732	16	chr1	30000001	31000000
WE-001	00010	003449L_1913267	3449	003449L	1913267	31	0.344	0.496	2.32	19	chr1	30000001	31000000
WE-001	00010	003449L_1946371	3449	003449L	1946371	31	0.57	0.576	3.843	18	chr1	30000001	31000000
WE-001	00010	003449L_2040179	3449	003449L	2040179	31	0.482	0.659	3.247	21	chr1	30000001	31000000
WE-001	00010	003449L_2347831	3449	003449L	2347831	31	0.015	-0.015	0.102	7	chr1	30000001	31000000
WE-001	00010	003449L_284886	3449	003449L	284886	31	0.146	0.16	0.982	18	chr1	30000001	31000000
WE-001	00010	003449L_803135	3449	003449L	803135	31	0.131	0.198	0.886	19	chr1	30000001	31000000
WE-001	00010	003449L_96289	3449	003449L	96289	31	0.158	0.22	1.064	29	chr1	30000001	31000000
WE-001	00010	003449M_120038	3449	003449M	120038	31	0.149	-0.012	1.007	13	chr1	30000001	31000000
WE-001	00010	003449M_1517677	3449	003449M	1517677	31	-0.167	0.02	-1.123	32	chr1	30000001	31000000
WE-001	00010	003449M_1824527	3449	003449M	1824527	31	-0.21	-0.028	-1.415	0	chr1	30000001	31000000
WE-001	00010	003449M_1937500	3449	003449M	1937500	31	0.333	0.296	2.243	16	chr1	30000001	31000000
WE-001	00010	003449M_2015941	3449	003449M	2015941	31	0.023	0.117	0.156	13	chr1	30000001	31000000
WE-001	00010	003449M_2197710	3449	003449M	2197710	31	0.178	0.299	1.198	25	chr1	30000001	31000000
WE-001	00010	003449M_2379143	3449	003449M	2379143	31	0.28	0.535	1.888	21	chr1	30000001	31000000
WE-001	00010	003449M_2916302	3449	003449M	2916302	31	0.221	0.109	1.492	24	chr1	30000001	31000000
WE-001	00010	003449M_2961421	3449	003449M	2961421	31	0.02	-0.005	0.133	9	chr1	30000001	31000000
WE-001	00010	003449M_479239	3449	003449M	479239	31	0.445	0.371	3.0	18	chr1	30000001	31000000
WE-001	00010	003449M_784103	3449	003449M	784103	31	0.33	0.387	2.223	17	chr1	30000001	31000000
WE-001	00010	003449M_944280	3449	003449M	944280	31	-0.208	-0.042	-1.402	4	chr1	30000001	31000000
WE-001	00010	003449M_949267	3449	003449M	949267	31	0.25	0.364	1.688	27	chr1	30000001	31000000
WE-001	10	005010E_1223513	5010	005010E	1223513	31	-0.034	0.099	-0.229	11	chr1	30000001	31000000
WE-001	10	005010E_1741823	5010	005010E	1741823	31	0.206	0.303	1.39	19	chr1	30000001	31000000
WE-001	10	005010E_2326434	5010	005010E	2326434	31	0.655	0.467	4.418	22	chr1	30000001	31000000
WE-001	10	005010E_596847	5010	005010E	596847	31	0.554	0.495	3.736	19	chr1	30000001	31000000
WE-001	10	005010E_887038	5010	005010E	887038	31	-0.29	-0.028	-1.952	1	chr1	30000001	31000000
WE-001	10	005010E_996496	5010	005010E	996496	31	-0.032	0.065	-0.214	6	chr1	30000001	31000000
WE-001	10	005010F_1168976	5010	005010F	1168976	31	-0.403	-0.03	-2.718	0	chr1	30000001	31000000
WE-001	10	005010F_2098131	5010	005010F	2098131	31	0.018	0.295	0.122	22	chr1	30000001	31000000
WE-001	10	005010F_2132911	5010	005010F	2132911	31	0.095	0.13	0.639	13	chr1	30000001	31000000
WE-001	10	005010F_2292907	5010	005010F	2292907	31	0.391	0.371	2.636	17	chr1	30000001	31000000
WE-001	10	005010F_431694	5010	005010F	431694	31	0.086	0.301	0.581	22	chr1	30000001	31000000
WE-001	00010	003449H_36827	3449	003449H	36827	32	0.558	0.633	4.059	17	chr1	31000001	32000000
WE-001	00010	003449J_1799337	3449	003449J	1799337	32	0.741	0.688	5.393	26	chr1	31000001	32000000
WE-001	00010	003449K_1046076	3449	003449K	1046076	32	0.404	0.325	2.944	20	chr1	31000001	32000000
WE-001	00010	003449K_1068787	3449	003449K	1068787	32	0.292	0.169	2.122	19	chr1	31000001	32000000
WE-001	00010	003449K_1157187	3449	003449K	1157187	32	0.103	0.114	0.751	14	chr1	31000001	32000000
WE-001	00010	003449K_1159231	3449	003449K	1159231	32	0.244	0.214	1.779	18	chr1	31000001	32000000
WE-001	00010	003449K_1222741	3449	003449K	1222741	32	0.459	0.382	3.338	23	chr1	31000001	32000000
WE-001	00010	003449K_138198	3449	003449K	138198	32	0.231	0.284	1.685	22	chr1	31000001	32000000
WE-001	00010	003449K_1738491	3449	003449K	1738491	32	0.543	0.38	3.956	22	chr1	31000001	32000000
WE-001	00010	003449K_1784425	3449	003449K	1784425	32	0.0	-0.037	0.0	10	chr1	31000001	32000000
WE-001	00010	003449K_286152	3449	003449K	286152	32	0.594	0.358	4.324	24	chr1	31000001	32000000
WE-001	00010	003449K_291144	3449	003449K	291144	32	-0.148	-0.03	-1.076	5	chr1	31000001	32000000
WE-001	00010	003449K_336828	3449	003449K	336828	32	-0.136	-0.016	-0.993	4	chr1	31000001	32000000
WE-001	00010	003449K_40959	3449	003449K	40959	32	0.008	-0.007	0.055	0	chr1	31000001	32000000
WE-001	00010	003449K_483682	3449	003449K	483682	32	0.177	0.197	1.289	18	chr1	31000001	32000000
WE-001	00010	003449K_540156	3449	003449K	540156	32	-0.192	-0.046	-1.399	9	chr1	31000001	32000000
WE-001	00010	003449K_651378	3449	003449K	651378	32	0.131	0.278	0.952	20	chr1	31000001	32000000
WE-001	00010	003449K_669737	3449	003449K	669737	32	-0.244	-0.041	-1.773	6	chr1	31000001	32000000
WE-001	00010	003449K_674675	3449	003449K	674675	32	0.441	0.417	3.211	20	chr1	31000001	32000000
WE-001	00010	003449K_67622	3449	003449K	67622	32	0.615	0.598	4.479	22	chr1	31000001	32000000
WE-001	00010	003449K_684286	3449	003449K	684286	32	-0.029	-0.05	-0.21	6	chr1	31000001	32000000
WE-001	00010	003449K_702767	3449	003449K	702767	32	0.646	0.568	4.706	20	chr1	31000001	32000000
WE-001	00010	003449K_731747	3449	003449K	731747	32	-0.187	-0.058	-1.36	8	chr1	31000001	32000000
WE-001	00010	003449K_936305	3449	003449K	936305	32	0.281	0.276	2.046	19	chr1	31000001	32000000
WE-001	00010	003449L_1413923	3449	003449L	1413923	32	0.704	0.728	5.125	23	chr1	31000001	32000000
WE-001	00010	003449L_1831425	3449	003449L	1831425	32	0.157	0.214	1.141	16	chr1	31000001	32000000
WE-001	00010	003449L_1913267	3449	003449L	1913267	32	0.646	0.496	4.705	19	chr1	31000001	32000000
WE-001	00010	003449L_1946371	3449	003449L	1946371	32	0.498	0.576	3.624	18	chr1	31000001	32000000
WE-001	00010	003449L_2040179	3449	003449L	2040179	32	0.626	0.659	4.555	21	chr1	31000001	32000000
WE-001	00010	003449L_2347831	3449	003449L	2347831	32	-0.062	-0.015	-0.452	7	chr1	31000001	32000000
WE-001	00010	003449L_284886	3449	003449L	284886	32	-0.01	0.16	-0.071	18	chr1	31000001	32000000
WE-001	00010	003449L_803135	3449	003449L	803135	32	0.117	0.198	0.85	19	chr1	31000001	32000000
WE-001	00010	003449L_96289	3449	003449L	96289	32	0.166	0.22	1.211	29	chr1	31000001	32000000
WE-001	00010	003449M_120038	3449	003449M	120038	32	0.208	-0.012	1.516	13	chr1	31000001	32000000
WE-001	00010	003449M_1517677	3449	003449M	1517677	32	-0.267	0.02	-1.945	32	chr1	31000001	32000000
WE-001	00010	003449M_1824527	3449	003449M	1824527	32	-0.248	-0.028	-1.803	0	chr1	31000001	32000000
WE-001	00010	003449M_1937500	3449	003449M	1937500	32	0.108	0.296	0.783	16	chr1	31000001	32000000
WE-001	00010	003449M_2015941	3449	003449M	2015941	32	0.094	0.117	0.684	13	chr1	31000001	32000000
WE-001	00010	003449M_2197710	3449	003449M	2197710	32	0.322	0.299	2.345	25	chr1	31000001	32000000
WE-001	00010	003449M_2379143	3449	003449M	2379143	32	0.499	0.535	3.631	21	chr1	31000001	32000000
WE-001	00010	003449M_2916302	3449	003449M	2916302	32	0.399	0.109	2.903	24	chr1	31000001	32000000
WE-001	00010	003449M_2961421	3449	003449M	2961421	32	-0.057	-0.005	-0.418	9	chr1	31000001	32000000
WE-001	00010	003449M_479239	3449	003449M	479239	32	0.371	0.371	2.698	18	chr1	31000001	32000000
WE-001	00010	003449M_784103	3449	003449M	784103	32	0.433	0.387	3.154	17	chr1	31000001	32000000
WE-001	00010	003449M_944280	3449	003449M	944280	32	-0.212	-0.042	-1.547	4	chr1	31000001	32000000
WE-001	00010	003449M_949267	3449	003449M	949267	32	0.259	0.364	1.887	27	chr1	31000001	32000000
WE-001	10	005010E_1223513	5010	005010E	1223513	32	0.084	0.099	0.609	11	chr1	31000001	32000000
WE-001	10	005010E_1741823	5010	005010E	1741823	32	0.399	0.303	2.908	19	chr1	31000001	32000000
WE-001	10	005010E_2326434	5010	005010E	2326434	32	0.534	0.467	3.89	22	chr1	31000001	32000000
WE-001	10	005010E_596847	5010	005010E	596847	32	0.613	0.495	4.461	19	chr1	31000001	32000000
WE-001	10	005010E_887038	5010	005010E	887038	32	-0.129	-0.028	-0.942	1	chr1	31000001	32000000
WE-001	10	005010E_996496	5010	005010E	996496	32	0.162	0.065	1.179	6	chr1	31000001	32000000
WE-001	10	005010F_1168976	5010	005010F	1168976	32	-0.244	-0.03	-1.775	0	chr1	31000001	32000000
WE-001	10	005010F_2098131	5010	005010F	2098131	32	0.103	0.295	0.752	22	chr1	31000001	32000000
WE-001	10	005010F_2132911	5010	005010F	2132911	32	0.177	0.13	1.287	13	chr1	31000001	32000000
WE-001	10	005010F_2292907	5010	005010F	2292907	32	0.542	0.371	3.946	17	chr1	31000001	32000000
WE-001	10	005010F_431694	5010	005010F	431694	32	0.533	0.301	3.88	22	chr1	31000001	32000000
WE-001	00010	003449H_36827	3449	003449H	36827	33	0.651	0.633	5.989	17	chr1	32000001	33000000
WE-001	00010	003449J_1799337	3449	003449J	1799337	33	0.892	0.688	8.202	26	chr1	32000001	33000000
WE-001	00010	003449K_1046076	3449	003449K	1046076	33	0.379	0.325	3.488	20	chr1	32000001	33000000
WE-001	00010	003449K_1068787	3449	003449K	1068787	33	0.31	0.169	2.85	19	chr1	32000001	33000000
WE-001	00010	003449K_1157187	3449	003449K	1157187	33	0.03	0.114	0.28	14	chr1	32000001	33000000
WE-001	00010	003449K_1159231	3449	003449K	1159231	33	0.262	0.214	2.408	18	chr1	32000001	33000000
WE-001	00010	003449K_1222741	3449	003449K	1222741	33	0.474	0.382	4.358	23	chr1	32000001	33000000
WE-001	00010	003449K_138198	3449	003449K	138198	33	0.35	0.284	3.22	22	chr1	32000001	33000000
WE-001	00010	003449K_1738491	3449	003449K	1738491	33	0.395	0.38	3.631	22	chr1	32000001	33000000
WE-001	00010	003449K_1784425	3449	003449K	1784425	33	-0.054	-0.037	-0.496	10	chr1	32000001	33000000
WE-001	00010	003449K_286152	3449	003449K	286152	33	0.58	0.358	5.337	24	chr1	32000001	33000000
WE-001	00010	003449K_291144	3449	003449K	291144	33	0.382	-0.03	3.514	5	chr1	32000001	33000000
WE-001	00010	003449K_336828	3449	003449K	336828	33	-0.074	-0.016	-0.681	4	chr1	32000001	33000000
WE-001	00010	003449K_40959	3449	003449K	40959	33	0.042	-0.007	0.389	0	chr1	32000001	33000000
WE-001	00010	003449K_483682	3449	003449K	483682	33	0.555	0.197	5.101	18	chr1	32000001	33000000
WE-001	00010	003449K_540156	3449	003449K	540156	33	-0.191	-0.046	-1.756	9	chr1	32000001	33000000
WE-001	00010	003449K_651378	3449	003449K	651378	33	0.367	0.278	3.374	20	chr1	32000001	33000000
WE-001	00010	003449K_669737	3449	003449K	669737	33	0.148	-0.041	1.357	6	chr1	32000001	33000000
WE-001	00010	003449K_674675	3449	003449K	674675	33	0.318	0.417	2.922	20	chr1	32000001	33000000
WE-001	00010	003449K_67622	3449	003449K	67622	33	0.624	0.598	5.738	22	chr1	32000001	33000000
WE-001	00010	003449K_684286	3449	003449K	684286	33	-0.212	-0.05	-1.947	6	chr1	32000001	33000000
WE-001	00010	003449K_702767	3449	003449K	702767	33	0.499	0.568	4.584	20	chr1	32000001	33000000
WE-001	00010	003449K_731747	3449	003449K	731747	33	-0.316	-0.058	-2.91	8	chr1	32000001	33000000
WE-001	00010	003449K_936305	3449	003449K	936305	33	0.388	0.276	3.564	19	chr1	32000001	33000000
WE-001	00010	003449L_1413923	3449	003449L	1413923	33	0.772	0.728	7.102	23	chr1	32000001	33000000
WE-001	00010	003449L_1831425	3449	003449L	1831425	33	0.3	0.214	2.757	16	chr1	32000001	33000000
WE-001	00010	003449L_1913267	3449	003449L	1913267	33	0.521	0.496	4.788	19	chr1	32000001	33000000
WE-001	00010	003449L_1946371	3449	003449L	1946371	33	0.456	0.576	4.192	18	chr1	32000001	33000000
WE-001	00010	003449L_2040179	3449	003449L	2040179	33	0.722	0.659	6.636	21	chr1	32000001	33000000
WE-001	00010	003449L_2347831	3449	003449L	2347831	33	-0.065	-0.015	-0.601	7	chr1	32000001	33000000
WE-001	00010	003449L_284886	3449	003449L	284886	33	0.16	0.16	1.469	18	chr1	32000001	33000000
WE-001	00010	003449L_803135	3449	003449L	803135	33	0.311	0.198	2.863	19	chr1	32000001	33000000
WE-001	00010	003449L_96289	3449	003449L	96289	33	0.325	0.22	2.984	29	chr1	32000001	33000000
WE-001	00010	003449M_120038	3449	003449M	120038	33	0.515	-0.012	4.738	13	chr1	32000001	33000000
WE-001	00010	003449M_1517677	3449	003449M	1517677	33	-0.04	0.02	-0.369	32	chr1	32000001	33000000
WE-001	00010	003449M_1824527	3449	003449M	1824527	33	0.023	-0.028	0.207	0	chr1	32000001	33000000
WE-001	00010	003449M_1937500	3449	003449M	1937500	33	-0.096	0.296	-0.887	16	chr1	32000001	33000000
WE-001	00010	003449M_2015941	3449	003449M	2015941	33	0.203	0.117	1.865	13	chr1	32000001	33000000
WE-001	00010	003449M_2197710	3449	003449M	2197710	33	0.321	0.299	2.952	25	chr1	32000001	33000000
WE-001	00010	003449M_2379143	3449	003449M	2379143	33	0.813	0.535	7.473	21	chr1	32000001	33000000
WE-001	00010	003449M_2916302	3449	003449M	2916302	33	-0.128	0.109	-1.174	24	chr1	32000001	33000000
WE-001	00010	003449M_2961421	3449	003449M	2961421	33	-0.16	-0.005	-1.473	9	chr1	32000001	33000000
WE-001	00010	003449M_479239	3449	003449M	479239	33	0.513	0.371	4.714	18	chr1	32000001	33000000
WE-001	00010	003449M_784103	3449	003449M	784103	33	0.559	0.387	5.141	17	chr1	32000001	33000000
WE-001	00010	003449M_944280	3449	003449M	944280	33	-0.155	-0.042	-1.428	4	chr1	32000001	33000000
WE-001	00010	003449M_949267	3449	003449M	949267	33	0.007	0.364	0.067	27	chr1	32000001	33000000
WE-001	10	005010E_1223513	5010	005010E	1223513	33	0.12	0.099	1.099	11	chr1	32000001	33000000
WE-001	10	005010E_1741823	5010	005010E	1741823	33	0.459	0.303	4.225	19	chr1	32000001	33000000
WE-001	10	005010E_2326434	5010	005010E	2326434	33	0.513	0.467	4.715	22	chr1	32000001	33000000
WE-001	10	005010E_596847	5010	005010E	596847	33	0.436	0.495	4.005	19	chr1	32000001	33000000
WE-001	10	005010E_887038	5010	005010E	887038	33	-0.245	-0.028	-2.253	1	chr1	32000001	33000000
WE-001	10	005010E_996496	5010	005010E	996496	33	0.111	0.065	1.019	6	chr1	32000001	33000000
WE-001	10	005010F_1168976	5010	005010F	1168976	33	-0.107	-0.03	-0.986	0	chr1	32000001	33000000
WE-001	10	005010F_2098131	5010	005010F	2098131	33	0.304	0.295	2.798	22	chr1	32000001	33000000
WE-001	10	005010F_2132911	5010	005010F	2132911	33	0.161	0.13	1.48	13	chr1	32000001	33000000
WE-001	10	005010F_2292907	5010	005010F	2292907	33	0.342	0.371	3.149	17	chr1	32000001	33000000
WE-001	10	005010F_431694	5010	005010F	431694	33	0.758	0.836	6.966	22	chr1	32000001	33000000
WE-001	00010	003449H_36827	3449	003449H	36827	34	0.699	0.633	7.242	17	chr1	33000001	34000000
WE-001	00010	003449J_1799337	3449	003449J	1799337	34	0.648	0.688	6.713	26	chr1	33000001	34000000
WE-001	00010	003449K_1046076	3449	003449K	1046076	34	0.493	0.325	5.108	20	chr1	33000001	34000000
WE-001	00010	003449K_1068787	3449	003449K	1068787	34	0.36	0.169	3.734	19	chr1	33000001	34000000
WE-001	00010	003449K_1157187	3449	003449K	1157187	34	-0.004	0.114	-0.044	14	chr1	33000001	34000000
WE-001	00010	003449K_1159231	3449	003449K	1159231	34	0.211	0.214	2.19	18	chr1	33000001	34000000
WE-001	00010	003449K_1222741	3449	003449K	1222741	34	0.49	0.382	5.08	23	chr1	33000001	34000000
WE-001	00010	003449K_138198	3449	003449K	138198	34	0.363	0.284	3.762	22	chr1	33000001	34000000
WE-001	00010	003449K_1738491	3449	003449K	1738491	34	0.473	0.38	4.898	22	chr1	33000001	34000000
WE-001	00010	003449K_1784425	3449	003449K	1784425	34	-0.051	-0.037	-0.53	10	chr1	33000001	34000000
WE-001	00010	003449K_286152	3449	003449K	286152	34	0.459	0.358	4.761	24	chr1	33000001	34000000
WE-001	00010	003449K_291144	3449	003449K	291144	34	-0.071	-0.03	-0.735	5	chr1	33000001	34000000
WE-001	00010	003449K_336828	3449	003449K	336828	34	-0.144	-0.016	-1.495	4	chr1	33000001	34000000
WE-001	00010	003449K_40959	3449	003449K	40959	34	0.106	-0.007	1.098	0	chr1	33000001	34000000
WE-001	00010	003449K_483682	3449	003449K	483682	34	0.355	0.197	3.681	18	chr1	33000001	34000000
WE-001	00010	003449K_540156	3449	003449K	540156	34	-0.171	-0.046	-1.769	9	chr1	33000001	34000000
WE-001	00010	003449K_651378	3449	003449K	651378	34	0.295	0.278	3.052	20	chr1	33000001	34000000
WE-001	00010	003449K_669737	3449	003449K	669737	34	-0.139	-0.041	-1.436	6	chr1	33000001	34000000
WE-001	00010	003449K_674675	3449	003449K	674675	34	0.406	0.417	4.209	20	chr1	33000001	34000000
WE-001	00010	003449K_67622	3449	003449K	67622	34	0.544	0.598	5.634	22	chr1	33000001	34000000
WE-001	00010	003449K_684286	3449	003449K	684286	34	-0.058	-0.05	-0.598	6	chr1	33000001	34000000
WE-001	00010	003449K_702767	3449	003449K	702767	34	0.659	0.568	6.829	20	chr1	33000001	34000000
WE-001	00010	003449K_731747	3449	003449K	731747	34	-0.32	-0.058	-3.316	8	chr1	33000001	34000000
WE-001	00010	003449K_936305	3449	003449K	936305	34	0.247	0.276	2.555	19	chr1	33000001	34000000
WE-001	00010	003449L_1413923	3449	003449L	1413923	34	0.657	0.728	6.81	23	chr1	33000001	34000000
WE-001	00010	003449L_1831425	3449	003449L	1831425	34	0.22	0.214	2.282	16	chr1	33000001	34000000
WE-001	00010	003449L_1913267	3449	003449L	1913267	34	0.458	0.496	4.747	19	chr1	33000001	34000000
WE-001	00010	003449L_1946371	3449	003449L	1946371	34	0.574	0.576	5.95	18	chr1	33000001	34000000
WE-001	00010	003449L_2040179	3449	003449L	2040179	34	0.854	0.659	8.852	21	chr1	33000001	34000000
WE-001	00010	003449L_2347831	3449	003449L	2347831	34	-0.006	-0.015	-0.064	7	chr1	33000001	34000000
WE-001	00010	003449L_284886	3449	003449L	284886	34	0.143	0.16	1.486	18	chr1	33000001	34000000
WE-001	00010	003449L_803135	3449	003449L	803135	34	-0.035	0.198	-0.361	19	chr1	33000001	34000000
WE-001	00010	003449L_96289	3449	003449L	96289	34	0.102	0.22	1.057	29	chr1	33000001	34000000
WE-001	00010	003449M_120038	3449	003449M	120038	34	0.173	-0.012	1.795	13	chr1	33000001	34000000
WE-001	00010	003449M_1517677	3449	003449M	1517677	34	-0.187	0.02	-1.941	32	chr1	33000001	34000000
WE-001	00010	003449M_1824527	3449	003449M	1824527	34	-0.286	-0.028	-2.967	0	chr1	33000001	34000000
WE-001	00010	003449M_1937500	3449	003449M	1937500	34	0.075	0.296	0.777	16	chr1	33000001	34000000
WE-001	00010	003449M_2015941	3449	003449M	2015941	34	0.098	0.117	1.016	13	chr1	33000001	34000000
WE-001	00010	003449M_2197710	3449	003449M	2197710	34	0.263	0.299	2.724	25	chr1	33000001	34000000
WE-001	00010	003449M_2379143	3449	003449M	2379143	34	0.72	0.535	7.456	21	chr1	33000001	34000000
WE-001	00010	003449M_2916302	3449	003449M	2916302	34	0.463	0.109	4.802	24	chr1	33000001	34000000
WE-001	00010	003449M_2961421	3449	003449M	2961421	34	0.043	-0.005	0.444	9	chr1	33000001	34000000
WE-001	00010	003449M_479239	3449	003449M	479239	34	0.552	0.371	5.723	18	chr1	33000001	34000000
WE-001	00010	003449M_784103	3449	003449M	784103	34	0.399	0.387	4.133	17	chr1	33000001	34000000
WE-001	00010	003449M_944280	3449	003449M	944280	34	-0.021	-0.042	-0.22	4	chr1	33000001	34000000
WE-001	00010	003449M_949267	3449	003449M	949267	34	0.449	0.364	4.655	27	chr1	33000001	34000000
WE-001	10	005010E_1223513	5010	005010E	1223513	34	0.015	0.099	0.153	11	chr1	33000001	34000000
WE-001	10	005010E_1741823	5010	005010E	1741823	34	0.532	0.303	5.517	19	chr1	33000001	34000000
WE-001	10	005010E_2326434	5010	005010E	2326434	34	0.38	0.467	3.935	22	chr1	33000001	34000000
WE-001	10	005010E_596847	5010	005010E	596847	34	0.529	0.495	5.485	19	chr1	33000001	34000000
WE-001	10	005010E_887038	5010	005010E	887038	34	-0.19	-0.028	-1.969	1	chr1	33000001	34000000
WE-001	10	005010E_996496	5010	005010E	996496	34	-0.029	0.065	-0.301	6	chr1	33000001	34000000
WE-001	10	005010F_1168976	5010	005010F	1168976	34	-0.335	-0.03	-3.47	0	chr1	33000001	34000000
WE-001	10	005010F_2098131	5010	005010F	2098131	34	0.37	0.295	3.837	22	chr1	33000001	34000000
WE-001	10	005010F_2132911	5010	005010F	2132911	34	0.155	0.13	1.606	13	chr1	33000001	34000000
WE-001	10	005010F_2292907	5010	005010F	2292907	34	0.508	0.371	5.262	17	chr1	33000001	34000000
WE-001	10	005010F_431694	5010	005010F	431694	34	0.773	0.836	8.014	22	chr1	33000001	34000000
WE-001	00010	003449H_36827	3449	003449H	36827	35	0.655	0.633	5.775	17	chr1	34000001	35000000
WE-001	00010	003449J_1799337	3449	003449J	1799337	35	0.691	0.688	6.095	26	chr1	34000001	35000000
WE-001	00010	003449K_1046076	3449	003449K	1046076	35	0.282	0.325	2.484	20	chr1	34000001	35000000
WE-001	00010	003449K_1068787	3449	003449K	1068787	35	0.321	0.169	2.835	19	chr1	34000001	35000000
WE-001	00010	003449K_1157187	3449	003449K	1157187	35	0.126	0.114	1.107	14	chr1	34000001	35000000
WE-001	00010	003449K_1159231	3449	003449K	1159231	35	0.114	0.214	1.006	18	chr1	34000001	35000000
WE-001	00010	003449K_1222741	3449	003449K	1222741	35	0.399	0.382	3.516	23	chr1	34000001	35000000
WE-001	00010	003449K_138198	3449	003449K	138198	35	0.312	0.284	2.754	22	chr1	34000001	35000000
WE-001	00010	003449K_1738491	3449	003449K	1738491	35	0.464	0.38	4.094	22	chr1	34000001	35000000
WE-001	00010	003449K_1784425	3449	003449K	1784425	35	0.031	-0.037	0.276	10	chr1	34000001	35000000
WE-001	00010	003449K_286152	3449	003449K	286152	35	0.826	0.358	7.286	24	chr1	34000001	35000000
WE-001	00010	003449K_291144	3449	003449K	291144	35	-0.211	-0.03	-1.86	5	chr1	34000001	35000000
WE-001	00010	003449K_336828	3449	003449K	336828	35	-0.054	-0.016	-0.477	4	chr1	34000001	35000000
WE-001	00010	003449K_40959	3449	003449K	40959	35	0.036	-0.007	0.313	0	chr1	34000001	35000000
WE-001	00010	003449K_483682	3449	003449K	483682	35	0.186	0.197	1.644	18	chr1	34000001	35000000
WE-001	00010	003449K_540156	3449	003449K	540156	35	-0.296	-0.046	-2.608	9	chr1	34000001	35000000
WE-001	00010	003449K_651378	3449	003449K	651378	35	0.24	0.278	2.12	20	chr1	34000001	35000000
WE-001	00010	003449K_669737	3449	003449K	669737	35	-0.251	-0.041	-2.216	6	chr1	34000001	35000000
WE-001	00010	003449K_674675	3449	003449K	674675	35	0.365	0.417	3.218	20	chr1	34000001	35000000
WE-001	00010	003449K_67622	3449	003449K	67622	35	0.326	0.598	2.87	22	chr1	34000001	35000000
WE-001	00010	003449K_684286	3449	003449K	684286	35	-0.234	-0.05	-2.066	6	chr1	34000001	35000000
WE-001	00010	003449K_702767	3449	003449K	702767	35	0.459	0.568	4.045	20	chr1	34000001	35000000
WE-001	00010	003449K_731747	3449	003449K	731747	35	-0.226	-0.058	-1.992	8	chr1	34000001	35000000
WE-001	00010	003449K_936305	3449	003449K	936305	35	0.238	0.276	2.096	19	chr1	34000001	35000000
WE-001	00010	003449L_1413923	3449	003449L	1413923	35	0.64	0.728	5.64	23	chr1	34000001	35000000
WE-001	00010	003449L_1831425	3449	003449L	1831425	35	0.314	0.214	2.766	16	chr1	34000001	35000000
WE-001	00010	003449L_1913267	3449	003449L	1913267	35	0.472	0.496	4.166	19	chr1	34000001	35000000
WE-001	00010	003449L_1946371	3449	003449L	1946371	35	0.522	0.576	4.602	18	chr1	34000001	35000000
WE-001	00010	003449L_2040179	3449	003449L	2040179	35	0.579	0.659	5.105	21	chr1	34000001	35000000
WE-001	00010	003449L_2347831	3449	003449L	2347831	35	-0.03	-0.015	-0.262	7	chr1	34000001	35000000
WE-001	00010	003449L_284886	3449	003449L	284886	35	0.08	0.16	0.704	18	chr1	34000001	35000000
WE-001	00010	003449L_803135	3449	003449L	803135	35	0.127	0.198	1.117	19	chr1	34000001	35000000
WE-001	00010	003449L_96289	3449	003449L	96289	35	0.393	0.22	3.464	29	chr1	34000001	35000000
WE-001	00010	003449M_120038	3449	003449M	120038	35	0.515	-0.012	4.544	13	chr1	34000001	35000000
WE-001	00010	003449M_1517677	3449	003449M	1517677	35	0.015	0.02	0.137	32	chr1	34000001	35000000
WE-001	00010	003449M_1824527	3449	003449M	1824527	35	-0.25	-0.028	-2.207	0	chr1	34000001	35000000
WE-001	00010	003449M_1937500	3449	003449M	1937500	35	0.149	0.296	1.315	16	chr1	34000001	35000000
WE-001	00010	003449M_2015941	3449	003449M	2015941	35	0.152	0.117	1.341	13	chr1	34000001	35000000
WE-001	00010	003449M_2197710	3449	003449M	2197710	35	0.338	0.299	2.98	25	chr1	34000001	35000000
WE-001	00010	003449M_2379143	3449	003449M	2379143	35	0.595	0.535	5.243	21	chr1	34000001	35000000
WE-001	00010	003449M_2916302	3449	003449M	2916302	35	0.433	0.109	3.821	24	chr1	34000001	35000000
WE-001	00010	003449M_2961421	3449	003449M	2961421	35	-0.055	-0.005	-0.484	9	chr1	34000001	35000000
WE-001	00010	003449M_479239	3449	003449M	479239	35	0.499	0.371	4.397	18	chr1	34000001	35000000
WE-001	00010	003449M_784103	3449	003449M	784103	35	0.341	0.387	3.007	17	chr1	34000001	35000000
WE-001	00010	003449M_944280	3449	003449M	944280	35	-0.155	-0.042	-1.371	4	chr1	34000001	35000000
WE-001	00010	003449M_949267	3449	003449M	949267	35	0.343	0.364	3.023	27	chr1	34000001	35000000
WE-001	10	005010E_1223513	5010	005010E	1223513	35	0.094	0.099	0.826	11	chr1	34000001	35000000
WE-001	10	005010E_1741823	5010	005010E	1741823	35	0.428	0.303	3.773	19	chr1	34000001	35000000
WE-001	10	005010E_2326434	5010	005010E	2326434	35	0.431	0.467	3.804	22	chr1	34000001	35000000
WE-001	10	005010E_596847	5010	005010E	596847	35	0.516	0.495	4.553	19	chr1	34000001	35000000
WE-001	10	005010E_887038	5010	005010E	887038	35	-0.129	-0.028	-1.141	1	chr1	34000001	35000000
WE-001	10	005010E_996496	5010	005010E	996496	35	0.036	0.065	0.317	6	chr1	34000001	35000000
WE-001	10	005010F_1168976	5010	005010F	1168976	35	-0.249	-0.03	-2.195	0	chr1	34000001	35000000
WE-001	10	005010F_2098131	5010	005010F	2098131	35	0.191	0.295	1.683	22	chr1	34000001	35000000
WE-001	10	005010F_2132911	5010	005010F	2132911	35	0.112	0.13	0.988	13	chr1	34000001	35000000
WE-001	10	005010F_2292907	5010	005010F	2292907	35	0.548	0.371	4.835	17	chr1	34000001	35000000
WE-001	10	005010F_431694	5010	005010F	431694	35	0.622	0.836	5.486	22	chr1	34000001	35000000
WE-001	00010	003449H_36827	3449	003449H	36827	36	0.597	0.633	4.424	17	chr1	35000001	36000000
WE-001	00010	003449J_1799337	3449	003449J	1799337	36	0.73	0.688	5.41	26	chr1	35000001	36000000
WE-001	00010	003449K_1046076	3449	003449K	1046076	36	0.251	0.325	1.858	20	chr1	35000001	36000000
WE-001	00010	003449K_1068787	3449	003449K	1068787	36	0.058	0.169	0.427	19	chr1	35000001	36000000
WE-001	00010	003449K_1157187	3449	003449K	1157187	36	0.048	0.114	0.354	14	chr1	35000001	36000000
WE-001	00010	003449K_1159231	3449	003449K	1159231	36	0.142	0.214	1.055	18	chr1	35000001	36000000
WE-001	00010	003449K_1222741	3449	003449K	1222741	36	0.41	0.382	3.038	23	chr1	35000001	36000000
WE-001	00010	003449K_138198	3449	003449K	138198	36	0.24	0.284	1.782	22	chr1	35000001	36000000
WE-001	00010	003449K_1738491	3449	003449K	1738491	36	0.184	0.38	1.366	22	chr1	35000001	36000000
WE-001	00010	003449K_1784425	3449	003449K	1784425	36	-0.08	-0.037	-0.596	10	chr1	35000001	36000000
WE-001	00010	003449K_286152	3449	003449K	286152	36	0.483	0.358	3.578	24	chr1	35000001	36000000
WE-001	00010	003449K_291144	3449	003449K	291144	36	0.118	-0.03	0.874	5	chr1	35000001	36000000
WE-001	00010	003449K_336828	3449	003449K	336828	36	-0.113	-0.016	-0.84	4	chr1	35000001	36000000
WE-001	00010	003449K_40959	3449	003449K	40959	36	0.099	-0.007	0.736	0	chr1	35000001	36000000
WE-001	00010	003449K_483682	3449	003449K	483682	36	0.197	0.197	1.462	18	chr1	35000001	36000000
WE-001	00010	003449K_540156	3449	003449K	540156	36	-0.304	-0.046	-2.25	9	chr1	35000001	36000000
WE-001	00010	003449K_651378	3449	003449K	651378	36	0.211	0.278	1.565	20	chr1	35000001	36000000
WE-001	00010	003449K_669737	3449	003449K	669737	36	-0.156	-0.041	-1.16	6	chr1	35000001	36000000
WE-001	00010	003449K_674675	3449	003449K	674675	36	0.431	0.417	3.195	20	chr1	35000001	36000000
WE-001	00010	003449K_67622	3449	003449K	67622	36	0.49	0.598	3.631	22	chr1	35000001	36000000
WE-001	00010	003449K_684286	3449	003449K	684286	36	-0.028	-0.05	-0.211	6	chr1	35000001	36000000
WE-001	00010	003449K_702767	3449	003449K	702767	36	0.566	0.568	4.194	20	chr1	35000001	36000000
WE-001	00010	003449K_731747	3449	003449K	731747	36	-0.232	-0.058	-1.723	8	chr1	35000001	36000000
WE-001	00010	003449K_936305	3449	003449K	936305	36	0.271	0.276	2.005	19	chr1	35000001	36000000
WE-001	00010	003449L_1413923	3449	003449L	1413923	36	0.771	0.728	5.711	23	chr1	35000001	36000000
WE-001	00010	003449L_1831425	3449	003449L	1831425	36	0.126	0.214	0.931	16	chr1	35000001	36000000
WE-001	00010	003449L_1913267	3449	003449L	1913267	36	0.56	0.496	4.147	19	chr1	35000001	36000000
WE-001	00010	003449L_1946371	3449	003449L	1946371	36	0.539	0.576	3.991	18	chr1	35000001	36000000
WE-001	00010	003449L_2040179	3449	003449L	2040179	36	0.665	0.659	4.925	21	chr1	35000001	36000000
WE-001	00010	003449L_2347831	3449	003449L	2347831	36	-0.239	-0.015	-1.769	7	chr1	35000001	36000000
WE-001	00010	003449L_284886	3449	003449L	284886	36	0.01	0.16	0.078	18	chr1	35000001	36000000
WE-001	00010	003449L_803135	3449	003449L	803135	36	0.128	0.198	0.949	19	chr1	35000001	36000000
WE-001	00010	003449L_96289	3449	003449L	96289	36	0.374	0.22	2.772	29	chr1	35000001	36000000
WE-001	00010	003449M_120038	3449	003449M	120038	36	0.856	-0.012	6.345	13	chr1	35000001	36000000
WE-001	00010	003449M_1517677	3449	003449M	1517677	36	-0.189	0.02	-1.399	32	chr1	35000001	36000000
WE-001	00010	003449M_1824527	3449	003449M	1824527	36	-0.148	-0.028	-1.097	0	chr1	35000001	36000000
WE-001	00010	003449M_1937500	3449	003449M	1937500	36	-0.111	0.296	-0.82	16	chr1	35000001	36000000
WE-001	00010	003449M_2015941	3449	003449M	2015941	36	0.006	0.117	0.046	13	chr1	35000001	36000000
WE-001	00010	003449M_2197710	3449	003449M	2197710	36	0.376	0.299	2.785	25	chr1	35000001	36000000
WE-001	00010	003449M_2379143	3449	003449M	2379143	36	0.806	0.535	5.971	21	chr1	35000001	36000000
WE-001	00010	003449M_2916302	3449	003449M	2916302	36	0.47	0.109	3.481	24	chr1	35000001	36000000
WE-001	00010	003449M_2961421	3449	003449M	2961421	36	-0.151	-0.005	-1.117	9	chr1	35000001	36000000
WE-001	00010	003449M_479239	3449	003449M	479239	36	0.33	0.371	2.444	18	chr1	35000001	36000000
WE-001	00010	003449M_784103	3449	003449M	784103	36	0.292	0.387	2.162	17	chr1	35000001	36000000
WE-001	00010	003449M_944280	3449	003449M	944280	36	0.001	-0.042	0.01	4	chr1	35000001	36000000
WE-001	00010	003449M_949267	3449	003449M	949267	36	0.474	0.364	3.51	27	chr1	35000001	36000000
WE-001	10	005010E_1223513	5010	005010E	1223513	36	-0.029	0.099	-0.212	11	chr1	35000001	36000000
WE-001	10	005010E_1741823	5010	005010E	1741823	36	0.264	0.303	1.955	19	chr1	35000001	36000000
WE-001	10	005010E_2326434	5010	005010E	2326434	36	0.45	0.467	3.335	22	chr1	35000001	36000000
WE-001	10	005010E_596847	5010	005010E	596847	36	0.381	0.495	2.826	19	chr1	35000001	36000000
WE-001	10	005010E_887038	5010	005010E	887038	36	-0.135	-0.028	-1.001	1	chr1	35000001	36000000
WE-001	10	005010E_996496	5010	005010E	996496	36	0.058	0.065	0.433	6	chr1	35000001	36000000
WE-001	10	005010F_1168976	5010	005010F	1168976	36	-0.176	-0.03	-1.304	0	chr1	35000001	36000000
WE-001	10	005010F_2098131	5010	005010F	2098131	36	0.274	0.295	2.032	22	chr1	35000001	36000000
WE-001	10	005010F_2132911	5010	005010F	2132911	36	0.077	0.13	0.567	13	chr1	35000001	36000000
WE-001	10	005010F_2292907	5010	005010F	2292907	36	0.467	0.371	3.459	17	chr1	35000001	36000000
WE-001	10	005010F_431694	5010	005010F	431694	36	0.8	0.836	5.926	22	chr1	35000001	36000000
WE-001	00010	003449H_36827	3449	003449H	36827	37	0.638	0.633	5.516	17	chr1	36000001	37000000
WE-001	00010	003449J_1799337	3449	003449J	1799337	37	0.63	0.688	5.448	26	chr1	36000001	37000000
WE-001	00010	003449K_1046076	3449	003449K	1046076	37	0.429	0.325	3.706	20	chr1	36000001	37000000
WE-001	00010	003449K_1068787	3449	003449K	1068787	37	0.342	0.169	2.956	19	chr1	36000001	37000000
[truncated: 161,648 more rows]
