# Supplementary material for: Circulating tumor cell heterogeneity in neuroendocrine prostate cancer by single cell copy number analysis
Source: NPJ Precis Oncol. 2021 Aug 12;5:76. doi: 10.1038/s41698-021-00211-1 (PMC8361159; doi:10.1038/s41698-021-00211-1)
Supplement: Supplementary file 4 — Supplementary Data 4 [file 41698_2021_211_MOESM4_ESM.csv]

Project Name	PatientID	CNVID	TubeID	SlideID	CellID	BinID	NorRatio	PredictedCopyNumber	ZScore	LST	BinChr	BinStart	BinEnd
WE-001	00011	003699H_149992	3699	003699H	149992	2	0.027	-0.066	0.178	3	chr1	1000001	2000000
WE-001	00011	003699H_179715	3699	003699H	179715	2	0.086	0.031	0.579	3	chr1	1000001	2000000
WE-001	00011	003699H_391084	3699	003699H	391084	2	-0.056	-0.038	-0.372	9	chr1	1000001	2000000
WE-001	00011	003699H_404589	3699	003699H	404589	2	0.12	-0.002	0.803	3	chr1	1000001	2000000
WE-001	00011	003699H_480465	3699	003699H	480465	2	0.004	0.156	0.028	7	chr1	1000001	2000000
WE-001	00011	003699H_507183	3699	003699H	507183	2	-0.083	0.106	-0.555	1	chr1	1000001	2000000
WE-001	00011	003699H_545007	3699	003699H	545007	2	-0.034	-0.001	-0.23	2	chr1	1000001	2000000
WE-001	00011	003699H_607826	3699	003699H	607826	2	-0.855	-0.005	-5.729	4	chr1	1000001	2000000
WE-001	00011	003699H_9084	3699	003699H	9084	2	-0.083	0.02	-0.559	3	chr1	1000001	2000000
WE-001	00011	003699J_100705	3699	003699J	100705	2	0.036	0.011	0.243	1	chr1	1000001	2000000
WE-001	00011	003699J_106758	3699	003699J	106758	2	0.076	0.004	0.507	3	chr1	1000001	2000000
WE-001	00011	003699J_23279	3699	003699J	23279	2	0.007	0.036	0.047	5	chr1	1000001	2000000
WE-001	00011	003699J_320794	3699	003699J	320794	2	-0.093	-0.138	-0.626	4	chr1	1000001	2000000
WE-001	00011	003699J_77416	3699	003699J	77416	2	0.007	-0.076	0.044	4	chr1	1000001	2000000
WE-001	00011	003699J_88883	3699	003699J	88883	2	-0.042	0.011	-0.279	4	chr1	1000001	2000000
WE-001	00011	003699J_97395	3699	003699J	97395	2	0.083	-0.064	0.555	1	chr1	1000001	2000000
WE-001	00011	003699H_149992	3699	003699H	149992	3	-0.066	-0.066	-0.259	3	chr1	2000001	3000000
WE-001	00011	003699H_179715	3699	003699H	179715	3	-0.455	0.031	-1.78	3	chr1	2000001	3000000
WE-001	00011	003699H_391084	3699	003699H	391084	3	-0.619	-0.038	-2.423	9	chr1	2000001	3000000
WE-001	00011	003699H_404589	3699	003699H	404589	3	-0.391	-0.002	-1.531	3	chr1	2000001	3000000
WE-001	00011	003699H_480465	3699	003699H	480465	3	0.166	0.156	0.649	7	chr1	2000001	3000000
WE-001	00011	003699H_507183	3699	003699H	507183	3	-0.079	0.106	-0.307	1	chr1	2000001	3000000
WE-001	00011	003699H_545007	3699	003699H	545007	3	0.11	-0.001	0.432	2	chr1	2000001	3000000
WE-001	00011	003699H_607826	3699	003699H	607826	3	-0.247	-0.005	-0.966	4	chr1	2000001	3000000
WE-001	00011	003699H_9084	3699	003699H	9084	3	0.187	0.02	0.733	3	chr1	2000001	3000000
WE-001	00011	003699J_100705	3699	003699J	100705	3	-0.052	0.011	-0.202	1	chr1	2000001	3000000
WE-001	00011	003699J_106758	3699	003699J	106758	3	-0.054	0.004	-0.211	3	chr1	2000001	3000000
WE-001	00011	003699J_23279	3699	003699J	23279	3	-0.274	0.036	-1.071	5	chr1	2000001	3000000
WE-001	00011	003699J_320794	3699	003699J	320794	3	-0.123	-0.138	-0.481	4	chr1	2000001	3000000
WE-001	00011	003699J_77416	3699	003699J	77416	3	-0.47	-0.076	-1.839	4	chr1	2000001	3000000
WE-001	00011	003699J_88883	3699	003699J	88883	3	0.085	0.011	0.334	4	chr1	2000001	3000000
WE-001	00011	003699J_97395	3699	003699J	97395	3	-0.173	-0.064	-0.676	1	chr1	2000001	3000000
WE-001	00011	003699H_149992	3699	003699H	149992	4	-0.07	-0.066	-0.374	3	chr1	3000001	4000000
WE-001	00011	003699H_179715	3699	003699H	179715	4	-0.277	0.031	-1.48	3	chr1	3000001	4000000
WE-001	00011	003699H_391084	3699	003699H	391084	4	-0.142	-0.038	-0.759	9	chr1	3000001	4000000
WE-001	00011	003699H_404589	3699	003699H	404589	4	-0.004	-0.002	-0.022	3	chr1	3000001	4000000
WE-001	00011	003699H_480465	3699	003699H	480465	4	0.198	0.156	1.057	7	chr1	3000001	4000000
WE-001	00011	003699H_507183	3699	003699H	507183	4	-0.064	0.106	-0.34	1	chr1	3000001	4000000
WE-001	00011	003699H_545007	3699	003699H	545007	4	-0.141	-0.001	-0.752	2	chr1	3000001	4000000
WE-001	00011	003699H_607826	3699	003699H	607826	4	0.281	-0.005	1.501	4	chr1	3000001	4000000
WE-001	00011	003699H_9084	3699	003699H	9084	4	0.028	0.02	0.152	3	chr1	3000001	4000000
WE-001	00011	003699J_100705	3699	003699J	100705	4	-0.164	0.011	-0.876	1	chr1	3000001	4000000
WE-001	00011	003699J_106758	3699	003699J	106758	4	0.1	0.004	0.537	3	chr1	3000001	4000000
WE-001	00011	003699J_23279	3699	003699J	23279	4	-0.238	0.036	-1.271	5	chr1	3000001	4000000
WE-001	00011	003699J_320794	3699	003699J	320794	4	0.1	-0.138	0.533	4	chr1	3000001	4000000
WE-001	00011	003699J_77416	3699	003699J	77416	4	-0.205	-0.076	-1.095	4	chr1	3000001	4000000
WE-001	00011	003699J_88883	3699	003699J	88883	4	-0.073	0.011	-0.392	4	chr1	3000001	4000000
WE-001	00011	003699J_97395	3699	003699J	97395	4	0.24	-0.064	1.283	1	chr1	3000001	4000000
WE-001	00011	003699H_149992	3699	003699H	149992	5	-0.143	-0.066	-1.538	3	chr1	4000001	5000000
WE-001	00011	003699H_179715	3699	003699H	179715	5	-0.216	0.031	-2.321	3	chr1	4000001	5000000
WE-001	00011	003699H_391084	3699	003699H	391084	5	-0.164	-0.038	-1.76	9	chr1	4000001	5000000
WE-001	00011	003699H_404589	3699	003699H	404589	5	-0.164	-0.002	-1.764	3	chr1	4000001	5000000
WE-001	00011	003699H_480465	3699	003699H	480465	5	0.029	0.156	0.315	7	chr1	4000001	5000000
WE-001	00011	003699H_507183	3699	003699H	507183	5	0.076	0.106	0.814	1	chr1	4000001	5000000
WE-001	00011	003699H_545007	3699	003699H	545007	5	0.027	-0.001	0.294	2	chr1	4000001	5000000
WE-001	00011	003699H_607826	3699	003699H	607826	5	-0.156	-0.005	-1.672	4	chr1	4000001	5000000
WE-001	00011	003699H_9084	3699	003699H	9084	5	-0.192	0.02	-2.069	3	chr1	4000001	5000000
WE-001	00011	003699J_100705	3699	003699J	100705	5	-0.025	0.011	-0.268	1	chr1	4000001	5000000
WE-001	00011	003699J_106758	3699	003699J	106758	5	-0.083	0.004	-0.887	3	chr1	4000001	5000000
WE-001	00011	003699J_23279	3699	003699J	23279	5	-0.059	0.036	-0.636	5	chr1	4000001	5000000
WE-001	00011	003699J_320794	3699	003699J	320794	5	-0.294	-0.138	-3.166	4	chr1	4000001	5000000
WE-001	00011	003699J_77416	3699	003699J	77416	5	-0.217	-0.076	-2.334	4	chr1	4000001	5000000
WE-001	00011	003699J_88883	3699	003699J	88883	5	-0.046	0.011	-0.498	4	chr1	4000001	5000000
WE-001	00011	003699J_97395	3699	003699J	97395	5	0.004	-0.064	0.043	1	chr1	4000001	5000000
WE-001	00011	003699H_149992	3699	003699H	149992	6	0.023	-0.066	0.206	3	chr1	5000001	6000000
WE-001	00011	003699H_179715	3699	003699H	179715	6	-0.369	0.031	-3.268	3	chr1	5000001	6000000
WE-001	00011	003699H_391084	3699	003699H	391084	6	-0.193	-0.038	-1.71	9	chr1	5000001	6000000
WE-001	00011	003699H_404589	3699	003699H	404589	6	-0.074	-0.002	-0.652	3	chr1	5000001	6000000
WE-001	00011	003699H_480465	3699	003699H	480465	6	0.159	0.156	1.409	7	chr1	5000001	6000000
WE-001	00011	003699H_507183	3699	003699H	507183	6	-0.169	0.106	-1.496	1	chr1	5000001	6000000
WE-001	00011	003699H_545007	3699	003699H	545007	6	-0.009	-0.001	-0.076	2	chr1	5000001	6000000
WE-001	00011	003699H_607826	3699	003699H	607826	6	0.122	-0.005	1.078	4	chr1	5000001	6000000
WE-001	00011	003699H_9084	3699	003699H	9084	6	-0.003	0.02	-0.029	3	chr1	5000001	6000000
WE-001	00011	003699J_100705	3699	003699J	100705	6	0.173	0.011	1.536	1	chr1	5000001	6000000
WE-001	00011	003699J_106758	3699	003699J	106758	6	-0.007	0.004	-0.059	3	chr1	5000001	6000000
WE-001	00011	003699J_23279	3699	003699J	23279	6	0.045	0.036	0.397	5	chr1	5000001	6000000
WE-001	00011	003699J_320794	3699	003699J	320794	6	-0.373	-0.138	-3.304	4	chr1	5000001	6000000
WE-001	00011	003699J_77416	3699	003699J	77416	6	-0.125	-0.076	-1.104	4	chr1	5000001	6000000
WE-001	00011	003699J_88883	3699	003699J	88883	6	-0.009	0.011	-0.082	4	chr1	5000001	6000000
WE-001	00011	003699J_97395	3699	003699J	97395	6	-0.176	-0.064	-1.56	1	chr1	5000001	6000000
WE-001	00011	003699H_149992	3699	003699H	149992	7	-0.012	-0.066	-0.096	3	chr1	6000001	7000000
WE-001	00011	003699H_179715	3699	003699H	179715	7	-0.134	0.031	-1.081	3	chr1	6000001	7000000
WE-001	00011	003699H_391084	3699	003699H	391084	7	-0.042	-0.038	-0.334	9	chr1	6000001	7000000
WE-001	00011	003699H_404589	3699	003699H	404589	7	-0.393	-0.002	-3.159	3	chr1	6000001	7000000
WE-001	00011	003699H_480465	3699	003699H	480465	7	-0.006	0.156	-0.047	7	chr1	6000001	7000000
WE-001	00011	003699H_507183	3699	003699H	507183	7	0.03	0.106	0.241	1	chr1	6000001	7000000
WE-001	00011	003699H_545007	3699	003699H	545007	7	0.056	-0.001	0.452	2	chr1	6000001	7000000
WE-001	00011	003699H_607826	3699	003699H	607826	7	0.192	-0.005	1.541	4	chr1	6000001	7000000
WE-001	00011	003699H_9084	3699	003699H	9084	7	0.082	0.02	0.656	3	chr1	6000001	7000000
WE-001	00011	003699J_100705	3699	003699J	100705	7	0.054	0.011	0.434	1	chr1	6000001	7000000
WE-001	00011	003699J_106758	3699	003699J	106758	7	-0.088	0.004	-0.709	3	chr1	6000001	7000000
WE-001	00011	003699J_23279	3699	003699J	23279	7	-0.084	0.036	-0.678	5	chr1	6000001	7000000
WE-001	00011	003699J_320794	3699	003699J	320794	7	-0.044	-0.138	-0.352	4	chr1	6000001	7000000
WE-001	00011	003699J_77416	3699	003699J	77416	7	-0.203	-0.076	-1.633	4	chr1	6000001	7000000
WE-001	00011	003699J_88883	3699	003699J	88883	7	-0.053	0.011	-0.43	4	chr1	6000001	7000000
WE-001	00011	003699J_97395	3699	003699J	97395	7	-0.102	-0.064	-0.823	1	chr1	6000001	7000000
WE-001	00011	003699H_149992	3699	003699H	149992	8	0.017	-0.066	0.14	3	chr1	7000001	8000000
WE-001	00011	003699H_179715	3699	003699H	179715	8	0.27	0.031	2.184	3	chr1	7000001	8000000
WE-001	00011	003699H_391084	3699	003699H	391084	8	0.029	-0.038	0.236	9	chr1	7000001	8000000
WE-001	00011	003699H_404589	3699	003699H	404589	8	-0.084	-0.002	-0.679	3	chr1	7000001	8000000
WE-001	00011	003699H_480465	3699	003699H	480465	8	0.141	0.156	1.142	7	chr1	7000001	8000000
WE-001	00011	003699H_507183	3699	003699H	507183	8	0.334	0.106	2.705	1	chr1	7000001	8000000
WE-001	00011	003699H_545007	3699	003699H	545007	8	-0.023	-0.001	-0.184	2	chr1	7000001	8000000
WE-001	00011	003699H_607826	3699	003699H	607826	8	-0.157	-0.005	-1.269	4	chr1	7000001	8000000
WE-001	00011	003699H_9084	3699	003699H	9084	8	0.047	0.02	0.378	3	chr1	7000001	8000000
WE-001	00011	003699J_100705	3699	003699J	100705	8	0.15	0.011	1.214	1	chr1	7000001	8000000
WE-001	00011	003699J_106758	3699	003699J	106758	8	0.026	0.004	0.212	3	chr1	7000001	8000000
WE-001	00011	003699J_23279	3699	003699J	23279	8	0.121	0.036	0.978	5	chr1	7000001	8000000
WE-001	00011	003699J_320794	3699	003699J	320794	8	0.177	0.198	1.435	4	chr1	7000001	8000000
WE-001	00011	003699J_77416	3699	003699J	77416	8	0.049	-0.076	0.399	4	chr1	7000001	8000000
WE-001	00011	003699J_88883	3699	003699J	88883	8	0.039	0.011	0.316	4	chr1	7000001	8000000
WE-001	00011	003699J_97395	3699	003699J	97395	8	0.116	-0.064	0.943	1	chr1	7000001	8000000
WE-001	00011	003699H_149992	3699	003699H	149992	9	0.21	-0.066	1.052	3	chr1	8000001	9000000
WE-001	00011	003699H_179715	3699	003699H	179715	9	0.701	0.031	3.516	3	chr1	8000001	9000000
WE-001	00011	003699H_391084	3699	003699H	391084	9	-0.215	-0.038	-1.077	9	chr1	8000001	9000000
WE-001	00011	003699H_404589	3699	003699H	404589	9	0.205	-0.002	1.025	3	chr1	8000001	9000000
WE-001	00011	003699H_480465	3699	003699H	480465	9	0.037	0.156	0.188	7	chr1	8000001	9000000
WE-001	00011	003699H_507183	3699	003699H	507183	9	0.092	0.106	0.462	1	chr1	8000001	9000000
WE-001	00011	003699H_545007	3699	003699H	545007	9	-0.004	-0.001	-0.021	2	chr1	8000001	9000000
WE-001	00011	003699H_607826	3699	003699H	607826	9	0.125	-0.005	0.624	4	chr1	8000001	9000000
WE-001	00011	003699H_9084	3699	003699H	9084	9	0.008	0.02	0.04	3	chr1	8000001	9000000
WE-001	00011	003699J_100705	3699	003699J	100705	9	0.064	0.011	0.319	1	chr1	8000001	9000000
WE-001	00011	003699J_106758	3699	003699J	106758	9	-0.058	0.004	-0.292	3	chr1	8000001	9000000
WE-001	00011	003699J_23279	3699	003699J	23279	9	-0.09	0.036	-0.454	5	chr1	8000001	9000000
WE-001	00011	003699J_320794	3699	003699J	320794	9	0.274	0.198	1.373	4	chr1	8000001	9000000
WE-001	00011	003699J_77416	3699	003699J	77416	9	0.116	-0.076	0.581	4	chr1	8000001	9000000
WE-001	00011	003699J_88883	3699	003699J	88883	9	-0.145	0.011	-0.725	4	chr1	8000001	9000000
WE-001	00011	003699J_97395	3699	003699J	97395	9	0.021	-0.064	0.104	1	chr1	8000001	9000000
WE-001	00011	003699H_149992	3699	003699H	149992	10	0.04	-0.066	0.269	3	chr1	9000001	10000000
WE-001	00011	003699H_179715	3699	003699H	179715	10	0.463	0.031	3.135	3	chr1	9000001	10000000
WE-001	00011	003699H_391084	3699	003699H	391084	10	-0.085	-0.038	-0.578	9	chr1	9000001	10000000
WE-001	00011	003699H_404589	3699	003699H	404589	10	-0.044	-0.002	-0.298	3	chr1	9000001	10000000
WE-001	00011	003699H_480465	3699	003699H	480465	10	0.107	0.156	0.724	7	chr1	9000001	10000000
WE-001	00011	003699H_507183	3699	003699H	507183	10	0.408	0.106	2.764	1	chr1	9000001	10000000
WE-001	00011	003699H_545007	3699	003699H	545007	10	-0.096	-0.001	-0.651	2	chr1	9000001	10000000
WE-001	00011	003699H_607826	3699	003699H	607826	10	-0.21	-0.005	-1.423	4	chr1	9000001	10000000
WE-001	00011	003699H_9084	3699	003699H	9084	10	0.089	0.02	0.602	3	chr1	9000001	10000000
WE-001	00011	003699J_100705	3699	003699J	100705	10	0.08	0.011	0.539	1	chr1	9000001	10000000
WE-001	00011	003699J_106758	3699	003699J	106758	10	0.036	0.004	0.247	3	chr1	9000001	10000000
WE-001	00011	003699J_23279	3699	003699J	23279	10	0.111	0.036	0.754	5	chr1	9000001	10000000
WE-001	00011	003699J_320794	3699	003699J	320794	10	0.148	0.198	1.004	4	chr1	9000001	10000000
WE-001	00011	003699J_77416	3699	003699J	77416	10	0.07	-0.076	0.472	4	chr1	9000001	10000000
WE-001	00011	003699J_88883	3699	003699J	88883	10	0.062	0.011	0.417	4	chr1	9000001	10000000
WE-001	00011	003699J_97395	3699	003699J	97395	10	0.073	-0.064	0.497	1	chr1	9000001	10000000
WE-001	00011	003699H_149992	3699	003699H	149992	11	0.011	-0.066	0.117	3	chr1	10000001	11000000
WE-001	00011	003699H_179715	3699	003699H	179715	11	0.577	0.031	6.25	3	chr1	10000001	11000000
WE-001	00011	003699H_391084	3699	003699H	391084	11	-0.23	-0.038	-2.488	9	chr1	10000001	11000000
WE-001	00011	003699H_404589	3699	003699H	404589	11	-0.034	-0.002	-0.369	3	chr1	10000001	11000000
WE-001	00011	003699H_480465	3699	003699H	480465	11	-0.063	0.156	-0.681	7	chr1	10000001	11000000
WE-001	00011	003699H_507183	3699	003699H	507183	11	0.269	0.106	2.916	1	chr1	10000001	11000000
WE-001	00011	003699H_545007	3699	003699H	545007	11	0.139	-0.001	1.507	2	chr1	10000001	11000000
WE-001	00011	003699H_607826	3699	003699H	607826	11	0.032	-0.005	0.343	4	chr1	10000001	11000000
WE-001	00011	003699H_9084	3699	003699H	9084	11	-0.002	0.02	-0.025	3	chr1	10000001	11000000
WE-001	00011	003699J_100705	3699	003699J	100705	11	0.077	0.011	0.829	1	chr1	10000001	11000000
WE-001	00011	003699J_106758	3699	003699J	106758	11	-0.078	0.004	-0.84	3	chr1	10000001	11000000
WE-001	00011	003699J_23279	3699	003699J	23279	11	0.078	0.036	0.845	5	chr1	10000001	11000000
WE-001	00011	003699J_320794	3699	003699J	320794	11	0.193	0.198	2.096	4	chr1	10000001	11000000
WE-001	00011	003699J_77416	3699	003699J	77416	11	-0.022	-0.076	-0.236	4	chr1	10000001	11000000
WE-001	00011	003699J_88883	3699	003699J	88883	11	-0.085	0.011	-0.923	4	chr1	10000001	11000000
WE-001	00011	003699J_97395	3699	003699J	97395	11	0.153	-0.064	1.661	1	chr1	10000001	11000000
WE-001	00011	003699H_149992	3699	003699H	149992	12	0.269	-0.066	1.622	3	chr1	11000001	12000000
WE-001	00011	003699H_179715	3699	003699H	179715	12	-0.1	0.031	-0.605	3	chr1	11000001	12000000
WE-001	00011	003699H_391084	3699	003699H	391084	12	-0.168	-0.038	-1.012	9	chr1	11000001	12000000
WE-001	00011	003699H_404589	3699	003699H	404589	12	0.031	-0.002	0.19	3	chr1	11000001	12000000
WE-001	00011	003699H_480465	3699	003699H	480465	12	0.224	0.156	1.351	7	chr1	11000001	12000000
WE-001	00011	003699H_507183	3699	003699H	507183	12	0.406	0.106	2.45	1	chr1	11000001	12000000
WE-001	00011	003699H_545007	3699	003699H	545007	12	0.086	-0.001	0.52	2	chr1	11000001	12000000
WE-001	00011	003699H_607826	3699	003699H	607826	12	0.188	-0.005	1.133	4	chr1	11000001	12000000
WE-001	00011	003699H_9084	3699	003699H	9084	12	-0.033	0.02	-0.198	3	chr1	11000001	12000000
WE-001	00011	003699J_100705	3699	003699J	100705	12	0.194	0.011	1.174	1	chr1	11000001	12000000
WE-001	00011	003699J_106758	3699	003699J	106758	12	0.02	0.004	0.123	3	chr1	11000001	12000000
WE-001	00011	003699J_23279	3699	003699J	23279	12	0.15	0.036	0.904	5	chr1	11000001	12000000
WE-001	00011	003699J_320794	3699	003699J	320794	12	-0.049	-0.151	-0.297	4	chr1	11000001	12000000
WE-001	00011	003699J_77416	3699	003699J	77416	12	0.07	-0.076	0.421	4	chr1	11000001	12000000
WE-001	00011	003699J_88883	3699	003699J	88883	12	0.12	0.011	0.723	4	chr1	11000001	12000000
WE-001	00011	003699J_97395	3699	003699J	97395	12	0.0	-0.064	0.0	1	chr1	11000001	12000000
WE-001	00011	003699H_149992	3699	003699H	149992	13	0.184	-0.066	1.871	3	chr1	12000001	13000000
WE-001	00011	003699H_179715	3699	003699H	179715	13	0.29	0.031	2.947	3	chr1	12000001	13000000
WE-001	00011	003699H_391084	3699	003699H	391084	13	-0.105	-0.038	-1.067	9	chr1	12000001	13000000
WE-001	00011	003699H_404589	3699	003699H	404589	13	-0.062	-0.002	-0.631	3	chr1	12000001	13000000
WE-001	00011	003699H_480465	3699	003699H	480465	13	0.148	0.156	1.506	7	chr1	12000001	13000000
WE-001	00011	003699H_507183	3699	003699H	507183	13	-0.29	0.106	-2.942	1	chr1	12000001	13000000
WE-001	00011	003699H_545007	3699	003699H	545007	13	-0.057	-0.001	-0.575	2	chr1	12000001	13000000
WE-001	00011	003699H_607826	3699	003699H	607826	13	-0.265	-0.005	-2.693	4	chr1	12000001	13000000
WE-001	00011	003699H_9084	3699	003699H	9084	13	-0.049	0.02	-0.498	3	chr1	12000001	13000000
WE-001	00011	003699J_100705	3699	003699J	100705	13	0.072	0.011	0.731	1	chr1	12000001	13000000
WE-001	00011	003699J_106758	3699	003699J	106758	13	0.176	0.004	1.782	3	chr1	12000001	13000000
WE-001	00011	003699J_23279	3699	003699J	23279	13	0.234	0.036	2.371	5	chr1	12000001	13000000
WE-001	00011	003699J_320794	3699	003699J	320794	13	-0.047	-0.151	-0.475	4	chr1	12000001	13000000
WE-001	00011	003699J_77416	3699	003699J	77416	13	-0.331	-0.076	-3.362	4	chr1	12000001	13000000
WE-001	00011	003699J_88883	3699	003699J	88883	13	0.068	0.011	0.686	4	chr1	12000001	13000000
WE-001	00011	003699J_97395	3699	003699J	97395	13	0.085	-0.064	0.861	1	chr1	12000001	13000000
WE-001	00011	003699H_149992	3699	003699H	149992	14	-0.032	-0.066	-0.213	3	chr1	13000001	14000000
WE-001	00011	003699H_179715	3699	003699H	179715	14	-0.042	0.031	-0.283	3	chr1	13000001	14000000
WE-001	00011	003699H_391084	3699	003699H	391084	14	-0.164	-0.038	-1.096	9	chr1	13000001	14000000
WE-001	00011	003699H_404589	3699	003699H	404589	14	-0.196	-0.002	-1.303	3	chr1	13000001	14000000
WE-001	00011	003699H_480465	3699	003699H	480465	14	0.399	0.156	2.658	7	chr1	13000001	14000000
WE-001	00011	003699H_507183	3699	003699H	507183	14	-0.408	0.106	-2.721	1	chr1	13000001	14000000
WE-001	00011	003699H_545007	3699	003699H	545007	14	0.045	-0.001	0.3	2	chr1	13000001	14000000
WE-001	00011	003699H_607826	3699	003699H	607826	14	-0.14	-0.005	-0.93	4	chr1	13000001	14000000
WE-001	00011	003699H_9084	3699	003699H	9084	14	-0.219	0.02	-1.46	3	chr1	13000001	14000000
WE-001	00011	003699J_100705	3699	003699J	100705	14	0.1	0.011	0.666	1	chr1	13000001	14000000
WE-001	00011	003699J_106758	3699	003699J	106758	14	0.025	0.004	0.168	3	chr1	13000001	14000000
WE-001	00011	003699J_23279	3699	003699J	23279	14	0.084	0.036	0.559	5	chr1	13000001	14000000
WE-001	00011	003699J_320794	3699	003699J	320794	14	-0.206	-0.151	-1.374	4	chr1	13000001	14000000
WE-001	00011	003699J_77416	3699	003699J	77416	14	-0.048	-0.076	-0.321	4	chr1	13000001	14000000
WE-001	00011	003699J_88883	3699	003699J	88883	14	0.086	0.011	0.572	4	chr1	13000001	14000000
WE-001	00011	003699J_97395	3699	003699J	97395	14	-0.249	-0.064	-1.659	1	chr1	13000001	14000000
WE-001	00011	003699H_149992	3699	003699H	149992	15	0.054	-0.066	0.496	3	chr1	14000001	15000000
WE-001	00011	003699H_179715	3699	003699H	179715	15	0.182	0.031	1.67	3	chr1	14000001	15000000
WE-001	00011	003699H_391084	3699	003699H	391084	15	-0.197	-0.038	-1.803	9	chr1	14000001	15000000
WE-001	00011	003699H_404589	3699	003699H	404589	15	-0.128	-0.002	-1.177	3	chr1	14000001	15000000
WE-001	00011	003699H_480465	3699	003699H	480465	15	0.343	0.156	3.142	7	chr1	14000001	15000000
WE-001	00011	003699H_507183	3699	003699H	507183	15	0.075	0.106	0.685	1	chr1	14000001	15000000
WE-001	00011	003699H_545007	3699	003699H	545007	15	-0.137	-0.001	-1.252	2	chr1	14000001	15000000
WE-001	00011	003699H_607826	3699	003699H	607826	15	-0.305	-0.005	-2.8	4	chr1	14000001	15000000
WE-001	00011	003699H_9084	3699	003699H	9084	15	-0.11	0.02	-1.011	3	chr1	14000001	15000000
WE-001	00011	003699J_100705	3699	003699J	100705	15	-0.036	0.011	-0.326	1	chr1	14000001	15000000
WE-001	00011	003699J_106758	3699	003699J	106758	15	0.068	0.004	0.627	3	chr1	14000001	15000000
WE-001	00011	003699J_23279	3699	003699J	23279	15	0.302	0.036	2.768	5	chr1	14000001	15000000
WE-001	00011	003699J_320794	3699	003699J	320794	15	-0.269	-0.151	-2.465	4	chr1	14000001	15000000
WE-001	00011	003699J_77416	3699	003699J	77416	15	-0.045	-0.076	-0.41	4	chr1	14000001	15000000
WE-001	00011	003699J_88883	3699	003699J	88883	15	0.147	0.011	1.35	4	chr1	14000001	15000000
WE-001	00011	003699J_97395	3699	003699J	97395	15	-0.048	-0.064	-0.444	1	chr1	14000001	15000000
WE-001	00011	003699H_149992	3699	003699H	149992	16	-0.087	-0.066	-1.179	3	chr1	15000001	16000000
WE-001	00011	003699H_179715	3699	003699H	179715	16	0.043	0.031	0.582	3	chr1	15000001	16000000
WE-001	00011	003699H_391084	3699	003699H	391084	16	-0.125	-0.038	-1.69	9	chr1	15000001	16000000
WE-001	00011	003699H_404589	3699	003699H	404589	16	-0.025	-0.002	-0.345	3	chr1	15000001	16000000
WE-001	00011	003699H_480465	3699	003699H	480465	16	0.138	0.156	1.867	7	chr1	15000001	16000000
WE-001	00011	003699H_507183	3699	003699H	507183	16	0.002	0.106	0.026	1	chr1	15000001	16000000
WE-001	00011	003699H_545007	3699	003699H	545007	16	0.004	-0.001	0.059	2	chr1	15000001	16000000
WE-001	00011	003699H_607826	3699	003699H	607826	16	-0.03	-0.005	-0.405	4	chr1	15000001	16000000
WE-001	00011	003699H_9084	3699	003699H	9084	16	-0.092	0.02	-1.248	3	chr1	15000001	16000000
WE-001	00011	003699J_100705	3699	003699J	100705	16	0.143	0.011	1.941	1	chr1	15000001	16000000
WE-001	00011	003699J_106758	3699	003699J	106758	16	0.157	0.004	2.136	3	chr1	15000001	16000000
WE-001	00011	003699J_23279	3699	003699J	23279	16	-0.113	0.036	-1.529	5	chr1	15000001	16000000
WE-001	00011	003699J_320794	3699	003699J	320794	16	-0.185	-0.151	-2.514	4	chr1	15000001	16000000
WE-001	00011	003699J_77416	3699	003699J	77416	16	-0.117	-0.076	-1.589	4	chr1	15000001	16000000
WE-001	00011	003699J_88883	3699	003699J	88883	16	0.001	0.011	0.011	4	chr1	15000001	16000000
WE-001	00011	003699J_97395	3699	003699J	97395	16	-0.032	-0.064	-0.434	1	chr1	15000001	16000000
WE-001	00011	003699H_149992	3699	003699H	149992	17	0.135	-0.066	0.918	3	chr1	16000001	17000000
WE-001	00011	003699H_179715	3699	003699H	179715	17	0.126	0.031	0.86	3	chr1	16000001	17000000
WE-001	00011	003699H_391084	3699	003699H	391084	17	0.017	-0.038	0.119	9	chr1	16000001	17000000
WE-001	00011	003699H_404589	3699	003699H	404589	17	0.061	-0.002	0.414	3	chr1	16000001	17000000
WE-001	00011	003699H_480465	3699	003699H	480465	17	0.095	0.156	0.648	7	chr1	16000001	17000000
WE-001	00011	003699H_507183	3699	003699H	507183	17	0.205	0.106	1.402	1	chr1	16000001	17000000
WE-001	00011	003699H_545007	3699	003699H	545007	17	0.108	-0.001	0.739	2	chr1	16000001	17000000
WE-001	00011	003699H_607826	3699	003699H	607826	17	-0.153	-0.005	-1.042	4	chr1	16000001	17000000
WE-001	00011	003699H_9084	3699	003699H	9084	17	-0.142	0.02	-0.972	3	chr1	16000001	17000000
WE-001	00011	003699J_100705	3699	003699J	100705	17	0.047	0.011	0.319	1	chr1	16000001	17000000
WE-001	00011	003699J_106758	3699	003699J	106758	17	0.208	0.004	1.42	3	chr1	16000001	17000000
WE-001	00011	003699J_23279	3699	003699J	23279	17	0.109	0.036	0.744	5	chr1	16000001	17000000
WE-001	00011	003699J_320794	3699	003699J	320794	17	0.2	0.143	1.369	4	chr1	16000001	17000000
WE-001	00011	003699J_77416	3699	003699J	77416	17	0.206	-0.076	1.406	4	chr1	16000001	17000000
WE-001	00011	003699J_88883	3699	003699J	88883	17	0.108	0.011	0.735	4	chr1	16000001	17000000
WE-001	00011	003699J_97395	3699	003699J	97395	17	0.029	-0.064	0.201	1	chr1	16000001	17000000
WE-001	00011	003699H_149992	3699	003699H	149992	18	0.162	-0.066	0.81	3	chr1	17000001	18000000
WE-001	00011	003699H_179715	3699	003699H	179715	18	-0.231	0.031	-1.157	3	chr1	17000001	18000000
WE-001	00011	003699H_391084	3699	003699H	391084	18	-0.22	-0.038	-1.102	9	chr1	17000001	18000000
WE-001	00011	003699H_404589	3699	003699H	404589	18	-0.231	-0.002	-1.156	3	chr1	17000001	18000000
WE-001	00011	003699H_480465	3699	003699H	480465	18	0.015	0.156	0.077	7	chr1	17000001	18000000
WE-001	00011	003699H_507183	3699	003699H	507183	18	0.15	0.106	0.751	1	chr1	17000001	18000000
WE-001	00011	003699H_545007	3699	003699H	545007	18	-0.174	-0.001	-0.873	2	chr1	17000001	18000000
WE-001	00011	003699H_607826	3699	003699H	607826	18	-0.011	-0.005	-0.053	4	chr1	17000001	18000000
WE-001	00011	003699H_9084	3699	003699H	9084	18	0.008	0.02	0.042	3	chr1	17000001	18000000
WE-001	00011	003699J_100705	3699	003699J	100705	18	-0.034	0.011	-0.169	1	chr1	17000001	18000000
WE-001	00011	003699J_106758	3699	003699J	106758	18	-0.212	0.004	-1.062	3	chr1	17000001	18000000
WE-001	00011	003699J_23279	3699	003699J	23279	18	0.103	0.036	0.514	5	chr1	17000001	18000000
WE-001	00011	003699J_320794	3699	003699J	320794	18	-0.052	0.143	-0.261	4	chr1	17000001	18000000
WE-001	00011	003699J_77416	3699	003699J	77416	18	-0.145	-0.076	-0.728	4	chr1	17000001	18000000
WE-001	00011	003699J_88883	3699	003699J	88883	18	0.087	0.011	0.435	4	chr1	17000001	18000000
WE-001	00011	003699J_97395	3699	003699J	97395	18	-0.159	-0.064	-0.797	1	chr1	17000001	18000000
WE-001	00011	003699H_149992	3699	003699H	149992	19	-0.107	-0.066	-0.583	3	chr1	18000001	19000000
WE-001	00011	003699H_179715	3699	003699H	179715	19	0.072	0.031	0.391	3	chr1	18000001	19000000
WE-001	00011	003699H_391084	3699	003699H	391084	19	-0.119	-0.038	-0.649	9	chr1	18000001	19000000
WE-001	00011	003699H_404589	3699	003699H	404589	19	0.089	-0.002	0.483	3	chr1	18000001	19000000
WE-001	00011	003699H_480465	3699	003699H	480465	19	0.183	0.156	1.0	7	chr1	18000001	19000000
WE-001	00011	003699H_507183	3699	003699H	507183	19	0.294	0.106	1.602	1	chr1	18000001	19000000
WE-001	00011	003699H_545007	3699	003699H	545007	19	-0.002	-0.001	-0.008	2	chr1	18000001	19000000
WE-001	00011	003699H_607826	3699	003699H	607826	19	0.038	-0.005	0.21	4	chr1	18000001	19000000
WE-001	00011	003699H_9084	3699	003699H	9084	19	-0.032	0.02	-0.177	3	chr1	18000001	19000000
WE-001	00011	003699J_100705	3699	003699J	100705	19	-0.151	0.011	-0.823	1	chr1	18000001	19000000
WE-001	00011	003699J_106758	3699	003699J	106758	19	-0.132	0.004	-0.718	3	chr1	18000001	19000000
WE-001	00011	003699J_23279	3699	003699J	23279	19	0.12	0.036	0.653	5	chr1	18000001	19000000
WE-001	00011	003699J_320794	3699	003699J	320794	19	0.062	0.143	0.34	4	chr1	18000001	19000000
WE-001	00011	003699J_77416	3699	003699J	77416	19	-0.308	-0.076	-1.681	4	chr1	18000001	19000000
WE-001	00011	003699J_88883	3699	003699J	88883	19	0.105	0.011	0.574	4	chr1	18000001	19000000
WE-001	00011	003699J_97395	3699	003699J	97395	19	0.186	-0.064	1.013	1	chr1	18000001	19000000
WE-001	00011	003699H_149992	3699	003699H	149992	20	-0.014	-0.066	-0.129	3	chr1	19000001	20000000
WE-001	00011	003699H_179715	3699	003699H	179715	20	0.155	0.031	1.413	3	chr1	19000001	20000000
WE-001	00011	003699H_391084	3699	003699H	391084	20	-0.222	-0.038	-2.031	9	chr1	19000001	20000000
WE-001	00011	003699H_404589	3699	003699H	404589	20	-0.041	-0.002	-0.378	3	chr1	19000001	20000000
WE-001	00011	003699H_480465	3699	003699H	480465	20	-0.058	0.156	-0.531	7	chr1	19000001	20000000
WE-001	00011	003699H_507183	3699	003699H	507183	20	0.355	0.106	3.241	1	chr1	19000001	20000000
WE-001	00011	003699H_545007	3699	003699H	545007	20	0.018	-0.001	0.164	2	chr1	19000001	20000000
WE-001	00011	003699H_607826	3699	003699H	607826	20	-0.492	-0.005	-4.5	4	chr1	19000001	20000000
WE-001	00011	003699H_9084	3699	003699H	9084	20	-0.091	0.02	-0.833	3	chr1	19000001	20000000
WE-001	00011	003699J_100705	3699	003699J	100705	20	-0.156	0.011	-1.43	1	chr1	19000001	20000000
WE-001	00011	003699J_106758	3699	003699J	106758	20	-0.024	0.004	-0.216	3	chr1	19000001	20000000
WE-001	00011	003699J_23279	3699	003699J	23279	20	-0.054	0.036	-0.496	5	chr1	19000001	20000000
WE-001	00011	003699J_320794	3699	003699J	320794	20	0.318	0.143	2.906	4	chr1	19000001	20000000
WE-001	00011	003699J_77416	3699	003699J	77416	20	-0.172	-0.076	-1.568	4	chr1	19000001	20000000
WE-001	00011	003699J_88883	3699	003699J	88883	20	-0.048	0.011	-0.438	4	chr1	19000001	20000000
WE-001	00011	003699J_97395	3699	003699J	97395	20	0.0	-0.064	0.001	1	chr1	19000001	20000000
WE-001	00011	003699H_149992	3699	003699H	149992	21	0.075	-0.066	0.491	3	chr1	20000001	21000000
WE-001	00011	003699H_179715	3699	003699H	179715	21	0.026	0.031	0.168	3	chr1	20000001	21000000
WE-001	00011	003699H_391084	3699	003699H	391084	21	-0.097	-0.038	-0.633	9	chr1	20000001	21000000
WE-001	00011	003699H_404589	3699	003699H	404589	21	-0.039	-0.002	-0.251	3	chr1	20000001	21000000
WE-001	00011	003699H_480465	3699	003699H	480465	21	0.117	0.156	0.759	7	chr1	20000001	21000000
WE-001	00011	003699H_507183	3699	003699H	507183	21	0.205	0.106	1.334	1	chr1	20000001	21000000
WE-001	00011	003699H_545007	3699	003699H	545007	21	0.104	-0.001	0.679	2	chr1	20000001	21000000
WE-001	00011	003699H_607826	3699	003699H	607826	21	0.19	-0.005	1.239	4	chr1	20000001	21000000
WE-001	00011	003699H_9084	3699	003699H	9084	21	-0.168	0.02	-1.095	3	chr1	20000001	21000000
WE-001	00011	003699J_100705	3699	003699J	100705	21	-0.03	0.011	-0.192	1	chr1	20000001	21000000
WE-001	00011	003699J_106758	3699	003699J	106758	21	-0.379	0.004	-2.469	3	chr1	20000001	21000000
WE-001	00011	003699J_23279	3699	003699J	23279	21	0.082	0.036	0.533	5	chr1	20000001	21000000
WE-001	00011	003699J_320794	3699	003699J	320794	21	0.167	0.143	1.089	4	chr1	20000001	21000000
WE-001	00011	003699J_77416	3699	003699J	77416	21	-0.065	-0.076	-0.423	4	chr1	20000001	21000000
WE-001	00011	003699J_88883	3699	003699J	88883	21	0.048	0.011	0.313	4	chr1	20000001	21000000
WE-001	00011	003699J_97395	3699	003699J	97395	21	-0.187	-0.064	-1.217	1	chr1	20000001	21000000
WE-001	00011	003699H_149992	3699	003699H	149992	22	-0.084	-0.066	-0.606	3	chr1	21000001	22000000
WE-001	00011	003699H_179715	3699	003699H	179715	22	0.179	0.031	1.291	3	chr1	21000001	22000000
WE-001	00011	003699H_391084	3699	003699H	391084	22	-0.25	-0.038	-1.803	9	chr1	21000001	22000000
WE-001	00011	003699H_404589	3699	003699H	404589	22	-0.016	-0.002	-0.113	3	chr1	21000001	22000000
WE-001	00011	003699H_480465	3699	003699H	480465	22	0.048	0.156	0.345	7	chr1	21000001	22000000
WE-001	00011	003699H_507183	3699	003699H	507183	22	0.513	0.106	3.7	1	chr1	21000001	22000000
WE-001	00011	003699H_545007	3699	003699H	545007	22	-0.182	-0.001	-1.314	2	chr1	21000001	22000000
WE-001	00011	003699H_607826	3699	003699H	607826	22	-0.341	-0.005	-2.457	4	chr1	21000001	22000000
WE-001	00011	003699H_9084	3699	003699H	9084	22	-0.212	0.02	-1.532	3	chr1	21000001	22000000
WE-001	00011	003699J_100705	3699	003699J	100705	22	-0.019	0.011	-0.138	1	chr1	21000001	22000000
WE-001	00011	003699J_106758	3699	003699J	106758	22	-0.15	0.004	-1.08	3	chr1	21000001	22000000
WE-001	00011	003699J_23279	3699	003699J	23279	22	-0.195	0.036	-1.407	5	chr1	21000001	22000000
WE-001	00011	003699J_320794	3699	003699J	320794	22	0.143	0.143	1.032	4	chr1	21000001	22000000
WE-001	00011	003699J_77416	3699	003699J	77416	22	0.006	-0.076	0.041	4	chr1	21000001	22000000
WE-001	00011	003699J_88883	3699	003699J	88883	22	-0.07	0.011	-0.506	4	chr1	21000001	22000000
WE-001	00011	003699J_97395	3699	003699J	97395	22	-0.338	-0.064	-2.436	1	chr1	21000001	22000000
WE-001	00011	003699H_149992	3699	003699H	149992	23	0.092	-0.066	0.602	3	chr1	22000001	23000000
WE-001	00011	003699H_179715	3699	003699H	179715	23	0.421	0.031	2.755	3	chr1	22000001	23000000
WE-001	00011	003699H_391084	3699	003699H	391084	23	0.015	-0.038	0.101	9	chr1	22000001	23000000
WE-001	00011	003699H_404589	3699	003699H	404589	23	0.139	-0.002	0.911	3	chr1	22000001	23000000
WE-001	00011	003699H_480465	3699	003699H	480465	23	0.183	0.156	1.195	7	chr1	22000001	23000000
WE-001	00011	003699H_507183	3699	003699H	507183	23	0.016	0.106	0.107	1	chr1	22000001	23000000
WE-001	00011	003699H_545007	3699	003699H	545007	23	-0.138	-0.001	-0.905	2	chr1	22000001	23000000
WE-001	00011	003699H_607826	3699	003699H	607826	23	0.012	-0.005	0.081	4	chr1	22000001	23000000
WE-001	00011	003699H_9084	3699	003699H	9084	23	-0.016	0.02	-0.103	3	chr1	22000001	23000000
WE-001	00011	003699J_100705	3699	003699J	100705	23	-0.018	0.011	-0.118	1	chr1	22000001	23000000
WE-001	00011	003699J_106758	3699	003699J	106758	23	0.053	0.004	0.35	3	chr1	22000001	23000000
WE-001	00011	003699J_23279	3699	003699J	23279	23	0.366	0.036	2.395	5	chr1	22000001	23000000
WE-001	00011	003699J_320794	3699	003699J	320794	23	0.236	0.143	1.542	4	chr1	22000001	23000000
WE-001	00011	003699J_77416	3699	003699J	77416	23	0.237	-0.076	1.549	4	chr1	22000001	23000000
WE-001	00011	003699J_88883	3699	003699J	88883	23	0.065	0.011	0.424	4	chr1	22000001	23000000
WE-001	00011	003699J_97395	3699	003699J	97395	23	0.356	-0.064	2.329	1	chr1	22000001	23000000
WE-001	00011	003699H_149992	3699	003699H	149992	24	0.322	-0.066	5.292	3	chr1	23000001	24000000
WE-001	00011	003699H_179715	3699	003699H	179715	24	0.376	0.031	6.175	3	chr1	23000001	24000000
WE-001	00011	003699H_391084	3699	003699H	391084	24	-0.223	-0.038	-3.663	9	chr1	23000001	24000000
WE-001	00011	003699H_404589	3699	003699H	404589	24	0.025	-0.002	0.403	3	chr1	23000001	24000000
WE-001	00011	003699H_480465	3699	003699H	480465	24	0.149	0.156	2.442	7	chr1	23000001	24000000
WE-001	00011	003699H_507183	3699	003699H	507183	24	0.367	0.587	6.029	1	chr1	23000001	24000000
WE-001	00011	003699H_545007	3699	003699H	545007	24	0.076	-0.001	1.244	2	chr1	23000001	24000000
WE-001	00011	003699H_607826	3699	003699H	607826	24	-0.237	-0.005	-3.896	4	chr1	23000001	24000000
WE-001	00011	003699H_9084	3699	003699H	9084	24	-0.056	0.02	-0.922	3	chr1	23000001	24000000
WE-001	00011	003699J_100705	3699	003699J	100705	24	0.031	0.011	0.503	1	chr1	23000001	24000000
WE-001	00011	003699J_106758	3699	003699J	106758	24	0.048	0.004	0.787	3	chr1	23000001	24000000
WE-001	00011	003699J_23279	3699	003699J	23279	24	0.016	0.036	0.264	5	chr1	23000001	24000000
WE-001	00011	003699J_320794	3699	003699J	320794	24	0.163	0.143	2.677	4	chr1	23000001	24000000
WE-001	00011	003699J_77416	3699	003699J	77416	24	0.13	-0.076	2.132	4	chr1	23000001	24000000
WE-001	00011	003699J_88883	3699	003699J	88883	24	-0.078	0.011	-1.28	4	chr1	23000001	24000000
WE-001	00011	003699J_97395	3699	003699J	97395	24	0.153	-0.064	2.509	1	chr1	23000001	24000000
WE-001	00011	003699H_149992	3699	003699H	149992	25	-0.049	-0.066	-0.376	3	chr1	24000001	25000000
WE-001	00011	003699H_179715	3699	003699H	179715	25	0.057	0.031	0.437	3	chr1	24000001	25000000
WE-001	00011	003699H_391084	3699	003699H	391084	25	-0.169	-0.038	-1.288	9	chr1	24000001	25000000
WE-001	00011	003699H_404589	3699	003699H	404589	25	-0.026	-0.002	-0.2	3	chr1	24000001	25000000
WE-001	00011	003699H_480465	3699	003699H	480465	25	0.121	0.156	0.925	7	chr1	24000001	25000000
WE-001	00011	003699H_507183	3699	003699H	507183	25	0.837	0.587	6.383	1	chr1	24000001	25000000
WE-001	00011	003699H_545007	3699	003699H	545007	25	-0.078	-0.001	-0.595	2	chr1	24000001	25000000
WE-001	00011	003699H_607826	3699	003699H	607826	25	0.014	-0.005	0.105	4	chr1	24000001	25000000
WE-001	00011	003699H_9084	3699	003699H	9084	25	0.053	0.02	0.407	3	chr1	24000001	25000000
WE-001	00011	003699J_100705	3699	003699J	100705	25	0.071	0.011	0.542	1	chr1	24000001	25000000
WE-001	00011	003699J_106758	3699	003699J	106758	25	0.043	0.004	0.329	3	chr1	24000001	25000000
WE-001	00011	003699J_23279	3699	003699J	23279	25	-0.163	0.036	-1.24	5	chr1	24000001	25000000
WE-001	00011	003699J_320794	3699	003699J	320794	25	0.251	0.143	1.913	4	chr1	24000001	25000000
WE-001	00011	003699J_77416	3699	003699J	77416	25	0.137	-0.076	1.048	4	chr1	24000001	25000000
WE-001	00011	003699J_88883	3699	003699J	88883	25	-0.025	0.011	-0.194	4	chr1	24000001	25000000
WE-001	00011	003699J_97395	3699	003699J	97395	25	-0.044	-0.064	-0.335	1	chr1	24000001	25000000
WE-001	00011	003699H_149992	3699	003699H	149992	26	0.05	-0.066	0.485	3	chr1	25000001	26000000
WE-001	00011	003699H_179715	3699	003699H	179715	26	0.048	0.031	0.472	3	chr1	25000001	26000000
WE-001	00011	003699H_391084	3699	003699H	391084	26	-0.101	-0.038	-0.989	9	chr1	25000001	26000000
WE-001	00011	003699H_404589	3699	003699H	404589	26	-0.081	-0.002	-0.794	3	chr1	25000001	26000000
WE-001	00011	003699H_480465	3699	003699H	480465	26	-0.137	0.156	-1.342	7	chr1	25000001	26000000
WE-001	00011	003699H_507183	3699	003699H	507183	26	0.639	0.587	6.25	1	chr1	25000001	26000000
WE-001	00011	003699H_545007	3699	003699H	545007	26	0.148	-0.001	1.45	2	chr1	25000001	26000000
WE-001	00011	003699H_607826	3699	003699H	607826	26	0.052	-0.005	0.514	4	chr1	25000001	26000000
WE-001	00011	003699H_9084	3699	003699H	9084	26	-0.16	0.02	-1.562	3	chr1	25000001	26000000
WE-001	00011	003699J_100705	3699	003699J	100705	26	0.042	0.011	0.41	1	chr1	25000001	26000000
WE-001	00011	003699J_106758	3699	003699J	106758	26	0.044	0.004	0.431	3	chr1	25000001	26000000
WE-001	00011	003699J_23279	3699	003699J	23279	26	0.233	0.036	2.278	5	chr1	25000001	26000000
WE-001	00011	003699J_320794	3699	003699J	320794	26	0.375	0.143	3.672	4	chr1	25000001	26000000
WE-001	00011	003699J_77416	3699	003699J	77416	26	0.276	-0.076	2.702	4	chr1	25000001	26000000
WE-001	00011	003699J_88883	3699	003699J	88883	26	0.015	0.011	0.147	4	chr1	25000001	26000000
WE-001	00011	003699J_97395	3699	003699J	97395	26	-0.009	-0.064	-0.085	1	chr1	25000001	26000000
WE-001	00011	003699H_149992	3699	003699H	149992	27	0.025	-0.066	0.164	3	chr1	26000001	27000000
WE-001	00011	003699H_179715	3699	003699H	179715	27	0.336	0.031	2.178	3	chr1	26000001	27000000
WE-001	00011	003699H_391084	3699	003699H	391084	27	-0.333	-0.038	-2.154	9	chr1	26000001	27000000
WE-001	00011	003699H_404589	3699	003699H	404589	27	-0.181	-0.002	-1.17	3	chr1	26000001	27000000
WE-001	00011	003699H_480465	3699	003699H	480465	27	0.036	0.156	0.236	7	chr1	26000001	27000000
WE-001	00011	003699H_507183	3699	003699H	507183	27	0.683	0.587	4.421	1	chr1	26000001	27000000
WE-001	00011	003699H_545007	3699	003699H	545007	27	-0.049	-0.001	-0.317	2	chr1	26000001	27000000
WE-001	00011	003699H_607826	3699	003699H	607826	27	-0.125	-0.005	-0.811	4	chr1	26000001	27000000
WE-001	00011	003699H_9084	3699	003699H	9084	27	-0.239	0.02	-1.55	3	chr1	26000001	27000000
WE-001	00011	003699J_100705	3699	003699J	100705	27	0.052	0.011	0.335	1	chr1	26000001	27000000
WE-001	00011	003699J_106758	3699	003699J	106758	27	0.024	0.004	0.156	3	chr1	26000001	27000000
WE-001	00011	003699J_23279	3699	003699J	23279	27	1.05	0.669	6.797	5	chr1	26000001	27000000
WE-001	00011	003699J_320794	3699	003699J	320794	27	0.325	0.143	2.104	4	chr1	26000001	27000000
WE-001	00011	003699J_77416	3699	003699J	77416	27	0.299	-0.076	1.938	4	chr1	26000001	27000000
WE-001	00011	003699J_88883	3699	003699J	88883	27	-0.065	0.011	-0.421	4	chr1	26000001	27000000
WE-001	00011	003699J_97395	3699	003699J	97395	27	0.03	-0.064	0.195	1	chr1	26000001	27000000
WE-001	00011	003699H_149992	3699	003699H	149992	28	-0.09	-0.066	-0.996	3	chr1	27000001	28000000
WE-001	00011	003699H_179715	3699	003699H	179715	28	0.232	0.031	2.571	3	chr1	27000001	28000000
WE-001	00011	003699H_391084	3699	003699H	391084	28	-0.215	-0.038	-2.381	9	chr1	27000001	28000000
WE-001	00011	003699H_404589	3699	003699H	404589	28	-0.119	-0.002	-1.322	3	chr1	27000001	28000000
WE-001	00011	003699H_480465	3699	003699H	480465	28	0.118	0.156	1.314	7	chr1	27000001	28000000
WE-001	00011	003699H_507183	3699	003699H	507183	28	0.549	0.587	6.089	1	chr1	27000001	28000000
WE-001	00011	003699H_545007	3699	003699H	545007	28	-0.091	-0.001	-1.004	2	chr1	27000001	28000000
WE-001	00011	003699H_607826	3699	003699H	607826	28	-0.137	-0.005	-1.514	4	chr1	27000001	28000000
WE-001	00011	003699H_9084	3699	003699H	9084	28	-0.126	0.02	-1.394	3	chr1	27000001	28000000
WE-001	00011	003699J_100705	3699	003699J	100705	28	0.085	0.011	0.938	1	chr1	27000001	28000000
WE-001	00011	003699J_106758	3699	003699J	106758	28	-0.051	0.004	-0.564	3	chr1	27000001	28000000
WE-001	00011	003699J_23279	3699	003699J	23279	28	0.96	0.669	10.646	5	chr1	27000001	28000000
WE-001	00011	003699J_320794	3699	003699J	320794	28	0.282	0.143	3.13	4	chr1	27000001	28000000
WE-001	00011	003699J_77416	3699	003699J	77416	28	-0.111	-0.076	-1.231	4	chr1	27000001	28000000
WE-001	00011	003699J_88883	3699	003699J	88883	28	-0.103	0.011	-1.138	4	chr1	27000001	28000000
WE-001	00011	003699J_97395	3699	003699J	97395	28	0.163	-0.064	1.809	1	chr1	27000001	28000000
WE-001	00011	003699H_149992	3699	003699H	149992	29	0.338	-0.066	2.115	3	chr1	28000001	29000000
WE-001	00011	003699H_179715	3699	003699H	179715	29	0.349	0.031	2.182	3	chr1	28000001	29000000
WE-001	00011	003699H_391084	3699	003699H	391084	29	-0.249	-0.038	-1.558	9	chr1	28000001	29000000
WE-001	00011	003699H_404589	3699	003699H	404589	29	0.03	-0.002	0.187	3	chr1	28000001	29000000
WE-001	00011	003699H_480465	3699	003699H	480465	29	0.502	0.156	3.139	7	chr1	28000001	29000000
WE-001	00011	003699H_507183	3699	003699H	507183	29	0.448	0.587	2.798	1	chr1	28000001	29000000
WE-001	00011	003699H_545007	3699	003699H	545007	29	0.046	-0.001	0.286	2	chr1	28000001	29000000
WE-001	00011	003699H_607826	3699	003699H	607826	29	-0.333	-0.005	-2.082	4	chr1	28000001	29000000
WE-001	00011	003699H_9084	3699	003699H	9084	29	-0.056	0.02	-0.348	3	chr1	28000001	29000000
WE-001	00011	003699J_100705	3699	003699J	100705	29	0.195	0.011	1.22	1	chr1	28000001	29000000
WE-001	00011	003699J_106758	3699	003699J	106758	29	0.035	0.004	0.22	3	chr1	28000001	29000000
WE-001	00011	003699J_23279	3699	003699J	23279	29	0.151	0.669	0.944	5	chr1	28000001	29000000
WE-001	00011	003699J_320794	3699	003699J	320794	29	0.188	0.143	1.173	4	chr1	28000001	29000000
WE-001	00011	003699J_77416	3699	003699J	77416	29	0.272	-0.076	1.702	4	chr1	28000001	29000000
WE-001	00011	003699J_88883	3699	003699J	88883	29	-0.038	0.011	-0.235	4	chr1	28000001	29000000
WE-001	00011	003699J_97395	3699	003699J	97395	29	-0.05	-0.064	-0.311	1	chr1	28000001	29000000
WE-001	00011	003699H_149992	3699	003699H	149992	30	0.182	-0.066	1.42	3	chr1	29000001	30000000
WE-001	00011	003699H_179715	3699	003699H	179715	30	-0.342	0.031	-2.666	3	chr1	29000001	30000000
WE-001	00011	003699H_391084	3699	003699H	391084	30	-0.135	-0.038	-1.048	9	chr1	29000001	30000000
WE-001	00011	003699H_404589	3699	003699H	404589	30	-0.143	-0.002	-1.118	3	chr1	29000001	30000000
WE-001	00011	003699H_480465	3699	003699H	480465	30	0.06	0.156	0.467	7	chr1	29000001	30000000
WE-001	00011	003699H_507183	3699	003699H	507183	30	0.13	0.093	1.013	1	chr1	29000001	30000000
WE-001	00011	003699H_545007	3699	003699H	545007	30	0.197	-0.001	1.533	2	chr1	29000001	30000000
WE-001	00011	003699H_607826	3699	003699H	607826	30	-0.082	-0.005	-0.639	4	chr1	29000001	30000000
WE-001	00011	003699H_9084	3699	003699H	9084	30	0.095	0.02	0.739	3	chr1	29000001	30000000
WE-001	00011	003699J_100705	3699	003699J	100705	30	0.017	0.011	0.129	1	chr1	29000001	30000000
WE-001	00011	003699J_106758	3699	003699J	106758	30	0.078	0.004	0.607	3	chr1	29000001	30000000
WE-001	00011	003699J_23279	3699	003699J	23279	30	-0.089	0.669	-0.694	5	chr1	29000001	30000000
WE-001	00011	003699J_320794	3699	003699J	320794	30	0.104	0.143	0.809	4	chr1	29000001	30000000
WE-001	00011	003699J_77416	3699	003699J	77416	30	-0.077	-0.076	-0.598	4	chr1	29000001	30000000
WE-001	00011	003699J_88883	3699	003699J	88883	30	0.033	0.011	0.257	4	chr1	29000001	30000000
WE-001	00011	003699J_97395	3699	003699J	97395	30	0.136	-0.064	1.06	1	chr1	29000001	30000000
WE-001	00011	003699H_149992	3699	003699H	149992	31	0.027	-0.066	0.179	3	chr1	30000001	31000000
WE-001	00011	003699H_179715	3699	003699H	179715	31	-0.237	0.031	-1.595	3	chr1	30000001	31000000
WE-001	00011	003699H_391084	3699	003699H	391084	31	-0.073	-0.038	-0.494	9	chr1	30000001	31000000
WE-001	00011	003699H_404589	3699	003699H	404589	31	-0.107	-0.002	-0.72	3	chr1	30000001	31000000
WE-001	00011	003699H_480465	3699	003699H	480465	31	0.065	0.156	0.441	7	chr1	30000001	31000000
WE-001	00011	003699H_507183	3699	003699H	507183	31	-0.135	0.093	-0.907	1	chr1	30000001	31000000
WE-001	00011	003699H_545007	3699	003699H	545007	31	-0.177	-0.001	-1.195	2	chr1	30000001	31000000
WE-001	00011	003699H_607826	3699	003699H	607826	31	-0.123	-0.005	-0.831	4	chr1	30000001	31000000
WE-001	00011	003699H_9084	3699	003699H	9084	31	-0.234	0.02	-1.58	3	chr1	30000001	31000000
WE-001	00011	003699J_100705	3699	003699J	100705	31	-0.242	0.011	-1.633	1	chr1	30000001	31000000
WE-001	00011	003699J_106758	3699	003699J	106758	31	-0.054	0.004	-0.366	3	chr1	30000001	31000000
WE-001	00011	003699J_23279	3699	003699J	23279	31	0.469	0.669	3.159	5	chr1	30000001	31000000
WE-001	00011	003699J_320794	3699	003699J	320794	31	0.006	0.143	0.038	4	chr1	30000001	31000000
WE-001	00011	003699J_77416	3699	003699J	77416	31	-0.325	-0.076	-2.189	4	chr1	30000001	31000000
WE-001	00011	003699J_88883	3699	003699J	88883	31	-0.115	0.011	-0.775	4	chr1	30000001	31000000
WE-001	00011	003699J_97395	3699	003699J	97395	31	-0.208	-0.064	-1.401	1	chr1	30000001	31000000
WE-001	00011	003699H_149992	3699	003699H	149992	32	0.128	-0.066	0.93	3	chr1	31000001	32000000
WE-001	00011	003699H_179715	3699	003699H	179715	32	-0.018	0.031	-0.132	3	chr1	31000001	32000000
WE-001	00011	003699H_391084	3699	003699H	391084	32	-0.212	-0.038	-1.545	9	chr1	31000001	32000000
WE-001	00011	003699H_404589	3699	003699H	404589	32	-0.038	-0.002	-0.274	3	chr1	31000001	32000000
WE-001	00011	003699H_480465	3699	003699H	480465	32	0.009	0.156	0.069	7	chr1	31000001	32000000
WE-001	00011	003699H_507183	3699	003699H	507183	32	0.194	0.093	1.415	1	chr1	31000001	32000000
WE-001	00011	003699H_545007	3699	003699H	545007	32	0.099	-0.001	0.721	2	chr1	31000001	32000000
WE-001	00011	003699H_607826	3699	003699H	607826	32	0.044	-0.005	0.318	4	chr1	31000001	32000000
WE-001	00011	003699H_9084	3699	003699H	9084	32	-0.202	0.02	-1.469	3	chr1	31000001	32000000
WE-001	00011	003699J_100705	3699	003699J	100705	32	0.006	0.011	0.041	1	chr1	31000001	32000000
WE-001	00011	003699J_106758	3699	003699J	106758	32	-0.22	0.004	-1.599	3	chr1	31000001	32000000
WE-001	00011	003699J_23279	3699	003699J	23279	32	0.556	0.669	4.045	5	chr1	31000001	32000000
WE-001	00011	003699J_320794	3699	003699J	320794	32	0.016	0.143	0.119	4	chr1	31000001	32000000
WE-001	00011	003699J_77416	3699	003699J	77416	32	-0.218	-0.076	-1.59	4	chr1	31000001	32000000
WE-001	00011	003699J_88883	3699	003699J	88883	32	-0.087	0.011	-0.631	4	chr1	31000001	32000000
WE-001	00011	003699J_97395	3699	003699J	97395	32	-0.08	-0.064	-0.585	1	chr1	31000001	32000000
WE-001	00011	003699H_149992	3699	003699H	149992	33	0.201	-0.066	1.852	3	chr1	32000001	33000000
WE-001	00011	003699H_179715	3699	003699H	179715	33	0.3	0.031	2.756	3	chr1	32000001	33000000
WE-001	00011	003699H_391084	3699	003699H	391084	33	-0.161	-0.038	-1.482	9	chr1	32000001	33000000
WE-001	00011	003699H_404589	3699	003699H	404589	33	-0.111	-0.002	-1.017	3	chr1	32000001	33000000
WE-001	00011	003699H_480465	3699	003699H	480465	33	0.025	0.156	0.231	7	chr1	32000001	33000000
WE-001	00011	003699H_507183	3699	003699H	507183	33	0.4	0.093	3.681	1	chr1	32000001	33000000
WE-001	00011	003699H_545007	3699	003699H	545007	33	0.227	-0.001	2.083	2	chr1	32000001	33000000
WE-001	00011	003699H_607826	3699	003699H	607826	33	-0.01	-0.005	-0.089	4	chr1	32000001	33000000
WE-001	00011	003699H_9084	3699	003699H	9084	33	0.046	0.02	0.421	3	chr1	32000001	33000000
WE-001	00011	003699J_100705	3699	003699J	100705	33	0.134	0.011	1.23	1	chr1	32000001	33000000
WE-001	00011	003699J_106758	3699	003699J	106758	33	0.056	0.004	0.511	3	chr1	32000001	33000000
WE-001	00011	003699J_23279	3699	003699J	23279	33	0.679	0.669	6.245	5	chr1	32000001	33000000
WE-001	00011	003699J_320794	3699	003699J	320794	33	0.235	0.143	2.161	4	chr1	32000001	33000000
WE-001	00011	003699J_77416	3699	003699J	77416	33	0.119	-0.076	1.097	4	chr1	32000001	33000000
WE-001	00011	003699J_88883	3699	003699J	88883	33	0.057	0.011	0.527	4	chr1	32000001	33000000
WE-001	00011	003699J_97395	3699	003699J	97395	33	0.013	-0.064	0.123	1	chr1	32000001	33000000
WE-001	00011	003699H_149992	3699	003699H	149992	34	-0.052	-0.066	-0.537	3	chr1	33000001	34000000
WE-001	00011	003699H_179715	3699	003699H	179715	34	0.127	0.031	1.314	3	chr1	33000001	34000000
WE-001	00011	003699H_391084	3699	003699H	391084	34	-0.173	-0.038	-1.788	9	chr1	33000001	34000000
WE-001	00011	003699H_404589	3699	003699H	404589	34	-0.174	-0.002	-1.804	3	chr1	33000001	34000000
WE-001	00011	003699H_480465	3699	003699H	480465	34	0.305	0.156	3.161	7	chr1	33000001	34000000
WE-001	00011	003699H_507183	3699	003699H	507183	34	-0.128	0.093	-1.33	1	chr1	33000001	34000000
WE-001	00011	003699H_545007	3699	003699H	545007	34	-0.037	-0.001	-0.379	2	chr1	33000001	34000000
WE-001	00011	003699H_607826	3699	003699H	607826	34	-0.218	-0.005	-2.255	4	chr1	33000001	34000000
WE-001	00011	003699H_9084	3699	003699H	9084	34	-0.059	0.02	-0.611	3	chr1	33000001	34000000
WE-001	00011	003699J_100705	3699	003699J	100705	34	-0.009	0.011	-0.096	1	chr1	33000001	34000000
WE-001	00011	003699J_106758	3699	003699J	106758	34	-0.119	0.004	-1.235	3	chr1	33000001	34000000
WE-001	00011	003699J_23279	3699	003699J	23279	34	0.561	0.669	5.812	5	chr1	33000001	34000000
WE-001	00011	003699J_320794	3699	003699J	320794	34	0.085	0.143	0.877	4	chr1	33000001	34000000
WE-001	00011	003699J_77416	3699	003699J	77416	34	-0.05	-0.076	-0.521	4	chr1	33000001	34000000
WE-001	00011	003699J_88883	3699	003699J	88883	34	0.086	0.011	0.888	4	chr1	33000001	34000000
WE-001	00011	003699J_97395	3699	003699J	97395	34	-0.054	-0.064	-0.555	1	chr1	33000001	34000000
WE-001	00011	003699H_149992	3699	003699H	149992	35	-0.024	-0.066	-0.213	3	chr1	34000001	35000000
WE-001	00011	003699H_179715	3699	003699H	179715	35	-0.164	0.031	-1.448	3	chr1	34000001	35000000
WE-001	00011	003699H_391084	3699	003699H	391084	35	-0.112	-0.038	-0.989	9	chr1	34000001	35000000
WE-001	00011	003699H_404589	3699	003699H	404589	35	-0.148	-0.002	-1.308	3	chr1	34000001	35000000
WE-001	00011	003699H_480465	3699	003699H	480465	35	0.178	0.156	1.566	7	chr1	34000001	35000000
WE-001	00011	003699H_507183	3699	003699H	507183	35	0.151	0.093	1.335	1	chr1	34000001	35000000
WE-001	00011	003699H_545007	3699	003699H	545007	35	-0.033	-0.001	-0.294	2	chr1	34000001	35000000
WE-001	00011	003699H_607826	3699	003699H	607826	35	-0.113	-0.005	-0.996	4	chr1	34000001	35000000
WE-001	00011	003699H_9084	3699	003699H	9084	35	0.073	0.02	0.643	3	chr1	34000001	35000000
WE-001	00011	003699J_100705	3699	003699J	100705	35	-0.143	0.011	-1.265	1	chr1	34000001	35000000
WE-001	00011	003699J_106758	3699	003699J	106758	35	0.056	0.004	0.494	3	chr1	34000001	35000000
WE-001	00011	003699J_23279	3699	003699J	23279	35	0.706	0.669	6.226	5	chr1	34000001	35000000
WE-001	00011	003699J_320794	3699	003699J	320794	35	-0.098	0.143	-0.866	4	chr1	34000001	35000000
WE-001	00011	003699J_77416	3699	003699J	77416	35	-0.264	-0.076	-2.327	4	chr1	34000001	35000000
WE-001	00011	003699J_88883	3699	003699J	88883	35	-0.042	0.011	-0.368	4	chr1	34000001	35000000
WE-001	00011	003699J_97395	3699	003699J	97395	35	0.068	-0.064	0.598	1	chr1	34000001	35000000
WE-001	00011	003699H_149992	3699	003699H	149992	36	-0.049	-0.066	-0.36	3	chr1	35000001	36000000
WE-001	00011	003699H_179715	3699	003699H	179715	36	0.157	0.031	1.161	3	chr1	35000001	36000000
WE-001	00011	003699H_391084	3699	003699H	391084	36	-0.229	-0.038	-1.695	9	chr1	35000001	36000000
WE-001	00011	003699H_404589	3699	003699H	404589	36	-0.267	-0.002	-1.979	3	chr1	35000001	36000000
WE-001	00011	003699H_480465	3699	003699H	480465	36	0.356	0.156	2.635	7	chr1	35000001	36000000
WE-001	00011	003699H_507183	3699	003699H	507183	36	0.314	0.093	2.33	1	chr1	35000001	36000000
WE-001	00011	003699H_545007	3699	003699H	545007	36	-0.033	-0.001	-0.246	2	chr1	35000001	36000000
WE-001	00011	003699H_607826	3699	003699H	607826	36	-0.536	-0.005	-3.973	4	chr1	35000001	36000000
WE-001	00011	003699H_9084	3699	003699H	9084	36	-0.131	0.02	-0.968	3	chr1	35000001	36000000
WE-001	00011	003699J_100705	3699	003699J	100705	36	0.068	0.011	0.503	1	chr1	35000001	36000000
WE-001	00011	003699J_106758	3699	003699J	106758	36	0.177	0.004	1.308	3	chr1	35000001	36000000
WE-001	00011	003699J_23279	3699	003699J	23279	36	0.81	0.669	5.999	5	chr1	35000001	36000000
WE-001	00011	003699J_320794	3699	003699J	320794	36	-0.013	0.143	-0.096	4	chr1	35000001	36000000
WE-001	00011	003699J_77416	3699	003699J	77416	36	0.083	-0.076	0.616	4	chr1	35000001	36000000
WE-001	00011	003699J_88883	3699	003699J	88883	36	0.028	0.011	0.204	4	chr1	35000001	36000000
WE-001	00011	003699J_97395	3699	003699J	97395	36	0.029	-0.064	0.214	1	chr1	35000001	36000000
WE-001	00011	003699H_149992	3699	003699H	149992	37	-0.019	-0.066	-0.165	3	chr1	36000001	37000000
WE-001	00011	003699H_179715	3699	003699H	179715	37	0.012	0.031	0.1	3	chr1	36000001	37000000
WE-001	00011	003699H_391084	3699	003699H	391084	37	-0.185	-0.038	-1.601	9	chr1	36000001	37000000
WE-001	00011	003699H_404589	3699	003699H	404589	37	-0.108	-0.002	-0.93	3	chr1	36000001	37000000
WE-001	00011	003699H_480465	3699	003699H	480465	37	-0.005	0.156	-0.045	7	chr1	36000001	37000000
WE-001	00011	003699H_507183	3699	003699H	507183	37	0.055	0.093	0.475	1	chr1	36000001	37000000
WE-001	00011	003699H_545007	3699	003699H	545007	37	-0.059	-0.001	-0.514	2	chr1	36000001	37000000
WE-001	00011	003699H_607826	3699	003699H	607826	37	0.012	-0.005	0.105	4	chr1	36000001	37000000
WE-001	00011	003699H_9084	3699	003699H	9084	37	-0.079	0.02	-0.68	3	chr1	36000001	37000000
WE-001	00011	003699J_100705	3699	003699J	100705	37	0.004	0.011	0.037	1	chr1	36000001	37000000
WE-001	00011	003699J_106758	3699	003699J	106758	37	0.172	0.004	1.486	3	chr1	36000001	37000000
WE-001	00011	003699J_23279	3699	003699J	23279	37	0.485	0.669	4.189	5	chr1	36000001	37000000
WE-001	00011	003699J_320794	3699	003699J	320794	37	0.235	0.143	2.03	4	chr1	36000001	37000000
WE-001	00011	003699J_77416	3699	003699J	77416	37	-0.134	-0.076	-1.158	4	chr1	36000001	37000000
WE-001	00011	003699J_88883	3699	003699J	88883	37	-0.234	0.011	-2.019	4	chr1	36000001	37000000
WE-001	00011	003699J_97395	3699	003699J	97395	37	-0.057	-0.064	-0.494	1	chr1	36000001	37000000
WE-001	00011	003699H_149992	3699	003699H	149992	38	-0.096	-0.066	-1.346	3	chr1	37000001	38000000
WE-001	00011	003699H_179715	3699	003699H	179715	38	-0.163	0.031	-2.285	3	chr1	37000001	38000000
WE-001	00011	003699H_391084	3699	003699H	391084	38	-0.172	-0.038	-2.415	9	chr1	37000001	38000000
WE-001	00011	003699H_404589	3699	003699H	404589	38	-0.062	-0.002	-0.872	3	chr1	37000001	38000000
WE-001	00011	003699H_480465	3699	003699H	480465	38	0.077	0.156	1.076	7	chr1	37000001	38000000
WE-001	00011	003699H_507183	3699	003699H	507183	38	0.426	0.093	5.982	1	chr1	37000001	38000000
WE-001	00011	003699H_545007	3699	003699H	545007	38	-0.112	-0.001	-1.57	2	chr1	37000001	38000000
WE-001	00011	003699H_607826	3699	003699H	607826	38	0.063	-0.005	0.886	4	chr1	37000001	38000000
WE-001	00011	003699H_9084	3699	003699H	9084	38	-0.086	0.02	-1.21	3	chr1	37000001	38000000
WE-001	00011	003699J_100705	3699	003699J	100705	38	0.187	0.011	2.624	1	chr1	37000001	38000000
WE-001	00011	003699J_106758	3699	003699J	106758	38	-0.05	0.004	-0.707	3	chr1	37000001	38000000
WE-001	00011	003699J_23279	3699	003699J	23279	38	0.836	0.669	11.743	5	chr1	37000001	38000000
WE-001	00011	003699J_320794	3699	003699J	320794	38	0.303	0.143	4.254	4	chr1	37000001	38000000
WE-001	00011	003699J_77416	3699	003699J	77416	38	-0.307	-0.076	-4.31	4	chr1	37000001	38000000
WE-001	00011	003699J_88883	3699	003699J	88883	38	-0.152	0.011	-2.139	4	chr1	37000001	38000000
WE-001	00011	003699J_97395	3699	003699J	97395	38	-0.036	-0.064	-0.499	1	chr1	37000001	38000000
WE-001	00011	003699H_149992	3699	003699H	149992	39	0.077	-0.066	0.628	3	chr1	38000001	39000000
WE-001	00011	003699H_179715	3699	003699H	179715	39	-0.153	0.031	-1.24	3	chr1	38000001	39000000
WE-001	00011	003699H_391084	3699	003699H	391084	39	0.093	-0.038	0.755	9	chr1	38000001	39000000
WE-001	00011	003699H_404589	3699	003699H	404589	39	-0.038	-0.002	-0.311	3	chr1	38000001	39000000
WE-001	00011	003699H_480465	3699	003699H	480465	39	0.099	0.156	0.807	7	chr1	38000001	39000000
WE-001	00011	003699H_507183	3699	003699H	507183	39	-0.241	0.093	-1.962	1	chr1	38000001	39000000
WE-001	00011	003699H_545007	3699	003699H	545007	39	-0.084	-0.001	-0.686	2	chr1	38000001	39000000
WE-001	00011	003699H_607826	3699	003699H	607826	39	0.031	-0.005	0.25	4	chr1	38000001	39000000
WE-001	00011	003699H_9084	3699	003699H	9084	39	-0.029	0.02	-0.235	3	chr1	38000001	39000000
WE-001	00011	003699J_100705	3699	003699J	100705	39	-0.036	0.011	-0.291	1	chr1	38000001	39000000
WE-001	00011	003699J_106758	3699	003699J	106758	39	0.082	0.004	0.663	3	chr1	38000001	39000000
WE-001	00011	003699J_23279	3699	003699J	23279	39	1.156	0.669	9.398	5	chr1	38000001	39000000
WE-001	00011	003699J_320794	3699	003699J	320794	39	0.149	0.143	1.209	4	chr1	38000001	39000000
WE-001	00011	003699J_77416	3699	003699J	77416	39	0.127	-0.076	1.034	4	chr1	38000001	39000000
WE-001	00011	003699J_88883	3699	003699J	88883	39	0.053	0.011	0.427	4	chr1	38000001	39000000
WE-001	00011	003699J_97395	3699	003699J	97395	39	0.157	-0.064	1.275	1	chr1	38000001	39000000
WE-001	00011	003699H_149992	3699	003699H	149992	40	0.219	-0.066	2.112	3	chr1	39000001	40000000
WE-001	00011	003699H_179715	3699	003699H	179715	40	0.268	0.031	2.591	3	chr1	39000001	40000000
WE-001	00011	003699H_391084	3699	003699H	391084	40	-0.162	-0.038	-1.568	9	chr1	39000001	40000000
WE-001	00011	003699H_404589	3699	003699H	404589	40	0.038	-0.002	0.363	3	chr1	39000001	40000000
WE-001	00011	003699H_480465	3699	003699H	480465	40	-0.085	0.156	-0.82	7	chr1	39000001	40000000
WE-001	00011	003699H_507183	3699	003699H	507183	40	-0.2	0.093	-1.93	1	chr1	39000001	40000000
WE-001	00011	003699H_545007	3699	003699H	545007	40	0.007	-0.001	0.072	2	chr1	39000001	40000000
WE-001	00011	003699H_607826	3699	003699H	607826	40	-0.255	-0.005	-2.464	4	chr1	39000001	40000000
WE-001	00011	003699H_9084	3699	003699H	9084	40	0.027	0.02	0.259	3	chr1	39000001	40000000
WE-001	00011	003699J_100705	3699	003699J	100705	40	0.052	0.011	0.507	1	chr1	39000001	40000000
WE-001	00011	003699J_106758	3699	003699J	106758	40	0.172	0.004	1.662	3	chr1	39000001	40000000
WE-001	00011	003699J_23279	3699	003699J	23279	40	1.04	0.669	10.032	5	chr1	39000001	40000000
WE-001	00011	003699J_320794	3699	003699J	320794	40	0.365	0.143	3.527	4	chr1	39000001	40000000
WE-001	00011	003699J_77416	3699	003699J	77416	40	0.03	-0.076	0.292	4	chr1	39000001	40000000
WE-001	00011	003699J_88883	3699	003699J	88883	40	0.071	0.011	0.682	4	chr1	39000001	40000000
WE-001	00011	003699J_97395	3699	003699J	97395	40	0.04	-0.064	0.386	1	chr1	39000001	40000000
WE-001	00011	003699H_149992	3699	003699H	149992	41	0.309	-0.066	2.128	3	chr1	40000001	41000000
WE-001	00011	003699H_179715	3699	003699H	179715	41	0.591	0.031	4.065	3	chr1	40000001	41000000
WE-001	00011	003699H_391084	3699	003699H	391084	41	-0.134	-0.038	-0.921	9	chr1	40000001	41000000
WE-001	00011	003699H_404589	3699	003699H	404589	41	-0.166	-0.002	-1.139	3	chr1	40000001	41000000
WE-001	00011	003699H_480465	3699	003699H	480465	41	0.0	0.156	-0.002	7	chr1	40000001	41000000
WE-001	00011	003699H_507183	3699	003699H	507183	41	0.313	0.093	2.151	1	chr1	40000001	41000000
WE-001	00011	003699H_545007	3699	003699H	545007	41	0.277	-0.001	1.905	2	chr1	40000001	41000000
WE-001	00011	003699H_607826	3699	003699H	607826	41	-0.547	-0.005	-3.764	4	chr1	40000001	41000000
WE-001	00011	003699H_9084	3699	003699H	9084	41	-0.177	0.02	-1.216	3	chr1	40000001	41000000
WE-001	00011	003699J_100705	3699	003699J	100705	41	0.127	0.011	0.871	1	chr1	40000001	41000000
WE-001	00011	003699J_106758	3699	003699J	106758	41	0.068	0.004	0.465	3	chr1	40000001	41000000
WE-001	00011	003699J_23279	3699	003699J	23279	41	0.219	0.019	1.505	5	chr1	40000001	41000000
WE-001	00011	003699J_320794	3699	003699J	320794	41	0.158	0.143	1.087	4	chr1	40000001	41000000
WE-001	00011	003699J_77416	3699	003699J	77416	41	-0.053	-0.076	-0.367	4	chr1	40000001	41000000
WE-001	00011	003699J_88883	3699	003699J	88883	41	0.075	0.011	0.518	4	chr1	40000001	41000000
WE-001	00011	003699J_97395	3699	003699J	97395	41	0.24	-0.064	1.653	1	chr1	40000001	41000000
WE-001	00011	003699H_149992	3699	003699H	149992	42	0.016	-0.066	0.166	3	chr1	41000001	42000000
WE-001	00011	003699H_179715	3699	003699H	179715	42	0.245	0.031	2.562	3	chr1	41000001	42000000
WE-001	00011	003699H_391084	3699	003699H	391084	42	0.114	-0.038	1.191	9	chr1	41000001	42000000
WE-001	00011	003699H_404589	3699	003699H	404589	42	-0.156	-0.002	-1.633	3	chr1	41000001	42000000
WE-001	00011	003699H_480465	3699	003699H	480465	42	-0.047	0.156	-0.496	7	chr1	41000001	42000000
WE-001	00011	003699H_507183	3699	003699H	507183	42	-0.206	0.093	-2.155	1	chr1	41000001	42000000
WE-001	00011	003699H_545007	3699	003699H	545007	42	0.137	-0.001	1.432	2	chr1	41000001	42000000
WE-001	00011	003699H_607826	3699	003699H	607826	42	-0.079	-0.005	-0.826	4	chr1	41000001	42000000
WE-001	00011	003699H_9084	3699	003699H	9084	42	0.035	0.02	0.367	3	chr1	41000001	42000000
WE-001	00011	003699J_100705	3699	003699J	100705	42	-0.041	0.011	-0.424	1	chr1	41000001	42000000
WE-001	00011	003699J_106758	3699	003699J	106758	42	0.16	0.004	1.674	3	chr1	41000001	42000000
WE-001	00011	003699J_23279	3699	003699J	23279	42	0.022	0.019	0.225	5	chr1	41000001	42000000
WE-001	00011	003699J_320794	3699	003699J	320794	42	0.191	0.143	1.998	4	chr1	41000001	42000000
WE-001	00011	003699J_77416	3699	003699J	77416	42	-0.237	-0.076	-2.48	4	chr1	41000001	42000000
WE-001	00011	003699J_88883	3699	003699J	88883	42	-0.04	0.011	-0.418	4	chr1	41000001	42000000
WE-001	00011	003699J_97395	3699	003699J	97395	42	0.188	-0.064	1.968	1	chr1	41000001	42000000
WE-001	00011	003699H_149992	3699	003699H	149992	43	0.109	-0.066	1.191	3	chr1	42000001	43000000
WE-001	00011	003699H_179715	3699	003699H	179715	43	0.118	0.031	1.292	3	chr1	42000001	43000000
WE-001	00011	003699H_391084	3699	003699H	391084	43	-0.228	-0.038	-2.49	9	chr1	42000001	43000000
WE-001	00011	003699H_404589	3699	003699H	404589	43	-0.183	-0.002	-1.996	3	chr1	42000001	43000000
WE-001	00011	003699H_480465	3699	003699H	480465	43	0.104	0.156	1.133	7	chr1	42000001	43000000
WE-001	00011	003699H_507183	3699	003699H	507183	43	-0.005	0.093	-0.058	1	chr1	42000001	43000000
WE-001	00011	003699H_545007	3699	003699H	545007	43	-0.157	-0.001	-1.714	2	chr1	42000001	43000000
WE-001	00011	003699H_607826	3699	003699H	607826	43	-0.227	-0.005	-2.476	4	chr1	42000001	43000000
WE-001	00011	003699H_9084	3699	003699H	9084	43	-0.223	0.02	-2.432	3	chr1	42000001	43000000
WE-001	00011	003699J_100705	3699	003699J	100705	43	-0.099	0.011	-1.077	1	chr1	42000001	43000000
WE-001	00011	003699J_106758	3699	003699J	106758	43	-0.09	0.004	-0.983	3	chr1	42000001	43000000
WE-001	00011	003699J_23279	3699	003699J	23279	43	-0.018	0.019	-0.192	5	chr1	42000001	43000000
WE-001	00011	003699J_320794	3699	003699J	320794	43	-0.056	0.143	-0.606	4	chr1	42000001	43000000
WE-001	00011	003699J_77416	3699	003699J	77416	43	-0.01	-0.076	-0.111	4	chr1	42000001	43000000
WE-001	00011	003699J_88883	3699	003699J	88883	43	0.013	0.011	0.145	4	chr1	42000001	43000000
WE-001	00011	003699J_97395	3699	003699J	97395	43	0.07	-0.064	0.769	1	chr1	42000001	43000000
WE-001	00011	003699H_149992	3699	003699H	149992	44	-0.14	-0.066	-1.079	3	chr1	43000001	44000000
WE-001	00011	003699H_179715	3699	003699H	179715	44	0.184	0.031	1.417	3	chr1	43000001	44000000
WE-001	00011	003699H_391084	3699	003699H	391084	44	-0.08	-0.038	-0.615	9	chr1	43000001	44000000
WE-001	00011	003699H_404589	3699	003699H	404589	44	0.074	-0.002	0.567	3	chr1	43000001	44000000
WE-001	00011	003699H_480465	3699	003699H	480465	44	-0.077	0.156	-0.591	7	chr1	43000001	44000000
WE-001	00011	003699H_507183	3699	003699H	507183	44	0.195	0.093	1.495	1	chr1	43000001	44000000
WE-001	00011	003699H_545007	3699	003699H	545007	44	0.016	-0.001	0.125	2	chr1	43000001	44000000
WE-001	00011	003699H_607826	3699	003699H	607826	44	0.08	-0.005	0.613	4	chr1	43000001	44000000
WE-001	00011	003699H_9084	3699	003699H	9084	44	0.067	0.02	0.515	3	chr1	43000001	44000000
WE-001	00011	003699J_100705	3699	003699J	100705	44	0.162	0.011	1.242	1	chr1	43000001	44000000
WE-001	00011	003699J_106758	3699	003699J	106758	44	0.16	0.004	1.229	3	chr1	43000001	44000000
WE-001	00011	003699J_23279	3699	003699J	23279	44	0.01	0.019	0.08	5	chr1	43000001	44000000
WE-001	00011	003699J_320794	3699	003699J	320794	44	-0.068	0.143	-0.524	4	chr1	43000001	44000000
WE-001	00011	003699J_77416	3699	003699J	77416	44	-0.161	-0.076	-1.237	4	chr1	43000001	44000000
WE-001	00011	003699J_88883	3699	003699J	88883	44	-0.004	0.011	-0.033	4	chr1	43000001	44000000
WE-001	00011	003699J_97395	3699	003699J	97395	44	-0.09	-0.064	-0.69	1	chr1	43000001	44000000
WE-001	00011	003699H_149992	3699	003699H	149992	45	-0.148	-0.066	-1.385	3	chr1	44000001	45000000
WE-001	00011	003699H_179715	3699	003699H	179715	45	0.319	0.031	2.988	3	chr1	44000001	45000000
WE-001	00011	003699H_391084	3699	003699H	391084	45	-0.039	-0.038	-0.367	9	chr1	44000001	45000000
WE-001	00011	003699H_404589	3699	003699H	404589	45	-0.065	-0.002	-0.608	3	chr1	44000001	45000000
WE-001	00011	003699H_480465	3699	003699H	480465	45	0.079	0.156	0.739	7	chr1	44000001	45000000
WE-001	00011	003699H_507183	3699	003699H	507183	45	0.251	0.093	2.358	1	chr1	44000001	45000000
WE-001	00011	003699H_545007	3699	003699H	545007	45	-0.085	-0.001	-0.795	2	chr1	44000001	45000000
WE-001	00011	003699H_607826	3699	003699H	607826	45	0.323	-0.005	3.03	4	chr1	44000001	45000000
WE-001	00011	003699H_9084	3699	003699H	9084	45	-0.096	0.02	-0.903	3	chr1	44000001	45000000
WE-001	00011	003699J_100705	3699	003699J	100705	45	0.046	0.011	0.435	1	chr1	44000001	45000000
WE-001	00011	003699J_106758	3699	003699J	106758	45	0.223	0.004	2.089	3	chr1	44000001	45000000
WE-001	00011	003699J_23279	3699	003699J	23279	45	-0.143	0.019	-1.34	5	chr1	44000001	45000000
WE-001	00011	003699J_320794	3699	003699J	320794	45	0.049	0.143	0.456	4	chr1	44000001	45000000
WE-001	00011	003699J_77416	3699	003699J	77416	45	0.048	-0.076	0.447	4	chr1	44000001	45000000
WE-001	00011	003699J_88883	3699	003699J	88883	45	-0.145	0.011	-1.356	4	chr1	44000001	45000000
WE-001	00011	003699J_97395	3699	003699J	97395	45	0.024	-0.064	0.228	1	chr1	44000001	45000000
WE-001	00011	003699H_149992	3699	003699H	149992	46	-0.102	-0.066	-0.674	3	chr1	45000001	46000000
WE-001	00011	003699H_179715	3699	003699H	179715	46	0.457	0.031	3.017	3	chr1	45000001	46000000
WE-001	00011	003699H_391084	3699	003699H	391084	46	-0.263	-0.038	-1.74	9	chr1	45000001	46000000
WE-001	00011	003699H_404589	3699	003699H	404589	46	-0.006	-0.002	-0.038	3	chr1	45000001	46000000
WE-001	00011	003699H_480465	3699	003699H	480465	46	0.258	0.156	1.706	7	chr1	45000001	46000000
WE-001	00011	003699H_507183	3699	003699H	507183	46	0.13	0.093	0.857	1	chr1	45000001	46000000
WE-001	00011	003699H_545007	3699	003699H	545007	46	0.031	-0.001	0.203	2	chr1	45000001	46000000
WE-001	00011	003699H_607826	3699	003699H	607826	46	-0.226	-0.005	-1.496	4	chr1	45000001	46000000
WE-001	00011	003699H_9084	3699	003699H	9084	46	0.213	0.02	1.406	3	chr1	45000001	46000000
WE-001	00011	003699J_100705	3699	003699J	100705	46	0.085	0.011	0.564	1	chr1	45000001	46000000
WE-001	00011	003699J_106758	3699	003699J	106758	46	0.076	0.004	0.5	3	chr1	45000001	46000000
WE-001	00011	003699J_23279	3699	003699J	23279	46	0.043	0.019	0.282	5	chr1	45000001	46000000
WE-001	00011	003699J_320794	3699	003699J	320794	46	0.149	0.143	0.982	4	chr1	45000001	46000000
WE-001	00011	003699J_77416	3699	003699J	77416	46	0.081	-0.076	0.532	4	chr1	45000001	46000000
WE-001	00011	003699J_88883	3699	003699J	88883	46	0.018	0.011	0.121	4	chr1	45000001	46000000
WE-001	00011	003699J_97395	3699	003699J	97395	46	-0.113	-0.064	-0.745	1	chr1	45000001	46000000
WE-001	00011	003699H_149992	3699	003699H	149992	47	0.155	-0.066	1.491	3	chr1	46000001	47000000
WE-001	00011	003699H_179715	3699	003699H	179715	47	-0.087	0.031	-0.838	3	chr1	46000001	47000000
WE-001	00011	003699H_391084	3699	003699H	391084	47	0.082	-0.038	0.794	9	chr1	46000001	47000000
WE-001	00011	003699H_404589	3699	003699H	404589	47	-0.018	-0.002	-0.172	3	chr1	46000001	47000000
WE-001	00011	003699H_480465	3699	003699H	480465	47	0.368	0.156	3.543	7	chr1	46000001	47000000
WE-001	00011	003699H_507183	3699	003699H	507183	47	-0.288	0.093	-2.771	1	chr1	46000001	47000000
WE-001	00011	003699H_545007	3699	003699H	545007	47	0.08	-0.001	0.77	2	chr1	46000001	47000000
WE-001	00011	003699H_607826	3699	003699H	607826	47	-0.035	-0.005	-0.339	4	chr1	46000001	47000000
WE-001	00011	003699H_9084	3699	003699H	9084	47	0.035	0.02	0.335	3	chr1	46000001	47000000
WE-001	00011	003699J_100705	3699	003699J	100705	47	-0.022	0.011	-0.214	1	chr1	46000001	47000000
WE-001	00011	003699J_106758	3699	003699J	106758	47	0.148	0.004	1.428	3	chr1	46000001	47000000
WE-001	00011	003699J_23279	3699	003699J	23279	47	0.316	0.019	3.044	5	chr1	46000001	47000000
WE-001	00011	003699J_320794	3699	003699J	320794	47	-0.032	0.143	-0.306	4	chr1	46000001	47000000
WE-001	00011	003699J_77416	3699	003699J	77416	47	-0.373	-0.076	-3.597	4	chr1	46000001	47000000
WE-001	00011	003699J_88883	3699	003699J	88883	47	-0.054	0.011	-0.523	4	chr1	46000001	47000000
WE-001	00011	003699J_97395	3699	003699J	97395	47	0.022	-0.064	0.215	1	chr1	46000001	47000000
WE-001	00011	003699H_149992	3699	003699H	149992	48	0.228	-0.066	2.164	3	chr1	47000001	48000000
WE-001	00011	003699H_179715	3699	003699H	179715	48	-0.02	0.031	-0.194	3	chr1	47000001	48000000
WE-001	00011	003699H_391084	3699	003699H	391084	48	0.16	-0.038	1.522	9	chr1	47000001	48000000
WE-001	00011	003699H_404589	3699	003699H	404589	48	0.166	-0.002	1.58	3	chr1	47000001	48000000
WE-001	00011	003699H_480465	3699	003699H	480465	48	-0.022	0.156	-0.207	7	chr1	47000001	48000000
WE-001	00011	003699H_507183	3699	003699H	507183	48	-0.004	0.093	-0.041	1	chr1	47000001	48000000
WE-001	00011	003699H_545007	3699	003699H	545007	48	-0.029	-0.001	-0.277	2	chr1	47000001	48000000
WE-001	00011	003699H_607826	3699	003699H	607826	48	0.188	-0.005	1.784	4	chr1	47000001	48000000
WE-001	00011	003699H_9084	3699	003699H	9084	48	0.0	0.02	-0.004	3	chr1	47000001	48000000
WE-001	00011	003699J_100705	3699	003699J	100705	48	0.035	0.011	0.331	1	chr1	47000001	48000000
WE-001	00011	003699J_106758	3699	003699J	106758	48	0.015	0.004	0.143	3	chr1	47000001	48000000
WE-001	00011	003699J_23279	3699	003699J	23279	48	-0.032	0.019	-0.305	5	chr1	47000001	48000000
WE-001	00011	003699J_320794	3699	003699J	320794	48	0.022	-0.244	0.208	4	chr1	47000001	48000000
WE-001	00011	003699J_77416	3699	003699J	77416	48	0.161	-0.076	1.53	4	chr1	47000001	48000000
WE-001	00011	003699J_88883	3699	003699J	88883	48	0.142	0.011	1.347	4	chr1	47000001	48000000
WE-001	00011	003699J_97395	3699	003699J	97395	48	0.073	-0.064	0.694	1	chr1	47000001	48000000
WE-001	00011	003699H_149992	3699	003699H	149992	49	0.064	-0.066	0.561	3	chr1	48000001	49000000
WE-001	00011	003699H_179715	3699	003699H	179715	49	0.011	0.031	0.101	3	chr1	48000001	49000000
WE-001	00011	003699H_391084	3699	003699H	391084	49	0.078	-0.038	0.689	9	chr1	48000001	49000000
WE-001	00011	003699H_404589	3699	003699H	404589	49	-0.011	-0.002	-0.101	3	chr1	48000001	49000000
WE-001	00011	003699H_480465	3699	003699H	480465	49	0.197	0.156	1.74	7	chr1	48000001	49000000
WE-001	00011	003699H_507183	3699	003699H	507183	49	0.148	0.093	1.302	1	chr1	48000001	49000000
WE-001	00011	003699H_545007	3699	003699H	545007	49	-0.102	-0.001	-0.898	2	chr1	48000001	49000000
WE-001	00011	003699H_607826	3699	003699H	607826	49	-0.145	-0.005	-1.279	4	chr1	48000001	49000000
WE-001	00011	003699H_9084	3699	003699H	9084	49	0.04	0.02	0.357	3	chr1	48000001	49000000
WE-001	00011	003699J_100705	3699	003699J	100705	49	0.012	0.011	0.105	1	chr1	48000001	49000000
WE-001	00011	003699J_106758	3699	003699J	106758	49	-0.089	0.004	-0.782	3	chr1	48000001	49000000
WE-001	00011	003699J_23279	3699	003699J	23279	49	-0.014	0.019	-0.122	5	chr1	48000001	49000000
WE-001	00011	003699J_320794	3699	003699J	320794	49	-0.402	-0.244	-3.547	4	chr1	48000001	49000000
WE-001	00011	003699J_77416	3699	003699J	77416	49	-0.129	-0.076	-1.141	4	chr1	48000001	49000000
WE-001	00011	003699J_88883	3699	003699J	88883	49	0.012	0.011	0.105	4	chr1	48000001	49000000
WE-001	00011	003699J_97395	3699	003699J	97395	49	-0.318	-0.064	-2.808	1	chr1	48000001	49000000
WE-001	00011	003699H_149992	3699	003699H	149992	50	0.081	-0.066	0.873	3	chr1	49000001	50000000
WE-001	00011	003699H_179715	3699	003699H	179715	50	0.023	0.031	0.25	3	chr1	49000001	50000000
WE-001	00011	003699H_391084	3699	003699H	391084	50	-0.181	-0.038	-1.949	9	chr1	49000001	50000000
WE-001	00011	003699H_404589	3699	003699H	404589	50	-0.232	-0.002	-2.496	3	chr1	49000001	50000000
WE-001	00011	003699H_480465	3699	003699H	480465	50	0.228	0.156	2.452	7	chr1	49000001	50000000
WE-001	00011	003699H_507183	3699	003699H	507183	50	0.07	0.093	0.756	1	chr1	49000001	50000000
WE-001	00011	003699H_545007	3699	003699H	545007	50	-0.008	-0.001	-0.089	2	chr1	49000001	50000000
WE-001	00011	003699H_607826	3699	003699H	607826	50	0.168	-0.005	1.803	4	chr1	49000001	50000000
WE-001	00011	003699H_9084	3699	003699H	9084	50	-0.136	0.02	-1.458	3	chr1	49000001	50000000
WE-001	00011	003699J_100705	3699	003699J	100705	50	-0.105	0.011	-1.134	1	chr1	49000001	50000000
WE-001	00011	003699J_106758	3699	003699J	106758	50	-0.382	0.004	-4.112	3	chr1	49000001	50000000
WE-001	00011	003699J_23279	3699	003699J	23279	50	0.154	0.019	1.656	5	chr1	49000001	50000000
WE-001	00011	003699J_320794	3699	003699J	320794	50	-0.351	-0.244	-3.775	4	chr1	49000001	50000000
WE-001	00011	003699J_77416	3699	003699J	77416	50	-0.302	-0.076	-3.252	4	chr1	49000001	50000000
WE-001	00011	003699J_88883	3699	003699J	88883	50	0.113	0.011	1.213	4	chr1	49000001	50000000
WE-001	00011	003699J_97395	3699	003699J	97395	50	0.013	-0.064	0.144	1	chr1	49000001	50000000
WE-001	00011	003699H_149992	3699	003699H	149992	51	-0.011	-0.066	-0.166	3	chr1	50000001	51000000
WE-001	00011	003699H_179715	3699	003699H	179715	51	-0.178	0.031	-2.65	3	chr1	50000001	51000000
WE-001	00011	003699H_391084	3699	003699H	391084	51	0.025	-0.038	0.377	9	chr1	50000001	51000000
WE-001	00011	003699H_404589	3699	003699H	404589	51	0.021	-0.002	0.314	3	chr1	50000001	51000000
WE-001	00011	003699H_480465	3699	003699H	480465	51	0.35	0.156	5.196	7	chr1	50000001	51000000
WE-001	00011	003699H_507183	3699	003699H	507183	51	0.125	0.093	1.859	1	chr1	50000001	51000000
WE-001	00011	003699H_545007	3699	003699H	545007	51	0.095	-0.001	1.411	2	chr1	50000001	51000000
WE-001	00011	003699H_607826	3699	003699H	607826	51	0.004	-0.005	0.06	4	chr1	50000001	51000000
WE-001	00011	003699H_9084	3699	003699H	9084	51	0.063	0.02	0.934	3	chr1	50000001	51000000
WE-001	00011	003699J_100705	3699	003699J	100705	51	0.039	0.011	0.577	1	chr1	50000001	51000000
WE-001	00011	003699J_106758	3699	003699J	106758	51	0.08	0.004	1.191	3	chr1	50000001	51000000
WE-001	00011	003699J_23279	3699	003699J	23279	51	-0.077	0.019	-1.14	5	chr1	50000001	51000000
WE-001	00011	003699J_320794	3699	003699J	320794	51	0.152	0.085	2.259	4	chr1	50000001	51000000
WE-001	00011	003699J_77416	3699	003699J	77416	51	0.269	-0.076	3.994	4	chr1	50000001	51000000
WE-001	00011	003699J_88883	3699	003699J	88883	51	-0.007	0.011	-0.11	4	chr1	50000001	51000000
WE-001	00011	003699J_97395	3699	003699J	97395	51	0.12	-0.064	1.786	1	chr1	50000001	51000000
WE-001	00011	003699H_149992	3699	003699H	149992	52	0.203	-0.066	2.185	3	chr1	51000001	52000000
WE-001	00011	003699H_179715	3699	003699H	179715	52	0.08	0.031	0.863	3	chr1	51000001	52000000
WE-001	00011	003699H_391084	3699	003699H	391084	52	-0.073	-0.038	-0.787	9	chr1	51000001	52000000
WE-001	00011	003699H_404589	3699	003699H	404589	52	0.027	-0.002	0.287	3	chr1	51000001	52000000
WE-001	00011	003699H_480465	3699	003699H	480465	52	0.454	0.156	4.871	7	chr1	51000001	52000000
WE-001	00011	003699H_507183	3699	003699H	507183	52	0.456	0.093	4.895	1	chr1	51000001	52000000
WE-001	00011	003699H_545007	3699	003699H	545007	52	0.033	-0.001	0.357	2	chr1	51000001	52000000
WE-001	00011	003699H_607826	3699	003699H	607826	52	-0.164	-0.005	-1.759	4	chr1	51000001	52000000
WE-001	00011	003699H_9084	3699	003699H	9084	52	-0.001	0.02	-0.012	3	chr1	51000001	52000000
WE-001	00011	003699J_100705	3699	003699J	100705	52	0.092	0.011	0.991	1	chr1	51000001	52000000
WE-001	00011	003699J_106758	3699	003699J	106758	52	0.113	0.004	1.218	3	chr1	51000001	52000000
WE-001	00011	003699J_23279	3699	003699J	23279	52	-0.172	0.019	-1.844	5	chr1	51000001	52000000
WE-001	00011	003699J_320794	3699	003699J	320794	52	0.106	0.085	1.136	4	chr1	51000001	52000000
WE-001	00011	003699J_77416	3699	003699J	77416	52	0.114	-0.076	1.225	4	chr1	51000001	52000000
WE-001	00011	003699J_88883	3699	003699J	88883	52	0.048	0.011	0.518	4	chr1	51000001	52000000
WE-001	00011	003699J_97395	3699	003699J	97395	52	0.218	-0.064	2.346	1	chr1	51000001	52000000
WE-001	00011	003699H_149992	3699	003699H	149992	53	0.069	-0.066	0.472	3	chr1	52000001	53000000
WE-001	00011	003699H_179715	3699	003699H	179715	53	0.129	0.031	0.881	3	chr1	52000001	53000000
WE-001	00011	003699H_391084	3699	003699H	391084	53	-0.06	-0.038	-0.407	9	chr1	52000001	53000000
WE-001	00011	003699H_404589	3699	003699H	404589	53	0.129	-0.002	0.88	3	chr1	52000001	53000000
WE-001	00011	003699H_480465	3699	003699H	480465	53	0.23	0.156	1.571	7	chr1	52000001	53000000
WE-001	00011	003699H_507183	3699	003699H	507183	53	0.462	0.093	3.15	1	chr1	52000001	53000000
WE-001	00011	003699H_545007	3699	003699H	545007	53	-0.003	-0.001	-0.023	2	chr1	52000001	53000000
WE-001	00011	003699H_607826	3699	003699H	607826	53	0.069	-0.005	0.469	4	chr1	52000001	53000000
WE-001	00011	003699H_9084	3699	003699H	9084	53	0.023	0.02	0.154	3	chr1	52000001	53000000
WE-001	00011	003699J_100705	3699	003699J	100705	53	0.152	0.011	1.04	1	chr1	52000001	53000000
WE-001	00011	003699J_106758	3699	003699J	106758	53	-0.024	0.004	-0.166	3	chr1	52000001	53000000
WE-001	00011	003699J_23279	3699	003699J	23279	53	0.113	0.019	0.769	5	chr1	52000001	53000000
WE-001	00011	003699J_320794	3699	003699J	320794	53	0.254	0.085	1.736	4	chr1	52000001	53000000
WE-001	00011	003699J_77416	3699	003699J	77416	53	0.134	-0.076	0.916	4	chr1	52000001	53000000
WE-001	00011	003699J_88883	3699	003699J	88883	53	-0.034	0.011	-0.23	4	chr1	52000001	53000000
WE-001	00011	003699J_97395	3699	003699J	97395	53	-0.183	-0.064	-1.251	1	chr1	52000001	53000000
WE-001	00011	003699H_149992	3699	003699H	149992	54	-0.015	-0.066	-0.106	3	chr1	53000001	54000000
WE-001	00011	003699H_179715	3699	003699H	179715	54	0.183	0.031	1.271	3	chr1	53000001	54000000
WE-001	00011	003699H_391084	3699	003699H	391084	54	0.065	-0.038	0.454	9	chr1	53000001	54000000
WE-001	00011	003699H_404589	3699	003699H	404589	54	0.089	-0.002	0.617	3	chr1	53000001	54000000
WE-001	00011	003699H_480465	3699	003699H	480465	54	-0.039	0.156	-0.27	7	chr1	53000001	54000000
WE-001	00011	003699H_507183	3699	003699H	507183	54	-0.31	0.093	-2.153	1	chr1	53000001	54000000
WE-001	00011	003699H_545007	3699	003699H	545007	54	-0.098	-0.001	-0.684	2	chr1	53000001	54000000
WE-001	00011	003699H_607826	3699	003699H	607826	54	0.548	-0.005	3.81	4	chr1	53000001	54000000
WE-001	00011	003699H_9084	3699	003699H	9084	54	-0.024	0.02	-0.166	3	chr1	53000001	54000000
WE-001	00011	003699J_100705	3699	003699J	100705	54	-0.077	0.011	-0.532	1	chr1	53000001	54000000
WE-001	00011	003699J_106758	3699	003699J	106758	54	-0.049	0.004	-0.339	3	chr1	53000001	54000000
WE-001	00011	003699J_23279	3699	003699J	23279	54	0.086	0.019	0.6	5	chr1	53000001	54000000
WE-001	00011	003699J_320794	3699	003699J	320794	54	0.112	0.085	0.78	4	chr1	53000001	54000000
WE-001	00011	003699J_77416	3699	003699J	77416	54	-0.36	-0.076	-2.502	4	chr1	53000001	54000000
WE-001	00011	003699J_88883	3699	003699J	88883	54	-0.14	0.011	-0.975	4	chr1	53000001	54000000
WE-001	00011	003699J_97395	3699	003699J	97395	54	-0.257	-0.064	-1.784	1	chr1	53000001	54000000
WE-001	00011	003699H_149992	3699	003699H	149992	55	0.22	-0.066	1.702	3	chr1	54000001	55000000
WE-001	00011	003699H_179715	3699	003699H	179715	55	0.309	0.031	2.39	3	chr1	54000001	55000000
WE-001	00011	003699H_391084	3699	003699H	391084	55	0.22	-0.038	1.703	9	chr1	54000001	55000000
WE-001	00011	003699H_404589	3699	003699H	404589	55	0.415	-0.002	3.209	3	chr1	54000001	55000000
WE-001	00011	003699H_480465	3699	003699H	480465	55	0.132	0.156	1.024	7	chr1	54000001	55000000
WE-001	00011	003699H_507183	3699	003699H	507183	55	-0.194	0.093	-1.5	1	chr1	54000001	55000000
WE-001	00011	003699H_545007	3699	003699H	545007	55	-0.143	-0.001	-1.104	2	chr1	54000001	55000000
WE-001	00011	003699H_607826	3699	003699H	607826	55	0.516	-0.005	3.993	4	chr1	54000001	55000000
WE-001	00011	003699H_9084	3699	003699H	9084	55	0.1	0.02	0.771	3	chr1	54000001	55000000
WE-001	00011	003699J_100705	3699	003699J	100705	55	0.074	0.011	0.576	1	chr1	54000001	55000000
WE-001	00011	003699J_106758	3699	003699J	106758	55	0.007	0.004	0.053	3	chr1	54000001	55000000
WE-001	00011	003699J_23279	3699	003699J	23279	55	0.085	0.019	0.655	5	chr1	54000001	55000000
WE-001	00011	003699J_320794	3699	003699J	320794	55	0.285	0.085	2.202	4	chr1	54000001	55000000
WE-001	00011	003699J_77416	3699	003699J	77416	55	-0.151	-0.076	-1.171	4	chr1	54000001	55000000
WE-001	00011	003699J_88883	3699	003699J	88883	55	0.045	0.011	0.347	4	chr1	54000001	55000000
WE-001	00011	003699J_97395	3699	003699J	97395	55	-0.014	-0.064	-0.106	1	chr1	54000001	55000000
WE-001	00011	003699H_149992	3699	003699H	149992	56	-0.035	-0.066	-0.392	3	chr1	55000001	56000000
WE-001	00011	003699H_179715	3699	003699H	179715	56	0.218	0.031	2.43	3	chr1	55000001	56000000
WE-001	00011	003699H_391084	3699	003699H	391084	56	0.058	-0.038	0.646	9	chr1	55000001	56000000
WE-001	00011	003699H_404589	3699	003699H	404589	56	0.006	-0.002	0.069	3	chr1	55000001	56000000
WE-001	00011	003699H_480465	3699	003699H	480465	56	0.142	0.156	1.588	7	chr1	55000001	56000000
WE-001	00011	003699H_507183	3699	003699H	507183	56	0.132	0.093	1.475	1	chr1	55000001	56000000
WE-001	00011	003699H_545007	3699	003699H	545007	56	-0.016	-0.001	-0.184	2	chr1	55000001	56000000
WE-001	00011	003699H_607826	3699	003699H	607826	56	0.048	-0.005	0.538	4	chr1	55000001	56000000
WE-001	00011	003699H_9084	3699	003699H	9084	56	0.166	0.02	1.848	3	chr1	55000001	56000000
WE-001	00011	003699J_100705	3699	003699J	100705	56	-0.014	0.011	-0.152	1	chr1	55000001	56000000
WE-001	00011	003699J_106758	3699	003699J	106758	56	-0.006	0.004	-0.064	3	chr1	55000001	56000000
WE-001	00011	003699J_23279	3699	003699J	23279	56	0.286	0.019	3.186	5	chr1	55000001	56000000
WE-001	00011	003699J_320794	3699	003699J	320794	56	-0.083	0.085	-0.927	4	chr1	55000001	56000000
WE-001	00011	003699J_77416	3699	003699J	77416	56	-0.187	-0.076	-2.09	4	chr1	55000001	56000000
WE-001	00011	003699J_88883	3699	003699J	88883	56	0.014	0.011	0.152	4	chr1	55000001	56000000
WE-001	00011	003699J_97395	3699	003699J	97395	56	-0.246	-0.064	-2.738	1	chr1	55000001	56000000
WE-001	00011	003699H_149992	3699	003699H	149992	57	0.158	-0.066	1.297	3	chr1	56000001	57000000
WE-001	00011	003699H_179715	3699	003699H	179715	57	0.391	0.031	3.216	3	chr1	56000001	57000000
WE-001	00011	003699H_391084	3699	003699H	391084	57	0.005	-0.038	0.039	9	chr1	56000001	57000000
WE-001	00011	003699H_404589	3699	003699H	404589	57	-0.026	-0.002	-0.21	3	chr1	56000001	57000000
WE-001	00011	003699H_480465	3699	003699H	480465	57	0.099	0.156	0.817	7	chr1	56000001	57000000
WE-001	00011	003699H_507183	3699	003699H	507183	57	0.116	0.093	0.95	1	chr1	56000001	57000000
WE-001	00011	003699H_545007	3699	003699H	545007	57	0.018	-0.001	0.15	2	chr1	56000001	57000000
WE-001	00011	003699H_607826	3699	003699H	607826	57	0.205	-0.005	1.688	4	chr1	56000001	57000000
WE-001	00011	003699H_9084	3699	003699H	9084	57	0.113	0.02	0.932	3	chr1	56000001	57000000
WE-001	00011	003699J_100705	3699	003699J	100705	57	0.096	0.011	0.79	1	chr1	56000001	57000000
WE-001	00011	003699J_106758	3699	003699J	106758	57	-0.018	0.004	-0.148	3	chr1	56000001	57000000
WE-001	00011	003699J_23279	3699	003699J	23279	57	0.431	0.019	3.547	5	chr1	56000001	57000000
WE-001	00011	003699J_320794	3699	003699J	320794	57	-0.031	0.085	-0.257	4	chr1	56000001	57000000
WE-001	00011	003699J_77416	3699	003699J	77416	57	0.164	-0.076	1.351	4	chr1	56000001	57000000
WE-001	00011	003699J_88883	3699	003699J	88883	57	0.131	0.011	1.076	4	chr1	56000001	57000000
WE-001	00011	003699J_97395	3699	003699J	97395	57	0.096	-0.064	0.791	1	chr1	56000001	57000000
WE-001	00011	003699H_149992	3699	003699H	149992	58	-0.207	-0.066	-2.01	3	chr1	57000001	58000000
WE-001	00011	003699H_179715	3699	003699H	179715	58	-0.226	0.031	-2.195	3	chr1	57000001	58000000
WE-001	00011	003699H_391084	3699	003699H	391084	58	0.215	-0.038	2.085	9	chr1	57000001	58000000
WE-001	00011	003699H_404589	3699	003699H	404589	58	0.282	-0.002	2.733	3	chr1	57000001	58000000
WE-001	00011	003699H_480465	3699	003699H	480465	58	0.268	0.156	2.6	7	chr1	57000001	58000000
WE-001	00011	003699H_507183	3699	003699H	507183	58	0.047	0.093	0.453	1	chr1	57000001	58000000
WE-001	00011	003699H_545007	3699	003699H	545007	58	0.229	-0.001	2.223	2	chr1	57000001	58000000
WE-001	00011	003699H_607826	3699	003699H	607826	58	0.274	-0.005	2.662	4	chr1	57000001	58000000
WE-001	00011	003699H_9084	3699	003699H	9084	58	-0.023	0.02	-0.227	3	chr1	57000001	58000000
WE-001	00011	003699J_100705	3699	003699J	100705	58	0.181	0.011	1.758	1	chr1	57000001	58000000
WE-001	00011	003699J_106758	3699	003699J	106758	58	0.196	0.004	1.898	3	chr1	57000001	58000000
WE-001	00011	003699J_23279	3699	003699J	23279	58	0.121	0.019	1.174	5	chr1	57000001	58000000
WE-001	00011	003699J_320794	3699	003699J	320794	58	-0.004	0.085	-0.035	4	chr1	57000001	58000000
WE-001	00011	003699J_77416	3699	003699J	77416	58	-0.21	-0.076	-2.041	4	chr1	57000001	58000000
WE-001	00011	003699J_88883	3699	003699J	88883	58	0.132	0.011	1.286	4	chr1	57000001	58000000
WE-001	00011	003699J_97395	3699	003699J	97395	58	0.101	-0.064	0.983	1	chr1	57000001	58000000
WE-001	00011	003699H_149992	3699	003699H	149992	59	-0.011	-0.066	-0.091	3	chr1	58000001	59000000
WE-001	00011	003699H_179715	3699	003699H	179715	59	0.031	0.031	0.265	3	chr1	58000001	59000000
WE-001	00011	003699H_391084	3699	003699H	391084	59	-0.012	-0.038	-0.105	9	chr1	58000001	59000000
WE-001	00011	003699H_404589	3699	003699H	404589	59	0.114	-0.002	0.974	3	chr1	58000001	59000000
WE-001	00011	003699H_480465	3699	003699H	480465	59	0.299	0.156	2.549	7	chr1	58000001	59000000
WE-001	00011	003699H_507183	3699	003699H	507183	59	0.169	0.093	1.438	1	chr1	58000001	59000000
WE-001	00011	003699H_545007	3699	003699H	545007	59	-0.067	-0.001	-0.574	2	chr1	58000001	59000000
WE-001	00011	003699H_607826	3699	003699H	607826	59	0.211	-0.005	1.793	4	chr1	58000001	59000000
WE-001	00011	003699H_9084	3699	003699H	9084	59	0.14	0.02	1.191	3	chr1	58000001	59000000
WE-001	00011	003699J_100705	3699	003699J	100705	59	0.092	0.011	0.787	1	chr1	58000001	59000000
WE-001	00011	003699J_106758	3699	003699J	106758	59	0.255	0.004	2.175	3	chr1	58000001	59000000
WE-001	00011	003699J_23279	3699	003699J	23279	59	0.082	0.019	0.701	5	chr1	58000001	59000000
WE-001	00011	003699J_320794	3699	003699J	320794	59	0.007	0.085	0.063	4	chr1	58000001	59000000
WE-001	00011	003699J_77416	3699	003699J	77416	59	0.281	-0.076	2.395	4	chr1	58000001	59000000
WE-001	00011	003699J_88883	3699	003699J	88883	59	-0.021	0.011	-0.183	4	chr1	58000001	59000000
WE-001	00011	003699J_97395	3699	003699J	97395	59	-0.19	-0.064	-1.62	1	chr1	58000001	59000000
WE-001	00011	003699H_149992	3699	003699H	149992	60	-0.129	-0.066	-1.068	3	chr1	59000001	60000000
WE-001	00011	003699H_179715	3699	003699H	179715	60	-0.099	0.031	-0.816	3	chr1	59000001	60000000
WE-001	00011	003699H_391084	3699	003699H	391084	60	0.105	-0.038	0.864	9	chr1	59000001	60000000
WE-001	00011	003699H_404589	3699	003699H	404589	60	-0.081	-0.002	-0.669	3	chr1	59000001	60000000
WE-001	00011	003699H_480465	3699	003699H	480465	60	0.074	0.156	0.614	7	chr1	59000001	60000000
WE-001	00011	003699H_507183	3699	003699H	507183	60	0.351	0.093	2.902	1	chr1	59000001	60000000
WE-001	00011	003699H_545007	3699	003699H	545007	60	0.05	-0.001	0.411	2	chr1	59000001	60000000
WE-001	00011	003699H_607826	3699	003699H	607826	60	0.147	-0.005	1.214	4	chr1	59000001	60000000
WE-001	00011	003699H_9084	3699	003699H	9084	60	0.049	0.02	0.404	3	chr1	59000001	60000000
WE-001	00011	003699J_100705	3699	003699J	100705	60	0.072	0.011	0.594	1	chr1	59000001	60000000
WE-001	00011	003699J_106758	3699	003699J	106758	60	0.095	0.004	0.783	3	chr1	59000001	60000000
WE-001	00011	003699J_23279	3699	003699J	23279	60	0.284	0.019	2.349	5	chr1	59000001	60000000
WE-001	00011	003699J_320794	3699	003699J	320794	60	0.176	0.085	1.456	4	chr1	59000001	60000000
WE-001	00011	003699J_77416	3699	003699J	77416	60	0.165	-0.076	1.367	4	chr1	59000001	60000000
WE-001	00011	003699J_88883	3699	003699J	88883	60	-0.018	0.011	-0.151	4	chr1	59000001	60000000
WE-001	00011	003699J_97395	3699	003699J	97395	60	-0.024	-0.064	-0.202	1	chr1	59000001	60000000
WE-001	00011	003699H_149992	3699	003699H	149992	61	0.127	-0.066	1.223	3	chr1	60000001	61000000
WE-001	00011	003699H_179715	3699	003699H	179715	61	-0.117	0.031	-1.126	3	chr1	60000001	61000000
WE-001	00011	003699H_391084	3699	003699H	391084	61	0.138	-0.038	1.323	9	chr1	60000001	61000000
WE-001	00011	003699H_404589	3699	003699H	404589	61	-0.058	-0.002	-0.553	3	chr1	60000001	61000000
WE-001	00011	003699H_480465	3699	003699H	480465	61	0.29	0.156	2.789	7	chr1	60000001	61000000
WE-001	00011	003699H_507183	3699	003699H	507183	61	0.158	0.093	1.515	1	chr1	60000001	61000000
WE-001	00011	003699H_545007	3699	003699H	545007	61	-0.081	-0.001	-0.777	2	chr1	60000001	61000000
WE-001	00011	003699H_607826	3699	003699H	607826	61	0.057	-0.005	0.546	4	chr1	60000001	61000000
WE-001	00011	003699H_9084	3699	003699H	9084	61	0.184	0.02	1.765	3	chr1	60000001	61000000
WE-001	00011	003699J_100705	3699	003699J	100705	61	0.104	0.011	0.999	1	chr1	60000001	61000000
WE-001	00011	003699J_106758	3699	003699J	106758	61	0.034	0.004	0.323	3	chr1	60000001	61000000
WE-001	00011	003699J_23279	3699	003699J	23279	61	0.034	0.019	0.324	5	chr1	60000001	61000000
WE-001	00011	003699J_320794	3699	003699J	320794	61	0.103	0.085	0.986	4	chr1	60000001	61000000
WE-001	00011	003699J_77416	3699	003699J	77416	61	0.382	-0.076	3.67	4	chr1	60000001	61000000
WE-001	00011	003699J_88883	3699	003699J	88883	61	0.115	0.011	1.109	4	chr1	60000001	61000000
WE-001	00011	003699J_97395	3699	003699J	97395	61	0.236	-0.064	2.268	1	chr1	60000001	61000000
WE-001	00011	003699H_149992	3699	003699H	149992	62	-0.113	-0.066	-0.88	3	chr1	61000001	62000000
WE-001	00011	003699H_179715	3699	003699H	179715	62	0.447	0.031	3.487	3	chr1	61000001	62000000
WE-001	00011	003699H_391084	3699	003699H	391084	62	-0.017	-0.038	-0.134	9	chr1	61000001	62000000
WE-001	00011	003699H_404589	3699	003699H	404589	62	0.16	-0.002	1.251	3	chr1	61000001	62000000
WE-001	00011	003699H_480465	3699	003699H	480465	62	0.338	0.156	2.634	7	chr1	61000001	62000000
WE-001	00011	003699H_507183	3699	003699H	507183	62	0.538	0.093	4.193	1	chr1	61000001	62000000
WE-001	00011	003699H_545007	3699	003699H	545007	62	0.146	-0.001	1.139	2	chr1	61000001	62000000
WE-001	00011	003699H_607826	3699	003699H	607826	62	0.071	-0.005	0.55	4	chr1	61000001	62000000
WE-001	00011	003699H_9084	3699	003699H	9084	62	0.105	0.02	0.819	3	chr1	61000001	62000000
WE-001	00011	003699J_100705	3699	003699J	100705	62	0.188	0.011	1.462	1	chr1	61000001	62000000
WE-001	00011	003699J_106758	3699	003699J	106758	62	0.085	0.004	0.662	3	chr1	61000001	62000000
WE-001	00011	003699J_23279	3699	003699J	23279	62	0.081	0.019	0.63	5	chr1	61000001	62000000
WE-001	00011	003699J_320794	3699	003699J	320794	62	0.133	0.085	1.034	4	chr1	61000001	62000000
WE-001	00011	003699J_77416	3699	003699J	77416	62	0.358	-0.076	2.79	4	chr1	61000001	62000000
WE-001	00011	003699J_88883	3699	003699J	88883	62	0.072	0.011	0.562	4	chr1	61000001	62000000
WE-001	00011	003699J_97395	3699	003699J	97395	62	0.029	-0.064	0.226	1	chr1	61000001	62000000
WE-001	00011	003699H_149992	3699	003699H	149992	63	-0.079	-0.066	-1.873	3	chr1	62000001	63000000
WE-001	00011	003699H_179715	3699	003699H	179715	63	-0.018	0.031	-0.424	3	chr1	62000001	63000000
WE-001	00011	003699H_391084	3699	003699H	391084	63	0.033	-0.038	0.767	9	chr1	62000001	63000000
WE-001	00011	003699H_404589	3699	003699H	404589	63	0.143	-0.002	3.38	3	chr1	62000001	63000000
WE-001	00011	003699H_480465	3699	003699H	480465	63	0.148	0.156	3.49	7	chr1	62000001	63000000
WE-001	00011	003699H_507183	3699	003699H	507183	63	-0.053	0.093	-1.244	1	chr1	62000001	63000000
WE-001	00011	003699H_545007	3699	003699H	545007	63	0.127	-0.001	3.0	2	chr1	62000001	63000000
WE-001	00011	003699H_607826	3699	003699H	607826	63	-0.025	-0.005	-0.59	4	chr1	62000001	63000000
WE-001	00011	003699H_9084	3699	003699H	9084	63	0.1	0.02	2.355	3	chr1	62000001	63000000
WE-001	00011	003699J_100705	3699	003699J	100705	63	0.125	0.011	2.934	1	chr1	62000001	63000000
WE-001	00011	003699J_106758	3699	003699J	106758	63	0.19	0.004	4.478	3	chr1	62000001	63000000
WE-001	00011	003699J_23279	3699	003699J	23279	63	0.216	0.019	5.084	5	chr1	62000001	63000000
WE-001	00011	003699J_320794	3699	003699J	320794	63	0.011	0.085	0.257	4	chr1	62000001	63000000
WE-001	00011	003699J_77416	3699	003699J	77416	63	-0.136	-0.076	-3.194	4	chr1	62000001	63000000
WE-001	00011	003699J_88883	3699	003699J	88883	63	0.049	0.011	1.153	4	chr1	62000001	63000000
WE-001	00011	003699J_97395	3699	003699J	97395	63	-0.033	-0.064	-0.784	1	chr1	62000001	63000000
WE-001	00011	003699H_149992	3699	003699H	149992	64	-0.346	-0.066	-4.529	3	chr1	63000001	64000000
WE-001	00011	003699H_179715	3699	003699H	179715	64	-0.088	0.031	-1.148	3	chr1	63000001	64000000
WE-001	00011	003699H_391084	3699	003699H	391084	64	0.022	-0.038	0.281	9	chr1	63000001	64000000
WE-001	00011	003699H_404589	3699	003699H	404589	64	0.053	-0.002	0.691	3	chr1	63000001	64000000
WE-001	00011	003699H_480465	3699	003699H	480465	64	0.281	0.156	3.676	7	chr1	63000001	64000000
WE-001	00011	003699H_507183	3699	003699H	507183	64	0.217	0.093	2.842	1	chr1	63000001	64000000
WE-001	00011	003699H_545007	3699	003699H	545007	64	0.105	-0.001	1.369	2	chr1	63000001	64000000
WE-001	00011	003699H_607826	3699	003699H	607826	64	0.328	-0.005	4.288	4	chr1	63000001	64000000
WE-001	00011	003699H_9084	3699	003699H	9084	64	-0.015	0.02	-0.202	3	chr1	63000001	64000000
WE-001	00011	003699J_100705	3699	003699J	100705	64	0.171	0.011	2.236	1	chr1	63000001	64000000
WE-001	00011	003699J_106758	3699	003699J	106758	64	-0.103	0.004	-1.341	3	chr1	63000001	64000000
WE-001	00011	003699J_23279	3699	003699J	23279	64	0.258	0.019	3.372	5	chr1	63000001	64000000
WE-001	00011	003699J_320794	3699	003699J	320794	64	0.352	0.085	4.598	4	chr1	63000001	64000000
WE-001	00011	003699J_77416	3699	003699J	77416	64	-0.151	-0.076	-1.98	4	chr1	63000001	64000000
WE-001	00011	003699J_88883	3699	003699J	88883	64	0.001	0.011	0.015	4	chr1	63000001	64000000
WE-001	00011	003699J_97395	3699	003699J	97395	64	-0.015	-0.064	-0.201	1	chr1	63000001	64000000
WE-001	00011	003699H_149992	3699	003699H	149992	65	-0.19	-0.066	-1.499	3	chr1	64000001	65000000
WE-001	00011	003699H_179715	3699	003699H	179715	65	-0.024	0.031	-0.192	3	chr1	64000001	65000000
WE-001	00011	003699H_391084	3699	003699H	391084	65	0.236	-0.038	1.861	9	chr1	64000001	65000000
WE-001	00011	003699H_404589	3699	003699H	404589	65	0.185	-0.002	1.459	3	chr1	64000001	65000000
WE-001	00011	003699H_480465	3699	003699H	480465	65	0.158	0.156	1.243	7	chr1	64000001	65000000
WE-001	00011	003699H_507183	3699	003699H	507183	65	0.132	0.093	1.039	1	chr1	64000001	65000000
WE-001	00011	003699H_545007	3699	003699H	545007	65	0.146	-0.001	1.152	2	chr1	64000001	65000000
WE-001	00011	003699H_607826	3699	003699H	607826	65	0.113	-0.005	0.888	4	chr1	64000001	65000000
WE-001	00011	003699H_9084	3699	003699H	9084	65	0.12	0.02	0.945	3	chr1	64000001	65000000
WE-001	00011	003699J_100705	3699	003699J	100705	65	0.032	0.011	0.253	1	chr1	64000001	65000000
WE-001	00011	003699J_106758	3699	003699J	106758	65	0.068	0.004	0.534	3	chr1	64000001	65000000
WE-001	00011	003699J_23279	3699	003699J	23279	65	0.136	0.019	1.068	5	chr1	64000001	65000000
WE-001	00011	003699J_320794	3699	003699J	320794	65	0.23	0.085	1.813	4	chr1	64000001	65000000
WE-001	00011	003699J_77416	3699	003699J	77416	65	-0.25	-0.076	-1.964	4	chr1	64000001	65000000
WE-001	00011	003699J_88883	3699	003699J	88883	65	-0.004	0.011	-0.029	4	chr1	64000001	65000000
WE-001	00011	003699J_97395	3699	003699J	97395	65	-0.047	-0.064	-0.372	1	chr1	64000001	65000000
WE-001	00011	003699H_149992	3699	003699H	149992	66	-0.293	-0.066	-2.756	3	chr1	65000001	66000000
WE-001	00011	003699H_179715	3699	003699H	179715	66	0.113	0.031	1.058	3	chr1	65000001	66000000
WE-001	00011	003699H_391084	3699	003699H	391084	66	-0.102	-0.038	-0.956	9	chr1	65000001	66000000
WE-001	00011	003699H_404589	3699	003699H	404589	66	-0.034	-0.002	-0.323	3	chr1	65000001	66000000
WE-001	00011	003699H_480465	3699	003699H	480465	66	0.073	0.156	0.684	7	chr1	65000001	66000000
WE-001	00011	003699H_507183	3699	003699H	507183	66	0.333	0.093	3.123	1	chr1	65000001	66000000
WE-001	00011	003699H_545007	3699	003699H	545007	66	-0.093	-0.001	-0.877	2	chr1	65000001	66000000
WE-001	00011	003699H_607826	3699	003699H	607826	66	0.095	-0.005	0.892	4	chr1	65000001	66000000
WE-001	00011	003699H_9084	3699	003699H	9084	66	0.038	0.02	0.359	3	chr1	65000001	66000000
WE-001	00011	003699J_100705	3699	003699J	100705	66	-0.15	0.011	-1.411	1	chr1	65000001	66000000
WE-001	00011	003699J_106758	3699	003699J	106758	66	-0.036	0.004	-0.335	3	chr1	65000001	66000000
WE-001	00011	003699J_23279	3699	003699J	23279	66	0.284	0.019	2.671	5	chr1	65000001	66000000
WE-001	00011	003699J_320794	3699	003699J	320794	66	-0.014	0.085	-0.135	4	chr1	65000001	66000000
WE-001	00011	003699J_77416	3699	003699J	77416	66	-0.034	-0.076	-0.318	4	chr1	65000001	66000000
WE-001	00011	003699J_88883	3699	003699J	88883	66	-0.016	0.011	-0.154	4	chr1	65000001	66000000
WE-001	00011	003699J_97395	3699	003699J	97395	66	-0.067	-0.064	-0.629	1	chr1	65000001	66000000
WE-001	00011	003699H_149992	3699	003699H	149992	67	-0.053	-0.066	-0.493	3	chr1	66000001	67000000
WE-001	00011	003699H_179715	3699	003699H	179715	67	0.554	0.031	5.116	3	chr1	66000001	67000000
WE-001	00011	003699H_391084	3699	003699H	391084	67	0.242	-0.038	2.235	9	chr1	66000001	67000000
WE-001	00011	003699H_404589	3699	003699H	404589	67	0.022	-0.002	0.207	3	chr1	66000001	67000000
WE-001	00011	003699H_480465	3699	003699H	480465	67	0.371	0.156	3.43	7	chr1	66000001	67000000
WE-001	00011	003699H_507183	3699	003699H	507183	67	0.392	0.093	3.621	1	chr1	66000001	67000000
WE-001	00011	003699H_545007	3699	003699H	545007	67	0.071	-0.001	0.66	2	chr1	66000001	67000000
WE-001	00011	003699H_607826	3699	003699H	607826	67	0.256	-0.005	2.362	4	chr1	66000001	67000000
WE-001	00011	003699H_9084	3699	003699H	9084	67	0.082	0.02	0.755	3	chr1	66000001	67000000
WE-001	00011	003699J_100705	3699	003699J	100705	67	0.031	0.011	0.289	1	chr1	66000001	67000000
WE-001	00011	003699J_106758	3699	003699J	106758	67	-0.052	0.004	-0.476	3	chr1	66000001	67000000
WE-001	00011	003699J_23279	3699	003699J	23279	67	0.14	0.019	1.295	5	chr1	66000001	67000000
WE-001	00011	003699J_320794	3699	003699J	320794	67	0.06	0.085	0.55	4	chr1	66000001	67000000
WE-001	00011	003699J_77416	3699	003699J	77416	67	0.411	-0.076	3.794	4	chr1	66000001	67000000
WE-001	00011	003699J_88883	3699	003699J	88883	67	0.039	0.011	0.363	4	chr1	66000001	67000000
WE-001	00011	003699J_97395	3699	003699J	97395	67	0.02	-0.064	0.188	1	chr1	66000001	67000000
WE-001	00011	003699H_149992	3699	003699H	149992	68	0.2	-0.066	2.271	3	chr1	67000001	68000000
WE-001	00011	003699H_179715	3699	003699H	179715	68	0.252	0.031	2.864	3	chr1	67000001	68000000
WE-001	00011	003699H_391084	3699	003699H	391084	68	0.125	-0.038	1.422	9	chr1	67000001	68000000
WE-001	00011	003699H_404589	3699	003699H	404589	68	0.076	-0.002	0.859	3	chr1	67000001	68000000
WE-001	00011	003699H_480465	3699	003699H	480465	68	0.261	0.156	2.97	7	chr1	67000001	68000000
WE-001	00011	003699H_507183	3699	003699H	507183	68	0.357	0.093	4.066	1	chr1	67000001	68000000
WE-001	00011	003699H_545007	3699	003699H	545007	68	-0.014	-0.001	-0.156	2	chr1	67000001	68000000
WE-001	00011	003699H_607826	3699	003699H	607826	68	-0.232	-0.005	-2.638	4	chr1	67000001	68000000
WE-001	00011	003699H_9084	3699	003699H	9084	68	0.137	0.02	1.556	3	chr1	67000001	68000000
WE-001	00011	003699J_100705	3699	003699J	100705	68	0.037	0.011	0.418	1	chr1	67000001	68000000
WE-001	00011	003699J_106758	3699	003699J	106758	68	-0.071	0.004	-0.802	3	chr1	67000001	68000000
WE-001	00011	003699J_23279	3699	003699J	23279	68	0.031	0.019	0.357	5	chr1	67000001	68000000
WE-001	00011	003699J_320794	3699	003699J	320794	68	0.198	0.085	2.249	4	chr1	67000001	68000000
WE-001	00011	003699J_77416	3699	003699J	77416	68	0.17	-0.076	1.933	4	chr1	67000001	68000000
WE-001	00011	003699J_88883	3699	003699J	88883	68	0.039	0.011	0.442	4	chr1	67000001	68000000
WE-001	00011	003699J_97395	3699	003699J	97395	68	-0.151	-0.064	-1.718	1	chr1	67000001	68000000
WE-001	00011	003699H_149992	3699	003699H	149992	69	-0.157	-0.066	-1.364	3	chr1	68000001	69000000
WE-001	00011	003699H_179715	3699	003699H	179715	69	0.049	0.031	0.425	3	chr1	68000001	69000000
WE-001	00011	003699H_391084	3699	003699H	391084	69	-0.087	-0.038	-0.755	9	chr1	68000001	69000000
WE-001	00011	003699H_404589	3699	003699H	404589	69	-0.05	-0.002	-0.439	3	chr1	68000001	69000000
WE-001	00011	003699H_480465	3699	003699H	480465	69	0.085	0.156	0.737	7	chr1	68000001	69000000
WE-001	00011	003699H_507183	3699	003699H	507183	69	-0.375	0.093	-3.26	1	chr1	68000001	69000000
WE-001	00011	003699H_545007	3699	003699H	545007	69	-0.114	-0.001	-0.99	2	chr1	68000001	69000000
WE-001	00011	003699H_607826	3699	003699H	607826	69	-0.024	-0.005	-0.212	4	chr1	68000001	69000000
WE-001	00011	003699H_9084	3699	003699H	9084	69	-0.021	0.02	-0.181	3	chr1	68000001	69000000
WE-001	00011	003699J_100705	3699	003699J	100705	69	-0.08	0.011	-0.7	1	chr1	68000001	69000000
WE-001	00011	003699J_106758	3699	003699J	106758	69	-0.019	0.004	-0.165	3	chr1	68000001	69000000
WE-001	00011	003699J_23279	3699	003699J	23279	69	-0.011	0.019	-0.095	5	chr1	68000001	69000000
WE-001	00011	003699J_320794	3699	003699J	320794	69	0.098	0.085	0.848	4	chr1	68000001	69000000
WE-001	00011	003699J_77416	3699	003699J	77416	69	-0.095	-0.076	-0.825	4	chr1	68000001	69000000
WE-001	00011	003699J_88883	3699	003699J	88883	69	0.1	0.011	0.87	4	chr1	68000001	69000000
WE-001	00011	003699J_97395	3699	003699J	97395	69	0.046	-0.064	0.4	1	chr1	68000001	69000000
WE-001	00011	003699H_149992	3699	003699H	149992	70	0.158	-0.066	2.166	3	chr1	69000001	70000000
WE-001	00011	003699H_179715	3699	003699H	179715	70	0.056	0.031	0.763	3	chr1	69000001	70000000
WE-001	00011	003699H_391084	3699	003699H	391084	70	-0.031	-0.038	-0.43	9	chr1	69000001	70000000
WE-001	00011	003699H_404589	3699	003699H	404589	70	0.13	-0.002	1.781	3	chr1	69000001	70000000
WE-001	00011	003699H_480465	3699	003699H	480465	70	0.228	0.156	3.127	7	chr1	69000001	70000000
WE-001	00011	003699H_507183	3699	003699H	507183	70	0.008	0.093	0.114	1	chr1	69000001	70000000
WE-001	00011	003699H_545007	3699	003699H	545007	70	-0.105	-0.001	-1.443	2	chr1	69000001	70000000
WE-001	00011	003699H_607826	3699	003699H	607826	70	0.012	-0.005	0.169	4	chr1	69000001	70000000
WE-001	00011	003699H_9084	3699	003699H	9084	70	-0.037	0.02	-0.51	3	chr1	69000001	70000000
WE-001	00011	003699J_100705	3699	003699J	100705	70	-0.025	0.011	-0.336	1	chr1	69000001	70000000
WE-001	00011	003699J_106758	3699	003699J	106758	70	-0.072	0.004	-0.991	3	chr1	69000001	70000000
WE-001	00011	003699J_23279	3699	003699J	23279	70	0.188	0.019	2.574	5	chr1	69000001	70000000
WE-001	00011	003699J_320794	3699	003699J	320794	70	0.161	0.085	2.201	4	chr1	69000001	70000000
WE-001	00011	003699J_77416	3699	003699J	77416	70	-0.091	-0.076	-1.252	4	chr1	69000001	70000000
WE-001	00011	003699J_88883	3699	003699J	88883	70	0.057	0.011	0.779	4	chr1	69000001	70000000
WE-001	00011	003699J_97395	3699	003699J	97395	70	-0.325	-0.064	-4.45	1	chr1	69000001	70000000
WE-001	00011	003699H_149992	3699	003699H	149992	71	0.32	-0.066	3.622	3	chr1	70000001	71000000
WE-001	00011	003699H_179715	3699	003699H	179715	71	-0.039	0.031	-0.437	3	chr1	70000001	71000000
WE-001	00011	003699H_391084	3699	003699H	391084	71	0.088	-0.038	0.995	9	chr1	70000001	71000000
WE-001	00011	003699H_404589	3699	003699H	404589	71	0.026	-0.002	0.293	3	chr1	70000001	71000000
WE-001	00011	003699H_480465	3699	003699H	480465	71	0.196	0.156	2.225	7	chr1	70000001	71000000
WE-001	00011	003699H_507183	3699	003699H	507183	71	-0.037	0.093	-0.421	1	chr1	70000001	71000000
WE-001	00011	003699H_545007	3699	003699H	545007	71	-0.006	-0.001	-0.068	2	chr1	70000001	71000000
WE-001	00011	003699H_607826	3699	003699H	607826	71	-0.054	-0.005	-0.61	4	chr1	70000001	71000000
WE-001	00011	003699H_9084	3699	003699H	9084	71	0.046	0.02	0.526	3	chr1	70000001	71000000
WE-001	00011	003699J_100705	3699	003699J	100705	71	0.01	0.011	0.116	1	chr1	70000001	71000000
WE-001	00011	003699J_106758	3699	003699J	106758	71	0.072	0.004	0.82	3	chr1	70000001	71000000
WE-001	00011	003699J_23279	3699	003699J	23279	71	0.148	0.019	1.682	5	chr1	70000001	71000000
WE-001	00011	003699J_320794	3699	003699J	320794	71	0.035	0.085	0.395	4	chr1	70000001	71000000
WE-001	00011	003699J_77416	3699	003699J	77416	71	0.177	-0.076	2.005	4	chr1	70000001	71000000
WE-001	00011	003699J_88883	3699	003699J	88883	71	0.036	0.011	0.405	4	chr1	70000001	71000000
WE-001	00011	003699J_97395	3699	003699J	97395	71	0.009	-0.064	0.097	1	chr1	70000001	71000000
WE-001	00011	003699H_149992	3699	003699H	149992	72	0.122	-0.066	0.895	3	chr1	71000001	72000000
WE-001	00011	003699H_179715	3699	003699H	179715	72	0.222	0.031	1.628	3	chr1	71000001	72000000
WE-001	00011	003699H_391084	3699	003699H	391084	72	0.164	-0.038	1.204	9	chr1	71000001	72000000
WE-001	00011	003699H_404589	3699	003699H	404589	72	0.179	-0.002	1.311	3	chr1	71000001	72000000
WE-001	00011	003699H_480465	3699	003699H	480465	72	0.169	0.156	1.243	7	chr1	71000001	72000000
WE-001	00011	003699H_507183	3699	003699H	507183	72	0.047	0.093	0.345	1	chr1	71000001	72000000
WE-001	00011	003699H_545007	3699	003699H	545007	72	0.057	-0.001	0.419	2	chr1	71000001	72000000
WE-001	00011	003699H_607826	3699	003699H	607826	72	0.167	-0.005	1.225	4	chr1	71000001	72000000
WE-001	00011	003699H_9084	3699	003699H	9084	72	0.152	0.02	1.119	3	chr1	71000001	72000000
WE-001	00011	003699J_100705	3699	003699J	100705	72	0.105	0.011	0.768	1	chr1	71000001	72000000
WE-001	00011	003699J_106758	3699	003699J	106758	72	-0.067	0.004	-0.489	3	chr1	71000001	72000000
WE-001	00011	003699J_23279	3699	003699J	23279	72	-0.091	0.019	-0.668	5	chr1	71000001	72000000
WE-001	00011	003699J_320794	3699	003699J	320794	72	0.125	0.085	0.915	4	chr1	71000001	72000000
WE-001	00011	003699J_77416	3699	003699J	77416	72	-0.074	-0.076	-0.54	4	chr1	71000001	72000000
WE-001	00011	003699J_88883	3699	003699J	88883	72	0.083	0.011	0.611	4	chr1	71000001	72000000
WE-001	00011	003699J_97395	3699	003699J	97395	72	0.015	-0.064	0.109	1	chr1	71000001	72000000
WE-001	00011	003699H_149992	3699	003699H	149992	73	-0.007	-0.066	-0.071	3	chr1	72000001	73000000
WE-001	00011	003699H_179715	3699	003699H	179715	73	-0.22	0.031	-2.266	3	chr1	72000001	73000000
WE-001	00011	003699H_391084	3699	003699H	391084	73	0.139	-0.038	1.428	9	chr1	72000001	73000000
WE-001	00011	003699H_404589	3699	003699H	404589	73	0.022	-0.002	0.222	3	chr1	72000001	73000000
WE-001	00011	003699H_480465	3699	003699H	480465	73	0.048	0.156	0.498	7	chr1	72000001	73000000
WE-001	00011	003699H_507183	3699	003699H	507183	73	-0.108	0.093	-1.109	1	chr1	72000001	73000000
WE-001	00011	003699H_545007	3699	003699H	545007	73	-0.101	-0.001	-1.04	2	chr1	72000001	73000000
WE-001	00011	003699H_607826	3699	003699H	607826	73	0.088	-0.005	0.902	4	chr1	72000001	73000000
WE-001	00011	003699H_9084	3699	003699H	9084	73	-0.06	0.02	-0.614	3	chr1	72000001	73000000
WE-001	00011	003699J_100705	3699	003699J	100705	73	-0.031	0.011	-0.319	1	chr1	72000001	73000000
WE-001	00011	003699J_106758	3699	003699J	106758	73	-0.006	0.004	-0.066	3	chr1	72000001	73000000
WE-001	00011	003699J_23279	3699	003699J	23279	73	-0.089	0.019	-0.917	5	chr1	72000001	73000000
WE-001	00011	003699J_320794	3699	003699J	320794	73	0.071	0.085	0.735	4	chr1	72000001	73000000
WE-001	00011	003699J_77416	3699	003699J	77416	73	-0.368	-0.076	-3.784	4	chr1	72000001	73000000
WE-001	00011	003699J_88883	3699	003699J	88883	73	0.1	0.011	1.025	4	chr1	72000001	73000000
WE-001	00011	003699J_97395	3699	003699J	97395	73	-0.172	-0.064	-1.769	1	chr1	72000001	73000000
WE-001	00011	003699H_149992	3699	003699H	149992	74	-0.058	-0.066	-0.464	3	chr1	73000001	74000000
WE-001	00011	003699H_179715	3699	003699H	179715	74	-0.3	0.031	-2.42	3	chr1	73000001	74000000
WE-001	00011	003699H_391084	3699	003699H	391084	74	-0.11	-0.038	-0.888	9	chr1	73000001	74000000
WE-001	00011	003699H_404589	3699	003699H	404589	74	-0.003	-0.002	-0.022	3	chr1	73000001	74000000
WE-001	00011	003699H_480465	3699	003699H	480465	74	0.165	0.156	1.329	7	chr1	73000001	74000000
WE-001	00011	003699H_507183	3699	003699H	507183	74	0.187	0.093	1.509	1	chr1	73000001	74000000
WE-001	00011	003699H_545007	3699	003699H	545007	74	0.072	-0.001	0.58	2	chr1	73000001	74000000
WE-001	00011	003699H_607826	3699	003699H	607826	74	-0.009	-0.005	-0.075	4	chr1	73000001	74000000
WE-001	00011	003699H_9084	3699	003699H	9084	74	-0.01	0.02	-0.081	3	chr1	73000001	74000000
WE-001	00011	003699J_100705	3699	003699J	100705	74	0.025	0.011	0.201	1	chr1	73000001	74000000
WE-001	00011	003699J_106758	3699	003699J	106758	74	-0.039	0.004	-0.312	3	chr1	73000001	74000000
WE-001	00011	003699J_23279	3699	003699J	23279	74	-0.096	0.019	-0.775	5	chr1	73000001	74000000
WE-001	00011	003699J_320794	3699	003699J	320794	74	0.071	0.085	0.571	4	chr1	73000001	74000000
WE-001	00011	003699J_77416	3699	003699J	77416	74	-0.168	-0.076	-1.358	4	chr1	73000001	74000000
WE-001	00011	003699J_88883	3699	003699J	88883	74	-0.025	0.011	-0.204	4	chr1	73000001	74000000
WE-001	00011	003699J_97395	3699	003699J	97395	74	-0.096	-0.064	-0.776	1	chr1	73000001	74000000
WE-001	00011	003699H_149992	3699	003699H	149992	75	-0.002	-0.066	-0.02	3	chr1	74000001	75000000
WE-001	00011	003699H_179715	3699	003699H	179715	75	-0.348	0.031	-3.678	3	chr1	74000001	75000000
WE-001	00011	003699H_391084	3699	003699H	391084	75	-0.016	-0.038	-0.167	9	chr1	74000001	75000000
WE-001	00011	003699H_404589	3699	003699H	404589	75	0.06	-0.002	0.631	3	chr1	74000001	75000000
WE-001	00011	003699H_480465	3699	003699H	480465	75	0.442	0.156	4.661	7	chr1	74000001	75000000
WE-001	00011	003699H_507183	3699	003699H	507183	75	-0.496	0.093	-5.236	1	chr1	74000001	75000000
WE-001	00011	003699H_545007	3699	003699H	545007	75	0.046	-0.001	0.487	2	chr1	74000001	75000000
WE-001	00011	003699H_607826	3699	003699H	607826	75	0.001	-0.005	0.012	4	chr1	74000001	75000000
WE-001	00011	003699H_9084	3699	003699H	9084	75	0.06	0.02	0.629	3	chr1	74000001	75000000
WE-001	00011	003699J_100705	3699	003699J	100705	75	0.126	0.011	1.328	1	chr1	74000001	75000000
WE-001	00011	003699J_106758	3699	003699J	106758	75	0.031	0.004	0.328	3	chr1	74000001	75000000
WE-001	00011	003699J_23279	3699	003699J	23279	75	-0.195	0.019	-2.055	5	chr1	74000001	75000000
WE-001	00011	003699J_320794	3699	003699J	320794	75	0.143	0.085	1.506	4	chr1	74000001	75000000
WE-001	00011	003699J_77416	3699	003699J	77416	75	-0.368	-0.076	-3.888	4	chr1	74000001	75000000
WE-001	00011	003699J_88883	3699	003699J	88883	75	-0.073	0.011	-0.772	4	chr1	74000001	75000000
WE-001	00011	003699J_97395	3699	003699J	97395	75	0.047	-0.064	0.491	1	chr1	74000001	75000000
WE-001	00011	003699H_149992	3699	003699H	149992	76	-0.229	-0.066	-2.205	3	chr1	75000001	76000000
WE-001	00011	003699H_179715	3699	003699H	179715	76	-0.285	0.031	-2.749	3	chr1	75000001	76000000
WE-001	00011	003699H_391084	3699	003699H	391084	76	-0.004	-0.038	-0.037	9	chr1	75000001	76000000
WE-001	00011	003699H_404589	3699	003699H	404589	76	-0.11	-0.002	-1.06	3	chr1	75000001	76000000
WE-001	00011	003699H_480465	3699	003699H	480465	76	-0.001	0.156	-0.014	7	chr1	75000001	76000000
WE-001	00011	003699H_507183	3699	003699H	507183	76	-0.234	0.093	-2.253	1	chr1	75000001	76000000
WE-001	00011	003699H_545007	3699	003699H	545007	76	-0.109	-0.001	-1.05	2	chr1	75000001	76000000
WE-001	00011	003699H_607826	3699	003699H	607826	76	0.079	-0.005	0.759	4	chr1	75000001	76000000
WE-001	00011	003699H_9084	3699	003699H	9084	76	-0.177	0.02	-1.703	3	chr1	75000001	76000000
WE-001	00011	003699J_100705	3699	003699J	100705	76	0.031	0.011	0.298	1	chr1	75000001	76000000
WE-001	00011	003699J_106758	3699	003699J	106758	76	-0.013	0.004	-0.121	3	chr1	75000001	76000000
WE-001	00011	003699J_23279	3699	003699J	23279	76	-0.237	0.019	-2.281	5	chr1	75000001	76000000
WE-001	00011	003699J_320794	3699	003699J	320794	76	-0.082	0.085	-0.789	4	chr1	75000001	76000000
WE-001	00011	003699J_77416	3699	003699J	77416	76	-0.158	-0.076	-1.526	4	chr1	75000001	76000000
WE-001	00011	003699J_88883	3699	003699J	88883	76	0.083	0.011	0.795	4	chr1	75000001	76000000
WE-001	00011	003699J_97395	3699	003699J	97395	76	-0.064	-0.064	-0.621	1	chr1	75000001	76000000
WE-001	00011	003699H_149992	3699	003699H	149992	77	0.16	-0.066	1.949	3	chr1	76000001	77000000
WE-001	00011	003699H_179715	3699	003699H	179715	77	0.335	0.031	4.076	3	chr1	76000001	77000000
WE-001	00011	003699H_391084	3699	003699H	391084	77	0.047	-0.038	0.574	9	chr1	76000001	77000000
WE-001	00011	003699H_404589	3699	003699H	404589	77	0.158	-0.002	1.926	3	chr1	76000001	77000000
WE-001	00011	003699H_480465	3699	003699H	480465	77	0.414	0.156	5.041	7	chr1	76000001	77000000
WE-001	00011	003699H_507183	3699	003699H	507183	77	0.381	0.093	4.635	1	chr1	76000001	77000000
WE-001	00011	003699H_545007	3699	003699H	545007	77	0.132	-0.001	1.612	2	chr1	76000001	77000000
WE-001	00011	003699H_607826	3699	003699H	607826	77	-0.064	-0.005	-0.785	4	chr1	76000001	77000000
WE-001	00011	003699H_9084	3699	003699H	9084	77	0.119	0.02	1.453	3	chr1	76000001	77000000
WE-001	00011	003699J_100705	3699	003699J	100705	77	0.089	0.011	1.078	1	chr1	76000001	77000000
WE-001	00011	003699J_106758	3699	003699J	106758	77	-0.021	0.004	-0.253	3	chr1	76000001	77000000
WE-001	00011	003699J_23279	3699	003699J	23279	77	0.223	0.019	2.718	5	chr1	76000001	77000000
WE-001	00011	003699J_320794	3699	003699J	320794	77	0.005	0.085	0.056	4	chr1	76000001	77000000
WE-001	00011	003699J_77416	3699	003699J	77416	77	-0.043	-0.076	-0.521	4	chr1	76000001	77000000
WE-001	00011	003699J_88883	3699	003699J	88883	77	0.051	0.011	0.626	4	chr1	76000001	77000000
WE-001	00011	003699J_97395	3699	003699J	97395	77	-0.077	-0.064	-0.94	1	chr1	76000001	77000000
WE-001	00011	003699H_149992	3699	003699H	149992	78	0.115	-0.066	1.03	3	chr1	77000001	78000000
WE-001	00011	003699H_179715	3699	003699H	179715	78	0.097	0.031	0.872	3	chr1	77000001	78000000
WE-001	00011	003699H_391084	3699	003699H	391084	78	0.059	-0.038	0.529	9	chr1	77000001	78000000
WE-001	00011	003699H_404589	3699	003699H	404589	78	0.091	-0.002	0.815	3	chr1	77000001	78000000
WE-001	00011	003699H_480465	3699	003699H	480465	78	0.262	0.156	2.345	7	chr1	77000001	78000000
WE-001	00011	003699H_507183	3699	003699H	507183	78	0.255	0.093	2.29	1	chr1	77000001	78000000
WE-001	00011	003699H_545007	3699	003699H	545007	78	-0.029	-0.001	-0.259	2	chr1	77000001	78000000
WE-001	00011	003699H_607826	3699	003699H	607826	78	0.013	-0.005	0.12	4	chr1	77000001	78000000
WE-001	00011	003699H_9084	3699	003699H	9084	78	0.101	0.02	0.908	3	chr1	77000001	78000000
WE-001	00011	003699J_100705	3699	003699J	100705	78	0.083	0.011	0.748	1	chr1	77000001	78000000
WE-001	00011	003699J_106758	3699	003699J	106758	78	-0.024	0.004	-0.212	3	chr1	77000001	78000000
WE-001	00011	003699J_23279	3699	003699J	23279	78	0.171	0.019	1.528	5	chr1	77000001	78000000
WE-001	00011	003699J_320794	3699	003699J	320794	78	0.01	0.085	0.094	4	chr1	77000001	78000000
WE-001	00011	003699J_77416	3699	003699J	77416	78	-0.149	-0.076	-1.332	4	chr1	77000001	78000000
WE-001	00011	003699J_88883	3699	003699J	88883	78	0.023	0.011	0.205	4	chr1	77000001	78000000
WE-001	00011	003699J_97395	3699	003699J	97395	78	-0.033	-0.064	-0.296	1	chr1	77000001	78000000
WE-001	00011	003699H_149992	3699	003699H	149992	79	0.013	-0.066	0.136	3	chr1	78000001	79000000
WE-001	00011	003699H_179715	3699	003699H	179715	79	0.034	0.031	0.35	3	chr1	78000001	79000000
WE-001	00011	003699H_391084	3699	003699H	391084	79	-0.079	-0.038	-0.815	9	chr1	78000001	79000000
WE-001	00011	003699H_404589	3699	003699H	404589	79	0.043	-0.002	0.442	3	chr1	78000001	79000000
WE-001	00011	003699H_480465	3699	003699H	480465	79	0.198	0.156	2.043	7	chr1	78000001	79000000
WE-001	00011	003699H_507183	3699	003699H	507183	79	-0.247	0.093	-2.544	1	chr1	78000001	79000000
WE-001	00011	003699H_545007	3699	003699H	545007	79	-0.013	-0.001	-0.137	2	chr1	78000001	79000000
WE-001	00011	003699H_607826	3699	003699H	607826	79	-0.001	-0.005	-0.012	4	chr1	78000001	79000000
WE-001	00011	003699H_9084	3699	003699H	9084	79	0.023	0.02	0.234	3	chr1	78000001	79000000
WE-001	00011	003699J_100705	3699	003699J	100705	79	-0.051	0.011	-0.522	1	chr1	78000001	79000000
WE-001	00011	003699J_106758	3699	003699J	106758	79	0.064	0.004	0.664	3	chr1	78000001	79000000
WE-001	00011	003699J_23279	3699	003699J	23279	79	0.085	0.019	0.872	5	chr1	78000001	79000000
WE-001	00011	003699J_320794	3699	003699J	320794	79	0.231	0.085	2.382	4	chr1	78000001	79000000
WE-001	00011	003699J_77416	3699	003699J	77416	79	-0.25	-0.076	-2.579	4	chr1	78000001	79000000
WE-001	00011	003699J_88883	3699	003699J	88883	79	-0.01	0.011	-0.105	4	chr1	78000001	79000000
WE-001	00011	003699J_97395	3699	003699J	97395	79	-0.196	-0.064	-2.02	1	chr1	78000001	79000000
WE-001	00011	003699H_149992	3699	003699H	149992	80	0.098	-0.066	1.214	3	chr1	79000001	80000000
WE-001	00011	003699H_179715	3699	003699H	179715	80	-0.512	0.031	-6.316	3	chr1	79000001	80000000
WE-001	00011	003699H_391084	3699	003699H	391084	80	-0.147	-0.038	-1.821	9	chr1	79000001	80000000
WE-001	00011	003699H_404589	3699	003699H	404589	80	0.087	-0.002	1.079	3	chr1	79000001	80000000
WE-001	00011	003699H_480465	3699	003699H	480465	80	0.256	0.156	3.158	7	chr1	79000001	80000000
WE-001	00011	003699H_507183	3699	003699H	507183	80	0.248	0.093	3.058	1	chr1	79000001	80000000
WE-001	00011	003699H_545007	3699	003699H	545007	80	0.094	-0.001	1.157	2	chr1	79000001	80000000
WE-001	00011	003699H_607826	3699	003699H	607826	80	-0.111	-0.005	-1.373	4	chr1	79000001	80000000
WE-001	00011	003699H_9084	3699	003699H	9084	80	0.007	0.02	0.09	3	chr1	79000001	80000000
WE-001	00011	003699J_100705	3699	003699J	100705	80	0.202	0.011	2.5	1	chr1	79000001	80000000
WE-001	00011	003699J_106758	3699	003699J	106758	80	0.049	0.004	0.607	3	chr1	79000001	80000000
WE-001	00011	003699J_23279	3699	003699J	23279	80	0.001	0.019	0.013	5	chr1	79000001	80000000
WE-001	00011	003699J_320794	3699	003699J	320794	80	0.003	0.085	0.043	4	chr1	79000001	80000000
WE-001	00011	003699J_77416	3699	003699J	77416	80	0.171	-0.076	2.111	4	chr1	79000001	80000000
WE-001	00011	003699J_88883	3699	003699J	88883	80	0.085	0.011	1.052	4	chr1	79000001	80000000
WE-001	00011	003699J_97395	3699	003699J	97395	80	-0.071	-0.064	-0.881	1	chr1	79000001	80000000
WE-001	00011	003699H_149992	3699	003699H	149992	81	0.182	-0.066	1.731	3	chr1	80000001	81000000
WE-001	00011	003699H_179715	3699	003699H	179715	81	-0.527	0.031	-5.0	3	chr1	80000001	81000000
WE-001	00011	003699H_391084	3699	003699H	391084	81	-0.113	-0.038	-1.069	9	chr1	80000001	81000000
WE-001	00011	003699H_404589	3699	003699H	404589	81	0.105	-0.002	0.992	3	chr1	80000001	81000000
WE-001	00011	003699H_480465	3699	003699H	480465	81	-0.091	0.156	-0.86	7	chr1	80000001	81000000
WE-001	00011	003699H_507183	3699	003699H	507183	81	-0.327	0.093	-3.107	1	chr1	80000001	81000000
WE-001	00011	003699H_545007	3699	003699H	545007	81	-0.178	-0.001	-1.691	2	chr1	80000001	81000000
WE-001	00011	003699H_607826	3699	003699H	607826	81	-0.14	-0.005	-1.332	4	chr1	80000001	81000000
WE-001	00011	003699H_9084	3699	003699H	9084	81	0.015	0.02	0.144	3	chr1	80000001	81000000
WE-001	00011	003699J_100705	3699	003699J	100705	81	-0.009	0.011	-0.082	1	chr1	80000001	81000000
WE-001	00011	003699J_106758	3699	003699J	106758	81	-0.152	0.004	-1.441	3	chr1	80000001	81000000
WE-001	00011	003699J_23279	3699	003699J	23279	81	0.142	0.019	1.351	5	chr1	80000001	81000000
WE-001	00011	003699J_320794	3699	003699J	320794	81	0.062	0.085	0.59	4	chr1	80000001	81000000
WE-001	00011	003699J_77416	3699	003699J	77416	81	-0.153	-0.076	-1.453	4	chr1	80000001	81000000
WE-001	00011	003699J_88883	3699	003699J	88883	81	0.013	0.011	0.119	4	chr1	80000001	81000000
WE-001	00011	003699J_97395	3699	003699J	97395	81	0.007	-0.064	0.064	1	chr1	80000001	81000000
WE-001	00011	003699H_149992	3699	003699H	149992	82	0.092	-0.066	0.682	3	chr1	81000001	82000000
WE-001	00011	003699H_179715	3699	003699H	179715	82	-0.123	0.031	-0.91	3	chr1	81000001	82000000
WE-001	00011	003699H_391084	3699	003699H	391084	82	-0.079	-0.038	-0.586	9	chr1	81000001	82000000
WE-001	00011	003699H_404589	3699	003699H	404589	82	0.086	-0.002	0.636	3	chr1	81000001	82000000
WE-001	00011	003699H_480465	3699	003699H	480465	82	0.366	0.156	2.713	7	chr1	81000001	82000000
WE-001	00011	003699H_507183	3699	003699H	507183	82	0.057	0.093	0.425	1	chr1	81000001	82000000
WE-001	00011	003699H_545007	3699	003699H	545007	82	0.069	-0.001	0.511	2	chr1	81000001	82000000
WE-001	00011	003699H_607826	3699	003699H	607826	82	-0.101	-0.005	-0.746	4	chr1	81000001	82000000
WE-001	00011	003699H_9084	3699	003699H	9084	82	-0.025	0.02	-0.186	3	chr1	81000001	82000000
WE-001	00011	003699J_100705	3699	003699J	100705	82	0.013	0.011	0.093	1	chr1	81000001	82000000
WE-001	00011	003699J_106758	3699	003699J	106758	82	-0.091	0.004	-0.674	3	chr1	81000001	82000000
WE-001	00011	003699J_23279	3699	003699J	23279	82	0.272	0.019	2.02	5	chr1	81000001	82000000
WE-001	00011	003699J_320794	3699	003699J	320794	82	0.062	0.085	0.46	4	chr1	81000001	82000000
WE-001	00011	003699J_77416	3699	003699J	77416	82	-0.009	-0.076	-0.068	4	chr1	81000001	82000000
WE-001	00011	003699J_88883	3699	003699J	88883	82	-0.029	0.011	-0.215	4	chr1	81000001	82000000
WE-001	00011	003699J_97395	3699	003699J	97395	82	0.148	-0.064	1.098	1	chr1	81000001	82000000
WE-001	00011	003699H_149992	3699	003699H	149992	83	0.231	-0.066	2.357	3	chr1	82000001	83000000
WE-001	00011	003699H_179715	3699	003699H	179715	83	-0.31	0.031	-3.164	3	chr1	82000001	83000000
WE-001	00011	003699H_391084	3699	003699H	391084	83	-0.006	-0.038	-0.064	9	chr1	82000001	83000000
WE-001	00011	003699H_404589	3699	003699H	404589	83	0.262	-0.002	2.678	3	chr1	82000001	83000000
WE-001	00011	003699H_480465	3699	003699H	480465	83	0.399	0.156	4.069	7	chr1	82000001	83000000
WE-001	00011	003699H_507183	3699	003699H	507183	83	0.046	0.093	0.472	1	chr1	82000001	83000000
WE-001	00011	003699H_545007	3699	003699H	545007	83	-0.001	-0.001	-0.011	2	chr1	82000001	83000000
WE-001	00011	003699H_607826	3699	003699H	607826	83	0.027	-0.005	0.274	4	chr1	82000001	83000000
WE-001	00011	003699H_9084	3699	003699H	9084	83	0.066	0.02	0.675	3	chr1	82000001	83000000
WE-001	00011	003699J_100705	3699	003699J	100705	83	0.051	0.011	0.525	1	chr1	82000001	83000000
WE-001	00011	003699J_106758	3699	003699J	106758	83	0.015	0.004	0.148	3	chr1	82000001	83000000
WE-001	00011	003699J_23279	3699	003699J	23279	83	0.259	0.019	2.641	5	chr1	82000001	83000000
WE-001	00011	003699J_320794	3699	003699J	320794	83	-0.186	0.085	-1.899	4	chr1	82000001	83000000
WE-001	00011	003699J_77416	3699	003699J	77416	83	0.205	-0.076	2.088	4	chr1	82000001	83000000
WE-001	00011	003699J_88883	3699	003699J	88883	83	0.103	0.011	1.048	4	chr1	82000001	83000000
WE-001	00011	003699J_97395	3699	003699J	97395	83	-0.104	-0.064	-1.063	1	chr1	82000001	83000000
WE-001	00011	003699H_149992	3699	003699H	149992	84	0.135	-0.066	1.376	3	chr1	83000001	84000000
WE-001	00011	003699H_179715	3699	003699H	179715	84	-0.176	0.031	-1.802	3	chr1	83000001	84000000
WE-001	00011	003699H_391084	3699	003699H	391084	84	0.036	-0.038	0.367	9	chr1	83000001	84000000
WE-001	00011	003699H_404589	3699	003699H	404589	84	0.233	-0.002	2.381	3	chr1	83000001	84000000
WE-001	00011	003699H_480465	3699	003699H	480465	84	0.364	0.156	3.722	7	chr1	83000001	84000000
WE-001	00011	003699H_507183	3699	003699H	507183	84	0.425	0.093	4.34	1	chr1	83000001	84000000
WE-001	00011	003699H_545007	3699	003699H	545007	84	0.063	-0.001	0.641	2	chr1	83000001	84000000
WE-001	00011	003699H_607826	3699	003699H	607826	84	-0.074	-0.005	-0.756	4	chr1	83000001	84000000
WE-001	00011	003699H_9084	3699	003699H	9084	84	-0.02	0.02	-0.2	3	chr1	83000001	84000000
WE-001	00011	003699J_100705	3699	003699J	100705	84	0.117	0.011	1.194	1	chr1	83000001	84000000
WE-001	00011	003699J_106758	3699	003699J	106758	84	-0.08	0.004	-0.815	3	chr1	83000001	84000000
WE-001	00011	003699J_23279	3699	003699J	23279	84	-0.178	0.019	-1.814	5	chr1	83000001	84000000
WE-001	00011	003699J_320794	3699	003699J	320794	84	0.04	0.085	0.412	4	chr1	83000001	84000000
WE-001	00011	003699J_77416	3699	003699J	77416	84	-0.128	-0.076	-1.305	4	chr1	83000001	84000000
WE-001	00011	003699J_88883	3699	003699J	88883	84	0.205	0.011	2.093	4	chr1	83000001	84000000
WE-001	00011	003699J_97395	3699	003699J	97395	84	0.163	-0.064	1.666	1	chr1	83000001	84000000
WE-001	00011	003699H_149992	3699	003699H	149992	85	0.06	-0.066	0.668	3	chr1	84000001	85000000
WE-001	00011	003699H_179715	3699	003699H	179715	85	-0.449	0.031	-4.964	3	chr1	84000001	85000000
WE-001	00011	003699H_391084	3699	003699H	391084	85	0.056	-0.038	0.624	9	chr1	84000001	85000000
WE-001	00011	003699H_404589	3699	003699H	404589	85	0.198	-0.002	2.192	3	chr1	84000001	85000000
WE-001	00011	003699H_480465	3699	003699H	480465	85	0.327	0.156	3.621	7	chr1	84000001	85000000
WE-001	00011	003699H_507183	3699	003699H	507183	85	-0.282	0.093	-3.119	1	chr1	84000001	85000000
WE-001	00011	003699H_545007	3699	003699H	545007	85	-0.19	-0.001	-2.096	2	chr1	84000001	85000000
WE-001	00011	003699H_607826	3699	003699H	607826	85	-0.032	-0.005	-0.358	4	chr1	84000001	85000000
WE-001	00011	003699H_9084	3699	003699H	9084	85	0.128	0.02	1.414	3	chr1	84000001	85000000
WE-001	00011	003699J_100705	3699	003699J	100705	85	0.017	0.011	0.185	1	chr1	84000001	85000000
WE-001	00011	003699J_106758	3699	003699J	106758	85	0.065	0.004	0.721	3	chr1	84000001	85000000
WE-001	00011	003699J_23279	3699	003699J	23279	85	-0.031	0.019	-0.338	5	chr1	84000001	85000000
WE-001	00011	003699J_320794	3699	003699J	320794	85	0.162	0.085	1.794	4	chr1	84000001	85000000
WE-001	00011	003699J_77416	3699	003699J	77416	85	0.034	-0.076	0.372	4	chr1	84000001	85000000
WE-001	00011	003699J_88883	3699	003699J	88883	85	-0.004	0.011	-0.046	4	chr1	84000001	85000000
WE-001	00011	003699J_97395	3699	003699J	97395	85	-0.269	-0.064	-2.98	1	chr1	84000001	85000000
WE-001	00011	003699H_149992	3699	003699H	149992	86	0.002	-0.066	0.015	3	chr1	85000001	86000000
WE-001	00011	003699H_179715	3699	003699H	179715	86	-0.153	0.031	-1.194	3	chr1	85000001	86000000
WE-001	00011	003699H_391084	3699	003699H	391084	86	0.06	-0.038	0.473	9	chr1	85000001	86000000
WE-001	00011	003699H_404589	3699	003699H	404589	86	0.093	-0.002	0.725	3	chr1	85000001	86000000
WE-001	00011	003699H_480465	3699	003699H	480465	86	0.203	0.156	1.59	7	chr1	85000001	86000000
WE-001	00011	003699H_507183	3699	003699H	507183	86	0.115	0.093	0.903	1	chr1	85000001	86000000
WE-001	00011	003699H_545007	3699	003699H	545007	86	-0.009	-0.001	-0.07	2	chr1	85000001	86000000
WE-001	00011	003699H_607826	3699	003699H	607826	86	0.075	-0.005	0.589	4	chr1	85000001	86000000
WE-001	00011	003699H_9084	3699	003699H	9084	86	0.07	0.02	0.549	3	chr1	85000001	86000000
WE-001	00011	003699J_100705	3699	003699J	100705	86	0.051	0.011	0.402	1	chr1	85000001	86000000
WE-001	00011	003699J_106758	3699	003699J	106758	86	0.045	0.004	0.353	3	chr1	85000001	86000000
WE-001	00011	003699J_23279	3699	003699J	23279	86	-0.158	0.019	-1.238	5	chr1	85000001	86000000
WE-001	00011	003699J_320794	3699	003699J	320794	86	0.279	0.085	2.181	4	chr1	85000001	86000000
WE-001	00011	003699J_77416	3699	003699J	77416	86	-0.149	-0.076	-1.164	4	chr1	85000001	86000000
WE-001	00011	003699J_88883	3699	003699J	88883	86	0.135	0.011	1.058	4	chr1	85000001	86000000
WE-001	00011	003699J_97395	3699	003699J	97395	86	0.017	-0.064	0.13	1	chr1	85000001	86000000
WE-001	00011	003699H_149992	3699	003699H	149992	87	0.087	-0.066	0.936	3	chr1	86000001	87000000
WE-001	00011	003699H_179715	3699	003699H	179715	87	-0.473	0.031	-5.096	3	chr1	86000001	87000000
WE-001	00011	003699H_391084	3699	003699H	391084	87	-0.045	-0.038	-0.485	9	chr1	86000001	87000000
WE-001	00011	003699H_404589	3699	003699H	404589	87	-0.263	-0.002	-2.833	3	chr1	86000001	87000000
WE-001	00011	003699H_480465	3699	003699H	480465	87	0.208	0.156	2.236	7	chr1	86000001	87000000
WE-001	00011	003699H_507183	3699	003699H	507183	87	0.3	0.093	3.234	1	chr1	86000001	87000000
WE-001	00011	003699H_545007	3699	003699H	545007	87	-0.007	-0.001	-0.081	2	chr1	86000001	87000000
WE-001	00011	003699H_607826	3699	003699H	607826	87	-0.092	-0.005	-0.994	4	chr1	86000001	87000000
WE-001	00011	003699H_9084	3699	003699H	9084	87	-0.014	0.02	-0.149	3	chr1	86000001	87000000
WE-001	00011	003699J_100705	3699	003699J	100705	87	-0.03	0.011	-0.319	1	chr1	86000001	87000000
WE-001	00011	003699J_106758	3699	003699J	106758	87	0.047	0.004	0.504	3	chr1	86000001	87000000
WE-001	00011	003699J_23279	3699	003699J	23279	87	0.17	0.019	1.83	5	chr1	86000001	87000000
WE-001	00011	003699J_320794	3699	003699J	320794	87	0.148	0.085	1.589	4	chr1	86000001	87000000
WE-001	00011	003699J_77416	3699	003699J	77416	87	-0.13	-0.076	-1.401	4	chr1	86000001	87000000
WE-001	00011	003699J_88883	3699	003699J	88883	87	-0.011	0.011	-0.114	4	chr1	86000001	87000000
WE-001	00011	003699J_97395	3699	003699J	97395	87	-0.01	-0.064	-0.107	1	chr1	86000001	87000000
WE-001	00011	003699H_149992	3699	003699H	149992	88	-0.074	-0.066	-0.416	3	chr1	87000001	88000000
WE-001	00011	003699H_179715	3699	003699H	179715	88	-0.15	0.031	-0.835	3	chr1	87000001	88000000
WE-001	00011	003699H_391084	3699	003699H	391084	88	0.162	-0.038	0.906	9	chr1	87000001	88000000
WE-001	00011	003699H_404589	3699	003699H	404589	88	-0.1	-0.002	-0.56	3	chr1	87000001	88000000
WE-001	00011	003699H_480465	3699	003699H	480465	88	0.002	0.156	0.012	7	chr1	87000001	88000000
WE-001	00011	003699H_507183	3699	003699H	507183	88	0.095	0.093	0.533	1	chr1	87000001	88000000
WE-001	00011	003699H_545007	3699	003699H	545007	88	0.091	-0.001	0.508	2	chr1	87000001	88000000
WE-001	00011	003699H_607826	3699	003699H	607826	88	0.143	-0.005	0.797	4	chr1	87000001	88000000
WE-001	00011	003699H_9084	3699	003699H	9084	88	0.187	0.02	1.042	3	chr1	87000001	88000000
WE-001	00011	003699J_100705	3699	003699J	100705	88	-0.088	0.011	-0.493	1	chr1	87000001	88000000
WE-001	00011	003699J_106758	3699	003699J	106758	88	0.101	0.004	0.563	3	chr1	87000001	88000000
WE-001	00011	003699J_23279	3699	003699J	23279	88	-0.102	0.019	-0.568	5	chr1	87000001	88000000
WE-001	00011	003699J_320794	3699	003699J	320794	88	0.131	0.085	0.733	4	chr1	87000001	88000000
WE-001	00011	003699J_77416	3699	003699J	77416	88	-0.289	-0.076	-1.612	4	chr1	87000001	88000000
WE-001	00011	003699J_88883	3699	003699J	88883	88	0.075	0.011	0.419	4	chr1	87000001	88000000
WE-001	00011	003699J_97395	3699	003699J	97395	88	-0.01	-0.064	-0.057	1	chr1	87000001	88000000
WE-001	00011	003699H_149992	3699	003699H	149992	89	0.16	-0.066	1.912	3	chr1	88000001	89000000
WE-001	00011	003699H_179715	3699	003699H	179715	89	-0.333	0.031	-3.976	3	chr1	88000001	89000000
WE-001	00011	003699H_391084	3699	003699H	391084	89	-0.002	-0.038	-0.02	9	chr1	88000001	89000000
WE-001	00011	003699H_404589	3699	003699H	404589	89	-0.029	-0.002	-0.344	3	chr1	88000001	89000000
WE-001	00011	003699H_480465	3699	003699H	480465	89	0.168	0.156	2.01	7	chr1	88000001	89000000
WE-001	00011	003699H_507183	3699	003699H	507183	89	0.134	0.093	1.603	1	chr1	88000001	89000000
WE-001	00011	003699H_545007	3699	003699H	545007	89	-0.089	-0.001	-1.068	2	chr1	88000001	89000000
WE-001	00011	003699H_607826	3699	003699H	607826	89	-0.099	-0.005	-1.183	4	chr1	88000001	89000000
WE-001	00011	003699H_9084	3699	003699H	9084	89	0.096	0.02	1.143	3	chr1	88000001	89000000
WE-001	00011	003699J_100705	3699	003699J	100705	89	0.054	0.011	0.641	1	chr1	88000001	89000000
WE-001	00011	003699J_106758	3699	003699J	106758	89	0.098	0.004	1.166	3	chr1	88000001	89000000
WE-001	00011	003699J_23279	3699	003699J	23279	89	0.044	0.019	0.527	5	chr1	88000001	89000000
WE-001	00011	003699J_320794	3699	003699J	320794	89	-0.075	0.085	-0.896	4	chr1	88000001	89000000
WE-001	00011	003699J_77416	3699	003699J	77416	89	-0.024	-0.076	-0.287	4	chr1	88000001	89000000
WE-001	00011	003699J_88883	3699	003699J	88883	89	-0.025	0.011	-0.303	4	chr1	88000001	89000000
WE-001	00011	003699J_97395	3699	003699J	97395	89	0.07	-0.064	0.841	1	chr1	88000001	89000000
WE-001	00011	003699H_149992	3699	003699H	149992	90	0.05	-0.066	0.68	3	chr1	89000001	90000000
WE-001	00011	003699H_179715	3699	003699H	179715	90	-0.447	0.031	-6.044	3	chr1	89000001	90000000
WE-001	00011	003699H_391084	3699	003699H	391084	90	-0.037	-0.038	-0.506	9	chr1	89000001	90000000
WE-001	00011	003699H_404589	3699	003699H	404589	90	0.058	-0.002	0.786	3	chr1	89000001	90000000
WE-001	00011	003699H_480465	3699	003699H	480465	90	0.149	0.156	2.02	7	chr1	89000001	90000000
WE-001	00011	003699H_507183	3699	003699H	507183	90	-0.313	0.093	-4.231	1	chr1	89000001	90000000
WE-001	00011	003699H_545007	3699	003699H	545007	90	-0.058	-0.001	-0.785	2	chr1	89000001	90000000
WE-001	00011	003699H_607826	3699	003699H	607826	90	0.108	-0.005	1.455	4	chr1	89000001	90000000
WE-001	00011	003699H_9084	3699	003699H	9084	90	0.059	0.02	0.798	3	chr1	89000001	90000000
WE-001	00011	003699J_100705	3699	003699J	100705	90	0.032	0.011	0.439	1	chr1	89000001	90000000
WE-001	00011	003699J_106758	3699	003699J	106758	90	0.114	0.004	1.545	3	chr1	89000001	90000000
WE-001	00011	003699J_23279	3699	003699J	23279	90	-0.191	0.019	-2.578	5	chr1	89000001	90000000
WE-001	00011	003699J_320794	3699	003699J	320794	90	0.136	0.085	1.838	4	chr1	89000001	90000000
WE-001	00011	003699J_77416	3699	003699J	77416	90	-0.037	-0.076	-0.504	4	chr1	89000001	90000000
WE-001	00011	003699J_88883	3699	003699J	88883	90	0.006	0.011	0.087	4	chr1	89000001	90000000
WE-001	00011	003699J_97395	3699	003699J	97395	90	0.055	-0.064	0.74	1	chr1	89000001	90000000
WE-001	00011	003699H_149992	3699	003699H	149992	91	0.063	-0.066	0.609	3	chr1	90000001	91000000
WE-001	00011	003699H_179715	3699	003699H	179715	91	-0.451	0.031	-4.351	3	chr1	90000001	91000000
WE-001	00011	003699H_391084	3699	003699H	391084	91	0.061	-0.038	0.586	9	chr1	90000001	91000000
WE-001	00011	003699H_404589	3699	003699H	404589	91	0.066	-0.002	0.637	3	chr1	90000001	91000000
WE-001	00011	003699H_480465	3699	003699H	480465	91	0.171	0.156	1.65	7	chr1	90000001	91000000
WE-001	00011	003699H_507183	3699	003699H	507183	91	0.044	0.093	0.421	1	chr1	90000001	91000000
WE-001	00011	003699H_545007	3699	003699H	545007	91	-0.113	-0.001	-1.091	2	chr1	90000001	91000000
WE-001	00011	003699H_607826	3699	003699H	607826	91	0.239	-0.005	2.308	4	chr1	90000001	91000000
WE-001	00011	003699H_9084	3699	003699H	9084	91	0.095	0.02	0.916	3	chr1	90000001	91000000
WE-001	00011	003699J_100705	3699	003699J	100705	91	0.106	0.011	1.02	1	chr1	90000001	91000000
WE-001	00011	003699J_106758	3699	003699J	106758	91	-0.014	0.004	-0.137	3	chr1	90000001	91000000
WE-001	00011	003699J_23279	3699	003699J	23279	91	-0.174	0.019	-1.682	5	chr1	90000001	91000000
WE-001	00011	003699J_320794	3699	003699J	320794	91	0.284	0.085	2.738	4	chr1	90000001	91000000
WE-001	00011	003699J_77416	3699	003699J	77416	91	-0.171	-0.076	-1.65	4	chr1	90000001	91000000
WE-001	00011	003699J_88883	3699	003699J	88883	91	0.116	0.011	1.12	4	chr1	90000001	91000000
WE-001	00011	003699J_97395	3699	003699J	97395	91	-0.346	-0.064	-3.336	1	chr1	90000001	91000000
WE-001	00011	003699H_149992	3699	003699H	149992	92	0.0	-0.066	0.002	3	chr1	91000001	92000000
WE-001	00011	003699H_179715	3699	003699H	179715	92	0.176	0.031	1.522	3	chr1	91000001	92000000
WE-001	00011	003699H_391084	3699	003699H	391084	92	-0.03	-0.038	-0.264	9	chr1	91000001	92000000
WE-001	00011	003699H_404589	3699	003699H	404589	92	0.235	-0.002	2.037	3	chr1	91000001	92000000
WE-001	00011	003699H_480465	3699	003699H	480465	92	0.159	0.156	1.375	7	chr1	91000001	92000000
WE-001	00011	003699H_507183	3699	003699H	507183	92	0.256	0.093	2.214	1	chr1	91000001	92000000
WE-001	00011	003699H_545007	3699	003699H	545007	92	0.094	-0.001	0.816	2	chr1	91000001	92000000
WE-001	00011	003699H_607826	3699	003699H	607826	92	-0.024	-0.005	-0.209	4	chr1	91000001	92000000
WE-001	00011	003699H_9084	3699	003699H	9084	92	0.179	0.02	1.546	3	chr1	91000001	92000000
WE-001	00011	003699J_100705	3699	003699J	100705	92	-0.183	0.011	-1.586	1	chr1	91000001	92000000
WE-001	00011	003699J_106758	3699	003699J	106758	92	0.042	0.004	0.36	3	chr1	91000001	92000000
WE-001	00011	003699J_23279	3699	003699J	23279	92	-0.119	0.019	-1.033	5	chr1	91000001	92000000
WE-001	00011	003699J_320794	3699	003699J	320794	92	0.269	0.085	2.327	4	chr1	91000001	92000000
WE-001	00011	003699J_77416	3699	003699J	77416	92	-0.222	-0.076	-1.925	4	chr1	91000001	92000000
WE-001	00011	003699J_88883	3699	003699J	88883	92	0.006	0.011	0.052	4	chr1	91000001	92000000
WE-001	00011	003699J_97395	3699	003699J	97395	92	0.023	-0.064	0.2	1	chr1	91000001	92000000
WE-001	00011	003699H_149992	3699	003699H	149992	93	-0.128	-0.066	-1.276	3	chr1	92000001	93000000
WE-001	00011	003699H_179715	3699	003699H	179715	93	-0.143	0.031	-1.422	3	chr1	92000001	93000000
WE-001	00011	003699H_391084	3699	003699H	391084	93	-0.01	-0.038	-0.103	9	chr1	92000001	93000000
WE-001	00011	003699H_404589	3699	003699H	404589	93	-0.01	-0.002	-0.098	3	chr1	92000001	93000000
WE-001	00011	003699H_480465	3699	003699H	480465	93	0.083	0.156	0.83	7	chr1	92000001	93000000
WE-001	00011	003699H_507183	3699	003699H	507183	93	-0.148	0.093	-1.474	1	chr1	92000001	93000000
WE-001	00011	003699H_545007	3699	003699H	545007	93	-0.01	-0.001	-0.099	2	chr1	92000001	93000000
WE-001	00011	003699H_607826	3699	003699H	607826	93	0.311	-0.005	3.096	4	chr1	92000001	93000000
WE-001	00011	003699H_9084	3699	003699H	9084	93	0.059	0.02	0.589	3	chr1	92000001	93000000
WE-001	00011	003699J_100705	3699	003699J	100705	93	0.005	0.011	0.053	1	chr1	92000001	93000000
WE-001	00011	003699J_106758	3699	003699J	106758	93	-0.183	0.004	-1.82	3	chr1	92000001	93000000
WE-001	00011	003699J_23279	3699	003699J	23279	93	-0.035	0.019	-0.351	5	chr1	92000001	93000000
WE-001	00011	003699J_320794	3699	003699J	320794	93	0.188	0.085	1.867	4	chr1	92000001	93000000
WE-001	00011	003699J_77416	3699	003699J	77416	93	-0.233	-0.076	-2.318	4	chr1	92000001	93000000
WE-001	00011	003699J_88883	3699	003699J	88883	93	0.109	0.011	1.081	4	chr1	92000001	93000000
WE-001	00011	003699J_97395	3699	003699J	97395	93	0.274	-0.064	2.725	1	chr1	92000001	93000000
WE-001	00011	003699H_149992	3699	003699H	149992	94	-0.036	-0.066	-0.316	3	chr1	93000001	94000000
WE-001	00011	003699H_179715	3699	003699H	179715	94	0.508	0.031	4.441	3	chr1	93000001	94000000
WE-001	00011	003699H_391084	3699	003699H	391084	94	-0.068	-0.038	-0.594	9	chr1	93000001	94000000
WE-001	00011	003699H_404589	3699	003699H	404589	94	-0.132	-0.002	-1.153	3	chr1	93000001	94000000
WE-001	00011	003699H_480465	3699	003699H	480465	94	0.252	0.156	2.205	7	chr1	93000001	94000000
WE-001	00011	003699H_507183	3699	003699H	507183	94	0.245	0.093	2.136	1	chr1	93000001	94000000
WE-001	00011	003699H_545007	3699	003699H	545007	94	0.037	-0.001	0.324	2	chr1	93000001	94000000
WE-001	00011	003699H_607826	3699	003699H	607826	94	-0.028	-0.005	-0.242	4	chr1	93000001	94000000
WE-001	00011	003699H_9084	3699	003699H	9084	94	-0.016	0.02	-0.137	3	chr1	93000001	94000000
WE-001	00011	003699J_100705	3699	003699J	100705	94	0.17	0.011	1.486	1	chr1	93000001	94000000
WE-001	00011	003699J_106758	3699	003699J	106758	94	-0.107	0.004	-0.93	3	chr1	93000001	94000000
WE-001	00011	003699J_23279	3699	003699J	23279	94	-0.06	0.019	-0.528	5	chr1	93000001	94000000
WE-001	00011	003699J_320794	3699	003699J	320794	94	0.069	0.085	0.606	4	chr1	93000001	94000000
WE-001	00011	003699J_77416	3699	003699J	77416	94	0.268	-0.076	2.343	4	chr1	93000001	94000000
WE-001	00011	003699J_88883	3699	003699J	88883	94	-0.026	0.011	-0.225	4	chr1	93000001	94000000
WE-001	00011	003699J_97395	3699	003699J	97395	94	0.11	-0.064	0.958	1	chr1	93000001	94000000
WE-001	00011	003699H_149992	3699	003699H	149992	95	-0.013	-0.066	-0.106	3	chr1	94000001	95000000
WE-001	00011	003699H_179715	3699	003699H	179715	95	0.545	0.031	4.484	3	chr1	94000001	95000000
WE-001	00011	003699H_391084	3699	003699H	391084	95	0.055	-0.038	0.45	9	chr1	94000001	95000000
WE-001	00011	003699H_404589	3699	003699H	404589	95	-0.011	-0.002	-0.087	3	chr1	94000001	95000000
WE-001	00011	003699H_480465	3699	003699H	480465	95	0.367	0.156	3.018	7	chr1	94000001	95000000
WE-001	00011	003699H_507183	3699	003699H	507183	95	0.465	0.093	3.821	1	chr1	94000001	95000000
WE-001	00011	003699H_545007	3699	003699H	545007	95	0.092	-0.001	0.756	2	chr1	94000001	95000000
WE-001	00011	003699H_607826	3699	003699H	607826	95	0.137	-0.005	1.131	4	chr1	94000001	95000000
WE-001	00011	003699H_9084	3699	003699H	9084	95	-0.039	0.02	-0.321	3	chr1	94000001	95000000
WE-001	00011	003699J_100705	3699	003699J	100705	95	0.055	0.011	0.45	1	chr1	94000001	95000000
WE-001	00011	003699J_106758	3699	003699J	106758	95	0.203	0.004	1.666	3	chr1	94000001	95000000
WE-001	00011	003699J_23279	3699	003699J	23279	95	0.187	0.019	1.541	5	chr1	94000001	95000000
WE-001	00011	003699J_320794	3699	003699J	320794	95	0.168	0.085	1.384	4	chr1	94000001	95000000
WE-001	00011	003699J_77416	3699	003699J	77416	95	0.004	-0.076	0.035	4	chr1	94000001	95000000
WE-001	00011	003699J_88883	3699	003699J	88883	95	-0.004	0.011	-0.032	4	chr1	94000001	95000000
WE-001	00011	003699J_97395	3699	003699J	97395	95	0.102	-0.064	0.84	1	chr1	94000001	95000000
WE-001	00011	003699H_149992	3699	003699H	149992	96	0.107	-0.066	0.771	3	chr1	95000001	96000000
WE-001	00011	003699H_179715	3699	003699H	179715	96	0.339	0.031	2.436	3	chr1	95000001	96000000
WE-001	00011	003699H_391084	3699	003699H	391084	96	0.004	-0.038	0.028	9	chr1	95000001	96000000
WE-001	00011	003699H_404589	3699	003699H	404589	96	0.114	-0.002	0.823	3	chr1	95000001	96000000
WE-001	00011	003699H_480465	3699	003699H	480465	96	0.256	0.156	1.843	7	chr1	95000001	96000000
WE-001	00011	003699H_507183	3699	003699H	507183	96	0.423	0.093	3.039	1	chr1	95000001	96000000
WE-001	00011	003699H_545007	3699	003699H	545007	96	0.021	-0.001	0.153	2	chr1	95000001	96000000
WE-001	00011	003699H_607826	3699	003699H	607826	96	0.089	-0.005	0.64	4	chr1	95000001	96000000
WE-001	00011	003699H_9084	3699	003699H	9084	96	-0.07	0.02	-0.503	3	chr1	95000001	96000000
WE-001	00011	003699J_100705	3699	003699J	100705	96	0.033	0.011	0.239	1	chr1	95000001	96000000
WE-001	00011	003699J_106758	3699	003699J	106758	96	0.079	0.004	0.568	3	chr1	95000001	96000000
WE-001	00011	003699J_23279	3699	003699J	23279	96	0.031	0.019	0.222	5	chr1	95000001	96000000
WE-001	00011	003699J_320794	3699	003699J	320794	96	0.197	0.085	1.42	4	chr1	95000001	96000000
WE-001	00011	003699J_77416	3699	003699J	77416	96	-0.141	-0.076	-1.012	4	chr1	95000001	96000000
WE-001	00011	003699J_88883	3699	003699J	88883	96	0.096	0.011	0.687	4	chr1	95000001	96000000
WE-001	00011	003699J_97395	3699	003699J	97395	96	-0.003	-0.064	-0.02	1	chr1	95000001	96000000
WE-001	00011	003699H_149992	3699	003699H	149992	97	-0.056	-0.066	-0.748	3	chr1	96000001	97000000
WE-001	00011	003699H_179715	3699	003699H	179715	97	-0.06	0.031	-0.802	3	chr1	96000001	97000000
WE-001	00011	003699H_391084	3699	003699H	391084	97	0.001	-0.038	0.015	9	chr1	96000001	97000000
WE-001	00011	003699H_404589	3699	003699H	404589	97	-0.028	-0.002	-0.374	3	chr1	96000001	97000000
WE-001	00011	003699H_480465	3699	003699H	480465	97	0.26	0.156	3.45	7	chr1	96000001	97000000
WE-001	00011	003699H_507183	3699	003699H	507183	97	-0.031	0.093	-0.416	1	chr1	96000001	97000000
WE-001	00011	003699H_545007	3699	003699H	545007	97	-0.074	-0.001	-0.99	2	chr1	96000001	97000000
WE-001	00011	003699H_607826	3699	003699H	607826	97	0.166	-0.005	2.203	4	chr1	96000001	97000000
WE-001	00011	003699H_9084	3699	003699H	9084	97	-0.061	0.02	-0.809	3	chr1	96000001	97000000
WE-001	00011	003699J_100705	3699	003699J	100705	97	0.024	0.011	0.316	1	chr1	96000001	97000000
WE-001	00011	003699J_106758	3699	003699J	106758	97	-0.001	0.004	-0.007	3	chr1	96000001	97000000
WE-001	00011	003699J_23279	3699	003699J	23279	97	-0.1	0.019	-1.325	5	chr1	96000001	97000000
WE-001	00011	003699J_320794	3699	003699J	320794	97	0.163	0.085	2.162	4	chr1	96000001	97000000
WE-001	00011	003699J_77416	3699	003699J	77416	97	-0.094	-0.076	-1.253	4	chr1	96000001	97000000
WE-001	00011	003699J_88883	3699	003699J	88883	97	0.047	0.011	0.62	4	chr1	96000001	97000000
WE-001	00011	003699J_97395	3699	003699J	97395	97	-0.096	-0.064	-1.275	1	chr1	96000001	97000000
WE-001	00011	003699H_149992	3699	003699H	149992	98	0.034	-0.066	0.255	3	chr1	97000001	98000000
WE-001	00011	003699H_179715	3699	003699H	179715	98	-0.516	0.031	-3.884	3	chr1	97000001	98000000
WE-001	00011	003699H_391084	3699	003699H	391084	98	0.248	-0.038	1.868	9	chr1	97000001	98000000
WE-001	00011	003699H_404589	3699	003699H	404589	98	0.168	-0.002	1.261	3	chr1	97000001	98000000
WE-001	00011	003699H_480465	3699	003699H	480465	98	0.152	0.156	1.143	7	chr1	97000001	98000000
WE-001	00011	003699H_507183	3699	003699H	507183	98	0.155	0.093	1.163	1	chr1	97000001	98000000
WE-001	00011	003699H_545007	3699	003699H	545007	98	0.051	-0.001	0.382	2	chr1	97000001	98000000
WE-001	00011	003699H_607826	3699	003699H	607826	98	-0.001	-0.005	-0.005	4	chr1	97000001	98000000
WE-001	00011	003699H_9084	3699	003699H	9084	98	0.187	0.02	1.409	3	chr1	97000001	98000000
WE-001	00011	003699J_100705	3699	003699J	100705	98	0.102	0.011	0.764	1	chr1	97000001	98000000
WE-001	00011	003699J_106758	3699	003699J	106758	98	-0.008	0.004	-0.06	3	chr1	97000001	98000000
WE-001	00011	003699J_23279	3699	003699J	23279	98	0.112	0.019	0.845	5	chr1	97000001	98000000
WE-001	00011	003699J_320794	3699	003699J	320794	98	0.129	0.085	0.968	4	chr1	97000001	98000000
WE-001	00011	003699J_77416	3699	003699J	77416	98	-0.201	-0.076	-1.514	4	chr1	97000001	98000000
WE-001	00011	003699J_88883	3699	003699J	88883	98	0.031	0.011	0.23	4	chr1	97000001	98000000
WE-001	00011	003699J_97395	3699	003699J	97395	98	0.109	-0.064	0.819	1	chr1	97000001	98000000
WE-001	00011	003699H_149992	3699	003699H	149992	99	-0.044	-0.066	-0.484	3	chr1	98000001	99000000
WE-001	00011	003699H_179715	3699	003699H	179715	99	-0.62	0.031	-6.774	3	chr1	98000001	99000000
WE-001	00011	003699H_391084	3699	003699H	391084	99	0.121	-0.038	1.325	9	chr1	98000001	99000000
WE-001	00011	003699H_404589	3699	003699H	404589	99	0.051	-0.002	0.563	3	chr1	98000001	99000000
WE-001	00011	003699H_480465	3699	003699H	480465	99	0.163	0.156	1.784	7	chr1	98000001	99000000
WE-001	00011	003699H_507183	3699	003699H	507183	99	0.021	0.093	0.234	1	chr1	98000001	99000000
WE-001	00011	003699H_545007	3699	003699H	545007	99	0.072	-0.001	0.785	2	chr1	98000001	99000000
WE-001	00011	003699H_607826	3699	003699H	607826	99	-0.104	-0.005	-1.133	4	chr1	98000001	99000000
WE-001	00011	003699H_9084	3699	003699H	9084	99	-0.043	0.02	-0.471	3	chr1	98000001	99000000
WE-001	00011	003699J_100705	3699	003699J	100705	99	0.132	0.011	1.444	1	chr1	98000001	99000000
WE-001	00011	003699J_106758	3699	003699J	106758	99	-0.091	0.004	-0.997	3	chr1	98000001	99000000
WE-001	00011	003699J_23279	3699	003699J	23279	99	0.126	0.019	1.372	5	chr1	98000001	99000000
WE-001	00011	003699J_320794	3699	003699J	320794	99	0.05	0.085	0.544	4	chr1	98000001	99000000
WE-001	00011	003699J_77416	3699	003699J	77416	99	-0.397	-0.076	-4.336	4	chr1	98000001	99000000
WE-001	00011	003699J_88883	3699	003699J	88883	99	0.13	0.011	1.416	4	chr1	98000001	99000000
WE-001	00011	003699J_97395	3699	003699J	97395	99	-0.046	-0.064	-0.501	1	chr1	98000001	99000000
WE-001	00011	003699H_149992	3699	003699H	149992	100	0.019	-0.066	0.249	3	chr1	99000001	100000000
WE-001	00011	003699H_179715	3699	003699H	179715	100	0.221	0.031	2.844	3	chr1	99000001	100000000
WE-001	00011	003699H_391084	3699	003699H	391084	100	-0.014	-0.038	-0.176	9	chr1	99000001	100000000
WE-001	00011	003699H_404589	3699	003699H	404589	100	0.057	-0.002	0.728	3	chr1	99000001	100000000
WE-001	00011	003699H_480465	3699	003699H	480465	100	0.165	0.156	2.127	7	chr1	99000001	100000000
WE-001	00011	003699H_507183	3699	003699H	507183	100	0.011	0.093	0.146	1	chr1	99000001	100000000
WE-001	00011	003699H_545007	3699	003699H	545007	100	0.211	-0.001	2.717	2	chr1	99000001	100000000
WE-001	00011	003699H_607826	3699	003699H	607826	100	0.196	-0.005	2.529	4	chr1	99000001	100000000
WE-001	00011	003699H_9084	3699	003699H	9084	100	0.047	0.02	0.602	3	chr1	99000001	100000000
WE-001	00011	003699J_100705	3699	003699J	100705	100	-0.059	0.011	-0.761	1	chr1	99000001	100000000
WE-001	00011	003699J_106758	3699	003699J	106758	100	0.166	0.004	2.132	3	chr1	99000001	100000000
WE-001	00011	003699J_23279	3699	003699J	23279	100	-0.269	0.019	-3.464	5	chr1	99000001	100000000
WE-001	00011	003699J_320794	3699	003699J	320794	100	0.143	0.085	1.843	4	chr1	99000001	100000000
WE-001	00011	003699J_77416	3699	003699J	77416	100	-0.407	-0.076	-5.244	4	chr1	99000001	100000000
WE-001	00011	003699J_88883	3699	003699J	88883	100	0.06	0.011	0.771	4	chr1	99000001	100000000
WE-001	00011	003699J_97395	3699	003699J	97395	100	0.152	-0.064	1.962	1	chr1	99000001	100000000
WE-001	00011	003699H_149992	3699	003699H	149992	101	0.109	-0.066	1.003	3	chr1	100000001	101000000
WE-001	00011	003699H_179715	3699	003699H	179715	101	0.308	0.031	2.826	3	chr1	100000001	101000000
WE-001	00011	003699H_391084	3699	003699H	391084	101	0.102	-0.038	0.931	9	chr1	100000001	101000000
WE-001	00011	003699H_404589	3699	003699H	404589	101	0.058	-0.002	0.533	3	chr1	100000001	101000000
WE-001	00011	003699H_480465	3699	003699H	480465	101	0.254	0.156	2.331	7	chr1	100000001	101000000
WE-001	00011	003699H_507183	3699	003699H	507183	101	0.29	0.093	2.661	1	chr1	100000001	101000000
WE-001	00011	003699H_545007	3699	003699H	545007	101	0.061	-0.001	0.557	2	chr1	100000001	101000000
WE-001	00011	003699H_607826	3699	003699H	607826	101	0.16	-0.005	1.463	4	chr1	100000001	101000000
WE-001	00011	003699H_9084	3699	003699H	9084	101	0.148	0.02	1.358	3	chr1	100000001	101000000
WE-001	00011	003699J_100705	3699	003699J	100705	101	0.065	0.011	0.594	1	chr1	100000001	101000000
WE-001	00011	003699J_106758	3699	003699J	106758	101	0.018	0.004	0.161	3	chr1	100000001	101000000
WE-001	00011	003699J_23279	3699	003699J	23279	101	0.014	0.019	0.128	5	chr1	100000001	101000000
WE-001	00011	003699J_320794	3699	003699J	320794	101	-0.119	0.085	-1.088	4	chr1	100000001	101000000
WE-001	00011	003699J_77416	3699	003699J	77416	101	-0.157	-0.076	-1.436	4	chr1	100000001	101000000
WE-001	00011	003699J_88883	3699	003699J	88883	101	0.026	0.011	0.239	4	chr1	100000001	101000000
WE-001	00011	003699J_97395	3699	003699J	97395	101	0.096	-0.064	0.88	1	chr1	100000001	101000000
WE-001	00011	003699H_149992	3699	003699H	149992	102	0.146	-0.066	1.297	3	chr1	101000001	102000000
WE-001	00011	003699H_179715	3699	003699H	179715	102	0.458	0.031	4.058	3	chr1	101000001	102000000
WE-001	00011	003699H_391084	3699	003699H	391084	102	-0.073	-0.038	-0.643	9	chr1	101000001	102000000
WE-001	00011	003699H_404589	3699	003699H	404589	102	-0.006	-0.002	-0.05	3	chr1	101000001	102000000
WE-001	00011	003699H_480465	3699	003699H	480465	102	0.303	0.156	2.685	7	chr1	101000001	102000000
WE-001	00011	003699H_507183	3699	003699H	507183	102	0.046	0.093	0.411	1	chr1	101000001	102000000
WE-001	00011	003699H_545007	3699	003699H	545007	102	0.115	-0.001	1.022	2	chr1	101000001	102000000
WE-001	00011	003699H_607826	3699	003699H	607826	102	0.001	-0.005	0.008	4	chr1	101000001	102000000
WE-001	00011	003699H_9084	3699	003699H	9084	102	-0.047	0.02	-0.413	3	chr1	101000001	102000000
WE-001	00011	003699J_100705	3699	003699J	100705	102	-0.039	0.011	-0.345	1	chr1	101000001	102000000
WE-001	00011	003699J_106758	3699	003699J	106758	102	-0.014	0.004	-0.123	3	chr1	101000001	102000000
WE-001	00011	003699J_23279	3699	003699J	23279	102	0.161	0.019	1.431	5	chr1	101000001	102000000
WE-001	00011	003699J_320794	3699	003699J	320794	102	0.025	0.085	0.224	4	chr1	101000001	102000000
WE-001	00011	003699J_77416	3699	003699J	77416	102	-0.449	-0.076	-3.98	4	chr1	101000001	102000000
WE-001	00011	003699J_88883	3699	003699J	88883	102	-0.005	0.011	-0.042	4	chr1	101000001	102000000
WE-001	00011	003699J_97395	3699	003699J	97395	102	-0.246	-0.064	-2.178	1	chr1	101000001	102000000
WE-001	00011	003699H_149992	3699	003699H	149992	103	0.057	-0.066	0.69	3	chr1	102000001	103000000
WE-001	00011	003699H_179715	3699	003699H	179715	103	0.05	0.031	0.6	3	chr1	102000001	103000000
WE-001	00011	003699H_391084	3699	003699H	391084	103	-0.08	-0.038	-0.965	9	chr1	102000001	103000000
WE-001	00011	003699H_404589	3699	003699H	404589	103	0.138	-0.002	1.661	3	chr1	102000001	103000000
WE-001	00011	003699H_480465	3699	003699H	480465	103	0.226	0.156	2.718	7	chr1	102000001	103000000
WE-001	00011	003699H_507183	3699	003699H	507183	103	-0.009	0.093	-0.107	1	chr1	102000001	103000000
WE-001	00011	003699H_545007	3699	003699H	545007	103	-0.018	-0.001	-0.22	2	chr1	102000001	103000000
WE-001	00011	003699H_607826	3699	003699H	607826	103	-0.024	-0.005	-0.294	4	chr1	102000001	103000000
WE-001	00011	003699H_9084	3699	003699H	9084	103	-0.001	0.02	-0.011	3	chr1	102000001	103000000
WE-001	00011	003699J_100705	3699	003699J	100705	103	0.029	0.011	0.354	1	chr1	102000001	103000000
WE-001	00011	003699J_106758	3699	003699J	106758	103	0.041	0.004	0.494	3	chr1	102000001	103000000
WE-001	00011	003699J_23279	3699	003699J	23279	103	-0.018	0.019	-0.218	5	chr1	102000001	103000000
WE-001	00011	003699J_320794	3699	003699J	320794	103	0.2	0.085	2.405	4	chr1	102000001	103000000
WE-001	00011	003699J_77416	3699	003699J	77416	103	-0.189	-0.076	-2.277	4	chr1	102000001	103000000
WE-001	00011	003699J_88883	3699	003699J	88883	103	0.04	0.011	0.479	4	chr1	102000001	103000000
WE-001	00011	003699J_97395	3699	003699J	97395	103	-0.045	-0.064	-0.547	1	chr1	102000001	103000000
WE-001	00011	003699H_149992	3699	003699H	149992	104	0.094	-0.066	0.818	3	chr1	103000001	104000000
WE-001	00011	003699H_179715	3699	003699H	179715	104	-0.173	0.031	-1.509	3	chr1	103000001	104000000
WE-001	00011	003699H_391084	3699	003699H	391084	104	-0.097	-0.038	-0.851	9	chr1	103000001	104000000
WE-001	00011	003699H_404589	3699	003699H	404589	104	0.129	-0.002	1.124	3	chr1	103000001	104000000
WE-001	00011	003699H_480465	3699	003699H	480465	104	0.044	0.156	0.387	7	chr1	103000001	104000000
WE-001	00011	003699H_507183	3699	003699H	507183	104	0.314	0.093	2.738	1	chr1	103000001	104000000
WE-001	00011	003699H_545007	3699	003699H	545007	104	-0.321	-0.001	-2.798	2	chr1	103000001	104000000
WE-001	00011	003699H_607826	3699	003699H	607826	104	-0.226	-0.005	-1.974	4	chr1	103000001	104000000
WE-001	00011	003699H_9084	3699	003699H	9084	104	0.039	0.02	0.34	3	chr1	103000001	104000000
WE-001	00011	003699J_100705	3699	003699J	100705	104	0.021	0.011	0.187	1	chr1	103000001	104000000
WE-001	00011	003699J_106758	3699	003699J	106758	104	-0.095	0.004	-0.828	3	chr1	103000001	104000000
WE-001	00011	003699J_23279	3699	003699J	23279	104	-0.212	0.019	-1.852	5	chr1	103000001	104000000
WE-001	00011	003699J_320794	3699	003699J	320794	104	0.092	0.085	0.801	4	chr1	103000001	104000000
WE-001	00011	003699J_77416	3699	003699J	77416	104	-0.501	-0.076	-4.37	4	chr1	103000001	104000000
WE-001	00011	003699J_88883	3699	003699J	88883	104	0.179	0.011	1.565	4	chr1	103000001	104000000
WE-001	00011	003699J_97395	3699	003699J	97395	104	-0.175	-0.064	-1.525	1	chr1	103000001	104000000
WE-001	00011	003699H_149992	3699	003699H	149992	105	-0.008	-0.066	-0.078	3	chr1	104000001	105000000
WE-001	00011	003699H_179715	3699	003699H	179715	105	0.172	0.031	1.644	3	chr1	104000001	105000000
WE-001	00011	003699H_391084	3699	003699H	391084	105	-0.149	-0.038	-1.426	9	chr1	104000001	105000000
WE-001	00011	003699H_404589	3699	003699H	404589	105	-0.08	-0.002	-0.764	3	chr1	104000001	105000000
WE-001	00011	003699H_480465	3699	003699H	480465	105	0.13	0.156	1.247	7	chr1	104000001	105000000
WE-001	00011	003699H_507183	3699	003699H	507183	105	-0.698	0.093	-6.676	1	chr1	104000001	105000000
WE-001	00011	003699H_545007	3699	003699H	545007	105	-0.069	-0.001	-0.66	2	chr1	104000001	105000000
WE-001	00011	003699H_607826	3699	003699H	607826	105	-0.078	-0.005	-0.743	4	chr1	104000001	105000000
WE-001	00011	003699H_9084	3699	003699H	9084	105	0.022	0.02	0.211	3	chr1	104000001	105000000
WE-001	00011	003699J_100705	3699	003699J	100705	105	0.078	0.011	0.741	1	chr1	104000001	105000000
WE-001	00011	003699J_106758	3699	003699J	106758	105	-0.13	0.004	-1.246	3	chr1	104000001	105000000
WE-001	00011	003699J_23279	3699	003699J	23279	105	0.196	0.019	1.877	5	chr1	104000001	105000000
WE-001	00011	003699J_320794	3699	003699J	320794	105	0.159	0.085	1.524	4	chr1	104000001	105000000
WE-001	00011	003699J_77416	3699	003699J	77416	105	-0.118	-0.076	-1.124	4	chr1	104000001	105000000
WE-001	00011	003699J_88883	3699	003699J	88883	105	-0.009	0.011	-0.082	4	chr1	104000001	105000000
WE-001	00011	003699J_97395	3699	003699J	97395	105	-0.033	-0.064	-0.312	1	chr1	104000001	105000000
WE-001	00011	003699H_149992	3699	003699H	149992	106	0.013	-0.066	0.083	3	chr1	105000001	106000000
WE-001	00011	003699H_179715	3699	003699H	179715	106	-0.124	0.031	-0.818	3	chr1	105000001	106000000
WE-001	00011	003699H_391084	3699	003699H	391084	106	-0.119	-0.038	-0.79	9	chr1	105000001	106000000
WE-001	00011	003699H_404589	3699	003699H	404589	106	-0.135	-0.002	-0.896	3	chr1	105000001	106000000
WE-001	00011	003699H_480465	3699	003699H	480465	106	0.221	0.156	1.466	7	chr1	105000001	106000000
WE-001	00011	003699H_507183	3699	003699H	507183	106	0.062	0.093	0.409	1	chr1	105000001	106000000
WE-001	00011	003699H_545007	3699	003699H	545007	106	-0.012	-0.001	-0.082	2	chr1	105000001	106000000
WE-001	00011	003699H_607826	3699	003699H	607826	106	-0.249	-0.005	-1.652	4	chr1	105000001	106000000
WE-001	00011	003699H_9084	3699	003699H	9084	106	0.025	0.02	0.163	3	chr1	105000001	106000000
WE-001	00011	003699J_100705	3699	003699J	100705	106	-0.108	0.011	-0.713	1	chr1	105000001	106000000
WE-001	00011	003699J_106758	3699	003699J	106758	106	-0.078	0.004	-0.515	3	chr1	105000001	106000000
WE-001	00011	003699J_23279	3699	003699J	23279	106	-0.038	0.019	-0.252	5	chr1	105000001	106000000
WE-001	00011	003699J_320794	3699	003699J	320794	106	0.109	0.085	0.72	4	chr1	105000001	106000000
WE-001	00011	003699J_77416	3699	003699J	77416	106	-0.074	-0.076	-0.491	4	chr1	105000001	106000000
WE-001	00011	003699J_88883	3699	003699J	88883	106	-0.005	0.011	-0.035	4	chr1	105000001	106000000
WE-001	00011	003699J_97395	3699	003699J	97395	106	-0.147	-0.064	-0.975	1	chr1	105000001	106000000
WE-001	00011	003699H_149992	3699	003699H	149992	107	-0.062	-0.066	-0.693	3	chr1	106000001	107000000
WE-001	00011	003699H_179715	3699	003699H	179715	107	0.19	0.031	2.136	3	chr1	106000001	107000000
WE-001	00011	003699H_391084	3699	003699H	391084	107	-0.054	-0.038	-0.607	9	chr1	106000001	107000000
WE-001	00011	003699H_404589	3699	003699H	404589	107	0.048	-0.002	0.541	3	chr1	106000001	107000000
WE-001	00011	003699H_480465	3699	003699H	480465	107	0.174	0.156	1.954	7	chr1	106000001	107000000
WE-001	00011	003699H_507183	3699	003699H	507183	107	0.056	0.093	0.63	1	chr1	106000001	107000000
WE-001	00011	003699H_545007	3699	003699H	545007	107	0.012	-0.001	0.131	2	chr1	106000001	107000000
WE-001	00011	003699H_607826	3699	003699H	607826	107	-0.1	-0.005	-1.125	4	chr1	106000001	107000000
WE-001	00011	003699H_9084	3699	003699H	9084	107	0.004	0.02	0.047	3	chr1	106000001	107000000
WE-001	00011	003699J_100705	3699	003699J	100705	107	-0.061	0.011	-0.689	1	chr1	106000001	107000000
WE-001	00011	003699J_106758	3699	003699J	106758	107	-0.107	0.004	-1.197	3	chr1	106000001	107000000
WE-001	00011	003699J_23279	3699	003699J	23279	107	-0.179	0.019	-2.011	5	chr1	106000001	107000000
WE-001	00011	003699J_320794	3699	003699J	320794	107	0.143	0.085	1.607	4	chr1	106000001	107000000
WE-001	00011	003699J_77416	3699	003699J	77416	107	-0.009	-0.076	-0.106	4	chr1	106000001	107000000
WE-001	00011	003699J_88883	3699	003699J	88883	107	-0.004	0.011	-0.047	4	chr1	106000001	107000000
WE-001	00011	003699J_97395	3699	003699J	97395	107	-0.203	-0.064	-2.271	1	chr1	106000001	107000000
WE-001	00011	003699H_149992	3699	003699H	149992	108	-0.131	-0.066	-1.427	3	chr1	107000001	108000000
WE-001	00011	003699H_179715	3699	003699H	179715	108	-0.112	0.031	-1.224	3	chr1	107000001	108000000
WE-001	00011	003699H_391084	3699	003699H	391084	108	-0.011	-0.038	-0.117	9	chr1	107000001	108000000
WE-001	00011	003699H_404589	3699	003699H	404589	108	0.08	-0.002	0.868	3	chr1	107000001	108000000
WE-001	00011	003699H_480465	3699	003699H	480465	108	0.073	0.156	0.798	7	chr1	107000001	108000000
WE-001	00011	003699H_507183	3699	003699H	507183	108	0.162	0.093	1.764	1	chr1	107000001	108000000
WE-001	00011	003699H_545007	3699	003699H	545007	108	-0.062	-0.001	-0.678	2	chr1	107000001	108000000
WE-001	00011	003699H_607826	3699	003699H	607826	108	-0.289	-0.005	-3.143	4	chr1	107000001	108000000
WE-001	00011	003699H_9084	3699	003699H	9084	108	0.08	0.02	0.873	3	chr1	107000001	108000000
WE-001	00011	003699J_100705	3699	003699J	100705	108	0.108	0.011	1.172	1	chr1	107000001	108000000
WE-001	00011	003699J_106758	3699	003699J	106758	108	0.177	0.004	1.926	3	chr1	107000001	108000000
WE-001	00011	003699J_23279	3699	003699J	23279	108	0.148	0.019	1.606	5	chr1	107000001	108000000
WE-001	00011	003699J_320794	3699	003699J	320794	108	0.015	0.085	0.167	4	chr1	107000001	108000000
WE-001	00011	003699J_77416	3699	003699J	77416	108	0.077	-0.076	0.837	4	chr1	107000001	108000000
WE-001	00011	003699J_88883	3699	003699J	88883	108	0.07	0.011	0.767	4	chr1	107000001	108000000
WE-001	00011	003699J_97395	3699	003699J	97395	108	-0.083	-0.064	-0.901	1	chr1	107000001	108000000
WE-001	00011	003699H_149992	3699	003699H	149992	109	0.126	-0.066	1.268	3	chr1	108000001	109000000
WE-001	00011	003699H_179715	3699	003699H	179715	109	0.052	0.031	0.523	3	chr1	108000001	109000000
WE-001	00011	003699H_391084	3699	003699H	391084	109	-0.093	-0.038	-0.936	9	chr1	108000001	109000000
WE-001	00011	003699H_404589	3699	003699H	404589	109	-0.064	-0.002	-0.644	3	chr1	108000001	109000000
WE-001	00011	003699H_480465	3699	003699H	480465	109	-0.125	0.156	-1.253	7	chr1	108000001	109000000
WE-001	00011	003699H_507183	3699	003699H	507183	109	0.465	0.093	4.668	1	chr1	108000001	109000000
WE-001	00011	003699H_545007	3699	003699H	545007	109	0.05	-0.001	0.497	2	chr1	108000001	109000000
WE-001	00011	003699H_607826	3699	003699H	607826	109	0.317	-0.005	3.18	4	chr1	108000001	109000000
WE-001	00011	003699H_9084	3699	003699H	9084	109	0.026	0.02	0.266	3	chr1	108000001	109000000
WE-001	00011	003699J_100705	3699	003699J	100705	109	-0.144	0.011	-1.45	1	chr1	108000001	109000000
WE-001	00011	003699J_106758	3699	003699J	106758	109	-0.054	0.004	-0.547	3	chr1	108000001	109000000
WE-001	00011	003699J_23279	3699	003699J	23279	109	0.136	0.019	1.368	5	chr1	108000001	109000000
WE-001	00011	003699J_320794	3699	003699J	320794	109	0.135	0.085	1.356	4	chr1	108000001	109000000
WE-001	00011	003699J_77416	3699	003699J	77416	109	0.231	-0.076	2.322	4	chr1	108000001	109000000
WE-001	00011	003699J_88883	3699	003699J	88883	109	-0.177	0.011	-1.777	4	chr1	108000001	109000000
WE-001	00011	003699J_97395	3699	003699J	97395	109	-0.068	-0.064	-0.686	1	chr1	108000001	109000000
WE-001	00011	003699H_149992	3699	003699H	149992	110	0.311	-0.066	3.331	3	chr1	109000001	110000000
WE-001	00011	003699H_179715	3699	003699H	179715	110	0.024	0.031	0.256	3	chr1	109000001	110000000
WE-001	00011	003699H_391084	3699	003699H	391084	110	0.062	-0.038	0.66	9	chr1	109000001	110000000
WE-001	00011	003699H_404589	3699	003699H	404589	110	0.0	-0.002	0.005	3	chr1	109000001	110000000
WE-001	00011	003699H_480465	3699	003699H	480465	110	-0.055	0.156	-0.587	7	chr1	109000001	110000000
WE-001	00011	003699H_507183	3699	003699H	507183	110	0.351	0.093	3.764	1	chr1	109000001	110000000
WE-001	00011	003699H_545007	3699	003699H	545007	110	0.132	-0.001	1.41	2	chr1	109000001	110000000
WE-001	00011	003699H_607826	3699	003699H	607826	110	0.465	-0.005	4.984	4	chr1	109000001	110000000
WE-001	00011	003699H_9084	3699	003699H	9084	110	-0.123	0.02	-1.317	3	chr1	109000001	110000000
WE-001	00011	003699J_100705	3699	003699J	100705	110	0.06	0.011	0.646	1	chr1	109000001	110000000
WE-001	00011	003699J_106758	3699	003699J	106758	110	-0.012	0.004	-0.13	3	chr1	109000001	110000000
WE-001	00011	003699J_23279	3699	003699J	23279	110	-0.006	0.019	-0.064	5	chr1	109000001	110000000
WE-001	00011	003699J_320794	3699	003699J	320794	110	0.183	0.085	1.96	4	chr1	109000001	110000000
WE-001	00011	003699J_77416	3699	003699J	77416	110	-0.027	-0.076	-0.293	4	chr1	109000001	110000000
WE-001	00011	003699J_88883	3699	003699J	88883	110	0.008	0.011	0.091	4	chr1	109000001	110000000
WE-001	00011	003699J_97395	3699	003699J	97395	110	0.009	-0.064	0.098	1	chr1	109000001	110000000
WE-001	00011	003699H_149992	3699	003699H	149992	111	-0.153	-0.066	-1.099	3	chr1	110000001	111000000
WE-001	00011	003699H_179715	3699	003699H	179715	111	-0.534	0.031	-3.844	3	chr1	110000001	111000000
WE-001	00011	003699H_391084	3699	003699H	391084	111	0.058	-0.038	0.415	9	chr1	110000001	111000000
WE-001	00011	003699H_404589	3699	003699H	404589	111	-0.288	-0.002	-2.069	3	chr1	110000001	111000000
WE-001	00011	003699H_480465	3699	003699H	480465	111	-0.048	0.156	-0.348	7	chr1	110000001	111000000
WE-001	00011	003699H_507183	3699	003699H	507183	111	0.4	0.093	2.875	1	chr1	110000001	111000000
WE-001	00011	003699H_545007	3699	003699H	545007	111	-0.237	-0.001	-1.704	2	chr1	110000001	111000000
WE-001	00011	003699H_607826	3699	003699H	607826	111	-0.221	-0.005	-1.587	4	chr1	110000001	111000000
WE-001	00011	003699H_9084	3699	003699H	9084	111	-0.046	0.02	-0.329	3	chr1	110000001	111000000
WE-001	00011	003699J_100705	3699	003699J	100705	111	-0.197	0.011	-1.419	1	chr1	110000001	111000000
WE-001	00011	003699J_106758	3699	003699J	106758	111	-0.059	0.004	-0.424	3	chr1	110000001	111000000
WE-001	00011	003699J_23279	3699	003699J	23279	111	-0.038	0.019	-0.277	5	chr1	110000001	111000000
WE-001	00011	003699J_320794	3699	003699J	320794	111	-0.028	0.085	-0.2	4	chr1	110000001	111000000
WE-001	00011	003699J_77416	3699	003699J	77416	111	-0.449	-0.076	-3.23	4	chr1	110000001	111000000
WE-001	00011	003699J_88883	3699	003699J	88883	111	-0.181	0.011	-1.302	4	chr1	110000001	111000000
WE-001	00011	003699J_97395	3699	003699J	97395	111	-0.169	-0.064	-1.219	1	chr1	110000001	111000000
WE-001	00011	003699H_149992	3699	003699H	149992	112	0.002	-0.066	0.018	3	chr1	111000001	112000000
WE-001	00011	003699H_179715	3699	003699H	179715	112	-0.182	0.031	-1.483	3	chr1	111000001	112000000
WE-001	00011	003699H_391084	3699	003699H	391084	112	-0.063	-0.038	-0.51	9	chr1	111000001	112000000
WE-001	00011	003699H_404589	3699	003699H	404589	112	-0.064	-0.002	-0.523	3	chr1	111000001	112000000
WE-001	00011	003699H_480465	3699	003699H	480465	112	-0.009	0.156	-0.075	7	chr1	111000001	112000000
WE-001	00011	003699H_507183	3699	003699H	507183	112	-0.688	0.093	-5.609	1	chr1	111000001	112000000
WE-001	00011	003699H_545007	3699	003699H	545007	112	-0.099	-0.001	-0.81	2	chr1	111000001	112000000
WE-001	00011	003699H_607826	3699	003699H	607826	112	-0.203	-0.005	-1.659	4	chr1	111000001	112000000
WE-001	00011	003699H_9084	3699	003699H	9084	112	0.042	0.02	0.345	3	chr1	111000001	112000000
WE-001	00011	003699J_100705	3699	003699J	100705	112	-0.035	0.011	-0.286	1	chr1	111000001	112000000
WE-001	00011	003699J_106758	3699	003699J	106758	112	0.022	0.004	0.179	3	chr1	111000001	112000000
WE-001	00011	003699J_23279	3699	003699J	23279	112	-0.117	0.019	-0.955	5	chr1	111000001	112000000
WE-001	00011	003699J_320794	3699	003699J	320794	112	-0.011	0.085	-0.092	4	chr1	111000001	112000000
WE-001	00011	003699J_77416	3699	003699J	77416	112	-0.39	-0.076	-3.185	4	chr1	111000001	112000000
WE-001	00011	003699J_88883	3699	003699J	88883	112	-0.086	0.011	-0.704	4	chr1	111000001	112000000
WE-001	00011	003699J_97395	3699	003699J	97395	112	0.024	-0.064	0.198	1	chr1	111000001	112000000
WE-001	00011	003699H_149992	3699	003699H	149992	113	0.126	-0.066	1.036	3	chr1	112000001	113000000
WE-001	00011	003699H_179715	3699	003699H	179715	113	0.184	0.031	1.514	3	chr1	112000001	113000000
WE-001	00011	003699H_391084	3699	003699H	391084	113	0.116	-0.038	0.956	9	chr1	112000001	113000000
WE-001	00011	003699H_404589	3699	003699H	404589	113	-0.032	-0.002	-0.268	3	chr1	112000001	113000000
WE-001	00011	003699H_480465	3699	003699H	480465	113	0.104	0.156	0.859	7	chr1	112000001	113000000
WE-001	00011	003699H_507183	3699	003699H	507183	113	-0.11	0.093	-0.91	1	chr1	112000001	113000000
WE-001	00011	003699H_545007	3699	003699H	545007	113	0.199	-0.001	1.641	2	chr1	112000001	113000000
WE-001	00011	003699H_607826	3699	003699H	607826	113	0.139	-0.005	1.149	4	chr1	112000001	113000000
WE-001	00011	003699H_9084	3699	003699H	9084	113	0.079	0.02	0.654	3	chr1	112000001	113000000
WE-001	00011	003699J_100705	3699	003699J	100705	113	0.212	0.011	1.752	1	chr1	112000001	113000000
WE-001	00011	003699J_106758	3699	003699J	106758	113	-0.09	0.004	-0.741	3	chr1	112000001	113000000
WE-001	00011	003699J_23279	3699	003699J	23279	113	-0.095	0.019	-0.782	5	chr1	112000001	113000000
WE-001	00011	003699J_320794	3699	003699J	320794	113	0.092	0.085	0.761	4	chr1	112000001	113000000
WE-001	00011	003699J_77416	3699	003699J	77416	113	-0.046	-0.076	-0.382	4	chr1	112000001	113000000
WE-001	00011	003699J_88883	3699	003699J	88883	113	0.049	0.011	0.402	4	chr1	112000001	113000000
WE-001	00011	003699J_97395	3699	003699J	97395	113	-0.113	-0.064	-0.929	1	chr1	112000001	113000000
WE-001	00011	003699H_149992	3699	003699H	149992	114	0.193	-0.066	1.449	3	chr1	113000001	114000000
WE-001	00011	003699H_179715	3699	003699H	179715	114	0.305	0.031	2.293	3	chr1	113000001	114000000
WE-001	00011	003699H_391084	3699	003699H	391084	114	-0.158	-0.038	-1.189	9	chr1	113000001	114000000
WE-001	00011	003699H_404589	3699	003699H	404589	114	0.051	-0.002	0.382	3	chr1	113000001	114000000
WE-001	00011	003699H_480465	3699	003699H	480465	114	-0.177	0.156	-1.33	7	chr1	113000001	114000000
WE-001	00011	003699H_507183	3699	003699H	507183	114	-0.069	0.093	-0.52	1	chr1	113000001	114000000
WE-001	00011	003699H_545007	3699	003699H	545007	114	-0.233	-0.001	-1.752	2	chr1	113000001	114000000
WE-001	00011	003699H_607826	3699	003699H	607826	114	-0.027	-0.005	-0.205	4	chr1	113000001	114000000
WE-001	00011	003699H_9084	3699	003699H	9084	114	0.019	0.02	0.141	3	chr1	113000001	114000000
WE-001	00011	003699J_100705	3699	003699J	100705	114	-0.044	0.011	-0.334	1	chr1	113000001	114000000
WE-001	00011	003699J_106758	3699	003699J	106758	114	-0.187	0.004	-1.406	3	chr1	113000001	114000000
WE-001	00011	003699J_23279	3699	003699J	23279	114	0.003	0.019	0.026	5	chr1	113000001	114000000
WE-001	00011	003699J_320794	3699	003699J	320794	114	-0.249	0.085	-1.876	4	chr1	113000001	114000000
WE-001	00011	003699J_77416	3699	003699J	77416	114	-0.234	-0.076	-1.762	4	chr1	113000001	114000000
WE-001	00011	003699J_88883	3699	003699J	88883	114	-0.044	0.011	-0.329	4	chr1	113000001	114000000
WE-001	00011	003699J_97395	3699	003699J	97395	114	-0.144	-0.064	-1.081	1	chr1	113000001	114000000
WE-001	00011	003699H_149992	3699	003699H	149992	115	-0.123	-0.066	-0.813	3	chr1	114000001	115000000
WE-001	00011	003699H_179715	3699	003699H	179715	115	0.192	0.031	1.265	3	chr1	114000001	115000000
WE-001	00011	003699H_391084	3699	003699H	391084	115	0.046	-0.038	0.304	9	chr1	114000001	115000000
WE-001	00011	003699H_404589	3699	003699H	404589	115	0.017	-0.002	0.111	3	chr1	114000001	115000000
WE-001	00011	003699H_480465	3699	003699H	480465	115	0.068	0.156	0.45	7	chr1	114000001	115000000
WE-001	00011	003699H_507183	3699	003699H	507183	115	-0.145	0.093	-0.952	1	chr1	114000001	115000000
WE-001	00011	003699H_545007	3699	003699H	545007	115	-0.031	-0.001	-0.201	2	chr1	114000001	115000000
WE-001	00011	003699H_607826	3699	003699H	607826	115	0.17	-0.005	1.122	4	chr1	114000001	115000000
WE-001	00011	003699H_9084	3699	003699H	9084	115	0.05	0.02	0.328	3	chr1	114000001	115000000
WE-001	00011	003699J_100705	3699	003699J	100705	115	0.032	0.011	0.208	1	chr1	114000001	115000000
WE-001	00011	003699J_106758	3699	003699J	106758	115	-0.042	0.004	-0.276	3	chr1	114000001	115000000
WE-001	00011	003699J_23279	3699	003699J	23279	115	0.023	0.019	0.152	5	chr1	114000001	115000000
WE-001	00011	003699J_320794	3699	003699J	320794	115	-0.19	0.085	-1.253	4	chr1	114000001	115000000
WE-001	00011	003699J_77416	3699	003699J	77416	115	0.018	-0.076	0.121	4	chr1	114000001	115000000
WE-001	00011	003699J_88883	3699	003699J	88883	115	-0.107	0.011	-0.707	4	chr1	114000001	115000000
WE-001	00011	003699J_97395	3699	003699J	97395	115	-0.112	-0.064	-0.737	1	chr1	114000001	115000000
WE-001	00011	003699H_149992	3699	003699H	149992	116	0.102	-0.066	1.067	3	chr1	115000001	116000000
WE-001	00011	003699H_179715	3699	003699H	179715	116	0.127	0.031	1.325	3	chr1	115000001	116000000
WE-001	00011	003699H_391084	3699	003699H	391084	116	0.02	-0.038	0.207	9	chr1	115000001	116000000
WE-001	00011	003699H_404589	3699	003699H	404589	116	-0.04	-0.002	-0.421	3	chr1	115000001	116000000
WE-001	00011	003699H_480465	3699	003699H	480465	116	0.067	0.156	0.706	7	chr1	115000001	116000000
WE-001	00011	003699H_507183	3699	003699H	507183	116	-0.098	0.093	-1.029	1	chr1	115000001	116000000
WE-001	00011	003699H_545007	3699	003699H	545007	116	0.18	-0.001	1.885	2	chr1	115000001	116000000
WE-001	00011	003699H_607826	3699	003699H	607826	116	0.064	-0.005	0.667	4	chr1	115000001	116000000
WE-001	00011	003699H_9084	3699	003699H	9084	116	0.026	0.02	0.273	3	chr1	115000001	116000000
WE-001	00011	003699J_100705	3699	003699J	100705	116	-0.187	0.011	-1.956	1	chr1	115000001	116000000
WE-001	00011	003699J_106758	3699	003699J	106758	116	0.059	0.004	0.62	3	chr1	115000001	116000000
WE-001	00011	003699J_23279	3699	003699J	23279	116	0.204	0.019	2.129	5	chr1	115000001	116000000
WE-001	00011	003699J_320794	3699	003699J	320794	116	-0.06	0.085	-0.624	4	chr1	115000001	116000000
WE-001	00011	003699J_77416	3699	003699J	77416	116	-0.396	-0.076	-4.138	4	chr1	115000001	116000000
WE-001	00011	003699J_88883	3699	003699J	88883	116	0.007	0.011	0.068	4	chr1	115000001	116000000
WE-001	00011	003699J_97395	3699	003699J	97395	116	-0.01	-0.064	-0.103	1	chr1	115000001	116000000
WE-001	00011	003699H_149992	3699	003699H	149992	117	0.033	-0.066	0.253	3	chr1	116000001	117000000
WE-001	00011	003699H_179715	3699	003699H	179715	117	0.073	0.031	0.554	3	chr1	116000001	117000000
WE-001	00011	003699H_391084	3699	003699H	391084	117	0.081	-0.038	0.612	9	chr1	116000001	117000000
WE-001	00011	003699H_404589	3699	003699H	404589	117	-0.141	-0.002	-1.068	3	chr1	116000001	117000000
WE-001	00011	003699H_480465	3699	003699H	480465	117	-0.145	0.156	-1.094	7	chr1	116000001	117000000
WE-001	00011	003699H_507183	3699	003699H	507183	117	0.165	0.093	1.244	1	chr1	116000001	117000000
WE-001	00011	003699H_545007	3699	003699H	545007	117	-0.106	-0.001	-0.805	2	chr1	116000001	117000000
WE-001	00011	003699H_607826	3699	003699H	607826	117	0.133	-0.005	1.009	4	chr1	116000001	117000000
WE-001	00011	003699H_9084	3699	003699H	9084	117	0.013	0.02	0.099	3	chr1	116000001	117000000
WE-001	00011	003699J_100705	3699	003699J	100705	117	0.019	0.011	0.14	1	chr1	116000001	117000000
WE-001	00011	003699J_106758	3699	003699J	106758	117	-0.171	0.004	-1.296	3	chr1	116000001	117000000
WE-001	00011	003699J_23279	3699	003699J	23279	117	0.072	0.019	0.542	5	chr1	116000001	117000000
WE-001	00011	003699J_320794	3699	003699J	320794	117	0.035	0.085	0.266	4	chr1	116000001	117000000
WE-001	00011	003699J_77416	3699	003699J	77416	117	-0.299	-0.076	-2.261	4	chr1	116000001	117000000
WE-001	00011	003699J_88883	3699	003699J	88883	117	-0.002	0.011	-0.017	4	chr1	116000001	117000000
WE-001	00011	003699J_97395	3699	003699J	97395	117	0.029	-0.064	0.223	1	chr1	116000001	117000000
WE-001	00011	003699H_149992	3699	003699H	149992	118	-0.071	-0.066	-0.49	3	chr1	117000001	118000000
WE-001	00011	003699H_179715	3699	003699H	179715	118	-0.231	0.031	-1.609	3	chr1	117000001	118000000
WE-001	00011	003699H_391084	3699	003699H	391084	118	0.021	-0.038	0.147	9	chr1	117000001	118000000
WE-001	00011	003699H_404589	3699	003699H	404589	118	-0.024	-0.002	-0.166	3	chr1	117000001	118000000
WE-001	00011	003699H_480465	3699	003699H	480465	118	-0.064	0.156	-0.444	7	chr1	117000001	118000000
WE-001	00011	003699H_507183	3699	003699H	507183	118	0.091	0.093	0.636	1	chr1	117000001	118000000
WE-001	00011	003699H_545007	3699	003699H	545007	118	0.075	-0.001	0.52	2	chr1	117000001	118000000
WE-001	00011	003699H_607826	3699	003699H	607826	118	0.232	-0.005	1.616	4	chr1	117000001	118000000
WE-001	00011	003699H_9084	3699	003699H	9084	118	0.087	0.02	0.602	3	chr1	117000001	118000000
WE-001	00011	003699J_100705	3699	003699J	100705	118	-0.072	0.011	-0.499	1	chr1	117000001	118000000
WE-001	00011	003699J_106758	3699	003699J	106758	118	-0.124	0.004	-0.86	3	chr1	117000001	118000000
WE-001	00011	003699J_23279	3699	003699J	23279	118	-0.13	0.019	-0.907	5	chr1	117000001	118000000
WE-001	00011	003699J_320794	3699	003699J	320794	118	-0.104	0.085	-0.725	4	chr1	117000001	118000000
WE-001	00011	003699J_77416	3699	003699J	77416	118	-0.307	-0.076	-2.137	4	chr1	117000001	118000000
WE-001	00011	003699J_88883	3699	003699J	88883	118	-0.062	0.011	-0.433	4	chr1	117000001	118000000
WE-001	00011	003699J_97395	3699	003699J	97395	118	-0.106	-0.064	-0.736	1	chr1	117000001	118000000
WE-001	00011	003699H_149992	3699	003699H	149992	119	0.033	-0.066	0.25	3	chr1	118000001	119000000
WE-001	00011	003699H_179715	3699	003699H	179715	119	0.194	0.031	1.483	3	chr1	118000001	119000000
WE-001	00011	003699H_391084	3699	003699H	391084	119	-0.096	-0.038	-0.735	9	chr1	118000001	119000000
WE-001	00011	003699H_404589	3699	003699H	404589	119	-0.049	-0.002	-0.377	3	chr1	118000001	119000000
WE-001	00011	003699H_480465	3699	003699H	480465	119	0.368	0.156	2.817	7	chr1	118000001	119000000
WE-001	00011	003699H_507183	3699	003699H	507183	119	0.07	0.093	0.534	1	chr1	118000001	119000000
WE-001	00011	003699H_545007	3699	003699H	545007	119	-0.126	-0.001	-0.968	2	chr1	118000001	119000000
WE-001	00011	003699H_607826	3699	003699H	607826	119	0.117	-0.005	0.898	4	chr1	118000001	119000000
WE-001	00011	003699H_9084	3699	003699H	9084	119	0.118	0.02	0.903	3	chr1	118000001	119000000
WE-001	00011	003699J_100705	3699	003699J	100705	119	-0.199	0.011	-1.521	1	chr1	118000001	119000000
WE-001	00011	003699J_106758	3699	003699J	106758	119	-0.055	0.004	-0.425	3	chr1	118000001	119000000
WE-001	00011	003699J_23279	3699	003699J	23279	119	-0.071	0.019	-0.547	5	chr1	118000001	119000000
WE-001	00011	003699J_320794	3699	003699J	320794	119	-0.074	0.085	-0.563	4	chr1	118000001	119000000
WE-001	00011	003699J_77416	3699	003699J	77416	119	-0.279	-0.076	-2.133	4	chr1	118000001	119000000
WE-001	00011	003699J_88883	3699	003699J	88883	119	-0.013	0.011	-0.103	4	chr1	118000001	119000000
WE-001	00011	003699J_97395	3699	003699J	97395	119	-0.075	-0.064	-0.573	1	chr1	118000001	119000000
WE-001	00011	003699H_149992	3699	003699H	149992	120	-0.061	-0.066	-0.439	3	chr1	119000001	120000000
WE-001	00011	003699H_179715	3699	003699H	179715	120	-0.154	-0.643	-1.105	3	chr1	119000001	120000000
WE-001	00011	003699H_391084	3699	003699H	391084	120	0.104	-0.038	0.743	9	chr1	119000001	120000000
WE-001	00011	003699H_404589	3699	003699H	404589	120	-0.003	-0.002	-0.019	3	chr1	119000001	120000000
WE-001	00011	003699H_480465	3699	003699H	480465	120	0.103	0.156	0.737	7	chr1	119000001	120000000
WE-001	00011	003699H_507183	3699	003699H	507183	120	-0.217	0.093	-1.557	1	chr1	119000001	120000000
WE-001	00011	003699H_545007	3699	003699H	545007	120	-0.063	-0.001	-0.449	2	chr1	119000001	120000000
WE-001	00011	003699H_607826	3699	003699H	607826	120	0.301	-0.005	2.156	4	chr1	119000001	120000000
WE-001	00011	003699H_9084	3699	003699H	9084	120	0.105	0.02	0.755	3	chr1	119000001	120000000
WE-001	00011	003699J_100705	3699	003699J	100705	120	0.074	0.011	0.528	1	chr1	119000001	120000000
WE-001	00011	003699J_106758	3699	003699J	106758	120	0.082	0.004	0.588	3	chr1	119000001	120000000
WE-001	00011	003699J_23279	3699	003699J	23279	120	0.074	0.019	0.532	5	chr1	119000001	120000000
WE-001	00011	003699J_320794	3699	003699J	320794	120	0.16	0.085	1.148	4	chr1	119000001	120000000
WE-001	00011	003699J_77416	3699	003699J	77416	120	-0.207	-0.795	-1.485	4	chr1	119000001	120000000
WE-001	00011	003699J_88883	3699	003699J	88883	120	-0.138	0.011	-0.985	4	chr1	119000001	120000000
WE-001	00011	003699J_97395	3699	003699J	97395	120	-0.018	-0.064	-0.127	1	chr1	119000001	120000000
WE-001	00011	003699H_149992	3699	003699H	149992	122	-0.142	-0.066	-0.683	3	chr1	121000001	122000000
WE-001	00011	003699H_179715	3699	003699H	179715	122	-0.762	-0.643	-3.662	3	chr1	121000001	122000000
WE-001	00011	003699H_391084	3699	003699H	391084	122	-0.003	-0.038	-0.015	9	chr1	121000001	122000000
WE-001	00011	003699H_404589	3699	003699H	404589	122	0.042	-0.002	0.203	3	chr1	121000001	122000000
WE-001	00011	003699H_480465	3699	003699H	480465	122	-0.188	0.156	-0.902	7	chr1	121000001	122000000
WE-001	00011	003699H_507183	3699	003699H	507183	122	0.516	0.093	2.481	1	chr1	121000001	122000000
WE-001	00011	003699H_545007	3699	003699H	545007	122	-0.32	-0.001	-1.535	2	chr1	121000001	122000000
WE-001	00011	003699H_607826	3699	003699H	607826	122	-0.245	-0.434	-1.177	4	chr1	121000001	122000000
WE-001	00011	003699H_9084	3699	003699H	9084	122	0.151	0.02	0.727	3	chr1	121000001	122000000
WE-001	00011	003699J_100705	3699	003699J	100705	122	-0.043	0.011	-0.206	1	chr1	121000001	122000000
WE-001	00011	003699J_106758	3699	003699J	106758	122	-0.21	0.004	-1.011	3	chr1	121000001	122000000
WE-001	00011	003699J_23279	3699	003699J	23279	122	-0.317	0.019	-1.523	5	chr1	121000001	122000000
WE-001	00011	003699J_320794	3699	003699J	320794	122	0.197	0.085	0.945	4	chr1	121000001	122000000
WE-001	00011	003699J_77416	3699	003699J	77416	122	-1.044	-0.795	-5.017	4	chr1	121000001	122000000
WE-001	00011	003699J_88883	3699	003699J	88883	122	0.105	0.011	0.504	4	chr1	121000001	122000000
WE-001	00011	003699J_97395	3699	003699J	97395	122	-0.182	-0.064	-0.876	1	chr1	121000001	122000000
WE-001	00011	003699H_149992	3699	003699H	149992	127	-0.806	-0.066	-1.417	3	chr1	143000001	144000000
WE-001	00011	003699H_179715	3699	003699H	179715	127	-1.012	-0.643	-1.779	3	chr1	143000001	144000000
WE-001	00011	003699H_391084	3699	003699H	391084	127	-0.673	-0.038	-1.183	9	chr1	143000001	144000000
WE-001	00011	003699H_404589	3699	003699H	404589	127	-0.891	-0.002	-1.566	3	chr1	143000001	144000000
WE-001	00011	003699H_480465	3699	003699H	480465	127	-0.863	0.156	-1.518	7	chr1	143000001	144000000
WE-001	00011	003699H_507183	3699	003699H	507183	127	-0.303	0.093	-0.532	1	chr1	143000001	144000000
WE-001	00011	003699H_545007	3699	003699H	545007	127	-1.15	-0.001	-2.021	2	chr1	143000001	144000000
WE-001	00011	003699H_607826	3699	003699H	607826	127	-0.539	-0.434	-0.947	4	chr1	143000001	144000000
WE-001	00011	003699H_9084	3699	003699H	9084	127	-1.041	0.02	-1.831	3	chr1	143000001	144000000
WE-001	00011	003699J_100705	3699	003699J	100705	127	-0.92	0.011	-1.617	1	chr1	143000001	144000000
WE-001	00011	003699J_106758	3699	003699J	106758	127	-0.71	0.004	-1.249	3	chr1	143000001	144000000
WE-001	00011	003699J_23279	3699	003699J	23279	127	-0.589	0.019	-1.036	5	chr1	143000001	144000000
WE-001	00011	003699J_320794	3699	003699J	320794	127	-1.246	-0.293	-2.192	4	chr1	143000001	144000000
WE-001	00011	003699J_77416	3699	003699J	77416	127	-1.135	-0.795	-1.995	4	chr1	143000001	144000000
WE-001	00011	003699J_88883	3699	003699J	88883	127	-0.721	0.011	-1.267	4	chr1	143000001	144000000
WE-001	00011	003699J_97395	3699	003699J	97395	127	-1.043	-0.064	-1.833	1	chr1	143000001	144000000
WE-001	00011	003699H_149992	3699	003699H	149992	129	-0.037	-0.066	-0.239	3	chr1	145000001	146000000
WE-001	00011	003699H_179715	3699	003699H	179715	129	0.215	0.034	1.396	3	chr1	145000001	146000000
WE-001	00011	003699H_391084	3699	003699H	391084	129	-0.353	-0.038	-2.293	9	chr1	145000001	146000000
WE-001	00011	003699H_404589	3699	003699H	404589	129	-0.297	-0.002	-1.924	3	chr1	145000001	146000000
WE-001	00011	003699H_480465	3699	003699H	480465	129	-0.074	0.156	-0.48	7	chr1	145000001	146000000
WE-001	00011	003699H_507183	3699	003699H	507183	129	-0.539	0.093	-3.495	1	chr1	145000001	146000000
WE-001	00011	003699H_545007	3699	003699H	545007	129	0.073	-0.001	0.473	2	chr1	145000001	146000000
WE-001	00011	003699H_607826	3699	003699H	607826	129	-0.517	-0.434	-3.352	4	chr1	145000001	146000000
WE-001	00011	003699H_9084	3699	003699H	9084	129	-0.087	0.02	-0.563	3	chr1	145000001	146000000
WE-001	00011	003699J_100705	3699	003699J	100705	129	-0.065	0.011	-0.42	1	chr1	145000001	146000000
WE-001	00011	003699J_106758	3699	003699J	106758	129	0.154	0.004	0.997	3	chr1	145000001	146000000
WE-001	00011	003699J_23279	3699	003699J	23279	129	-0.061	0.019	-0.399	5	chr1	145000001	146000000
WE-001	00011	003699J_320794	3699	003699J	320794	129	-0.271	-0.293	-1.755	4	chr1	145000001	146000000
WE-001	00011	003699J_77416	3699	003699J	77416	129	0.015	-0.114	0.095	4	chr1	145000001	146000000
WE-001	00011	003699J_88883	3699	003699J	88883	129	0.061	0.011	0.399	4	chr1	145000001	146000000
WE-001	00011	003699J_97395	3699	003699J	97395	129	-0.211	-0.064	-1.37	1	chr1	145000001	146000000
WE-001	00011	003699H_149992	3699	003699H	149992	131	-0.041	-0.066	-0.445	3	chr1	147000001	148000000
WE-001	00011	003699H_179715	3699	003699H	179715	131	-0.528	0.034	-5.795	3	chr1	147000001	148000000
WE-001	00011	003699H_391084	3699	003699H	391084	131	-0.163	-0.038	-1.785	9	chr1	147000001	148000000
WE-001	00011	003699H_404589	3699	003699H	404589	131	-0.206	-0.002	-2.262	3	chr1	147000001	148000000
WE-001	00011	003699H_480465	3699	003699H	480465	131	0.257	0.156	2.823	7	chr1	147000001	148000000
WE-001	00011	003699H_507183	3699	003699H	507183	131	0.034	0.093	0.368	1	chr1	147000001	148000000
WE-001	00011	003699H_545007	3699	003699H	545007	131	-0.083	-0.001	-0.917	2	chr1	147000001	148000000
WE-001	00011	003699H_607826	3699	003699H	607826	131	-0.093	0.026	-1.02	4	chr1	147000001	148000000
WE-001	00011	003699H_9084	3699	003699H	9084	131	-0.088	0.02	-0.971	3	chr1	147000001	148000000
WE-001	00011	003699J_100705	3699	003699J	100705	131	-0.144	0.011	-1.576	1	chr1	147000001	148000000
WE-001	00011	003699J_106758	3699	003699J	106758	131	-0.066	0.004	-0.728	3	chr1	147000001	148000000
WE-001	00011	003699J_23279	3699	003699J	23279	131	-0.011	0.019	-0.123	5	chr1	147000001	148000000
WE-001	00011	003699J_320794	3699	003699J	320794	131	-0.061	-0.293	-0.675	4	chr1	147000001	148000000
WE-001	00011	003699J_77416	3699	003699J	77416	131	-0.342	-0.114	-3.751	4	chr1	147000001	148000000
WE-001	00011	003699J_88883	3699	003699J	88883	131	0.018	0.011	0.196	4	chr1	147000001	148000000
WE-001	00011	003699J_97395	3699	003699J	97395	131	-0.123	-0.064	-1.354	1	chr1	147000001	148000000
WE-001	00011	003699H_149992	3699	003699H	149992	132	0.254	-0.066	0.855	3	chr1	148000001	149000000
WE-001	00011	003699H_179715	3699	003699H	179715	132	0.151	0.034	0.507	3	chr1	148000001	149000000
WE-001	00011	003699H_391084	3699	003699H	391084	132	-0.092	-0.038	-0.308	9	chr1	148000001	149000000
WE-001	00011	003699H_404589	3699	003699H	404589	132	-0.014	-0.002	-0.047	3	chr1	148000001	149000000
WE-001	00011	003699H_480465	3699	003699H	480465	132	0.403	0.156	1.356	7	chr1	148000001	149000000
WE-001	00011	003699H_507183	3699	003699H	507183	132	0.005	0.093	0.016	1	chr1	148000001	149000000
WE-001	00011	003699H_545007	3699	003699H	545007	132	0.029	-0.001	0.097	2	chr1	148000001	149000000
WE-001	00011	003699H_607826	3699	003699H	607826	132	-0.126	0.026	-0.424	4	chr1	148000001	149000000
WE-001	00011	003699H_9084	3699	003699H	9084	132	0.182	0.02	0.614	3	chr1	148000001	149000000
WE-001	00011	003699J_100705	3699	003699J	100705	132	0.036	0.011	0.123	1	chr1	148000001	149000000
WE-001	00011	003699J_106758	3699	003699J	106758	132	0.039	0.004	0.131	3	chr1	148000001	149000000
WE-001	00011	003699J_23279	3699	003699J	23279	132	-0.18	0.019	-0.607	5	chr1	148000001	149000000
WE-001	00011	003699J_320794	3699	003699J	320794	132	-0.333	-0.293	-1.121	4	chr1	148000001	149000000
WE-001	00011	003699J_77416	3699	003699J	77416	132	-0.313	-0.114	-1.055	4	chr1	148000001	149000000
WE-001	00011	003699J_88883	3699	003699J	88883	132	-0.043	0.011	-0.143	4	chr1	148000001	149000000
WE-001	00011	003699J_97395	3699	003699J	97395	132	-0.537	-0.064	-1.806	1	chr1	148000001	149000000
WE-001	00011	003699H_149992	3699	003699H	149992	133	0.401	-0.066	1.509	3	chr1	149000001	150000000
WE-001	00011	003699H_179715	3699	003699H	179715	133	0.489	0.034	1.838	3	chr1	149000001	150000000
WE-001	00011	003699H_391084	3699	003699H	391084	133	-0.417	-0.038	-1.569	9	chr1	149000001	150000000
WE-001	00011	003699H_404589	3699	003699H	404589	133	-0.394	-0.002	-1.48	3	chr1	149000001	150000000
WE-001	00011	003699H_480465	3699	003699H	480465	133	0.054	0.156	0.201	7	chr1	149000001	150000000
WE-001	00011	003699H_507183	3699	003699H	507183	133	-0.376	0.093	-1.415	1	chr1	149000001	150000000
WE-001	00011	003699H_545007	3699	003699H	545007	133	0.041	-0.001	0.154	2	chr1	149000001	150000000
WE-001	00011	003699H_607826	3699	003699H	607826	133	0.125	0.026	0.471	4	chr1	149000001	150000000
WE-001	00011	003699H_9084	3699	003699H	9084	133	-0.09	0.02	-0.34	3	chr1	149000001	150000000
WE-001	00011	003699J_100705	3699	003699J	100705	133	0.206	0.011	0.773	1	chr1	149000001	150000000
WE-001	00011	003699J_106758	3699	003699J	106758	133	-0.125	0.004	-0.468	3	chr1	149000001	150000000
WE-001	00011	003699J_23279	3699	003699J	23279	133	0.183	0.019	0.686	5	chr1	149000001	150000000
WE-001	00011	003699J_320794	3699	003699J	320794	133	-0.455	-0.293	-1.711	4	chr1	149000001	150000000
WE-001	00011	003699J_77416	3699	003699J	77416	133	0.4	-0.114	1.503	4	chr1	149000001	150000000
WE-001	00011	003699J_88883	3699	003699J	88883	133	-0.278	0.011	-1.045	4	chr1	149000001	150000000
[truncated: 43,937 more rows]
