# Supplementary material for: Circulating tumor cell heterogeneity in neuroendocrine prostate cancer by single cell copy number analysis
Source: NPJ Precis Oncol. 2021 Aug 12;5:76. doi: 10.1038/s41698-021-00211-1 (PMC8361159; doi:10.1038/s41698-021-00211-1)
Supplement: Supplementary file 5 — Supplementary Data 5 [file 41698_2021_211_MOESM5_ESM.csv]

Project Name	PatientID	CNVID	TubeID	SlideID	CellID	BinID	NorRatio	PredictedCopyNumber	ZScore	LST	BinChr	BinStart	BinEnd
WE-001	00012	005926G_1099216	5926	005926G	1099216	2	-0.458	-0.306	-3.068	18	chr1	1000001	2000000
WE-001	00012	005926G_1204289	5926	005926G	1204289	2	0.15	0.048	1.002	21	chr1	1000001	2000000
WE-001	00012	005926G_1322764	5926	005926G	1322764	2	0.27	0.074	1.809	20	chr1	1000001	2000000
WE-001	00012	005926G_1656990	5926	005926G	1656990	2	0.107	0.001	0.717	23	chr1	1000001	2000000
WE-001	00012	005926G_1657523	5926	005926G	1657523	2	-0.056	0.042	-0.372	21	chr1	1000001	2000000
WE-001	00012	005926G_184804	5926	005926G	184804	2	0.018	-0.012	0.123	31	chr1	1000001	2000000
WE-001	00012	005926G_194253	5926	005926G	194253	2	-0.359	-0.138	-2.405	10	chr1	1000001	2000000
WE-001	00012	005926G_1946729	5926	005926G	1946729	2	0.069	-0.405	0.46	28	chr1	1000001	2000000
WE-001	00012	005926G_2234341	5926	005926G	2234341	2	0.489	0.658	3.277	17	chr1	1000001	2000000
WE-001	00012	005926G_2327804	5926	005926G	2327804	2	-0.068	-0.172	-0.454	22	chr1	1000001	2000000
WE-001	00012	005926G_2626970	5926	005926G	2626970	2	0.004	-0.009	0.025	3	chr1	1000001	2000000
WE-001	00012	005926G_2733375	5926	005926G	2733375	2	0.205	-0.397	1.374	27	chr1	1000001	2000000
WE-001	00012	005926G_2961237	5926	005926G	2961237	2	0.726	-0.124	4.86	20	chr1	1000001	2000000
WE-001	00012	005926G_642456	5926	005926G	642456	2	0.377	0.187	2.522	26	chr1	1000001	2000000
WE-001	00012	005926G_654286	5926	005926G	654286	2	0.199	-0.322	1.33	28	chr1	1000001	2000000
WE-001	00012	005926G_840609	5926	005926G	840609	2	-0.319	-0.155	-2.139	17	chr1	1000001	2000000
WE-001	00012	005926G_969076	5926	005926G	969076	2	-0.121	0.101	-0.811	19	chr1	1000001	2000000
WE-001	00012	005926H_1048347	5926	005926H	1048347	2	0.174	0.025	1.166	3	chr1	1000001	2000000
WE-001	00012	005926H_1054980	5926	005926H	1054980	2	-0.133	-0.388	-0.89	34	chr1	1000001	2000000
WE-001	00012	005926H_1057671	5926	005926H	1057671	2	0.016	-0.066	0.104	29	chr1	1000001	2000000
WE-001	00012	005926H_1060603	5926	005926H	1060603	2	-0.207	-0.135	-1.388	21	chr1	1000001	2000000
WE-001	00012	005926H_1164192	5926	005926H	1164192	2	0.076	-0.258	0.508	22	chr1	1000001	2000000
WE-001	00012	005926H_1192754	5926	005926H	1192754	2	-0.597	-0.337	-3.997	16	chr1	1000001	2000000
WE-001	00012	005926H_1307193	5926	005926H	1307193	2	-0.52	-0.048	-3.484	0	chr1	1000001	2000000
WE-001	00012	005926H_1354182	5926	005926H	1354182	2	-0.033	0.029	-0.223	1	chr1	1000001	2000000
WE-001	00012	005926H_1359154	5926	005926H	1359154	2	-0.136	-0.195	-0.912	12	chr1	1000001	2000000
WE-001	00012	005926H_185482	5926	005926H	185482	2	-0.113	-0.237	-0.76	26	chr1	1000001	2000000
WE-001	00012	005926H_290015	5926	005926H	290015	2	-0.094	0.031	-0.627	22	chr1	1000001	2000000
WE-001	00012	005926H_31246	5926	005926H	31246	2	-0.111	-0.395	-0.742	28	chr1	1000001	2000000
WE-001	00012	005926H_329299	5926	005926H	329299	2	-0.186	-0.606	-1.243	34	chr1	1000001	2000000
WE-001	00012	005926H_345089	5926	005926H	345089	2	-0.12	-0.166	-0.802	29	chr1	1000001	2000000
WE-001	00012	005926H_347188	5926	005926H	347188	2	-0.13	0.039	-0.868	24	chr1	1000001	2000000
WE-001	00012	005926H_348084	5926	005926H	348084	2	0.029	-0.079	0.196	28	chr1	1000001	2000000
WE-001	00012	005926H_428891	5926	005926H	428891	2	-0.048	-0.085	-0.324	16	chr1	1000001	2000000
WE-001	00012	005926H_431720	5926	005926H	431720	2	0.027	0.073	0.184	11	chr1	1000001	2000000
WE-001	00012	005926H_433522	5926	005926H	433522	2	0.215	-0.329	1.441	25	chr1	1000001	2000000
WE-001	00012	005926H_477721	5926	005926H	477721	2	-0.105	-0.047	-0.702	2	chr1	1000001	2000000
WE-001	00012	005926H_522999	5926	005926H	522999	2	-0.192	-0.275	-1.284	27	chr1	1000001	2000000
WE-001	00012	005926H_543201	5926	005926H	543201	2	0.093	0.091	0.626	26	chr1	1000001	2000000
WE-001	00012	005926H_552591	5926	005926H	552591	2	-0.262	-0.413	-1.758	27	chr1	1000001	2000000
WE-001	00012	005926H_55327	5926	005926H	55327	2	-0.036	-0.121	-0.244	30	chr1	1000001	2000000
WE-001	00012	005926H_638370	5926	005926H	638370	2	-0.144	0.011	-0.966	5	chr1	1000001	2000000
WE-001	00012	005926H_757804	5926	005926H	757804	2	0.061	-0.016	0.411	14	chr1	1000001	2000000
WE-001	00012	005926H_791314	5926	005926H	791314	2	-0.205	-0.338	-1.374	30	chr1	1000001	2000000
WE-001	00012	005926H_82992	5926	005926H	82992	2	-0.068	-0.19	-0.458	25	chr1	1000001	2000000
WE-001	00012	005926H_949797	5926	005926H	949797	2	0.045	-0.277	0.301	30	chr1	1000001	2000000
WE-001	00012	005926H_972834	5926	005926H	972834	2	-0.237	-0.567	-1.585	28	chr1	1000001	2000000
WE-001	00012	005926H_974474	5926	005926H	974474	2	-0.232	-0.407	-1.556	30	chr1	1000001	2000000
WE-001	00012	005926H_991893	5926	005926H	991893	2	-0.029	-0.079	-0.191	29	chr1	1000001	2000000
WE-001	00012	005926G_1099216	5926	005926G	1099216	3	-0.294	-0.306	-1.152	18	chr1	2000001	3000000
WE-001	00012	005926G_1204289	5926	005926G	1204289	3	-0.151	0.048	-0.59	21	chr1	2000001	3000000
WE-001	00012	005926G_1322764	5926	005926G	1322764	3	0.007	0.074	0.029	20	chr1	2000001	3000000
WE-001	00012	005926G_1656990	5926	005926G	1656990	3	-0.073	0.001	-0.286	23	chr1	2000001	3000000
WE-001	00012	005926G_1657523	5926	005926G	1657523	3	-0.306	0.042	-1.198	21	chr1	2000001	3000000
WE-001	00012	005926G_184804	5926	005926G	184804	3	-0.043	-0.012	-0.167	31	chr1	2000001	3000000
WE-001	00012	005926G_194253	5926	005926G	194253	3	-0.278	-0.138	-1.089	10	chr1	2000001	3000000
WE-001	00012	005926G_1946729	5926	005926G	1946729	3	-0.244	-0.405	-0.956	28	chr1	2000001	3000000
WE-001	00012	005926G_2234341	5926	005926G	2234341	3	0.826	0.658	3.234	17	chr1	2000001	3000000
WE-001	00012	005926G_2327804	5926	005926G	2327804	3	-0.349	-0.172	-1.367	22	chr1	2000001	3000000
WE-001	00012	005926G_2626970	5926	005926G	2626970	3	-0.555	-0.009	-2.172	3	chr1	2000001	3000000
WE-001	00012	005926G_2733375	5926	005926G	2733375	3	-0.137	-0.397	-0.537	27	chr1	2000001	3000000
WE-001	00012	005926G_2961237	5926	005926G	2961237	3	0.288	-0.124	1.126	20	chr1	2000001	3000000
WE-001	00012	005926G_642456	5926	005926G	642456	3	-0.004	0.187	-0.014	26	chr1	2000001	3000000
WE-001	00012	005926G_654286	5926	005926G	654286	3	-0.027	-0.322	-0.106	28	chr1	2000001	3000000
WE-001	00012	005926G_840609	5926	005926G	840609	3	-0.632	-0.155	-2.472	17	chr1	2000001	3000000
WE-001	00012	005926G_969076	5926	005926G	969076	3	-0.219	0.101	-0.858	19	chr1	2000001	3000000
WE-001	00012	005926H_1048347	5926	005926H	1048347	3	0.065	0.025	0.255	3	chr1	2000001	3000000
WE-001	00012	005926H_1054980	5926	005926H	1054980	3	-0.21	-0.388	-0.822	34	chr1	2000001	3000000
WE-001	00012	005926H_1057671	5926	005926H	1057671	3	-0.138	-0.066	-0.539	29	chr1	2000001	3000000
WE-001	00012	005926H_1060603	5926	005926H	1060603	3	-0.184	-0.135	-0.72	21	chr1	2000001	3000000
WE-001	00012	005926H_1164192	5926	005926H	1164192	3	0.009	-0.258	0.035	22	chr1	2000001	3000000
WE-001	00012	005926H_1192754	5926	005926H	1192754	3	-0.481	-0.337	-1.882	16	chr1	2000001	3000000
WE-001	00012	005926H_1307193	5926	005926H	1307193	3	-0.166	-0.048	-0.652	0	chr1	2000001	3000000
WE-001	00012	005926H_1354182	5926	005926H	1354182	3	-0.28	0.029	-1.095	1	chr1	2000001	3000000
WE-001	00012	005926H_1359154	5926	005926H	1359154	3	-0.232	-0.195	-0.908	12	chr1	2000001	3000000
WE-001	00012	005926H_185482	5926	005926H	185482	3	-0.261	-0.237	-1.02	26	chr1	2000001	3000000
WE-001	00012	005926H_290015	5926	005926H	290015	3	0.084	0.031	0.33	22	chr1	2000001	3000000
WE-001	00012	005926H_31246	5926	005926H	31246	3	-0.32	-0.395	-1.251	28	chr1	2000001	3000000
WE-001	00012	005926H_329299	5926	005926H	329299	3	-0.733	-0.606	-2.87	34	chr1	2000001	3000000
WE-001	00012	005926H_345089	5926	005926H	345089	3	-0.3	-0.166	-1.175	29	chr1	2000001	3000000
WE-001	00012	005926H_347188	5926	005926H	347188	3	0.087	0.039	0.34	24	chr1	2000001	3000000
WE-001	00012	005926H_348084	5926	005926H	348084	3	-0.186	-0.079	-0.729	28	chr1	2000001	3000000
WE-001	00012	005926H_428891	5926	005926H	428891	3	-0.257	-0.085	-1.007	16	chr1	2000001	3000000
WE-001	00012	005926H_431720	5926	005926H	431720	3	-0.179	0.073	-0.7	11	chr1	2000001	3000000
WE-001	00012	005926H_433522	5926	005926H	433522	3	0.177	-0.329	0.693	25	chr1	2000001	3000000
WE-001	00012	005926H_477721	5926	005926H	477721	3	-0.157	-0.047	-0.615	2	chr1	2000001	3000000
WE-001	00012	005926H_522999	5926	005926H	522999	3	-0.174	-0.275	-0.682	27	chr1	2000001	3000000
WE-001	00012	005926H_543201	5926	005926H	543201	3	0.258	0.091	1.011	26	chr1	2000001	3000000
WE-001	00012	005926H_552591	5926	005926H	552591	3	-0.229	-0.413	-0.895	27	chr1	2000001	3000000
WE-001	00012	005926H_55327	5926	005926H	55327	3	-0.152	-0.121	-0.594	30	chr1	2000001	3000000
WE-001	00012	005926H_638370	5926	005926H	638370	3	-0.073	0.011	-0.286	5	chr1	2000001	3000000
WE-001	00012	005926H_757804	5926	005926H	757804	3	-0.104	-0.016	-0.407	14	chr1	2000001	3000000
WE-001	00012	005926H_791314	5926	005926H	791314	3	-0.23	-0.338	-0.901	30	chr1	2000001	3000000
WE-001	00012	005926H_82992	5926	005926H	82992	3	0.066	-0.19	0.257	25	chr1	2000001	3000000
WE-001	00012	005926H_949797	5926	005926H	949797	3	-0.408	-0.277	-1.595	30	chr1	2000001	3000000
WE-001	00012	005926H_972834	5926	005926H	972834	3	-0.306	-0.567	-1.198	28	chr1	2000001	3000000
WE-001	00012	005926H_974474	5926	005926H	974474	3	-0.073	-0.407	-0.284	30	chr1	2000001	3000000
WE-001	00012	005926H_991893	5926	005926H	991893	3	-0.135	-0.079	-0.53	29	chr1	2000001	3000000
WE-001	00012	005926G_1099216	5926	005926G	1099216	4	-0.139	-0.306	-0.743	18	chr1	3000001	4000000
WE-001	00012	005926G_1204289	5926	005926G	1204289	4	0.127	0.048	0.682	21	chr1	3000001	4000000
WE-001	00012	005926G_1322764	5926	005926G	1322764	4	0.076	0.074	0.404	20	chr1	3000001	4000000
WE-001	00012	005926G_1656990	5926	005926G	1656990	4	-0.149	0.001	-0.795	23	chr1	3000001	4000000
WE-001	00012	005926G_1657523	5926	005926G	1657523	4	0.186	0.042	0.994	21	chr1	3000001	4000000
WE-001	00012	005926G_184804	5926	005926G	184804	4	-0.333	-0.44	-1.783	31	chr1	3000001	4000000
WE-001	00012	005926G_194253	5926	005926G	194253	4	-0.138	-0.138	-0.74	10	chr1	3000001	4000000
WE-001	00012	005926G_1946729	5926	005926G	1946729	4	-0.212	-0.405	-1.131	28	chr1	3000001	4000000
WE-001	00012	005926G_2234341	5926	005926G	2234341	4	-0.252	-0.569	-1.347	17	chr1	3000001	4000000
WE-001	00012	005926G_2327804	5926	005926G	2327804	4	-0.207	-0.172	-1.108	22	chr1	3000001	4000000
WE-001	00012	005926G_2626970	5926	005926G	2626970	4	-0.065	-0.009	-0.345	3	chr1	3000001	4000000
WE-001	00012	005926G_2733375	5926	005926G	2733375	4	-0.15	-0.397	-0.802	27	chr1	3000001	4000000
WE-001	00012	005926G_2961237	5926	005926G	2961237	4	-0.309	-0.124	-1.653	20	chr1	3000001	4000000
WE-001	00012	005926G_642456	5926	005926G	642456	4	-0.472	-0.55	-2.526	26	chr1	3000001	4000000
WE-001	00012	005926G_654286	5926	005926G	654286	4	-0.116	-0.322	-0.62	28	chr1	3000001	4000000
WE-001	00012	005926G_840609	5926	005926G	840609	4	-0.334	-0.155	-1.788	17	chr1	3000001	4000000
WE-001	00012	005926G_969076	5926	005926G	969076	4	0.599	0.101	3.203	19	chr1	3000001	4000000
WE-001	00012	005926H_1048347	5926	005926H	1048347	4	0.238	0.025	1.274	3	chr1	3000001	4000000
WE-001	00012	005926H_1054980	5926	005926H	1054980	4	-0.141	-0.388	-0.756	34	chr1	3000001	4000000
WE-001	00012	005926H_1057671	5926	005926H	1057671	4	-0.076	-0.066	-0.404	29	chr1	3000001	4000000
WE-001	00012	005926H_1060603	5926	005926H	1060603	4	-0.198	-0.135	-1.06	21	chr1	3000001	4000000
WE-001	00012	005926H_1164192	5926	005926H	1164192	4	-0.703	-0.258	-3.759	22	chr1	3000001	4000000
WE-001	00012	005926H_1192754	5926	005926H	1192754	4	-0.371	-0.337	-1.987	16	chr1	3000001	4000000
WE-001	00012	005926H_1307193	5926	005926H	1307193	4	-0.551	-0.048	-2.947	0	chr1	3000001	4000000
WE-001	00012	005926H_1354182	5926	005926H	1354182	4	0.083	0.029	0.442	1	chr1	3000001	4000000
WE-001	00012	005926H_1359154	5926	005926H	1359154	4	-0.169	-0.195	-0.905	12	chr1	3000001	4000000
WE-001	00012	005926H_185482	5926	005926H	185482	4	-0.19	-0.237	-1.014	26	chr1	3000001	4000000
WE-001	00012	005926H_290015	5926	005926H	290015	4	0.08	0.031	0.427	22	chr1	3000001	4000000
WE-001	00012	005926H_31246	5926	005926H	31246	4	-0.3	-0.395	-1.607	28	chr1	3000001	4000000
WE-001	00012	005926H_329299	5926	005926H	329299	4	-0.241	-0.606	-1.29	34	chr1	3000001	4000000
WE-001	00012	005926H_345089	5926	005926H	345089	4	-0.078	-0.166	-0.418	29	chr1	3000001	4000000
WE-001	00012	005926H_347188	5926	005926H	347188	4	-0.029	0.039	-0.156	24	chr1	3000001	4000000
WE-001	00012	005926H_348084	5926	005926H	348084	4	-0.242	-0.412	-1.294	28	chr1	3000001	4000000
WE-001	00012	005926H_428891	5926	005926H	428891	4	-0.025	-0.085	-0.135	16	chr1	3000001	4000000
WE-001	00012	005926H_431720	5926	005926H	431720	4	0.161	0.073	0.861	11	chr1	3000001	4000000
WE-001	00012	005926H_433522	5926	005926H	433522	4	0.055	-0.329	0.296	25	chr1	3000001	4000000
WE-001	00012	005926H_477721	5926	005926H	477721	4	-0.031	-0.047	-0.166	2	chr1	3000001	4000000
WE-001	00012	005926H_522999	5926	005926H	522999	4	-0.276	-0.275	-1.474	27	chr1	3000001	4000000
WE-001	00012	005926H_543201	5926	005926H	543201	4	-0.143	0.091	-0.767	26	chr1	3000001	4000000
WE-001	00012	005926H_552591	5926	005926H	552591	4	-0.364	-0.413	-1.945	27	chr1	3000001	4000000
WE-001	00012	005926H_55327	5926	005926H	55327	4	-0.173	-0.121	-0.928	30	chr1	3000001	4000000
WE-001	00012	005926H_638370	5926	005926H	638370	4	0.084	0.011	0.448	5	chr1	3000001	4000000
WE-001	00012	005926H_757804	5926	005926H	757804	4	0.1	-0.016	0.533	14	chr1	3000001	4000000
WE-001	00012	005926H_791314	5926	005926H	791314	4	-0.245	-0.338	-1.31	30	chr1	3000001	4000000
WE-001	00012	005926H_82992	5926	005926H	82992	4	-0.231	-0.19	-1.236	25	chr1	3000001	4000000
WE-001	00012	005926H_949797	5926	005926H	949797	4	-0.249	-0.277	-1.334	30	chr1	3000001	4000000
WE-001	00012	005926H_972834	5926	005926H	972834	4	-0.587	-0.567	-3.14	28	chr1	3000001	4000000
WE-001	00012	005926H_974474	5926	005926H	974474	4	-0.172	-0.407	-0.922	30	chr1	3000001	4000000
WE-001	00012	005926H_991893	5926	005926H	991893	4	-0.074	-0.079	-0.395	29	chr1	3000001	4000000
WE-001	00012	005926G_1099216	5926	005926G	1099216	5	-0.428	-0.306	-4.606	18	chr1	4000001	5000000
WE-001	00012	005926G_1204289	5926	005926G	1204289	5	0.124	0.048	1.333	21	chr1	4000001	5000000
WE-001	00012	005926G_1322764	5926	005926G	1322764	5	-0.188	0.074	-2.024	20	chr1	4000001	5000000
WE-001	00012	005926G_1656990	5926	005926G	1656990	5	-0.286	0.001	-3.079	23	chr1	4000001	5000000
WE-001	00012	005926G_1657523	5926	005926G	1657523	5	0.069	0.042	0.744	21	chr1	4000001	5000000
WE-001	00012	005926G_184804	5926	005926G	184804	5	-0.496	-0.44	-5.335	31	chr1	4000001	5000000
WE-001	00012	005926G_194253	5926	005926G	194253	5	-0.295	-0.138	-3.175	10	chr1	4000001	5000000
WE-001	00012	005926G_1946729	5926	005926G	1946729	5	-0.566	-0.405	-6.084	28	chr1	4000001	5000000
WE-001	00012	005926G_2234341	5926	005926G	2234341	5	-1.106	-0.569	-11.891	17	chr1	4000001	5000000
WE-001	00012	005926G_2327804	5926	005926G	2327804	5	-1.735	-0.172	-18.647	22	chr1	4000001	5000000
WE-001	00012	005926G_2626970	5926	005926G	2626970	5	-0.071	-0.009	-0.761	3	chr1	4000001	5000000
WE-001	00012	005926G_2733375	5926	005926G	2733375	5	-0.816	-0.397	-8.774	27	chr1	4000001	5000000
WE-001	00012	005926G_2961237	5926	005926G	2961237	5	-0.605	-0.124	-6.504	20	chr1	4000001	5000000
WE-001	00012	005926G_642456	5926	005926G	642456	5	-0.7	-0.55	-7.525	26	chr1	4000001	5000000
WE-001	00012	005926G_654286	5926	005926G	654286	5	-0.746	-0.322	-8.017	28	chr1	4000001	5000000
WE-001	00012	005926G_840609	5926	005926G	840609	5	-0.119	-0.155	-1.283	17	chr1	4000001	5000000
WE-001	00012	005926G_969076	5926	005926G	969076	5	0.006	0.101	0.063	19	chr1	4000001	5000000
WE-001	00012	005926H_1048347	5926	005926H	1048347	5	-0.137	0.025	-1.473	3	chr1	4000001	5000000
WE-001	00012	005926H_1054980	5926	005926H	1054980	5	-0.576	-0.388	-6.188	34	chr1	4000001	5000000
WE-001	00012	005926H_1057671	5926	005926H	1057671	5	-0.49	-0.335	-5.271	29	chr1	4000001	5000000
WE-001	00012	005926H_1060603	5926	005926H	1060603	5	-0.156	-0.135	-1.676	21	chr1	4000001	5000000
WE-001	00012	005926H_1164192	5926	005926H	1164192	5	-0.458	-0.258	-4.922	22	chr1	4000001	5000000
WE-001	00012	005926H_1192754	5926	005926H	1192754	5	-0.789	-0.337	-8.478	16	chr1	4000001	5000000
WE-001	00012	005926H_1307193	5926	005926H	1307193	5	-0.329	-0.048	-3.541	0	chr1	4000001	5000000
WE-001	00012	005926H_1354182	5926	005926H	1354182	5	0.082	0.029	0.878	1	chr1	4000001	5000000
WE-001	00012	005926H_1359154	5926	005926H	1359154	5	-0.044	-0.195	-0.478	12	chr1	4000001	5000000
WE-001	00012	005926H_185482	5926	005926H	185482	5	-0.359	-0.237	-3.861	26	chr1	4000001	5000000
WE-001	00012	005926H_290015	5926	005926H	290015	5	-0.207	0.031	-2.229	22	chr1	4000001	5000000
WE-001	00012	005926H_31246	5926	005926H	31246	5	-0.555	-0.395	-5.965	28	chr1	4000001	5000000
WE-001	00012	005926H_329299	5926	005926H	329299	5	-1.274	-0.606	-13.696	34	chr1	4000001	5000000
WE-001	00012	005926H_345089	5926	005926H	345089	5	-0.345	-0.45	-3.711	29	chr1	4000001	5000000
WE-001	00012	005926H_347188	5926	005926H	347188	5	0.057	0.039	0.609	24	chr1	4000001	5000000
WE-001	00012	005926H_348084	5926	005926H	348084	5	-0.543	-0.412	-5.837	28	chr1	4000001	5000000
WE-001	00012	005926H_428891	5926	005926H	428891	5	-0.146	-0.085	-1.57	16	chr1	4000001	5000000
WE-001	00012	005926H_431720	5926	005926H	431720	5	0.028	0.073	0.296	11	chr1	4000001	5000000
WE-001	00012	005926H_433522	5926	005926H	433522	5	-0.433	-0.329	-4.65	25	chr1	4000001	5000000
WE-001	00012	005926H_477721	5926	005926H	477721	5	-0.009	-0.047	-0.098	2	chr1	4000001	5000000
WE-001	00012	005926H_522999	5926	005926H	522999	5	-0.132	-0.275	-1.415	27	chr1	4000001	5000000
WE-001	00012	005926H_543201	5926	005926H	543201	5	0.097	0.091	1.048	26	chr1	4000001	5000000
WE-001	00012	005926H_552591	5926	005926H	552591	5	-0.528	-0.413	-5.681	27	chr1	4000001	5000000
WE-001	00012	005926H_55327	5926	005926H	55327	5	-0.471	-0.475	-5.059	30	chr1	4000001	5000000
WE-001	00012	005926H_638370	5926	005926H	638370	5	-0.044	0.011	-0.477	5	chr1	4000001	5000000
WE-001	00012	005926H_757804	5926	005926H	757804	5	-0.194	-0.016	-2.085	14	chr1	4000001	5000000
WE-001	00012	005926H_791314	5926	005926H	791314	5	-0.458	-0.338	-4.923	30	chr1	4000001	5000000
WE-001	00012	005926H_82992	5926	005926H	82992	5	-0.345	-0.19	-3.704	25	chr1	4000001	5000000
WE-001	00012	005926H_949797	5926	005926H	949797	5	-0.36	-0.277	-3.868	30	chr1	4000001	5000000
WE-001	00012	005926H_972834	5926	005926H	972834	5	-0.615	-0.567	-6.611	28	chr1	4000001	5000000
WE-001	00012	005926H_974474	5926	005926H	974474	5	-0.251	-0.407	-2.697	30	chr1	4000001	5000000
WE-001	00012	005926H_991893	5926	005926H	991893	5	-0.359	-0.394	-3.856	29	chr1	4000001	5000000
WE-001	00012	005926G_1099216	5926	005926G	1099216	6	-0.198	-0.306	-1.759	18	chr1	5000001	6000000
WE-001	00012	005926G_1204289	5926	005926G	1204289	6	0.131	0.048	1.164	21	chr1	5000001	6000000
WE-001	00012	005926G_1322764	5926	005926G	1322764	6	0.283	0.074	2.512	20	chr1	5000001	6000000
WE-001	00012	005926G_1656990	5926	005926G	1656990	6	0.041	0.001	0.36	23	chr1	5000001	6000000
WE-001	00012	005926G_1657523	5926	005926G	1657523	6	-0.117	0.042	-1.041	21	chr1	5000001	6000000
WE-001	00012	005926G_184804	5926	005926G	184804	6	-0.518	-0.44	-4.59	31	chr1	5000001	6000000
WE-001	00012	005926G_194253	5926	005926G	194253	6	-0.292	-0.138	-2.587	10	chr1	5000001	6000000
WE-001	00012	005926G_1946729	5926	005926G	1946729	6	-0.456	-0.405	-4.041	28	chr1	5000001	6000000
WE-001	00012	005926G_2234341	5926	005926G	2234341	6	-0.733	-0.569	-6.497	17	chr1	5000001	6000000
WE-001	00012	005926G_2327804	5926	005926G	2327804	6	-0.654	-0.172	-5.797	22	chr1	5000001	6000000
WE-001	00012	005926G_2626970	5926	005926G	2626970	6	-0.037	-0.009	-0.329	3	chr1	5000001	6000000
WE-001	00012	005926G_2733375	5926	005926G	2733375	6	-0.668	-0.397	-5.92	27	chr1	5000001	6000000
WE-001	00012	005926G_2961237	5926	005926G	2961237	6	-0.907	-0.124	-8.036	20	chr1	5000001	6000000
WE-001	00012	005926G_642456	5926	005926G	642456	6	-0.795	-0.55	-7.048	26	chr1	5000001	6000000
WE-001	00012	005926G_654286	5926	005926G	654286	6	-0.645	-0.322	-5.72	28	chr1	5000001	6000000
WE-001	00012	005926G_840609	5926	005926G	840609	6	-0.113	-0.155	-1.0	17	chr1	5000001	6000000
WE-001	00012	005926G_969076	5926	005926G	969076	6	-0.055	0.101	-0.489	19	chr1	5000001	6000000
WE-001	00012	005926H_1048347	5926	005926H	1048347	6	-0.012	0.025	-0.105	3	chr1	5000001	6000000
WE-001	00012	005926H_1054980	5926	005926H	1054980	6	-0.469	-0.388	-4.159	34	chr1	5000001	6000000
WE-001	00012	005926H_1057671	5926	005926H	1057671	6	-0.639	-0.335	-5.667	29	chr1	5000001	6000000
WE-001	00012	005926H_1060603	5926	005926H	1060603	6	-0.298	-0.135	-2.642	21	chr1	5000001	6000000
WE-001	00012	005926H_1164192	5926	005926H	1164192	6	-0.317	-0.258	-2.806	22	chr1	5000001	6000000
WE-001	00012	005926H_1192754	5926	005926H	1192754	6	-0.849	-0.337	-7.524	16	chr1	5000001	6000000
WE-001	00012	005926H_1307193	5926	005926H	1307193	6	-0.289	-0.048	-2.56	0	chr1	5000001	6000000
WE-001	00012	005926H_1354182	5926	005926H	1354182	6	0.13	0.029	1.153	1	chr1	5000001	6000000
WE-001	00012	005926H_1359154	5926	005926H	1359154	6	-0.255	-0.195	-2.256	12	chr1	5000001	6000000
WE-001	00012	005926H_185482	5926	005926H	185482	6	-0.356	-0.237	-3.156	26	chr1	5000001	6000000
WE-001	00012	005926H_290015	5926	005926H	290015	6	-0.183	0.031	-1.623	22	chr1	5000001	6000000
WE-001	00012	005926H_31246	5926	005926H	31246	6	-0.651	-0.395	-5.772	28	chr1	5000001	6000000
WE-001	00012	005926H_329299	5926	005926H	329299	6	-0.968	-0.606	-8.584	34	chr1	5000001	6000000
WE-001	00012	005926H_345089	5926	005926H	345089	6	-0.374	-0.45	-3.316	29	chr1	5000001	6000000
WE-001	00012	005926H_347188	5926	005926H	347188	6	0.024	0.039	0.212	24	chr1	5000001	6000000
WE-001	00012	005926H_348084	5926	005926H	348084	6	-0.422	-0.412	-3.744	28	chr1	5000001	6000000
WE-001	00012	005926H_428891	5926	005926H	428891	6	-0.053	-0.085	-0.47	16	chr1	5000001	6000000
WE-001	00012	005926H_431720	5926	005926H	431720	6	-0.023	0.073	-0.204	11	chr1	5000001	6000000
WE-001	00012	005926H_433522	5926	005926H	433522	6	-0.461	-0.329	-4.086	25	chr1	5000001	6000000
WE-001	00012	005926H_477721	5926	005926H	477721	6	-0.078	-0.047	-0.689	2	chr1	5000001	6000000
WE-001	00012	005926H_522999	5926	005926H	522999	6	-0.168	-0.275	-1.492	27	chr1	5000001	6000000
WE-001	00012	005926H_543201	5926	005926H	543201	6	0.172	0.091	1.523	26	chr1	5000001	6000000
WE-001	00012	005926H_552591	5926	005926H	552591	6	-0.107	-0.413	-0.948	27	chr1	5000001	6000000
WE-001	00012	005926H_55327	5926	005926H	55327	6	-0.545	-0.475	-4.832	30	chr1	5000001	6000000
WE-001	00012	005926H_638370	5926	005926H	638370	6	0.008	0.011	0.07	5	chr1	5000001	6000000
WE-001	00012	005926H_757804	5926	005926H	757804	6	-0.107	-0.016	-0.946	14	chr1	5000001	6000000
WE-001	00012	005926H_791314	5926	005926H	791314	6	-0.328	-0.338	-2.907	30	chr1	5000001	6000000
WE-001	00012	005926H_82992	5926	005926H	82992	6	-0.336	-0.19	-2.976	25	chr1	5000001	6000000
WE-001	00012	005926H_949797	5926	005926H	949797	6	-0.27	-0.277	-2.394	30	chr1	5000001	6000000
WE-001	00012	005926H_972834	5926	005926H	972834	6	-0.596	-0.567	-5.283	28	chr1	5000001	6000000
WE-001	00012	005926H_974474	5926	005926H	974474	6	-0.752	-0.407	-6.662	30	chr1	5000001	6000000
WE-001	00012	005926H_991893	5926	005926H	991893	6	-0.56	-0.394	-4.966	29	chr1	5000001	6000000
WE-001	00012	005926G_1099216	5926	005926G	1099216	7	-0.155	-0.306	-1.246	18	chr1	6000001	7000000
WE-001	00012	005926G_1204289	5926	005926G	1204289	7	0.045	0.048	0.359	21	chr1	6000001	7000000
WE-001	00012	005926G_1322764	5926	005926G	1322764	7	0.012	0.074	0.098	20	chr1	6000001	7000000
WE-001	00012	005926G_1656990	5926	005926G	1656990	7	-0.059	0.001	-0.471	23	chr1	6000001	7000000
WE-001	00012	005926G_1657523	5926	005926G	1657523	7	0.046	0.042	0.369	21	chr1	6000001	7000000
WE-001	00012	005926G_184804	5926	005926G	184804	7	-0.449	-0.44	-3.611	31	chr1	6000001	7000000
WE-001	00012	005926G_194253	5926	005926G	194253	7	-0.05	-0.138	-0.401	10	chr1	6000001	7000000
WE-001	00012	005926G_1946729	5926	005926G	1946729	7	-0.584	-0.405	-4.696	28	chr1	6000001	7000000
WE-001	00012	005926G_2234341	5926	005926G	2234341	7	-0.731	-0.569	-5.879	17	chr1	6000001	7000000
WE-001	00012	005926G_2327804	5926	005926G	2327804	7	-0.354	-0.172	-2.842	22	chr1	6000001	7000000
WE-001	00012	005926G_2626970	5926	005926G	2626970	7	0.046	-0.009	0.373	3	chr1	6000001	7000000
WE-001	00012	005926G_2733375	5926	005926G	2733375	7	-0.546	-0.397	-4.389	27	chr1	6000001	7000000
WE-001	00012	005926G_2961237	5926	005926G	2961237	7	-0.579	-0.124	-4.654	20	chr1	6000001	7000000
WE-001	00012	005926G_642456	5926	005926G	642456	7	-0.602	-0.55	-4.84	26	chr1	6000001	7000000
WE-001	00012	005926G_654286	5926	005926G	654286	7	-0.482	-0.322	-3.878	28	chr1	6000001	7000000
WE-001	00012	005926G_840609	5926	005926G	840609	7	0.001	-0.155	0.007	17	chr1	6000001	7000000
WE-001	00012	005926G_969076	5926	005926G	969076	7	0.356	0.101	2.863	19	chr1	6000001	7000000
WE-001	00012	005926H_1048347	5926	005926H	1048347	7	0.052	0.025	0.422	3	chr1	6000001	7000000
WE-001	00012	005926H_1054980	5926	005926H	1054980	7	-0.646	-0.388	-5.195	34	chr1	6000001	7000000
WE-001	00012	005926H_1057671	5926	005926H	1057671	7	-0.382	-0.335	-3.072	29	chr1	6000001	7000000
WE-001	00012	005926H_1060603	5926	005926H	1060603	7	-0.039	-0.135	-0.312	21	chr1	6000001	7000000
WE-001	00012	005926H_1164192	5926	005926H	1164192	7	-0.538	-0.258	-4.325	22	chr1	6000001	7000000
WE-001	00012	005926H_1192754	5926	005926H	1192754	7	-0.072	-0.337	-0.581	16	chr1	6000001	7000000
WE-001	00012	005926H_1307193	5926	005926H	1307193	7	-0.059	-0.048	-0.471	0	chr1	6000001	7000000
WE-001	00012	005926H_1354182	5926	005926H	1354182	7	-0.043	0.029	-0.348	1	chr1	6000001	7000000
WE-001	00012	005926H_1359154	5926	005926H	1359154	7	-0.273	-0.195	-2.193	12	chr1	6000001	7000000
WE-001	00012	005926H_185482	5926	005926H	185482	7	-0.284	-0.237	-2.282	26	chr1	6000001	7000000
WE-001	00012	005926H_290015	5926	005926H	290015	7	-0.067	0.031	-0.538	22	chr1	6000001	7000000
WE-001	00012	005926H_31246	5926	005926H	31246	7	-0.606	-0.395	-4.874	28	chr1	6000001	7000000
WE-001	00012	005926H_329299	5926	005926H	329299	7	-1.525	-0.606	-12.254	34	chr1	6000001	7000000
WE-001	00012	005926H_345089	5926	005926H	345089	7	-0.55	-0.45	-4.418	29	chr1	6000001	7000000
WE-001	00012	005926H_347188	5926	005926H	347188	7	0.196	0.039	1.578	24	chr1	6000001	7000000
WE-001	00012	005926H_348084	5926	005926H	348084	7	-0.458	-0.412	-3.68	28	chr1	6000001	7000000
WE-001	00012	005926H_428891	5926	005926H	428891	7	-0.068	-0.085	-0.546	16	chr1	6000001	7000000
WE-001	00012	005926H_431720	5926	005926H	431720	7	0.164	0.073	1.316	11	chr1	6000001	7000000
WE-001	00012	005926H_433522	5926	005926H	433522	7	-0.429	-0.329	-3.446	25	chr1	6000001	7000000
WE-001	00012	005926H_477721	5926	005926H	477721	7	-0.109	-0.047	-0.873	2	chr1	6000001	7000000
WE-001	00012	005926H_522999	5926	005926H	522999	7	-0.418	-0.275	-3.357	27	chr1	6000001	7000000
WE-001	00012	005926H_543201	5926	005926H	543201	7	-0.006	0.091	-0.049	26	chr1	6000001	7000000
WE-001	00012	005926H_552591	5926	005926H	552591	7	-0.471	-0.413	-3.789	27	chr1	6000001	7000000
WE-001	00012	005926H_55327	5926	005926H	55327	7	-0.609	-0.475	-4.897	30	chr1	6000001	7000000
WE-001	00012	005926H_638370	5926	005926H	638370	7	-0.079	0.011	-0.639	5	chr1	6000001	7000000
WE-001	00012	005926H_757804	5926	005926H	757804	7	-0.092	-0.016	-0.739	14	chr1	6000001	7000000
WE-001	00012	005926H_791314	5926	005926H	791314	7	-0.387	-0.338	-3.109	30	chr1	6000001	7000000
WE-001	00012	005926H_82992	5926	005926H	82992	7	-0.337	-0.19	-2.709	25	chr1	6000001	7000000
WE-001	00012	005926H_949797	5926	005926H	949797	7	-0.425	-0.277	-3.414	30	chr1	6000001	7000000
WE-001	00012	005926H_972834	5926	005926H	972834	7	-0.654	-0.567	-5.26	28	chr1	6000001	7000000
WE-001	00012	005926H_974474	5926	005926H	974474	7	-0.603	-0.407	-4.848	30	chr1	6000001	7000000
WE-001	00012	005926H_991893	5926	005926H	991893	7	-0.725	-0.394	-5.828	29	chr1	6000001	7000000
WE-001	00012	005926G_1099216	5926	005926G	1099216	8	-0.107	-0.306	-0.867	18	chr1	7000001	8000000
WE-001	00012	005926G_1204289	5926	005926G	1204289	8	-0.002	0.048	-0.014	21	chr1	7000001	8000000
WE-001	00012	005926G_1322764	5926	005926G	1322764	8	0.08	0.074	0.644	20	chr1	7000001	8000000
WE-001	00012	005926G_1656990	5926	005926G	1656990	8	-0.101	0.001	-0.817	23	chr1	7000001	8000000
WE-001	00012	005926G_1657523	5926	005926G	1657523	8	0.14	0.042	1.132	21	chr1	7000001	8000000
WE-001	00012	005926G_184804	5926	005926G	184804	8	-0.82	-0.44	-6.64	31	chr1	7000001	8000000
WE-001	00012	005926G_194253	5926	005926G	194253	8	-0.125	-0.138	-1.016	10	chr1	7000001	8000000
WE-001	00012	005926G_1946729	5926	005926G	1946729	8	-0.545	-0.405	-4.412	28	chr1	7000001	8000000
WE-001	00012	005926G_2234341	5926	005926G	2234341	8	-0.414	-0.569	-3.356	17	chr1	7000001	8000000
WE-001	00012	005926G_2327804	5926	005926G	2327804	8	-0.216	-0.172	-1.746	22	chr1	7000001	8000000
WE-001	00012	005926G_2626970	5926	005926G	2626970	8	-0.005	-0.009	-0.038	3	chr1	7000001	8000000
WE-001	00012	005926G_2733375	5926	005926G	2733375	8	-0.563	-0.397	-4.555	27	chr1	7000001	8000000
WE-001	00012	005926G_2961237	5926	005926G	2961237	8	-0.01	-0.124	-0.083	20	chr1	7000001	8000000
WE-001	00012	005926G_642456	5926	005926G	642456	8	-0.352	-0.55	-2.849	26	chr1	7000001	8000000
WE-001	00012	005926G_654286	5926	005926G	654286	8	-0.318	-0.322	-2.573	28	chr1	7000001	8000000
WE-001	00012	005926G_840609	5926	005926G	840609	8	-0.198	-0.155	-1.604	17	chr1	7000001	8000000
WE-001	00012	005926G_969076	5926	005926G	969076	8	-0.211	0.101	-1.712	19	chr1	7000001	8000000
WE-001	00012	005926H_1048347	5926	005926H	1048347	8	-0.01	0.025	-0.085	3	chr1	7000001	8000000
WE-001	00012	005926H_1054980	5926	005926H	1054980	8	-0.202	-0.388	-1.632	34	chr1	7000001	8000000
WE-001	00012	005926H_1057671	5926	005926H	1057671	8	-0.151	-0.335	-1.225	29	chr1	7000001	8000000
WE-001	00012	005926H_1060603	5926	005926H	1060603	8	-0.172	-0.135	-1.395	21	chr1	7000001	8000000
WE-001	00012	005926H_1164192	5926	005926H	1164192	8	-0.045	-0.258	-0.368	22	chr1	7000001	8000000
WE-001	00012	005926H_1192754	5926	005926H	1192754	8	-0.305	-0.337	-2.47	16	chr1	7000001	8000000
WE-001	00012	005926H_1307193	5926	005926H	1307193	8	-0.022	-0.048	-0.176	0	chr1	7000001	8000000
WE-001	00012	005926H_1354182	5926	005926H	1354182	8	0.071	0.029	0.578	1	chr1	7000001	8000000
WE-001	00012	005926H_1359154	5926	005926H	1359154	8	-0.157	-0.195	-1.27	12	chr1	7000001	8000000
WE-001	00012	005926H_185482	5926	005926H	185482	8	-0.28	-0.237	-2.266	26	chr1	7000001	8000000
WE-001	00012	005926H_290015	5926	005926H	290015	8	0.116	0.031	0.942	22	chr1	7000001	8000000
WE-001	00012	005926H_31246	5926	005926H	31246	8	-0.414	-0.395	-3.352	28	chr1	7000001	8000000
WE-001	00012	005926H_329299	5926	005926H	329299	8	-0.631	-0.606	-5.111	34	chr1	7000001	8000000
WE-001	00012	005926H_345089	5926	005926H	345089	8	-0.293	-0.45	-2.375	29	chr1	7000001	8000000
WE-001	00012	005926H_347188	5926	005926H	347188	8	0.263	0.039	2.127	24	chr1	7000001	8000000
WE-001	00012	005926H_348084	5926	005926H	348084	8	-0.335	-0.412	-2.71	28	chr1	7000001	8000000
WE-001	00012	005926H_428891	5926	005926H	428891	8	0.025	-0.085	0.2	16	chr1	7000001	8000000
WE-001	00012	005926H_431720	5926	005926H	431720	8	0.228	0.073	1.843	11	chr1	7000001	8000000
WE-001	00012	005926H_433522	5926	005926H	433522	8	-0.543	-0.329	-4.4	25	chr1	7000001	8000000
WE-001	00012	005926H_477721	5926	005926H	477721	8	-0.03	-0.047	-0.244	2	chr1	7000001	8000000
WE-001	00012	005926H_522999	5926	005926H	522999	8	-0.383	-0.275	-3.104	27	chr1	7000001	8000000
WE-001	00012	005926H_543201	5926	005926H	543201	8	0.059	0.091	0.48	26	chr1	7000001	8000000
WE-001	00012	005926H_552591	5926	005926H	552591	8	-0.235	-0.413	-1.902	27	chr1	7000001	8000000
WE-001	00012	005926H_55327	5926	005926H	55327	8	-0.424	-0.475	-3.434	30	chr1	7000001	8000000
WE-001	00012	005926H_638370	5926	005926H	638370	8	0.152	0.011	1.229	5	chr1	7000001	8000000
WE-001	00012	005926H_757804	5926	005926H	757804	8	0.087	-0.016	0.701	14	chr1	7000001	8000000
WE-001	00012	005926H_791314	5926	005926H	791314	8	-0.435	-0.338	-3.524	30	chr1	7000001	8000000
WE-001	00012	005926H_82992	5926	005926H	82992	8	-0.507	-0.19	-4.108	25	chr1	7000001	8000000
WE-001	00012	005926H_949797	5926	005926H	949797	8	-0.137	-0.277	-1.11	30	chr1	7000001	8000000
WE-001	00012	005926H_972834	5926	005926H	972834	8	-0.35	-0.567	-2.832	28	chr1	7000001	8000000
WE-001	00012	005926H_974474	5926	005926H	974474	8	-0.225	-0.407	-1.823	30	chr1	7000001	8000000
WE-001	00012	005926H_991893	5926	005926H	991893	8	-0.39	-0.394	-3.161	29	chr1	7000001	8000000
WE-001	00012	005926G_1099216	5926	005926G	1099216	9	-0.276	-0.306	-1.383	18	chr1	8000001	9000000
WE-001	00012	005926G_1204289	5926	005926G	1204289	9	0.111	0.048	0.556	21	chr1	8000001	9000000
WE-001	00012	005926G_1322764	5926	005926G	1322764	9	0.023	0.074	0.118	20	chr1	8000001	9000000
WE-001	00012	005926G_1656990	5926	005926G	1656990	9	0.069	0.001	0.345	23	chr1	8000001	9000000
WE-001	00012	005926G_1657523	5926	005926G	1657523	9	0.138	0.042	0.691	21	chr1	8000001	9000000
WE-001	00012	005926G_184804	5926	005926G	184804	9	-0.301	-0.44	-1.511	31	chr1	8000001	9000000
WE-001	00012	005926G_194253	5926	005926G	194253	9	0.109	-0.138	0.547	10	chr1	8000001	9000000
WE-001	00012	005926G_1946729	5926	005926G	1946729	9	-0.274	-0.405	-1.376	28	chr1	8000001	9000000
WE-001	00012	005926G_2234341	5926	005926G	2234341	9	-0.336	-0.569	-1.683	17	chr1	8000001	9000000
WE-001	00012	005926G_2327804	5926	005926G	2327804	9	-0.157	-0.172	-0.786	22	chr1	8000001	9000000
WE-001	00012	005926G_2626970	5926	005926G	2626970	9	0.148	-0.009	0.741	3	chr1	8000001	9000000
WE-001	00012	005926G_2733375	5926	005926G	2733375	9	0.053	-0.397	0.268	27	chr1	8000001	9000000
WE-001	00012	005926G_2961237	5926	005926G	2961237	9	0.873	-0.124	4.379	20	chr1	8000001	9000000
WE-001	00012	005926G_642456	5926	005926G	642456	9	0.039	-0.55	0.197	26	chr1	8000001	9000000
WE-001	00012	005926G_654286	5926	005926G	654286	9	0.166	-0.322	0.83	28	chr1	8000001	9000000
WE-001	00012	005926G_840609	5926	005926G	840609	9	0.113	-0.155	0.569	17	chr1	8000001	9000000
WE-001	00012	005926G_969076	5926	005926G	969076	9	0.158	0.101	0.793	19	chr1	8000001	9000000
WE-001	00012	005926H_1048347	5926	005926H	1048347	9	0.001	0.025	0.007	3	chr1	8000001	9000000
WE-001	00012	005926H_1054980	5926	005926H	1054980	9	-0.188	-0.388	-0.944	34	chr1	8000001	9000000
WE-001	00012	005926H_1057671	5926	005926H	1057671	9	-0.366	-0.335	-1.833	29	chr1	8000001	9000000
WE-001	00012	005926H_1060603	5926	005926H	1060603	9	-0.35	-0.135	-1.755	21	chr1	8000001	9000000
WE-001	00012	005926H_1164192	5926	005926H	1164192	9	-0.067	-0.258	-0.336	22	chr1	8000001	9000000
WE-001	00012	005926H_1192754	5926	005926H	1192754	9	-0.691	-0.337	-3.463	16	chr1	8000001	9000000
WE-001	00012	005926H_1307193	5926	005926H	1307193	9	-0.031	-0.048	-0.154	0	chr1	8000001	9000000
WE-001	00012	005926H_1354182	5926	005926H	1354182	9	0.236	0.029	1.182	1	chr1	8000001	9000000
WE-001	00012	005926H_1359154	5926	005926H	1359154	9	-0.219	-0.195	-1.098	12	chr1	8000001	9000000
WE-001	00012	005926H_185482	5926	005926H	185482	9	-0.01	-0.237	-0.049	26	chr1	8000001	9000000
WE-001	00012	005926H_290015	5926	005926H	290015	9	0.251	0.031	1.26	22	chr1	8000001	9000000
WE-001	00012	005926H_31246	5926	005926H	31246	9	-0.259	-0.395	-1.301	28	chr1	8000001	9000000
WE-001	00012	005926H_329299	5926	005926H	329299	9	-0.531	-0.606	-2.663	34	chr1	8000001	9000000
WE-001	00012	005926H_345089	5926	005926H	345089	9	-0.331	-0.45	-1.657	29	chr1	8000001	9000000
WE-001	00012	005926H_347188	5926	005926H	347188	9	0.184	0.039	0.92	24	chr1	8000001	9000000
WE-001	00012	005926H_348084	5926	005926H	348084	9	-0.529	-0.412	-2.652	28	chr1	8000001	9000000
WE-001	00012	005926H_428891	5926	005926H	428891	9	-0.191	-0.085	-0.957	16	chr1	8000001	9000000
WE-001	00012	005926H_431720	5926	005926H	431720	9	0.151	0.073	0.755	11	chr1	8000001	9000000
WE-001	00012	005926H_433522	5926	005926H	433522	9	-0.251	-0.329	-1.26	25	chr1	8000001	9000000
WE-001	00012	005926H_477721	5926	005926H	477721	9	-0.052	-0.047	-0.261	2	chr1	8000001	9000000
WE-001	00012	005926H_522999	5926	005926H	522999	9	-0.271	-0.275	-1.36	27	chr1	8000001	9000000
WE-001	00012	005926H_543201	5926	005926H	543201	9	0.249	0.091	1.25	26	chr1	8000001	9000000
WE-001	00012	005926H_552591	5926	005926H	552591	9	-0.224	-0.413	-1.123	27	chr1	8000001	9000000
WE-001	00012	005926H_55327	5926	005926H	55327	9	-0.126	-0.475	-0.633	30	chr1	8000001	9000000
WE-001	00012	005926H_638370	5926	005926H	638370	9	0.002	0.011	0.008	5	chr1	8000001	9000000
WE-001	00012	005926H_757804	5926	005926H	757804	9	-0.066	-0.016	-0.331	14	chr1	8000001	9000000
WE-001	00012	005926H_791314	5926	005926H	791314	9	-0.314	-0.338	-1.573	30	chr1	8000001	9000000
WE-001	00012	005926H_82992	5926	005926H	82992	9	-0.06	-0.19	-0.299	25	chr1	8000001	9000000
WE-001	00012	005926H_949797	5926	005926H	949797	9	-0.133	-0.277	-0.666	30	chr1	8000001	9000000
WE-001	00012	005926H_972834	5926	005926H	972834	9	-0.38	-0.567	-1.905	28	chr1	8000001	9000000
WE-001	00012	005926H_974474	5926	005926H	974474	9	-0.437	-0.407	-2.191	30	chr1	8000001	9000000
WE-001	00012	005926H_991893	5926	005926H	991893	9	-0.212	-0.394	-1.061	29	chr1	8000001	9000000
WE-001	00012	005926G_1099216	5926	005926G	1099216	10	-0.167	-0.306	-1.133	18	chr1	9000001	10000000
WE-001	00012	005926G_1204289	5926	005926G	1204289	10	0.149	0.048	1.006	21	chr1	9000001	10000000
WE-001	00012	005926G_1322764	5926	005926G	1322764	10	-0.024	0.074	-0.161	20	chr1	9000001	10000000
WE-001	00012	005926G_1656990	5926	005926G	1656990	10	0.237	0.001	1.603	23	chr1	9000001	10000000
WE-001	00012	005926G_1657523	5926	005926G	1657523	10	0.286	0.042	1.935	21	chr1	9000001	10000000
WE-001	00012	005926G_184804	5926	005926G	184804	10	-0.583	-0.44	-3.95	31	chr1	9000001	10000000
WE-001	00012	005926G_194253	5926	005926G	194253	10	-0.187	-0.138	-1.269	10	chr1	9000001	10000000
WE-001	00012	005926G_1946729	5926	005926G	1946729	10	-0.468	-0.405	-3.171	28	chr1	9000001	10000000
WE-001	00012	005926G_2234341	5926	005926G	2234341	10	-0.565	-0.569	-3.828	17	chr1	9000001	10000000
WE-001	00012	005926G_2327804	5926	005926G	2327804	10	-0.335	-0.172	-2.266	22	chr1	9000001	10000000
WE-001	00012	005926G_2626970	5926	005926G	2626970	10	-0.145	-0.009	-0.982	3	chr1	9000001	10000000
WE-001	00012	005926G_2733375	5926	005926G	2733375	10	-0.341	-0.397	-2.311	27	chr1	9000001	10000000
WE-001	00012	005926G_2961237	5926	005926G	2961237	10	0.165	-0.124	1.119	20	chr1	9000001	10000000
WE-001	00012	005926G_642456	5926	005926G	642456	10	-0.52	-0.55	-3.52	26	chr1	9000001	10000000
WE-001	00012	005926G_654286	5926	005926G	654286	10	-0.371	-0.322	-2.515	28	chr1	9000001	10000000
WE-001	00012	005926G_840609	5926	005926G	840609	10	-0.011	-0.155	-0.077	17	chr1	9000001	10000000
WE-001	00012	005926G_969076	5926	005926G	969076	10	0.386	0.101	2.617	19	chr1	9000001	10000000
WE-001	00012	005926H_1048347	5926	005926H	1048347	10	0.176	0.025	1.189	3	chr1	9000001	10000000
WE-001	00012	005926H_1054980	5926	005926H	1054980	10	-0.607	-0.388	-4.113	34	chr1	9000001	10000000
WE-001	00012	005926H_1057671	5926	005926H	1057671	10	-0.501	-0.335	-3.394	29	chr1	9000001	10000000
WE-001	00012	005926H_1060603	5926	005926H	1060603	10	0.01	-0.135	0.07	21	chr1	9000001	10000000
WE-001	00012	005926H_1164192	5926	005926H	1164192	10	-0.185	-0.258	-1.249	22	chr1	9000001	10000000
WE-001	00012	005926H_1192754	5926	005926H	1192754	10	-0.313	-0.337	-2.12	16	chr1	9000001	10000000
WE-001	00012	005926H_1307193	5926	005926H	1307193	10	-0.425	-0.048	-2.879	0	chr1	9000001	10000000
WE-001	00012	005926H_1354182	5926	005926H	1354182	10	0.42	0.029	2.846	1	chr1	9000001	10000000
WE-001	00012	005926H_1359154	5926	005926H	1359154	10	-0.262	-0.195	-1.771	12	chr1	9000001	10000000
WE-001	00012	005926H_185482	5926	005926H	185482	10	-0.394	-0.237	-2.671	26	chr1	9000001	10000000
WE-001	00012	005926H_290015	5926	005926H	290015	10	0.032	0.031	0.218	22	chr1	9000001	10000000
WE-001	00012	005926H_31246	5926	005926H	31246	10	-0.325	-0.395	-2.203	28	chr1	9000001	10000000
WE-001	00012	005926H_329299	5926	005926H	329299	10	-0.86	-0.606	-5.822	34	chr1	9000001	10000000
WE-001	00012	005926H_345089	5926	005926H	345089	10	-0.465	-0.45	-3.152	29	chr1	9000001	10000000
WE-001	00012	005926H_347188	5926	005926H	347188	10	-0.072	0.039	-0.489	24	chr1	9000001	10000000
WE-001	00012	005926H_348084	5926	005926H	348084	10	-0.573	-0.412	-3.881	28	chr1	9000001	10000000
WE-001	00012	005926H_428891	5926	005926H	428891	10	-0.025	-0.085	-0.168	16	chr1	9000001	10000000
WE-001	00012	005926H_431720	5926	005926H	431720	10	0.139	0.073	0.944	11	chr1	9000001	10000000
WE-001	00012	005926H_433522	5926	005926H	433522	10	-0.577	-0.329	-3.905	25	chr1	9000001	10000000
WE-001	00012	005926H_477721	5926	005926H	477721	10	-0.03	-0.047	-0.203	2	chr1	9000001	10000000
WE-001	00012	005926H_522999	5926	005926H	522999	10	-0.413	-0.275	-2.8	27	chr1	9000001	10000000
WE-001	00012	005926H_543201	5926	005926H	543201	10	0.09	0.091	0.609	26	chr1	9000001	10000000
WE-001	00012	005926H_552591	5926	005926H	552591	10	-0.572	-0.413	-3.871	27	chr1	9000001	10000000
WE-001	00012	005926H_55327	5926	005926H	55327	10	-0.397	-0.475	-2.689	30	chr1	9000001	10000000
WE-001	00012	005926H_638370	5926	005926H	638370	10	-0.04	0.011	-0.268	5	chr1	9000001	10000000
WE-001	00012	005926H_757804	5926	005926H	757804	10	-0.027	-0.016	-0.183	14	chr1	9000001	10000000
WE-001	00012	005926H_791314	5926	005926H	791314	10	-0.389	-0.338	-2.637	30	chr1	9000001	10000000
WE-001	00012	005926H_82992	5926	005926H	82992	10	-0.053	-0.19	-0.361	25	chr1	9000001	10000000
WE-001	00012	005926H_949797	5926	005926H	949797	10	-0.357	-0.277	-2.418	30	chr1	9000001	10000000
WE-001	00012	005926H_972834	5926	005926H	972834	10	-0.693	-0.567	-4.695	28	chr1	9000001	10000000
WE-001	00012	005926H_974474	5926	005926H	974474	10	-0.394	-0.407	-2.666	30	chr1	9000001	10000000
WE-001	00012	005926H_991893	5926	005926H	991893	10	-0.707	-0.394	-4.789	29	chr1	9000001	10000000
WE-001	00012	005926G_1099216	5926	005926G	1099216	11	-0.265	-0.306	-2.87	18	chr1	10000001	11000000
WE-001	00012	005926G_1204289	5926	005926G	1204289	11	0.36	0.048	3.903	21	chr1	10000001	11000000
WE-001	00012	005926G_1322764	5926	005926G	1322764	11	0.22	0.074	2.387	20	chr1	10000001	11000000
WE-001	00012	005926G_1656990	5926	005926G	1656990	11	-0.258	0.001	-2.799	23	chr1	10000001	11000000
WE-001	00012	005926G_1657523	5926	005926G	1657523	11	0.118	0.042	1.28	21	chr1	10000001	11000000
WE-001	00012	005926G_184804	5926	005926G	184804	11	-0.57	-0.44	-6.18	31	chr1	10000001	11000000
WE-001	00012	005926G_194253	5926	005926G	194253	11	-0.078	-0.138	-0.847	10	chr1	10000001	11000000
WE-001	00012	005926G_1946729	5926	005926G	1946729	11	-0.187	-0.405	-2.03	28	chr1	10000001	11000000
WE-001	00012	005926G_2234341	5926	005926G	2234341	11	-0.489	-0.569	-5.3	17	chr1	10000001	11000000
WE-001	00012	005926G_2327804	5926	005926G	2327804	11	-0.426	-0.172	-4.621	22	chr1	10000001	11000000
WE-001	00012	005926G_2626970	5926	005926G	2626970	11	-0.133	-0.009	-1.446	3	chr1	10000001	11000000
WE-001	00012	005926G_2733375	5926	005926G	2733375	11	-0.613	-0.397	-6.64	27	chr1	10000001	11000000
WE-001	00012	005926G_2961237	5926	005926G	2961237	11	-0.353	-0.124	-3.829	20	chr1	10000001	11000000
WE-001	00012	005926G_642456	5926	005926G	642456	11	-0.383	-0.55	-4.151	26	chr1	10000001	11000000
WE-001	00012	005926G_654286	5926	005926G	654286	11	-0.508	-0.322	-5.499	28	chr1	10000001	11000000
WE-001	00012	005926G_840609	5926	005926G	840609	11	0.234	-0.155	2.531	17	chr1	10000001	11000000
WE-001	00012	005926G_969076	5926	005926G	969076	11	0.011	0.101	0.124	19	chr1	10000001	11000000
WE-001	00012	005926H_1048347	5926	005926H	1048347	11	0.092	0.025	0.999	3	chr1	10000001	11000000
WE-001	00012	005926H_1054980	5926	005926H	1054980	11	-0.526	-0.388	-5.694	34	chr1	10000001	11000000
WE-001	00012	005926H_1057671	5926	005926H	1057671	11	-0.385	-0.335	-4.167	29	chr1	10000001	11000000
WE-001	00012	005926H_1060603	5926	005926H	1060603	11	-0.093	-0.135	-1.008	21	chr1	10000001	11000000
WE-001	00012	005926H_1164192	5926	005926H	1164192	11	0.064	-0.258	0.696	22	chr1	10000001	11000000
WE-001	00012	005926H_1192754	5926	005926H	1192754	11	-1.007	-0.337	-10.907	16	chr1	10000001	11000000
WE-001	00012	005926H_1307193	5926	005926H	1307193	11	0.286	-0.048	3.099	0	chr1	10000001	11000000
WE-001	00012	005926H_1354182	5926	005926H	1354182	11	-0.035	0.029	-0.377	1	chr1	10000001	11000000
WE-001	00012	005926H_1359154	5926	005926H	1359154	11	-0.307	-0.195	-3.328	12	chr1	10000001	11000000
WE-001	00012	005926H_185482	5926	005926H	185482	11	-0.477	-0.237	-5.173	26	chr1	10000001	11000000
WE-001	00012	005926H_290015	5926	005926H	290015	11	-0.112	0.031	-1.209	22	chr1	10000001	11000000
WE-001	00012	005926H_31246	5926	005926H	31246	11	-0.676	-0.395	-7.325	28	chr1	10000001	11000000
WE-001	00012	005926H_329299	5926	005926H	329299	11	-0.862	-0.606	-9.342	34	chr1	10000001	11000000
WE-001	00012	005926H_345089	5926	005926H	345089	11	-0.513	-0.45	-5.555	29	chr1	10000001	11000000
WE-001	00012	005926H_347188	5926	005926H	347188	11	-0.02	0.039	-0.216	24	chr1	10000001	11000000
WE-001	00012	005926H_348084	5926	005926H	348084	11	-0.249	-0.412	-2.693	28	chr1	10000001	11000000
WE-001	00012	005926H_428891	5926	005926H	428891	11	-0.152	-0.085	-1.65	16	chr1	10000001	11000000
WE-001	00012	005926H_431720	5926	005926H	431720	11	0.004	0.073	0.04	11	chr1	10000001	11000000
WE-001	00012	005926H_433522	5926	005926H	433522	11	-0.303	-0.329	-3.282	25	chr1	10000001	11000000
WE-001	00012	005926H_477721	5926	005926H	477721	11	-0.206	-0.047	-2.227	2	chr1	10000001	11000000
WE-001	00012	005926H_522999	5926	005926H	522999	11	-0.357	-0.275	-3.869	27	chr1	10000001	11000000
WE-001	00012	005926H_543201	5926	005926H	543201	11	-0.038	0.091	-0.414	26	chr1	10000001	11000000
WE-001	00012	005926H_552591	5926	005926H	552591	11	-0.65	-0.413	-7.045	27	chr1	10000001	11000000
WE-001	00012	005926H_55327	5926	005926H	55327	11	-0.355	-0.475	-3.848	30	chr1	10000001	11000000
WE-001	00012	005926H_638370	5926	005926H	638370	11	-0.107	0.011	-1.164	5	chr1	10000001	11000000
WE-001	00012	005926H_757804	5926	005926H	757804	11	-0.065	-0.016	-0.707	14	chr1	10000001	11000000
WE-001	00012	005926H_791314	5926	005926H	791314	11	-0.507	-0.338	-5.495	30	chr1	10000001	11000000
WE-001	00012	005926H_82992	5926	005926H	82992	11	-0.376	-0.19	-4.069	25	chr1	10000001	11000000
WE-001	00012	005926H_949797	5926	005926H	949797	11	-0.282	-0.277	-3.053	30	chr1	10000001	11000000
WE-001	00012	005926H_972834	5926	005926H	972834	11	-0.649	-0.567	-7.027	28	chr1	10000001	11000000
WE-001	00012	005926H_974474	5926	005926H	974474	11	-0.62	-0.407	-6.719	30	chr1	10000001	11000000
WE-001	00012	005926H_991893	5926	005926H	991893	11	-0.371	-0.394	-4.024	29	chr1	10000001	11000000
WE-001	00012	005926G_1099216	5926	005926G	1099216	12	-0.236	-0.306	-1.427	18	chr1	11000001	12000000
WE-001	00012	005926G_1204289	5926	005926G	1204289	12	0.436	0.048	2.632	21	chr1	11000001	12000000
WE-001	00012	005926G_1322764	5926	005926G	1322764	12	0.152	0.074	0.919	20	chr1	11000001	12000000
WE-001	00012	005926G_1656990	5926	005926G	1656990	12	0.161	0.001	0.972	23	chr1	11000001	12000000
WE-001	00012	005926G_1657523	5926	005926G	1657523	12	0.242	0.042	1.464	21	chr1	11000001	12000000
WE-001	00012	005926G_184804	5926	005926G	184804	12	-0.293	-0.44	-1.772	31	chr1	11000001	12000000
WE-001	00012	005926G_194253	5926	005926G	194253	12	0.179	-0.138	1.078	10	chr1	11000001	12000000
WE-001	00012	005926G_1946729	5926	005926G	1946729	12	-0.212	-0.405	-1.277	28	chr1	11000001	12000000
WE-001	00012	005926G_2234341	5926	005926G	2234341	12	-0.259	-0.569	-1.562	17	chr1	11000001	12000000
WE-001	00012	005926G_2327804	5926	005926G	2327804	12	-0.192	-0.172	-1.161	22	chr1	11000001	12000000
WE-001	00012	005926G_2626970	5926	005926G	2626970	12	-0.132	-0.009	-0.795	3	chr1	11000001	12000000
WE-001	00012	005926G_2733375	5926	005926G	2733375	12	-0.354	-0.397	-2.14	27	chr1	11000001	12000000
WE-001	00012	005926G_2961237	5926	005926G	2961237	12	0.04	-0.124	0.244	20	chr1	11000001	12000000
WE-001	00012	005926G_642456	5926	005926G	642456	12	-0.462	-0.55	-2.791	26	chr1	11000001	12000000
WE-001	00012	005926G_654286	5926	005926G	654286	12	-0.106	-0.322	-0.642	28	chr1	11000001	12000000
WE-001	00012	005926G_840609	5926	005926G	840609	12	0.117	-0.155	0.706	17	chr1	11000001	12000000
WE-001	00012	005926G_969076	5926	005926G	969076	12	-0.015	0.101	-0.091	19	chr1	11000001	12000000
WE-001	00012	005926H_1048347	5926	005926H	1048347	12	0.186	0.025	1.121	3	chr1	11000001	12000000
WE-001	00012	005926H_1054980	5926	005926H	1054980	12	-0.503	-0.388	-3.038	34	chr1	11000001	12000000
WE-001	00012	005926H_1057671	5926	005926H	1057671	12	-0.27	-0.335	-1.629	29	chr1	11000001	12000000
WE-001	00012	005926H_1060603	5926	005926H	1060603	12	0.136	-0.135	0.819	21	chr1	11000001	12000000
WE-001	00012	005926H_1164192	5926	005926H	1164192	12	-0.35	-0.258	-2.11	22	chr1	11000001	12000000
WE-001	00012	005926H_1192754	5926	005926H	1192754	12	-0.216	-0.337	-1.305	16	chr1	11000001	12000000
WE-001	00012	005926H_1307193	5926	005926H	1307193	12	-0.051	-0.048	-0.31	0	chr1	11000001	12000000
WE-001	00012	005926H_1354182	5926	005926H	1354182	12	-0.306	0.029	-1.847	1	chr1	11000001	12000000
WE-001	00012	005926H_1359154	5926	005926H	1359154	12	-0.12	-0.195	-0.724	12	chr1	11000001	12000000
WE-001	00012	005926H_185482	5926	005926H	185482	12	-0.093	-0.237	-0.563	26	chr1	11000001	12000000
WE-001	00012	005926H_290015	5926	005926H	290015	12	0.048	0.031	0.287	22	chr1	11000001	12000000
WE-001	00012	005926H_31246	5926	005926H	31246	12	-0.249	-0.395	-1.501	28	chr1	11000001	12000000
WE-001	00012	005926H_329299	5926	005926H	329299	12	-0.592	-0.606	-3.578	34	chr1	11000001	12000000
WE-001	00012	005926H_345089	5926	005926H	345089	12	-0.41	-0.45	-2.475	29	chr1	11000001	12000000
WE-001	00012	005926H_347188	5926	005926H	347188	12	0.218	0.039	1.318	24	chr1	11000001	12000000
WE-001	00012	005926H_348084	5926	005926H	348084	12	-0.275	-0.412	-1.66	28	chr1	11000001	12000000
WE-001	00012	005926H_428891	5926	005926H	428891	12	0.089	-0.085	0.535	16	chr1	11000001	12000000
WE-001	00012	005926H_431720	5926	005926H	431720	12	0.167	0.073	1.006	11	chr1	11000001	12000000
WE-001	00012	005926H_433522	5926	005926H	433522	12	-0.353	-0.329	-2.132	25	chr1	11000001	12000000
WE-001	00012	005926H_477721	5926	005926H	477721	12	-0.016	-0.047	-0.098	2	chr1	11000001	12000000
WE-001	00012	005926H_522999	5926	005926H	522999	12	-0.225	-0.275	-1.361	27	chr1	11000001	12000000
WE-001	00012	005926H_543201	5926	005926H	543201	12	-0.087	0.091	-0.528	26	chr1	11000001	12000000
WE-001	00012	005926H_552591	5926	005926H	552591	12	-0.185	-0.413	-1.119	27	chr1	11000001	12000000
WE-001	00012	005926H_55327	5926	005926H	55327	12	-0.615	-0.475	-3.711	30	chr1	11000001	12000000
WE-001	00012	005926H_638370	5926	005926H	638370	12	0.056	0.011	0.339	5	chr1	11000001	12000000
WE-001	00012	005926H_757804	5926	005926H	757804	12	-0.018	-0.016	-0.111	14	chr1	11000001	12000000
WE-001	00012	005926H_791314	5926	005926H	791314	12	-0.207	-0.338	-1.249	30	chr1	11000001	12000000
WE-001	00012	005926H_82992	5926	005926H	82992	12	-0.213	-0.19	-1.287	25	chr1	11000001	12000000
WE-001	00012	005926H_949797	5926	005926H	949797	12	0.025	-0.277	0.148	30	chr1	11000001	12000000
WE-001	00012	005926H_972834	5926	005926H	972834	12	-0.676	-0.567	-4.083	28	chr1	11000001	12000000
WE-001	00012	005926H_974474	5926	005926H	974474	12	-0.404	-0.407	-2.442	30	chr1	11000001	12000000
WE-001	00012	005926H_991893	5926	005926H	991893	12	-0.334	-0.394	-2.016	29	chr1	11000001	12000000
WE-001	00012	005926G_1099216	5926	005926G	1099216	13	-0.329	-0.306	-3.344	18	chr1	12000001	13000000
WE-001	00012	005926G_1204289	5926	005926G	1204289	13	0.169	0.048	1.715	21	chr1	12000001	13000000
WE-001	00012	005926G_1322764	5926	005926G	1322764	13	0.063	0.074	0.642	20	chr1	12000001	13000000
WE-001	00012	005926G_1656990	5926	005926G	1656990	13	-0.05	0.001	-0.509	23	chr1	12000001	13000000
WE-001	00012	005926G_1657523	5926	005926G	1657523	13	0.068	0.042	0.694	21	chr1	12000001	13000000
WE-001	00012	005926G_184804	5926	005926G	184804	13	-0.582	-0.44	-5.905	31	chr1	12000001	13000000
WE-001	00012	005926G_194253	5926	005926G	194253	13	-0.431	-0.53	-4.373	10	chr1	12000001	13000000
WE-001	00012	005926G_1946729	5926	005926G	1946729	13	-0.706	-0.405	-7.165	28	chr1	12000001	13000000
WE-001	00012	005926G_2234341	5926	005926G	2234341	13	-0.641	-0.569	-6.503	17	chr1	12000001	13000000
WE-001	00012	005926G_2327804	5926	005926G	2327804	13	-0.488	-0.172	-4.953	22	chr1	12000001	13000000
WE-001	00012	005926G_2626970	5926	005926G	2626970	13	0.215	-0.009	2.185	3	chr1	12000001	13000000
WE-001	00012	005926G_2733375	5926	005926G	2733375	13	-0.522	-0.397	-5.294	27	chr1	12000001	13000000
WE-001	00012	005926G_2961237	5926	005926G	2961237	13	-0.65	-0.124	-6.598	20	chr1	12000001	13000000
WE-001	00012	005926G_642456	5926	005926G	642456	13	-0.827	-0.55	-8.391	26	chr1	12000001	13000000
WE-001	00012	005926G_654286	5926	005926G	654286	13	-0.751	-0.322	-7.628	28	chr1	12000001	13000000
WE-001	00012	005926G_840609	5926	005926G	840609	13	-0.327	-0.155	-3.317	17	chr1	12000001	13000000
WE-001	00012	005926G_969076	5926	005926G	969076	13	0.182	0.101	1.845	19	chr1	12000001	13000000
WE-001	00012	005926H_1048347	5926	005926H	1048347	13	0.055	0.025	0.563	3	chr1	12000001	13000000
WE-001	00012	005926H_1054980	5926	005926H	1054980	13	-0.449	-0.388	-4.558	34	chr1	12000001	13000000
WE-001	00012	005926H_1057671	5926	005926H	1057671	13	-0.454	-0.335	-4.605	29	chr1	12000001	13000000
WE-001	00012	005926H_1060603	5926	005926H	1060603	13	-0.142	-0.135	-1.446	21	chr1	12000001	13000000
WE-001	00012	005926H_1164192	5926	005926H	1164192	13	-0.545	-0.258	-5.534	22	chr1	12000001	13000000
WE-001	00012	005926H_1192754	5926	005926H	1192754	13	-0.749	-0.337	-7.599	16	chr1	12000001	13000000
WE-001	00012	005926H_1307193	5926	005926H	1307193	13	-0.313	-0.048	-3.178	0	chr1	12000001	13000000
WE-001	00012	005926H_1354182	5926	005926H	1354182	13	0.066	0.029	0.671	1	chr1	12000001	13000000
WE-001	00012	005926H_1359154	5926	005926H	1359154	13	-0.323	-0.195	-3.283	12	chr1	12000001	13000000
WE-001	00012	005926H_185482	5926	005926H	185482	13	-0.46	-0.237	-4.672	26	chr1	12000001	13000000
WE-001	00012	005926H_290015	5926	005926H	290015	13	0.007	0.031	0.068	22	chr1	12000001	13000000
WE-001	00012	005926H_31246	5926	005926H	31246	13	-0.607	-0.395	-6.159	28	chr1	12000001	13000000
WE-001	00012	005926H_329299	5926	005926H	329299	13	-1.289	-0.606	-13.088	34	chr1	12000001	13000000
WE-001	00012	005926H_345089	5926	005926H	345089	13	-0.572	-0.45	-5.806	29	chr1	12000001	13000000
WE-001	00012	005926H_347188	5926	005926H	347188	13	0.211	0.039	2.146	24	chr1	12000001	13000000
WE-001	00012	005926H_348084	5926	005926H	348084	13	-0.318	-0.412	-3.231	28	chr1	12000001	13000000
WE-001	00012	005926H_428891	5926	005926H	428891	13	-0.166	-0.085	-1.686	16	chr1	12000001	13000000
WE-001	00012	005926H_431720	5926	005926H	431720	13	0.021	0.073	0.213	11	chr1	12000001	13000000
WE-001	00012	005926H_433522	5926	005926H	433522	13	-0.582	-0.329	-5.912	25	chr1	12000001	13000000
WE-001	00012	005926H_477721	5926	005926H	477721	13	-0.121	-0.047	-1.229	2	chr1	12000001	13000000
WE-001	00012	005926H_522999	5926	005926H	522999	13	-0.322	-0.275	-3.265	27	chr1	12000001	13000000
WE-001	00012	005926H_543201	5926	005926H	543201	13	0.108	0.091	1.099	26	chr1	12000001	13000000
WE-001	00012	005926H_552591	5926	005926H	552591	13	-0.72	-0.413	-7.305	27	chr1	12000001	13000000
WE-001	00012	005926H_55327	5926	005926H	55327	13	-0.92	-0.475	-9.337	30	chr1	12000001	13000000
WE-001	00012	005926H_638370	5926	005926H	638370	13	-0.13	0.011	-1.32	5	chr1	12000001	13000000
WE-001	00012	005926H_757804	5926	005926H	757804	13	-0.096	-0.016	-0.973	14	chr1	12000001	13000000
WE-001	00012	005926H_791314	5926	005926H	791314	13	-0.514	-0.338	-5.215	30	chr1	12000001	13000000
WE-001	00012	005926H_82992	5926	005926H	82992	13	-0.464	-0.19	-4.71	25	chr1	12000001	13000000
WE-001	00012	005926H_949797	5926	005926H	949797	13	-0.441	-0.277	-4.473	30	chr1	12000001	13000000
WE-001	00012	005926H_972834	5926	005926H	972834	13	-0.904	-0.567	-9.18	28	chr1	12000001	13000000
WE-001	00012	005926H_974474	5926	005926H	974474	13	-0.73	-0.407	-7.406	30	chr1	12000001	13000000
WE-001	00012	005926H_991893	5926	005926H	991893	13	-0.686	-0.394	-6.964	29	chr1	12000001	13000000
WE-001	00012	005926G_1099216	5926	005926G	1099216	14	-0.109	-0.306	-0.728	18	chr1	13000001	14000000
WE-001	00012	005926G_1204289	5926	005926G	1204289	14	0.132	0.048	0.881	21	chr1	13000001	14000000
WE-001	00012	005926G_1322764	5926	005926G	1322764	14	0.08	0.074	0.532	20	chr1	13000001	14000000
WE-001	00012	005926G_1656990	5926	005926G	1656990	14	-0.411	0.001	-2.737	23	chr1	13000001	14000000
WE-001	00012	005926G_1657523	5926	005926G	1657523	14	0.31	0.042	2.066	21	chr1	13000001	14000000
WE-001	00012	005926G_184804	5926	005926G	184804	14	-0.392	-0.44	-2.611	31	chr1	13000001	14000000
WE-001	00012	005926G_194253	5926	005926G	194253	14	-0.636	-0.53	-4.236	10	chr1	13000001	14000000
WE-001	00012	005926G_1946729	5926	005926G	1946729	14	-0.492	-0.405	-3.277	28	chr1	13000001	14000000
WE-001	00012	005926G_2234341	5926	005926G	2234341	14	-0.503	-0.569	-3.353	17	chr1	13000001	14000000
WE-001	00012	005926G_2327804	5926	005926G	2327804	14	-0.247	-0.172	-1.648	22	chr1	13000001	14000000
WE-001	00012	005926G_2626970	5926	005926G	2626970	14	0.014	-0.009	0.093	3	chr1	13000001	14000000
WE-001	00012	005926G_2733375	5926	005926G	2733375	14	-0.657	-0.397	-4.376	27	chr1	13000001	14000000
WE-001	00012	005926G_2961237	5926	005926G	2961237	14	-0.571	-0.124	-3.801	20	chr1	13000001	14000000
WE-001	00012	005926G_642456	5926	005926G	642456	14	-0.69	-0.55	-4.599	26	chr1	13000001	14000000
WE-001	00012	005926G_654286	5926	005926G	654286	14	-0.6	-0.322	-3.997	28	chr1	13000001	14000000
WE-001	00012	005926G_840609	5926	005926G	840609	14	-0.521	-0.155	-3.47	17	chr1	13000001	14000000
WE-001	00012	005926G_969076	5926	005926G	969076	14	0.06	0.101	0.401	19	chr1	13000001	14000000
WE-001	00012	005926H_1048347	5926	005926H	1048347	14	0.068	0.025	0.456	3	chr1	13000001	14000000
WE-001	00012	005926H_1054980	5926	005926H	1054980	14	-0.774	-0.388	-5.159	34	chr1	13000001	14000000
WE-001	00012	005926H_1057671	5926	005926H	1057671	14	-0.359	-0.335	-2.392	29	chr1	13000001	14000000
WE-001	00012	005926H_1060603	5926	005926H	1060603	14	-0.239	-0.135	-1.593	21	chr1	13000001	14000000
WE-001	00012	005926H_1164192	5926	005926H	1164192	14	-0.333	-0.258	-2.215	22	chr1	13000001	14000000
WE-001	00012	005926H_1192754	5926	005926H	1192754	14	-0.725	-0.337	-4.83	16	chr1	13000001	14000000
WE-001	00012	005926H_1307193	5926	005926H	1307193	14	0.047	-0.048	0.314	0	chr1	13000001	14000000
WE-001	00012	005926H_1354182	5926	005926H	1354182	14	-0.101	0.029	-0.674	1	chr1	13000001	14000000
WE-001	00012	005926H_1359154	5926	005926H	1359154	14	-0.301	-0.195	-2.002	12	chr1	13000001	14000000
WE-001	00012	005926H_185482	5926	005926H	185482	14	-0.443	-0.237	-2.953	26	chr1	13000001	14000000
WE-001	00012	005926H_290015	5926	005926H	290015	14	-0.112	0.031	-0.748	22	chr1	13000001	14000000
WE-001	00012	005926H_31246	5926	005926H	31246	14	-0.386	-0.395	-2.569	28	chr1	13000001	14000000
WE-001	00012	005926H_329299	5926	005926H	329299	14	-0.425	-0.606	-2.832	34	chr1	13000001	14000000
WE-001	00012	005926H_345089	5926	005926H	345089	14	-0.931	-0.45	-6.203	29	chr1	13000001	14000000
WE-001	00012	005926H_347188	5926	005926H	347188	14	-0.025	0.039	-0.169	24	chr1	13000001	14000000
WE-001	00012	005926H_348084	5926	005926H	348084	14	-0.583	-0.412	-3.881	28	chr1	13000001	14000000
WE-001	00012	005926H_428891	5926	005926H	428891	14	-0.127	-0.085	-0.845	16	chr1	13000001	14000000
WE-001	00012	005926H_431720	5926	005926H	431720	14	0.011	0.073	0.072	11	chr1	13000001	14000000
WE-001	00012	005926H_433522	5926	005926H	433522	14	-0.742	-0.329	-4.946	25	chr1	13000001	14000000
WE-001	00012	005926H_477721	5926	005926H	477721	14	-0.145	-0.047	-0.963	2	chr1	13000001	14000000
WE-001	00012	005926H_522999	5926	005926H	522999	14	-0.675	-0.275	-4.498	27	chr1	13000001	14000000
WE-001	00012	005926H_543201	5926	005926H	543201	14	0.141	0.091	0.94	26	chr1	13000001	14000000
WE-001	00012	005926H_552591	5926	005926H	552591	14	-0.526	-0.413	-3.504	27	chr1	13000001	14000000
WE-001	00012	005926H_55327	5926	005926H	55327	14	-0.584	-0.475	-3.892	30	chr1	13000001	14000000
WE-001	00012	005926H_638370	5926	005926H	638370	14	0.041	0.011	0.273	5	chr1	13000001	14000000
WE-001	00012	005926H_757804	5926	005926H	757804	14	-0.109	-0.016	-0.726	14	chr1	13000001	14000000
WE-001	00012	005926H_791314	5926	005926H	791314	14	-0.533	-0.338	-3.547	30	chr1	13000001	14000000
WE-001	00012	005926H_82992	5926	005926H	82992	14	-0.076	-0.19	-0.507	25	chr1	13000001	14000000
WE-001	00012	005926H_949797	5926	005926H	949797	14	-0.569	-0.277	-3.792	30	chr1	13000001	14000000
WE-001	00012	005926H_972834	5926	005926H	972834	14	-0.8	-0.567	-5.33	28	chr1	13000001	14000000
WE-001	00012	005926H_974474	5926	005926H	974474	14	-0.531	-0.407	-3.535	30	chr1	13000001	14000000
WE-001	00012	005926H_991893	5926	005926H	991893	14	-0.419	-0.394	-2.793	29	chr1	13000001	14000000
WE-001	00012	005926G_1099216	5926	005926G	1099216	15	-0.378	-0.306	-3.463	18	chr1	14000001	15000000
WE-001	00012	005926G_1204289	5926	005926G	1204289	15	0.1	0.048	0.913	21	chr1	14000001	15000000
WE-001	00012	005926G_1322764	5926	005926G	1322764	15	0.306	0.074	2.81	20	chr1	14000001	15000000
WE-001	00012	005926G_1656990	5926	005926G	1656990	15	0.129	0.001	1.179	23	chr1	14000001	15000000
WE-001	00012	005926G_1657523	5926	005926G	1657523	15	-0.291	0.042	-2.672	21	chr1	14000001	15000000
WE-001	00012	005926G_184804	5926	005926G	184804	15	-0.631	-0.44	-5.788	31	chr1	14000001	15000000
WE-001	00012	005926G_194253	5926	005926G	194253	15	-0.694	-0.53	-6.364	10	chr1	14000001	15000000
WE-001	00012	005926G_1946729	5926	005926G	1946729	15	-0.776	-0.405	-7.113	28	chr1	14000001	15000000
WE-001	00012	005926G_2234341	5926	005926G	2234341	15	-0.418	-0.569	-3.83	17	chr1	14000001	15000000
WE-001	00012	005926G_2327804	5926	005926G	2327804	15	-0.406	-0.172	-3.721	22	chr1	14000001	15000000
WE-001	00012	005926G_2626970	5926	005926G	2626970	15	0.165	-0.009	1.512	3	chr1	14000001	15000000
WE-001	00012	005926G_2733375	5926	005926G	2733375	15	-0.601	-0.397	-5.509	27	chr1	14000001	15000000
WE-001	00012	005926G_2961237	5926	005926G	2961237	15	-0.481	-0.124	-4.413	20	chr1	14000001	15000000
WE-001	00012	005926G_642456	5926	005926G	642456	15	-0.621	-0.55	-5.698	26	chr1	14000001	15000000
WE-001	00012	005926G_654286	5926	005926G	654286	15	-0.716	-0.322	-6.563	28	chr1	14000001	15000000
WE-001	00012	005926G_840609	5926	005926G	840609	15	-0.312	-0.155	-2.863	17	chr1	14000001	15000000
WE-001	00012	005926G_969076	5926	005926G	969076	15	0.07	0.101	0.644	19	chr1	14000001	15000000
WE-001	00012	005926H_1048347	5926	005926H	1048347	15	0.05	0.025	0.455	3	chr1	14000001	15000000
WE-001	00012	005926H_1054980	5926	005926H	1054980	15	-0.554	-0.388	-5.083	34	chr1	14000001	15000000
WE-001	00012	005926H_1057671	5926	005926H	1057671	15	-0.399	-0.335	-3.659	29	chr1	14000001	15000000
WE-001	00012	005926H_1060603	5926	005926H	1060603	15	-0.263	-0.135	-2.409	21	chr1	14000001	15000000
WE-001	00012	005926H_1164192	5926	005926H	1164192	15	-0.387	-0.258	-3.551	22	chr1	14000001	15000000
WE-001	00012	005926H_1192754	5926	005926H	1192754	15	-0.794	-0.337	-7.279	16	chr1	14000001	15000000
WE-001	00012	005926H_1307193	5926	005926H	1307193	15	-0.286	-0.048	-2.62	0	chr1	14000001	15000000
WE-001	00012	005926H_1354182	5926	005926H	1354182	15	-0.017	0.029	-0.153	1	chr1	14000001	15000000
WE-001	00012	005926H_1359154	5926	005926H	1359154	15	-0.088	-0.195	-0.804	12	chr1	14000001	15000000
WE-001	00012	005926H_185482	5926	005926H	185482	15	-0.045	-0.237	-0.415	26	chr1	14000001	15000000
WE-001	00012	005926H_290015	5926	005926H	290015	15	0.018	0.031	0.169	22	chr1	14000001	15000000
WE-001	00012	005926H_31246	5926	005926H	31246	15	-0.34	-0.395	-3.121	28	chr1	14000001	15000000
WE-001	00012	005926H_329299	5926	005926H	329299	15	-0.341	-0.606	-3.126	34	chr1	14000001	15000000
WE-001	00012	005926H_345089	5926	005926H	345089	15	-0.638	-0.45	-5.846	29	chr1	14000001	15000000
WE-001	00012	005926H_347188	5926	005926H	347188	15	0.003	0.039	0.027	24	chr1	14000001	15000000
WE-001	00012	005926H_348084	5926	005926H	348084	15	-0.376	-0.412	-3.444	28	chr1	14000001	15000000
WE-001	00012	005926H_428891	5926	005926H	428891	15	-0.107	-0.085	-0.985	16	chr1	14000001	15000000
WE-001	00012	005926H_431720	5926	005926H	431720	15	0.126	0.073	1.156	11	chr1	14000001	15000000
WE-001	00012	005926H_433522	5926	005926H	433522	15	-0.735	-0.329	-6.74	25	chr1	14000001	15000000
WE-001	00012	005926H_477721	5926	005926H	477721	15	-0.077	-0.047	-0.703	2	chr1	14000001	15000000
WE-001	00012	005926H_522999	5926	005926H	522999	15	-0.144	-0.275	-1.319	27	chr1	14000001	15000000
WE-001	00012	005926H_543201	5926	005926H	543201	15	0.121	0.091	1.113	26	chr1	14000001	15000000
WE-001	00012	005926H_552591	5926	005926H	552591	15	-0.816	-0.413	-7.482	27	chr1	14000001	15000000
WE-001	00012	005926H_55327	5926	005926H	55327	15	-0.738	-0.475	-6.769	30	chr1	14000001	15000000
WE-001	00012	005926H_638370	5926	005926H	638370	15	0.151	0.011	1.388	5	chr1	14000001	15000000
WE-001	00012	005926H_757804	5926	005926H	757804	15	-0.189	-0.016	-1.729	14	chr1	14000001	15000000
WE-001	00012	005926H_791314	5926	005926H	791314	15	-0.246	-0.338	-2.26	30	chr1	14000001	15000000
WE-001	00012	005926H_82992	5926	005926H	82992	15	-0.239	-0.19	-2.195	25	chr1	14000001	15000000
WE-001	00012	005926H_949797	5926	005926H	949797	15	-0.513	-0.277	-4.702	30	chr1	14000001	15000000
WE-001	00012	005926H_972834	5926	005926H	972834	15	-0.645	-0.567	-5.918	28	chr1	14000001	15000000
WE-001	00012	005926H_974474	5926	005926H	974474	15	-0.356	-0.407	-3.267	30	chr1	14000001	15000000
WE-001	00012	005926H_991893	5926	005926H	991893	15	-0.297	-0.394	-2.726	29	chr1	14000001	15000000
WE-001	00012	005926G_1099216	5926	005926G	1099216	16	-0.094	-0.306	-1.279	18	chr1	15000001	16000000
WE-001	00012	005926G_1204289	5926	005926G	1204289	16	-0.067	0.048	-0.903	21	chr1	15000001	16000000
WE-001	00012	005926G_1322764	5926	005926G	1322764	16	0.243	0.074	3.301	20	chr1	15000001	16000000
WE-001	00012	005926G_1656990	5926	005926G	1656990	16	0.272	0.001	3.699	23	chr1	15000001	16000000
WE-001	00012	005926G_1657523	5926	005926G	1657523	16	-0.045	0.042	-0.609	21	chr1	15000001	16000000
WE-001	00012	005926G_184804	5926	005926G	184804	16	-0.329	-0.44	-4.471	31	chr1	15000001	16000000
WE-001	00012	005926G_194253	5926	005926G	194253	16	-0.359	-0.53	-4.872	10	chr1	15000001	16000000
WE-001	00012	005926G_1946729	5926	005926G	1946729	16	-0.219	-0.405	-2.974	28	chr1	15000001	16000000
WE-001	00012	005926G_2234341	5926	005926G	2234341	16	-0.311	-0.569	-4.216	17	chr1	15000001	16000000
WE-001	00012	005926G_2327804	5926	005926G	2327804	16	-1.146	-0.172	-15.55	22	chr1	15000001	16000000
WE-001	00012	005926G_2626970	5926	005926G	2626970	16	0.137	-0.009	1.86	3	chr1	15000001	16000000
WE-001	00012	005926G_2733375	5926	005926G	2733375	16	-0.706	-0.397	-9.576	27	chr1	15000001	16000000
WE-001	00012	005926G_2961237	5926	005926G	2961237	16	-0.178	-0.124	-2.412	20	chr1	15000001	16000000
WE-001	00012	005926G_642456	5926	005926G	642456	16	-0.854	-0.55	-11.597	26	chr1	15000001	16000000
WE-001	00012	005926G_654286	5926	005926G	654286	16	-0.434	-0.322	-5.897	28	chr1	15000001	16000000
WE-001	00012	005926G_840609	5926	005926G	840609	16	0.056	-0.155	0.765	17	chr1	15000001	16000000
WE-001	00012	005926G_969076	5926	005926G	969076	16	0.161	0.101	2.184	19	chr1	15000001	16000000
WE-001	00012	005926H_1048347	5926	005926H	1048347	16	0.114	0.025	1.548	3	chr1	15000001	16000000
WE-001	00012	005926H_1054980	5926	005926H	1054980	16	-0.398	-0.388	-5.4	34	chr1	15000001	16000000
WE-001	00012	005926H_1057671	5926	005926H	1057671	16	-0.458	-0.335	-6.22	29	chr1	15000001	16000000
WE-001	00012	005926H_1060603	5926	005926H	1060603	16	-0.003	-0.135	-0.035	21	chr1	15000001	16000000
WE-001	00012	005926H_1164192	5926	005926H	1164192	16	-0.137	-0.258	-1.858	22	chr1	15000001	16000000
WE-001	00012	005926H_1192754	5926	005926H	1192754	16	-0.49	-0.337	-6.655	16	chr1	15000001	16000000
WE-001	00012	005926H_1307193	5926	005926H	1307193	16	-0.177	-0.048	-2.403	0	chr1	15000001	16000000
WE-001	00012	005926H_1354182	5926	005926H	1354182	16	0.348	0.029	4.724	1	chr1	15000001	16000000
WE-001	00012	005926H_1359154	5926	005926H	1359154	16	-0.344	-0.195	-4.673	12	chr1	15000001	16000000
WE-001	00012	005926H_185482	5926	005926H	185482	16	-0.263	-0.237	-3.572	26	chr1	15000001	16000000
WE-001	00012	005926H_290015	5926	005926H	290015	16	0.183	0.031	2.489	22	chr1	15000001	16000000
WE-001	00012	005926H_31246	5926	005926H	31246	16	-0.479	-0.395	-6.508	28	chr1	15000001	16000000
WE-001	00012	005926H_329299	5926	005926H	329299	16	-0.922	-0.606	-12.51	34	chr1	15000001	16000000
WE-001	00012	005926H_345089	5926	005926H	345089	16	-0.476	-0.45	-6.462	29	chr1	15000001	16000000
WE-001	00012	005926H_347188	5926	005926H	347188	16	0.045	0.039	0.606	24	chr1	15000001	16000000
WE-001	00012	005926H_348084	5926	005926H	348084	16	-0.575	-0.412	-7.799	28	chr1	15000001	16000000
WE-001	00012	005926H_428891	5926	005926H	428891	16	-0.018	-0.085	-0.248	16	chr1	15000001	16000000
WE-001	00012	005926H_431720	5926	005926H	431720	16	0.252	0.073	3.418	11	chr1	15000001	16000000
WE-001	00012	005926H_433522	5926	005926H	433522	16	-0.461	-0.329	-6.26	25	chr1	15000001	16000000
WE-001	00012	005926H_477721	5926	005926H	477721	16	-0.142	-0.047	-1.928	2	chr1	15000001	16000000
WE-001	00012	005926H_522999	5926	005926H	522999	16	-0.384	-0.275	-5.218	27	chr1	15000001	16000000
WE-001	00012	005926H_543201	5926	005926H	543201	16	0.169	0.091	2.289	26	chr1	15000001	16000000
WE-001	00012	005926H_552591	5926	005926H	552591	16	-0.728	-0.413	-9.887	27	chr1	15000001	16000000
WE-001	00012	005926H_55327	5926	005926H	55327	16	-0.605	-0.475	-8.217	30	chr1	15000001	16000000
WE-001	00012	005926H_638370	5926	005926H	638370	16	-0.119	0.011	-1.62	5	chr1	15000001	16000000
WE-001	00012	005926H_757804	5926	005926H	757804	16	-0.315	-0.016	-4.272	14	chr1	15000001	16000000
WE-001	00012	005926H_791314	5926	005926H	791314	16	-0.64	-0.338	-8.688	30	chr1	15000001	16000000
WE-001	00012	005926H_82992	5926	005926H	82992	16	-0.186	-0.19	-2.528	25	chr1	15000001	16000000
WE-001	00012	005926H_949797	5926	005926H	949797	16	-0.457	-0.277	-6.203	30	chr1	15000001	16000000
WE-001	00012	005926H_972834	5926	005926H	972834	16	-0.774	-0.567	-10.502	28	chr1	15000001	16000000
WE-001	00012	005926H_974474	5926	005926H	974474	16	-0.392	-0.407	-5.327	30	chr1	15000001	16000000
WE-001	00012	005926H_991893	5926	005926H	991893	16	-0.508	-0.394	-6.9	29	chr1	15000001	16000000
WE-001	00012	005926G_1099216	5926	005926G	1099216	17	0.122	-0.306	0.831	18	chr1	16000001	17000000
WE-001	00012	005926G_1204289	5926	005926G	1204289	17	0.54	0.048	3.685	21	chr1	16000001	17000000
WE-001	00012	005926G_1322764	5926	005926G	1322764	17	0.303	0.074	2.065	20	chr1	16000001	17000000
WE-001	00012	005926G_1656990	5926	005926G	1656990	17	0.076	0.001	0.518	23	chr1	16000001	17000000
WE-001	00012	005926G_1657523	5926	005926G	1657523	17	0.206	0.042	1.404	21	chr1	16000001	17000000
WE-001	00012	005926G_184804	5926	005926G	184804	17	-0.341	-0.44	-2.325	31	chr1	16000001	17000000
WE-001	00012	005926G_194253	5926	005926G	194253	17	0.035	0.119	0.239	10	chr1	16000001	17000000
WE-001	00012	005926G_1946729	5926	005926G	1946729	17	-0.515	-0.405	-3.517	28	chr1	16000001	17000000
WE-001	00012	005926G_2234341	5926	005926G	2234341	17	-0.545	-0.569	-3.721	17	chr1	16000001	17000000
WE-001	00012	005926G_2327804	5926	005926G	2327804	17	-0.014	-0.172	-0.097	22	chr1	16000001	17000000
WE-001	00012	005926G_2626970	5926	005926G	2626970	17	0.121	-0.009	0.824	3	chr1	16000001	17000000
WE-001	00012	005926G_2733375	5926	005926G	2733375	17	-0.542	-0.397	-3.7	27	chr1	16000001	17000000
WE-001	00012	005926G_2961237	5926	005926G	2961237	17	-0.121	-0.124	-0.827	20	chr1	16000001	17000000
WE-001	00012	005926G_642456	5926	005926G	642456	17	-0.438	-0.55	-2.987	26	chr1	16000001	17000000
WE-001	00012	005926G_654286	5926	005926G	654286	17	-0.207	-0.322	-1.412	28	chr1	16000001	17000000
WE-001	00012	005926G_840609	5926	005926G	840609	17	0.014	-0.155	0.096	17	chr1	16000001	17000000
WE-001	00012	005926G_969076	5926	005926G	969076	17	0.297	0.101	2.03	19	chr1	16000001	17000000
WE-001	00012	005926H_1048347	5926	005926H	1048347	17	0.067	0.025	0.457	3	chr1	16000001	17000000
WE-001	00012	005926H_1054980	5926	005926H	1054980	17	-0.241	-0.388	-1.643	34	chr1	16000001	17000000
WE-001	00012	005926H_1057671	5926	005926H	1057671	17	-0.24	-0.335	-1.637	29	chr1	16000001	17000000
WE-001	00012	005926H_1060603	5926	005926H	1060603	17	0.011	-0.135	0.078	21	chr1	16000001	17000000
WE-001	00012	005926H_1164192	5926	005926H	1164192	17	-0.034	-0.258	-0.23	22	chr1	16000001	17000000
WE-001	00012	005926H_1192754	5926	005926H	1192754	17	-0.218	-0.337	-1.488	16	chr1	16000001	17000000
WE-001	00012	005926H_1307193	5926	005926H	1307193	17	0.861	-0.048	5.878	0	chr1	16000001	17000000
WE-001	00012	005926H_1354182	5926	005926H	1354182	17	0.212	0.029	1.447	1	chr1	16000001	17000000
WE-001	00012	005926H_1359154	5926	005926H	1359154	17	-0.166	-0.195	-1.136	12	chr1	16000001	17000000
WE-001	00012	005926H_185482	5926	005926H	185482	17	-0.248	-0.237	-1.69	26	chr1	16000001	17000000
WE-001	00012	005926H_290015	5926	005926H	290015	17	0.164	0.031	1.119	22	chr1	16000001	17000000
WE-001	00012	005926H_31246	5926	005926H	31246	17	-0.25	-0.395	-1.706	28	chr1	16000001	17000000
WE-001	00012	005926H_329299	5926	005926H	329299	17	-0.02	-0.606	-0.135	34	chr1	16000001	17000000
WE-001	00012	005926H_345089	5926	005926H	345089	17	-0.261	-0.45	-1.779	29	chr1	16000001	17000000
WE-001	00012	005926H_347188	5926	005926H	347188	17	0.294	0.039	2.007	24	chr1	16000001	17000000
WE-001	00012	005926H_348084	5926	005926H	348084	17	-0.085	-0.412	-0.578	28	chr1	16000001	17000000
WE-001	00012	005926H_428891	5926	005926H	428891	17	0.019	-0.085	0.128	16	chr1	16000001	17000000
WE-001	00012	005926H_431720	5926	005926H	431720	17	0.061	0.073	0.416	11	chr1	16000001	17000000
WE-001	00012	005926H_433522	5926	005926H	433522	17	-0.103	-0.329	-0.704	25	chr1	16000001	17000000
WE-001	00012	005926H_477721	5926	005926H	477721	17	0.109	-0.047	0.743	2	chr1	16000001	17000000
WE-001	00012	005926H_522999	5926	005926H	522999	17	-0.154	-0.275	-1.051	27	chr1	16000001	17000000
WE-001	00012	005926H_543201	5926	005926H	543201	17	0.331	0.091	2.256	26	chr1	16000001	17000000
WE-001	00012	005926H_552591	5926	005926H	552591	17	-0.244	-0.413	-1.663	27	chr1	16000001	17000000
WE-001	00012	005926H_55327	5926	005926H	55327	17	-0.396	-0.475	-2.706	30	chr1	16000001	17000000
WE-001	00012	005926H_638370	5926	005926H	638370	17	-0.086	0.011	-0.587	5	chr1	16000001	17000000
WE-001	00012	005926H_757804	5926	005926H	757804	17	-0.164	-0.016	-1.118	14	chr1	16000001	17000000
WE-001	00012	005926H_791314	5926	005926H	791314	17	-0.173	-0.338	-1.18	30	chr1	16000001	17000000
WE-001	00012	005926H_82992	5926	005926H	82992	17	-0.244	-0.19	-1.664	25	chr1	16000001	17000000
WE-001	00012	005926H_949797	5926	005926H	949797	17	-0.066	-0.277	-0.45	30	chr1	16000001	17000000
WE-001	00012	005926H_972834	5926	005926H	972834	17	-0.445	-0.567	-3.037	28	chr1	16000001	17000000
WE-001	00012	005926H_974474	5926	005926H	974474	17	-0.46	-0.407	-3.141	30	chr1	16000001	17000000
WE-001	00012	005926H_991893	5926	005926H	991893	17	-0.244	-0.394	-1.665	29	chr1	16000001	17000000
WE-001	00012	005926G_1099216	5926	005926G	1099216	18	-0.167	-0.306	-0.837	18	chr1	17000001	18000000
WE-001	00012	005926G_1204289	5926	005926G	1204289	18	-0.114	0.048	-0.572	21	chr1	17000001	18000000
WE-001	00012	005926G_1322764	5926	005926G	1322764	18	0.022	0.074	0.112	20	chr1	17000001	18000000
WE-001	00012	005926G_1656990	5926	005926G	1656990	18	0.031	0.001	0.153	23	chr1	17000001	18000000
WE-001	00012	005926G_1657523	5926	005926G	1657523	18	-0.02	0.042	-0.099	21	chr1	17000001	18000000
WE-001	00012	005926G_184804	5926	005926G	184804	18	-0.536	-0.44	-2.681	31	chr1	17000001	18000000
WE-001	00012	005926G_194253	5926	005926G	194253	18	-0.069	0.119	-0.343	10	chr1	17000001	18000000
WE-001	00012	005926G_1946729	5926	005926G	1946729	18	-0.869	-0.405	-4.35	28	chr1	17000001	18000000
WE-001	00012	005926G_2234341	5926	005926G	2234341	18	-0.633	-0.569	-3.169	17	chr1	17000001	18000000
WE-001	00012	005926G_2327804	5926	005926G	2327804	18	-0.511	-0.172	-2.557	22	chr1	17000001	18000000
WE-001	00012	005926G_2626970	5926	005926G	2626970	18	-0.281	-0.009	-1.406	3	chr1	17000001	18000000
WE-001	00012	005926G_2733375	5926	005926G	2733375	18	-0.479	-0.397	-2.396	27	chr1	17000001	18000000
WE-001	00012	005926G_2961237	5926	005926G	2961237	18	-0.081	-0.124	-0.405	20	chr1	17000001	18000000
WE-001	00012	005926G_642456	5926	005926G	642456	18	-0.712	-0.55	-3.563	26	chr1	17000001	18000000
WE-001	00012	005926G_654286	5926	005926G	654286	18	-0.367	-0.322	-1.836	28	chr1	17000001	18000000
WE-001	00012	005926G_840609	5926	005926G	840609	18	-0.156	-0.155	-0.78	17	chr1	17000001	18000000
WE-001	00012	005926G_969076	5926	005926G	969076	18	0.2	0.101	0.999	19	chr1	17000001	18000000
WE-001	00012	005926H_1048347	5926	005926H	1048347	18	-0.01	0.025	-0.051	3	chr1	17000001	18000000
WE-001	00012	005926H_1054980	5926	005926H	1054980	18	-0.375	-0.388	-1.876	34	chr1	17000001	18000000
WE-001	00012	005926H_1057671	5926	005926H	1057671	18	-0.35	-0.335	-1.751	29	chr1	17000001	18000000
WE-001	00012	005926H_1060603	5926	005926H	1060603	18	-0.132	-0.135	-0.66	21	chr1	17000001	18000000
WE-001	00012	005926H_1164192	5926	005926H	1164192	18	-0.396	-0.258	-1.984	22	chr1	17000001	18000000
WE-001	00012	005926H_1192754	5926	005926H	1192754	18	-0.16	-0.337	-0.8	16	chr1	17000001	18000000
WE-001	00012	005926H_1307193	5926	005926H	1307193	18	-0.017	-0.048	-0.083	0	chr1	17000001	18000000
WE-001	00012	005926H_1354182	5926	005926H	1354182	18	0.198	0.029	0.989	1	chr1	17000001	18000000
WE-001	00012	005926H_1359154	5926	005926H	1359154	18	-0.16	-0.195	-0.801	12	chr1	17000001	18000000
WE-001	00012	005926H_185482	5926	005926H	185482	18	-0.303	-0.237	-1.517	26	chr1	17000001	18000000
WE-001	00012	005926H_290015	5926	005926H	290015	18	-0.018	0.031	-0.092	22	chr1	17000001	18000000
WE-001	00012	005926H_31246	5926	005926H	31246	18	-0.536	-0.395	-2.682	28	chr1	17000001	18000000
WE-001	00012	005926H_329299	5926	005926H	329299	18	0.077	-0.606	0.387	34	chr1	17000001	18000000
WE-001	00012	005926H_345089	5926	005926H	345089	18	-0.45	-0.45	-2.251	29	chr1	17000001	18000000
WE-001	00012	005926H_347188	5926	005926H	347188	18	-0.199	0.039	-0.996	24	chr1	17000001	18000000
WE-001	00012	005926H_348084	5926	005926H	348084	18	-0.445	-0.412	-2.227	28	chr1	17000001	18000000
WE-001	00012	005926H_428891	5926	005926H	428891	18	-0.044	-0.085	-0.221	16	chr1	17000001	18000000
WE-001	00012	005926H_431720	5926	005926H	431720	18	-0.055	0.073	-0.274	11	chr1	17000001	18000000
WE-001	00012	005926H_433522	5926	005926H	433522	18	-0.607	-0.329	-3.036	25	chr1	17000001	18000000
WE-001	00012	005926H_477721	5926	005926H	477721	18	-0.134	-0.047	-0.668	2	chr1	17000001	18000000
WE-001	00012	005926H_522999	5926	005926H	522999	18	-0.235	-0.275	-1.178	27	chr1	17000001	18000000
WE-001	00012	005926H_543201	5926	005926H	543201	18	-0.064	0.091	-0.323	26	chr1	17000001	18000000
WE-001	00012	005926H_552591	5926	005926H	552591	18	-0.231	-0.413	-1.158	27	chr1	17000001	18000000
WE-001	00012	005926H_55327	5926	005926H	55327	18	-0.529	-0.475	-2.649	30	chr1	17000001	18000000
WE-001	00012	005926H_638370	5926	005926H	638370	18	0.045	0.011	0.224	5	chr1	17000001	18000000
WE-001	00012	005926H_757804	5926	005926H	757804	18	-0.118	-0.016	-0.59	14	chr1	17000001	18000000
WE-001	00012	005926H_791314	5926	005926H	791314	18	-0.454	-0.338	-2.274	30	chr1	17000001	18000000
WE-001	00012	005926H_82992	5926	005926H	82992	18	-0.137	-0.19	-0.686	25	chr1	17000001	18000000
WE-001	00012	005926H_949797	5926	005926H	949797	18	-0.215	-0.277	-1.077	30	chr1	17000001	18000000
WE-001	00012	005926H_972834	5926	005926H	972834	18	-0.569	-0.567	-2.846	28	chr1	17000001	18000000
WE-001	00012	005926H_974474	5926	005926H	974474	18	-0.327	-0.407	-1.638	30	chr1	17000001	18000000
WE-001	00012	005926H_991893	5926	005926H	991893	18	-0.499	-0.394	-2.499	29	chr1	17000001	18000000
WE-001	00012	005926G_1099216	5926	005926G	1099216	19	-0.209	-0.306	-1.138	18	chr1	18000001	19000000
WE-001	00012	005926G_1204289	5926	005926G	1204289	19	0.122	0.048	0.667	21	chr1	18000001	19000000
WE-001	00012	005926G_1322764	5926	005926G	1322764	19	0.057	0.074	0.313	20	chr1	18000001	19000000
WE-001	00012	005926G_1656990	5926	005926G	1656990	19	-0.151	0.001	-0.823	23	chr1	18000001	19000000
WE-001	00012	005926G_1657523	5926	005926G	1657523	19	0.183	0.042	0.995	21	chr1	18000001	19000000
WE-001	00012	005926G_184804	5926	005926G	184804	19	-0.346	-0.44	-1.888	31	chr1	18000001	19000000
WE-001	00012	005926G_194253	5926	005926G	194253	19	-0.083	0.119	-0.45	10	chr1	18000001	19000000
WE-001	00012	005926G_1946729	5926	005926G	1946729	19	-0.538	-0.405	-2.931	28	chr1	18000001	19000000
WE-001	00012	005926G_2234341	5926	005926G	2234341	19	-0.853	-0.569	-4.649	17	chr1	18000001	19000000
WE-001	00012	005926G_2327804	5926	005926G	2327804	19	-0.201	-0.172	-1.095	22	chr1	18000001	19000000
WE-001	00012	005926G_2626970	5926	005926G	2626970	19	-0.066	-0.009	-0.362	3	chr1	18000001	19000000
WE-001	00012	005926G_2733375	5926	005926G	2733375	19	-0.41	-0.397	-2.235	27	chr1	18000001	19000000
WE-001	00012	005926G_2961237	5926	005926G	2961237	19	-0.46	-0.124	-2.508	20	chr1	18000001	19000000
WE-001	00012	005926G_642456	5926	005926G	642456	19	-0.403	-0.55	-2.195	26	chr1	18000001	19000000
WE-001	00012	005926G_654286	5926	005926G	654286	19	-0.503	-0.322	-2.741	28	chr1	18000001	19000000
WE-001	00012	005926G_840609	5926	005926G	840609	19	0.191	-0.155	1.041	17	chr1	18000001	19000000
WE-001	00012	005926G_969076	5926	005926G	969076	19	0.134	0.101	0.73	19	chr1	18000001	19000000
WE-001	00012	005926H_1048347	5926	005926H	1048347	19	-0.329	0.025	-1.791	3	chr1	18000001	19000000
WE-001	00012	005926H_1054980	5926	005926H	1054980	19	-0.327	-0.388	-1.78	34	chr1	18000001	19000000
WE-001	00012	005926H_1057671	5926	005926H	1057671	19	-0.291	-0.335	-1.585	29	chr1	18000001	19000000
WE-001	00012	005926H_1060603	5926	005926H	1060603	19	0.077	-0.135	0.419	21	chr1	18000001	19000000
WE-001	00012	005926H_1164192	5926	005926H	1164192	19	-0.54	-0.258	-2.943	22	chr1	18000001	19000000
WE-001	00012	005926H_1192754	5926	005926H	1192754	19	-0.445	-0.337	-2.427	16	chr1	18000001	19000000
WE-001	00012	005926H_1307193	5926	005926H	1307193	19	0.167	-0.048	0.913	0	chr1	18000001	19000000
WE-001	00012	005926H_1354182	5926	005926H	1354182	19	0.201	0.029	1.093	1	chr1	18000001	19000000
WE-001	00012	005926H_1359154	5926	005926H	1359154	19	0.016	-0.195	0.088	12	chr1	18000001	19000000
WE-001	00012	005926H_185482	5926	005926H	185482	19	-0.141	-0.237	-0.771	26	chr1	18000001	19000000
WE-001	00012	005926H_290015	5926	005926H	290015	19	-0.047	0.031	-0.258	22	chr1	18000001	19000000
WE-001	00012	005926H_31246	5926	005926H	31246	19	-0.33	-0.395	-1.796	28	chr1	18000001	19000000
WE-001	00012	005926H_329299	5926	005926H	329299	19	-0.961	-0.606	-5.238	34	chr1	18000001	19000000
WE-001	00012	005926H_345089	5926	005926H	345089	19	-0.502	-0.45	-2.737	29	chr1	18000001	19000000
WE-001	00012	005926H_347188	5926	005926H	347188	19	0.092	0.039	0.501	24	chr1	18000001	19000000
WE-001	00012	005926H_348084	5926	005926H	348084	19	-0.458	-0.412	-2.498	28	chr1	18000001	19000000
WE-001	00012	005926H_428891	5926	005926H	428891	19	-0.074	-0.085	-0.403	16	chr1	18000001	19000000
WE-001	00012	005926H_431720	5926	005926H	431720	19	0.119	0.073	0.648	11	chr1	18000001	19000000
WE-001	00012	005926H_433522	5926	005926H	433522	19	-0.448	-0.329	-2.439	25	chr1	18000001	19000000
WE-001	00012	005926H_477721	5926	005926H	477721	19	-0.051	-0.047	-0.278	2	chr1	18000001	19000000
WE-001	00012	005926H_522999	5926	005926H	522999	19	-0.161	-0.275	-0.876	27	chr1	18000001	19000000
WE-001	00012	005926H_543201	5926	005926H	543201	19	0.261	0.091	1.423	26	chr1	18000001	19000000
WE-001	00012	005926H_552591	5926	005926H	552591	19	-0.501	-0.413	-2.732	27	chr1	18000001	19000000
WE-001	00012	005926H_55327	5926	005926H	55327	19	-0.38	-0.475	-2.068	30	chr1	18000001	19000000
WE-001	00012	005926H_638370	5926	005926H	638370	19	0.063	0.011	0.346	5	chr1	18000001	19000000
WE-001	00012	005926H_757804	5926	005926H	757804	19	-0.135	-0.016	-0.738	14	chr1	18000001	19000000
WE-001	00012	005926H_791314	5926	005926H	791314	19	-0.372	-0.338	-2.026	30	chr1	18000001	19000000
WE-001	00012	005926H_82992	5926	005926H	82992	19	-0.151	-0.19	-0.825	25	chr1	18000001	19000000
WE-001	00012	005926H_949797	5926	005926H	949797	19	-0.395	-0.277	-2.154	30	chr1	18000001	19000000
WE-001	00012	005926H_972834	5926	005926H	972834	19	-0.763	-0.567	-4.159	28	chr1	18000001	19000000
WE-001	00012	005926H_974474	5926	005926H	974474	19	-0.529	-0.407	-2.885	30	chr1	18000001	19000000
WE-001	00012	005926H_991893	5926	005926H	991893	19	-0.294	-0.394	-1.6	29	chr1	18000001	19000000
WE-001	00012	005926G_1099216	5926	005926G	1099216	20	-0.298	-0.306	-2.721	18	chr1	19000001	20000000
WE-001	00012	005926G_1204289	5926	005926G	1204289	20	0.228	0.048	2.079	21	chr1	19000001	20000000
WE-001	00012	005926G_1322764	5926	005926G	1322764	20	0.023	0.074	0.214	20	chr1	19000001	20000000
WE-001	00012	005926G_1656990	5926	005926G	1656990	20	0.108	0.001	0.988	23	chr1	19000001	20000000
WE-001	00012	005926G_1657523	5926	005926G	1657523	20	0.164	0.042	1.497	21	chr1	19000001	20000000
WE-001	00012	005926G_184804	5926	005926G	184804	20	-0.196	-0.44	-1.789	31	chr1	19000001	20000000
WE-001	00012	005926G_194253	5926	005926G	194253	20	-0.067	0.119	-0.615	10	chr1	19000001	20000000
WE-001	00012	005926G_1946729	5926	005926G	1946729	20	-0.165	-0.405	-1.504	28	chr1	19000001	20000000
WE-001	00012	005926G_2234341	5926	005926G	2234341	20	-0.491	-0.569	-4.489	17	chr1	19000001	20000000
WE-001	00012	005926G_2327804	5926	005926G	2327804	20	0.426	-0.172	3.89	22	chr1	19000001	20000000
WE-001	00012	005926G_2626970	5926	005926G	2626970	20	0.032	-0.009	0.29	3	chr1	19000001	20000000
WE-001	00012	005926G_2733375	5926	005926G	2733375	20	0.072	-0.397	0.66	27	chr1	19000001	20000000
WE-001	00012	005926G_2961237	5926	005926G	2961237	20	0.526	-0.124	4.807	20	chr1	19000001	20000000
WE-001	00012	005926G_642456	5926	005926G	642456	20	0.146	-0.113	1.333	26	chr1	19000001	20000000
WE-001	00012	005926G_654286	5926	005926G	654286	20	0.185	-0.322	1.694	28	chr1	19000001	20000000
WE-001	00012	005926G_840609	5926	005926G	840609	20	-0.126	-0.155	-1.154	17	chr1	19000001	20000000
WE-001	00012	005926G_969076	5926	005926G	969076	20	-0.018	0.101	-0.165	19	chr1	19000001	20000000
WE-001	00012	005926H_1048347	5926	005926H	1048347	20	-0.05	0.025	-0.458	3	chr1	19000001	20000000
WE-001	00012	005926H_1054980	5926	005926H	1054980	20	-0.067	-0.388	-0.612	34	chr1	19000001	20000000
WE-001	00012	005926H_1057671	5926	005926H	1057671	20	-0.133	-0.335	-1.214	29	chr1	19000001	20000000
WE-001	00012	005926H_1060603	5926	005926H	1060603	20	-0.14	-0.135	-1.283	21	chr1	19000001	20000000
WE-001	00012	005926H_1164192	5926	005926H	1164192	20	-0.027	-0.258	-0.248	22	chr1	19000001	20000000
WE-001	00012	005926H_1192754	5926	005926H	1192754	20	0.058	-0.337	0.532	16	chr1	19000001	20000000
WE-001	00012	005926H_1307193	5926	005926H	1307193	20	0.386	-0.048	3.526	0	chr1	19000001	20000000
WE-001	00012	005926H_1354182	5926	005926H	1354182	20	0.073	0.029	0.664	1	chr1	19000001	20000000
WE-001	00012	005926H_1359154	5926	005926H	1359154	20	-0.059	-0.195	-0.539	12	chr1	19000001	20000000
WE-001	00012	005926H_185482	5926	005926H	185482	20	-0.023	-0.237	-0.212	26	chr1	19000001	20000000
WE-001	00012	005926H_290015	5926	005926H	290015	20	0.153	0.031	1.402	22	chr1	19000001	20000000
WE-001	00012	005926H_31246	5926	005926H	31246	20	-0.213	-0.395	-1.949	28	chr1	19000001	20000000
WE-001	00012	005926H_329299	5926	005926H	329299	20	-0.651	-0.606	-5.95	34	chr1	19000001	20000000
WE-001	00012	005926H_345089	5926	005926H	345089	20	-0.016	-0.45	-0.147	29	chr1	19000001	20000000
WE-001	00012	005926H_347188	5926	005926H	347188	20	-0.089	0.039	-0.809	24	chr1	19000001	20000000
WE-001	00012	005926H_348084	5926	005926H	348084	20	-0.255	-0.412	-2.329	28	chr1	19000001	20000000
WE-001	00012	005926H_428891	5926	005926H	428891	20	-0.079	-0.085	-0.722	16	chr1	19000001	20000000
WE-001	00012	005926H_431720	5926	005926H	431720	20	0.031	0.073	0.282	11	chr1	19000001	20000000
WE-001	00012	005926H_433522	5926	005926H	433522	20	0.209	-0.329	1.91	25	chr1	19000001	20000000
WE-001	00012	005926H_477721	5926	005926H	477721	20	-0.073	-0.047	-0.668	2	chr1	19000001	20000000
WE-001	00012	005926H_522999	5926	005926H	522999	20	0.044	-0.275	0.403	27	chr1	19000001	20000000
WE-001	00012	005926H_543201	5926	005926H	543201	20	0.127	0.091	1.164	26	chr1	19000001	20000000
WE-001	00012	005926H_552591	5926	005926H	552591	20	-0.039	-0.413	-0.359	27	chr1	19000001	20000000
WE-001	00012	005926H_55327	5926	005926H	55327	20	-0.178	-0.475	-1.63	30	chr1	19000001	20000000
WE-001	00012	005926H_638370	5926	005926H	638370	20	0.021	0.011	0.194	5	chr1	19000001	20000000
WE-001	00012	005926H_757804	5926	005926H	757804	20	-0.038	-0.016	-0.349	14	chr1	19000001	20000000
WE-001	00012	005926H_791314	5926	005926H	791314	20	-0.083	-0.338	-0.754	30	chr1	19000001	20000000
WE-001	00012	005926H_82992	5926	005926H	82992	20	-0.133	-0.19	-1.214	25	chr1	19000001	20000000
WE-001	00012	005926H_949797	5926	005926H	949797	20	0.162	-0.277	1.483	30	chr1	19000001	20000000
WE-001	00012	005926H_972834	5926	005926H	972834	20	-0.265	-0.567	-2.424	28	chr1	19000001	20000000
WE-001	00012	005926H_974474	5926	005926H	974474	20	-0.225	-0.407	-2.052	30	chr1	19000001	20000000
WE-001	00012	005926H_991893	5926	005926H	991893	20	0.02	-0.394	0.18	29	chr1	19000001	20000000
WE-001	00012	005926G_1099216	5926	005926G	1099216	21	-0.355	-0.306	-2.307	18	chr1	20000001	21000000
WE-001	00012	005926G_1204289	5926	005926G	1204289	21	0.161	0.048	1.046	21	chr1	20000001	21000000
WE-001	00012	005926G_1322764	5926	005926G	1322764	21	0.146	0.074	0.953	20	chr1	20000001	21000000
WE-001	00012	005926G_1656990	5926	005926G	1656990	21	-0.233	0.001	-1.513	23	chr1	20000001	21000000
WE-001	00012	005926G_1657523	5926	005926G	1657523	21	0.144	0.042	0.935	21	chr1	20000001	21000000
WE-001	00012	005926G_184804	5926	005926G	184804	21	-0.363	-0.44	-2.365	31	chr1	20000001	21000000
WE-001	00012	005926G_194253	5926	005926G	194253	21	-0.094	0.119	-0.612	10	chr1	20000001	21000000
WE-001	00012	005926G_1946729	5926	005926G	1946729	21	-0.383	-0.405	-2.49	28	chr1	20000001	21000000
WE-001	00012	005926G_2234341	5926	005926G	2234341	21	-0.412	-0.569	-2.682	17	chr1	20000001	21000000
WE-001	00012	005926G_2327804	5926	005926G	2327804	21	-0.217	-0.172	-1.414	22	chr1	20000001	21000000
WE-001	00012	005926G_2626970	5926	005926G	2626970	21	-0.231	-0.009	-1.501	3	chr1	20000001	21000000
WE-001	00012	005926G_2733375	5926	005926G	2733375	21	-0.051	-0.397	-0.33	27	chr1	20000001	21000000
WE-001	00012	005926G_2961237	5926	005926G	2961237	21	0.338	-0.124	2.201	20	chr1	20000001	21000000
WE-001	00012	005926G_642456	5926	005926G	642456	21	0.014	-0.113	0.091	26	chr1	20000001	21000000
WE-001	00012	005926G_654286	5926	005926G	654286	21	-0.002	-0.322	-0.01	28	chr1	20000001	21000000
WE-001	00012	005926G_840609	5926	005926G	840609	21	0.164	-0.155	1.066	17	chr1	20000001	21000000
WE-001	00012	005926G_969076	5926	005926G	969076	21	0.043	0.101	0.277	19	chr1	20000001	21000000
WE-001	00012	005926H_1048347	5926	005926H	1048347	21	0.268	0.025	1.747	3	chr1	20000001	21000000
WE-001	00012	005926H_1054980	5926	005926H	1054980	21	-0.097	-0.388	-0.633	34	chr1	20000001	21000000
WE-001	00012	005926H_1057671	5926	005926H	1057671	21	-0.029	-0.335	-0.188	29	chr1	20000001	21000000
WE-001	00012	005926H_1060603	5926	005926H	1060603	21	-0.119	-0.135	-0.774	21	chr1	20000001	21000000
WE-001	00012	005926H_1164192	5926	005926H	1164192	21	-0.014	-0.258	-0.089	22	chr1	20000001	21000000
WE-001	00012	005926H_1192754	5926	005926H	1192754	21	-0.062	-0.337	-0.405	16	chr1	20000001	21000000
WE-001	00012	005926H_1307193	5926	005926H	1307193	21	0.256	-0.048	1.669	0	chr1	20000001	21000000
WE-001	00012	005926H_1354182	5926	005926H	1354182	21	-0.273	0.029	-1.778	1	chr1	20000001	21000000
WE-001	00012	005926H_1359154	5926	005926H	1359154	21	-0.261	-0.195	-1.7	12	chr1	20000001	21000000
WE-001	00012	005926H_185482	5926	005926H	185482	21	0.078	-0.237	0.507	26	chr1	20000001	21000000
WE-001	00012	005926H_290015	5926	005926H	290015	21	0.073	0.031	0.477	22	chr1	20000001	21000000
WE-001	00012	005926H_31246	5926	005926H	31246	21	-0.11	-0.395	-0.717	28	chr1	20000001	21000000
WE-001	00012	005926H_329299	5926	005926H	329299	21	-0.618	-0.606	-4.024	34	chr1	20000001	21000000
WE-001	00012	005926H_345089	5926	005926H	345089	21	-0.316	-0.45	-2.056	29	chr1	20000001	21000000
WE-001	00012	005926H_347188	5926	005926H	347188	21	0.11	0.039	0.715	24	chr1	20000001	21000000
WE-001	00012	005926H_348084	5926	005926H	348084	21	-0.13	-0.412	-0.845	28	chr1	20000001	21000000
WE-001	00012	005926H_428891	5926	005926H	428891	21	-0.146	-0.085	-0.947	16	chr1	20000001	21000000
WE-001	00012	005926H_431720	5926	005926H	431720	21	0.134	0.073	0.869	11	chr1	20000001	21000000
WE-001	00012	005926H_433522	5926	005926H	433522	21	0.135	-0.329	0.88	25	chr1	20000001	21000000
WE-001	00012	005926H_477721	5926	005926H	477721	21	0.025	-0.047	0.164	2	chr1	20000001	21000000
WE-001	00012	005926H_522999	5926	005926H	522999	21	-0.269	-0.275	-1.75	27	chr1	20000001	21000000
WE-001	00012	005926H_543201	5926	005926H	543201	21	0.347	0.091	2.26	26	chr1	20000001	21000000
WE-001	00012	005926H_552591	5926	005926H	552591	21	-0.421	-0.413	-2.742	27	chr1	20000001	21000000
WE-001	00012	005926H_55327	5926	005926H	55327	21	-0.28	-0.475	-1.821	30	chr1	20000001	21000000
WE-001	00012	005926H_638370	5926	005926H	638370	21	0.043	0.011	0.279	5	chr1	20000001	21000000
WE-001	00012	005926H_757804	5926	005926H	757804	21	0.023	-0.016	0.148	14	chr1	20000001	21000000
WE-001	00012	005926H_791314	5926	005926H	791314	21	-0.182	-0.338	-1.183	30	chr1	20000001	21000000
WE-001	00012	005926H_82992	5926	005926H	82992	21	-0.04	-0.19	-0.262	25	chr1	20000001	21000000
WE-001	00012	005926H_949797	5926	005926H	949797	21	-0.081	-0.277	-0.529	30	chr1	20000001	21000000
WE-001	00012	005926H_972834	5926	005926H	972834	21	-0.384	-0.567	-2.496	28	chr1	20000001	21000000
WE-001	00012	005926H_974474	5926	005926H	974474	21	-0.312	-0.407	-2.029	30	chr1	20000001	21000000
WE-001	00012	005926H_991893	5926	005926H	991893	21	-0.178	-0.394	-1.158	29	chr1	20000001	21000000
WE-001	00012	005926G_1099216	5926	005926G	1099216	22	-0.217	-0.306	-1.567	18	chr1	21000001	22000000
WE-001	00012	005926G_1204289	5926	005926G	1204289	22	-0.458	0.048	-3.302	21	chr1	21000001	22000000
WE-001	00012	005926G_1322764	5926	005926G	1322764	22	0.222	0.074	1.597	20	chr1	21000001	22000000
WE-001	00012	005926G_1656990	5926	005926G	1656990	22	0.067	0.001	0.487	23	chr1	21000001	22000000
WE-001	00012	005926G_1657523	5926	005926G	1657523	22	-0.165	0.042	-1.191	21	chr1	21000001	22000000
WE-001	00012	005926G_184804	5926	005926G	184804	22	-0.238	-0.44	-1.718	31	chr1	21000001	22000000
WE-001	00012	005926G_194253	5926	005926G	194253	22	-0.427	0.119	-3.076	10	chr1	21000001	22000000
WE-001	00012	005926G_1946729	5926	005926G	1946729	22	-0.386	-0.405	-2.78	28	chr1	21000001	22000000
WE-001	00012	005926G_2234341	5926	005926G	2234341	22	-1.122	-0.569	-8.087	17	chr1	21000001	22000000
WE-001	00012	005926G_2327804	5926	005926G	2327804	22	-0.572	-0.172	-4.123	22	chr1	21000001	22000000
WE-001	00012	005926G_2626970	5926	005926G	2626970	22	0.149	-0.009	1.077	3	chr1	21000001	22000000
WE-001	00012	005926G_2733375	5926	005926G	2733375	22	-0.797	-0.397	-5.746	27	chr1	21000001	22000000
WE-001	00012	005926G_2961237	5926	005926G	2961237	22	-0.118	-0.124	-0.849	20	chr1	21000001	22000000
WE-001	00012	005926G_642456	5926	005926G	642456	22	-0.433	-0.113	-3.121	26	chr1	21000001	22000000
WE-001	00012	005926G_654286	5926	005926G	654286	22	-0.427	-0.322	-3.081	28	chr1	21000001	22000000
WE-001	00012	005926G_840609	5926	005926G	840609	22	-0.139	-0.155	-1.003	17	chr1	21000001	22000000
WE-001	00012	005926G_969076	5926	005926G	969076	22	0.091	0.101	0.653	19	chr1	21000001	22000000
WE-001	00012	005926H_1048347	5926	005926H	1048347	22	-0.065	0.025	-0.465	3	chr1	21000001	22000000
WE-001	00012	005926H_1054980	5926	005926H	1054980	22	-0.742	-0.388	-5.348	34	chr1	21000001	22000000
WE-001	00012	005926H_1057671	5926	005926H	1057671	22	-0.346	-0.335	-2.492	29	chr1	21000001	22000000
WE-001	00012	005926H_1060603	5926	005926H	1060603	22	-0.107	-0.135	-0.773	21	chr1	21000001	22000000
WE-001	00012	005926H_1164192	5926	005926H	1164192	22	-0.481	-0.258	-3.471	22	chr1	21000001	22000000
WE-001	00012	005926H_1192754	5926	005926H	1192754	22	-0.076	-0.337	-0.545	16	chr1	21000001	22000000
WE-001	00012	005926H_1307193	5926	005926H	1307193	22	-0.065	-0.048	-0.466	0	chr1	21000001	22000000
WE-001	00012	005926H_1354182	5926	005926H	1354182	22	-0.064	0.029	-0.462	1	chr1	21000001	22000000
WE-001	00012	005926H_1359154	5926	005926H	1359154	22	-0.404	-0.195	-2.913	12	chr1	21000001	22000000
WE-001	00012	005926H_185482	5926	005926H	185482	22	-0.346	-0.237	-2.496	26	chr1	21000001	22000000
WE-001	00012	005926H_290015	5926	005926H	290015	22	-0.056	0.031	-0.402	22	chr1	21000001	22000000
WE-001	00012	005926H_31246	5926	005926H	31246	22	-0.687	-0.395	-4.955	28	chr1	21000001	22000000
WE-001	00012	005926H_329299	5926	005926H	329299	22	-0.447	-0.606	-3.223	34	chr1	21000001	22000000
WE-001	00012	005926H_345089	5926	005926H	345089	22	-0.529	-0.45	-3.815	29	chr1	21000001	22000000
WE-001	00012	005926H_347188	5926	005926H	347188	22	0.092	0.039	0.662	24	chr1	21000001	22000000
WE-001	00012	005926H_348084	5926	005926H	348084	22	-0.799	-0.412	-5.761	28	chr1	21000001	22000000
WE-001	00012	005926H_428891	5926	005926H	428891	22	-0.103	-0.085	-0.743	16	chr1	21000001	22000000
WE-001	00012	005926H_431720	5926	005926H	431720	22	-0.046	0.073	-0.328	11	chr1	21000001	22000000
WE-001	00012	005926H_433522	5926	005926H	433522	22	-0.725	-0.329	-5.226	25	chr1	21000001	22000000
WE-001	00012	005926H_477721	5926	005926H	477721	22	-0.09	-0.047	-0.648	2	chr1	21000001	22000000
WE-001	00012	005926H_522999	5926	005926H	522999	22	-0.456	-0.275	-3.289	27	chr1	21000001	22000000
WE-001	00012	005926H_543201	5926	005926H	543201	22	0.228	0.091	1.645	26	chr1	21000001	22000000
WE-001	00012	005926H_552591	5926	005926H	552591	22	-0.676	-0.413	-4.877	27	chr1	21000001	22000000
WE-001	00012	005926H_55327	5926	005926H	55327	22	-0.63	-0.475	-4.544	30	chr1	21000001	22000000
WE-001	00012	005926H_638370	5926	005926H	638370	22	-0.088	0.011	-0.633	5	chr1	21000001	22000000
WE-001	00012	005926H_757804	5926	005926H	757804	22	-0.032	-0.016	-0.23	14	chr1	21000001	22000000
WE-001	00012	005926H_791314	5926	005926H	791314	22	-0.572	-0.338	-4.121	30	chr1	21000001	22000000
WE-001	00012	005926H_82992	5926	005926H	82992	22	-0.364	-0.19	-2.628	25	chr1	21000001	22000000
WE-001	00012	005926H_949797	5926	005926H	949797	22	-0.31	-0.277	-2.236	30	chr1	21000001	22000000
WE-001	00012	005926H_972834	5926	005926H	972834	22	-0.713	-0.567	-5.144	28	chr1	21000001	22000000
WE-001	00012	005926H_974474	5926	005926H	974474	22	-0.597	-0.407	-4.305	30	chr1	21000001	22000000
WE-001	00012	005926H_991893	5926	005926H	991893	22	-0.422	-0.394	-3.044	29	chr1	21000001	22000000
WE-001	00012	005926G_1099216	5926	005926G	1099216	23	-0.219	-0.306	-1.434	18	chr1	22000001	23000000
WE-001	00012	005926G_1204289	5926	005926G	1204289	23	0.162	0.048	1.06	21	chr1	22000001	23000000
WE-001	00012	005926G_1322764	5926	005926G	1322764	23	0.009	0.074	0.062	20	chr1	22000001	23000000
WE-001	00012	005926G_1656990	5926	005926G	1656990	23	0.352	0.001	2.3	23	chr1	22000001	23000000
WE-001	00012	005926G_1657523	5926	005926G	1657523	23	0.003	0.042	0.018	21	chr1	22000001	23000000
WE-001	00012	005926G_184804	5926	005926G	184804	23	-0.29	-0.44	-1.895	31	chr1	22000001	23000000
WE-001	00012	005926G_194253	5926	005926G	194253	23	-0.083	0.119	-0.543	10	chr1	22000001	23000000
WE-001	00012	005926G_1946729	5926	005926G	1946729	23	-0.249	-0.405	-1.627	28	chr1	22000001	23000000
WE-001	00012	005926G_2234341	5926	005926G	2234341	23	-0.117	0.027	-0.765	17	chr1	22000001	23000000
WE-001	00012	005926G_2327804	5926	005926G	2327804	23	-0.47	-0.172	-3.074	22	chr1	22000001	23000000
WE-001	00012	005926G_2626970	5926	005926G	2626970	23	0.067	-0.009	0.438	3	chr1	22000001	23000000
WE-001	00012	005926G_2733375	5926	005926G	2733375	23	-0.429	-0.397	-2.803	27	chr1	22000001	23000000
WE-001	00012	005926G_2961237	5926	005926G	2961237	23	-0.263	-0.124	-1.717	20	chr1	22000001	23000000
WE-001	00012	005926G_642456	5926	005926G	642456	23	-0.222	-0.113	-1.451	26	chr1	22000001	23000000
WE-001	00012	005926G_654286	5926	005926G	654286	23	-0.307	-0.322	-2.006	28	chr1	22000001	23000000
WE-001	00012	005926G_840609	5926	005926G	840609	23	-0.151	-0.155	-0.989	17	chr1	22000001	23000000
WE-001	00012	005926G_969076	5926	005926G	969076	23	0.202	0.101	1.319	19	chr1	22000001	23000000
WE-001	00012	005926H_1048347	5926	005926H	1048347	23	-0.037	0.025	-0.244	3	chr1	22000001	23000000
WE-001	00012	005926H_1054980	5926	005926H	1054980	23	-0.402	-0.388	-2.627	34	chr1	22000001	23000000
WE-001	00012	005926H_1057671	5926	005926H	1057671	23	-0.21	-0.335	-1.376	29	chr1	22000001	23000000
WE-001	00012	005926H_1060603	5926	005926H	1060603	23	0.077	-0.135	0.501	21	chr1	22000001	23000000
WE-001	00012	005926H_1164192	5926	005926H	1164192	23	-0.061	0.004	-0.396	22	chr1	22000001	23000000
WE-001	00012	005926H_1192754	5926	005926H	1192754	23	-0.265	-0.337	-1.736	16	chr1	22000001	23000000
WE-001	00012	005926H_1307193	5926	005926H	1307193	23	-0.011	-0.048	-0.069	0	chr1	22000001	23000000
WE-001	00012	005926H_1354182	5926	005926H	1354182	23	-0.087	0.029	-0.567	1	chr1	22000001	23000000
WE-001	00012	005926H_1359154	5926	005926H	1359154	23	-0.207	-0.195	-1.351	12	chr1	22000001	23000000
WE-001	00012	005926H_185482	5926	005926H	185482	23	-0.357	-0.237	-2.335	26	chr1	22000001	23000000
WE-001	00012	005926H_290015	5926	005926H	290015	23	0.274	0.031	1.793	22	chr1	22000001	23000000
WE-001	00012	005926H_31246	5926	005926H	31246	23	-0.336	-0.395	-2.198	28	chr1	22000001	23000000
WE-001	00012	005926H_329299	5926	005926H	329299	23	-0.669	-0.606	-4.375	34	chr1	22000001	23000000
WE-001	00012	005926H_345089	5926	005926H	345089	23	-0.571	-0.45	-3.736	29	chr1	22000001	23000000
WE-001	00012	005926H_347188	5926	005926H	347188	23	-0.001	0.039	-0.007	24	chr1	22000001	23000000
WE-001	00012	005926H_348084	5926	005926H	348084	23	-0.423	-0.412	-2.765	28	chr1	22000001	23000000
WE-001	00012	005926H_428891	5926	005926H	428891	23	-0.03	-0.085	-0.194	16	chr1	22000001	23000000
WE-001	00012	005926H_431720	5926	005926H	431720	23	0.163	0.073	1.064	11	chr1	22000001	23000000
WE-001	00012	005926H_433522	5926	005926H	433522	23	-0.549	-0.329	-3.592	25	chr1	22000001	23000000
WE-001	00012	005926H_477721	5926	005926H	477721	23	-0.057	-0.047	-0.373	2	chr1	22000001	23000000
WE-001	00012	005926H_522999	5926	005926H	522999	23	-0.345	-0.275	-2.254	27	chr1	22000001	23000000
WE-001	00012	005926H_543201	5926	005926H	543201	23	0.26	0.091	1.703	26	chr1	22000001	23000000
WE-001	00012	005926H_552591	5926	005926H	552591	23	-0.355	-0.413	-2.325	27	chr1	22000001	23000000
WE-001	00012	005926H_55327	5926	005926H	55327	23	-0.412	-0.475	-2.693	30	chr1	22000001	23000000
WE-001	00012	005926H_638370	5926	005926H	638370	23	0.041	0.011	0.267	5	chr1	22000001	23000000
WE-001	00012	005926H_757804	5926	005926H	757804	23	0.042	-0.016	0.272	14	chr1	22000001	23000000
WE-001	00012	005926H_791314	5926	005926H	791314	23	-0.127	-0.338	-0.832	30	chr1	22000001	23000000
WE-001	00012	005926H_82992	5926	005926H	82992	23	-0.237	-0.19	-1.55	25	chr1	22000001	23000000
WE-001	00012	005926H_949797	5926	005926H	949797	23	-0.478	-0.277	-3.127	30	chr1	22000001	23000000
WE-001	00012	005926H_972834	5926	005926H	972834	23	-0.666	-0.567	-4.357	28	chr1	22000001	23000000
WE-001	00012	005926H_974474	5926	005926H	974474	23	-0.364	-0.407	-2.381	30	chr1	22000001	23000000
WE-001	00012	005926H_991893	5926	005926H	991893	23	-0.303	-0.394	-1.981	29	chr1	22000001	23000000
WE-001	00012	005926G_1099216	5926	005926G	1099216	24	-0.323	-0.306	-5.295	18	chr1	23000001	24000000
WE-001	00012	005926G_1204289	5926	005926G	1204289	24	0.048	0.048	0.794	21	chr1	23000001	24000000
WE-001	00012	005926G_1322764	5926	005926G	1322764	24	0.138	0.074	2.262	20	chr1	23000001	24000000
WE-001	00012	005926G_1656990	5926	005926G	1656990	24	-0.05	0.001	-0.815	23	chr1	23000001	24000000
WE-001	00012	005926G_1657523	5926	005926G	1657523	24	0.032	0.042	0.528	21	chr1	23000001	24000000
WE-001	00012	005926G_184804	5926	005926G	184804	24	-0.64	-0.44	-10.499	31	chr1	23000001	24000000
WE-001	00012	005926G_194253	5926	005926G	194253	24	0.111	0.119	1.819	10	chr1	23000001	24000000
WE-001	00012	005926G_1946729	5926	005926G	1946729	24	-0.333	-0.405	-5.459	28	chr1	23000001	24000000
WE-001	00012	005926G_2234341	5926	005926G	2234341	24	-0.376	0.027	-6.167	17	chr1	23000001	24000000
WE-001	00012	005926G_2327804	5926	005926G	2327804	24	-0.54	-0.172	-8.865	22	chr1	23000001	24000000
WE-001	00012	005926G_2626970	5926	005926G	2626970	24	-0.005	-0.009	-0.082	3	chr1	23000001	24000000
WE-001	00012	005926G_2733375	5926	005926G	2733375	24	-0.079	-0.397	-1.291	27	chr1	23000001	24000000
WE-001	00012	005926G_2961237	5926	005926G	2961237	24	0.686	0.763	11.26	20	chr1	23000001	24000000
WE-001	00012	005926G_642456	5926	005926G	642456	24	-0.072	-0.113	-1.187	26	chr1	23000001	24000000
WE-001	00012	005926G_654286	5926	005926G	654286	24	0.07	0.484	1.147	28	chr1	23000001	24000000
WE-001	00012	005926G_840609	5926	005926G	840609	24	-0.068	-0.155	-1.124	17	chr1	23000001	24000000
WE-001	00012	005926G_969076	5926	005926G	969076	24	-0.064	0.101	-1.053	19	chr1	23000001	24000000
WE-001	00012	005926H_1048347	5926	005926H	1048347	24	-0.129	0.025	-2.113	3	chr1	23000001	24000000
WE-001	00012	005926H_1054980	5926	005926H	1054980	24	-0.299	-0.388	-4.915	34	chr1	23000001	24000000
WE-001	00012	005926H_1057671	5926	005926H	1057671	24	-0.254	-0.335	-4.176	29	chr1	23000001	24000000
WE-001	00012	005926H_1060603	5926	005926H	1060603	24	-0.216	-0.135	-3.552	21	chr1	23000001	24000000
WE-001	00012	005926H_1164192	5926	005926H	1164192	24	0.103	0.004	1.695	22	chr1	23000001	24000000
WE-001	00012	005926H_1192754	5926	005926H	1192754	24	-0.967	-0.337	-15.871	16	chr1	23000001	24000000
WE-001	00012	005926H_1307193	5926	005926H	1307193	24	-0.136	-0.048	-2.237	0	chr1	23000001	24000000
WE-001	00012	005926H_1354182	5926	005926H	1354182	24	-0.193	0.029	-3.172	1	chr1	23000001	24000000
WE-001	00012	005926H_1359154	5926	005926H	1359154	24	-0.215	-0.195	-3.528	12	chr1	23000001	24000000
WE-001	00012	005926H_185482	5926	005926H	185482	24	-0.074	-0.237	-1.215	26	chr1	23000001	24000000
WE-001	00012	005926H_290015	5926	005926H	290015	24	-0.083	0.031	-1.362	22	chr1	23000001	24000000
WE-001	00012	005926H_31246	5926	005926H	31246	24	-0.343	-0.395	-5.636	28	chr1	23000001	24000000
WE-001	00012	005926H_329299	5926	005926H	329299	24	-0.532	-0.606	-8.734	34	chr1	23000001	24000000
WE-001	00012	005926H_345089	5926	005926H	345089	24	-0.118	-0.009	-1.945	29	chr1	23000001	24000000
WE-001	00012	005926H_347188	5926	005926H	347188	24	-0.126	0.039	-2.061	24	chr1	23000001	24000000
WE-001	00012	005926H_348084	5926	005926H	348084	24	-0.59	-0.412	-9.68	28	chr1	23000001	24000000
WE-001	00012	005926H_428891	5926	005926H	428891	24	-0.157	-0.085	-2.572	16	chr1	23000001	24000000
WE-001	00012	005926H_431720	5926	005926H	431720	24	0.056	0.073	0.924	11	chr1	23000001	24000000
WE-001	00012	005926H_433522	5926	005926H	433522	24	-0.052	-0.329	-0.85	25	chr1	23000001	24000000
WE-001	00012	005926H_477721	5926	005926H	477721	24	-0.114	-0.047	-1.868	2	chr1	23000001	24000000
WE-001	00012	005926H_522999	5926	005926H	522999	24	-0.209	-0.275	-3.438	27	chr1	23000001	24000000
WE-001	00012	005926H_543201	5926	005926H	543201	24	0.019	0.091	0.317	26	chr1	23000001	24000000
WE-001	00012	005926H_552591	5926	005926H	552591	24	-0.146	0.093	-2.388	27	chr1	23000001	24000000
WE-001	00012	005926H_55327	5926	005926H	55327	24	-0.309	-0.475	-5.07	30	chr1	23000001	24000000
WE-001	00012	005926H_638370	5926	005926H	638370	24	-0.188	0.011	-3.084	5	chr1	23000001	24000000
WE-001	00012	005926H_757804	5926	005926H	757804	24	-0.11	-0.016	-1.806	14	chr1	23000001	24000000
WE-001	00012	005926H_791314	5926	005926H	791314	24	-0.182	-0.338	-2.983	30	chr1	23000001	24000000
WE-001	00012	005926H_82992	5926	005926H	82992	24	-0.143	-0.19	-2.351	25	chr1	23000001	24000000
WE-001	00012	005926H_949797	5926	005926H	949797	24	-0.454	-0.277	-7.457	30	chr1	23000001	24000000
WE-001	00012	005926H_972834	5926	005926H	972834	24	-0.37	-0.567	-6.071	28	chr1	23000001	24000000
WE-001	00012	005926H_974474	5926	005926H	974474	24	-0.368	-0.407	-6.046	30	chr1	23000001	24000000
WE-001	00012	005926H_991893	5926	005926H	991893	24	-0.386	-0.394	-6.335	29	chr1	23000001	24000000
WE-001	00012	005926G_1099216	5926	005926G	1099216	25	-0.234	-0.306	-1.781	18	chr1	24000001	25000000
WE-001	00012	005926G_1204289	5926	005926G	1204289	25	-0.096	0.048	-0.734	21	chr1	24000001	25000000
WE-001	00012	005926G_1322764	5926	005926G	1322764	25	-0.051	0.074	-0.386	20	chr1	24000001	25000000
WE-001	00012	005926G_1656990	5926	005926G	1656990	25	0.532	0.001	4.059	23	chr1	24000001	25000000
WE-001	00012	005926G_1657523	5926	005926G	1657523	25	0.074	0.042	0.561	21	chr1	24000001	25000000
WE-001	00012	005926G_184804	5926	005926G	184804	25	-0.115	0.041	-0.874	31	chr1	24000001	25000000
WE-001	00012	005926G_194253	5926	005926G	194253	25	0.172	0.119	1.313	10	chr1	24000001	25000000
WE-001	00012	005926G_1946729	5926	005926G	1946729	25	0.136	0.041	1.036	28	chr1	24000001	25000000
WE-001	00012	005926G_2234341	5926	005926G	2234341	25	0.176	0.027	1.341	17	chr1	24000001	25000000
WE-001	00012	005926G_2327804	5926	005926G	2327804	25	-0.178	-0.172	-1.356	22	chr1	24000001	25000000
WE-001	00012	005926G_2626970	5926	005926G	2626970	25	0.031	-0.009	0.233	3	chr1	24000001	25000000
WE-001	00012	005926G_2733375	5926	005926G	2733375	25	0.557	0.412	4.247	27	chr1	24000001	25000000
WE-001	00012	005926G_2961237	5926	005926G	2961237	25	1.055	0.763	8.045	20	chr1	24000001	25000000
WE-001	00012	005926G_642456	5926	005926G	642456	25	0.472	0.425	3.599	26	chr1	24000001	25000000
WE-001	00012	005926G_654286	5926	005926G	654286	25	0.516	0.484	3.937	28	chr1	24000001	25000000
WE-001	00012	005926G_840609	5926	005926G	840609	25	-0.283	-0.155	-2.156	17	chr1	24000001	25000000
WE-001	00012	005926G_969076	5926	005926G	969076	25	0.158	0.101	1.202	19	chr1	24000001	25000000
WE-001	00012	005926H_1048347	5926	005926H	1048347	25	0.012	0.025	0.091	3	chr1	24000001	25000000
WE-001	00012	005926H_1054980	5926	005926H	1054980	25	-0.007	0.097	-0.052	34	chr1	24000001	25000000
WE-001	00012	005926H_1057671	5926	005926H	1057671	25	0.094	0.046	0.72	29	chr1	24000001	25000000
WE-001	00012	005926H_1060603	5926	005926H	1060603	25	-0.259	-0.135	-1.975	21	chr1	24000001	25000000
WE-001	00012	005926H_1164192	5926	005926H	1164192	25	0.04	0.004	0.301	22	chr1	24000001	25000000
WE-001	00012	005926H_1192754	5926	005926H	1192754	25	-0.26	-0.337	-1.985	16	chr1	24000001	25000000
WE-001	00012	005926H_1307193	5926	005926H	1307193	25	-0.076	-0.048	-0.58	0	chr1	24000001	25000000
WE-001	00012	005926H_1354182	5926	005926H	1354182	25	-0.026	0.029	-0.2	1	chr1	24000001	25000000
WE-001	00012	005926H_1359154	5926	005926H	1359154	25	-0.104	-0.195	-0.792	12	chr1	24000001	25000000
WE-001	00012	005926H_185482	5926	005926H	185482	25	-0.043	0.095	-0.326	26	chr1	24000001	25000000
WE-001	00012	005926H_290015	5926	005926H	290015	25	0.348	0.031	2.652	22	chr1	24000001	25000000
WE-001	00012	005926H_31246	5926	005926H	31246	25	-0.035	0.069	-0.264	28	chr1	24000001	25000000
WE-001	00012	005926H_329299	5926	005926H	329299	25	-0.433	-0.606	-3.298	34	chr1	24000001	25000000
WE-001	00012	005926H_345089	5926	005926H	345089	25	0.134	-0.009	1.025	29	chr1	24000001	25000000
WE-001	00012	005926H_347188	5926	005926H	347188	25	0.088	0.039	0.668	24	chr1	24000001	25000000
WE-001	00012	005926H_348084	5926	005926H	348084	25	0.0	0.033	-0.002	28	chr1	24000001	25000000
WE-001	00012	005926H_428891	5926	005926H	428891	25	0.001	-0.085	0.004	16	chr1	24000001	25000000
WE-001	00012	005926H_431720	5926	005926H	431720	25	0.145	0.073	1.104	11	chr1	24000001	25000000
WE-001	00012	005926H_433522	5926	005926H	433522	25	0.353	0.395	2.692	25	chr1	24000001	25000000
WE-001	00012	005926H_477721	5926	005926H	477721	25	-0.068	-0.047	-0.518	2	chr1	24000001	25000000
WE-001	00012	005926H_522999	5926	005926H	522999	25	0.093	0.064	0.712	27	chr1	24000001	25000000
WE-001	00012	005926H_543201	5926	005926H	543201	25	0.306	0.091	2.333	26	chr1	24000001	25000000
WE-001	00012	005926H_552591	5926	005926H	552591	25	-0.069	0.093	-0.525	27	chr1	24000001	25000000
WE-001	00012	005926H_55327	5926	005926H	55327	25	-0.014	-0.025	-0.108	30	chr1	24000001	25000000
WE-001	00012	005926H_638370	5926	005926H	638370	25	-0.127	0.011	-0.965	5	chr1	24000001	25000000
WE-001	00012	005926H_757804	5926	005926H	757804	25	0.059	-0.016	0.45	14	chr1	24000001	25000000
WE-001	00012	005926H_791314	5926	005926H	791314	25	0.154	0.097	1.172	30	chr1	24000001	25000000
WE-001	00012	005926H_82992	5926	005926H	82992	25	-0.042	-0.19	-0.323	25	chr1	24000001	25000000
WE-001	00012	005926H_949797	5926	005926H	949797	25	0.152	0.049	1.156	30	chr1	24000001	25000000
WE-001	00012	005926H_972834	5926	005926H	972834	25	-0.083	0.049	-0.636	28	chr1	24000001	25000000
WE-001	00012	005926H_974474	5926	005926H	974474	25	-0.044	0.032	-0.336	30	chr1	24000001	25000000
WE-001	00012	005926H_991893	5926	005926H	991893	25	0.107	0.104	0.816	29	chr1	24000001	25000000
WE-001	00012	005926G_1099216	5926	005926G	1099216	26	-0.255	-0.306	-2.496	18	chr1	25000001	26000000
WE-001	00012	005926G_1204289	5926	005926G	1204289	26	0.088	0.048	0.858	21	chr1	25000001	26000000
WE-001	00012	005926G_1322764	5926	005926G	1322764	26	0.141	0.074	1.384	20	chr1	25000001	26000000
WE-001	00012	005926G_1656990	5926	005926G	1656990	26	0.603	0.001	5.905	23	chr1	25000001	26000000
WE-001	00012	005926G_1657523	5926	005926G	1657523	26	0.101	0.042	0.991	21	chr1	25000001	26000000
WE-001	00012	005926G_184804	5926	005926G	184804	26	0.066	0.041	0.642	31	chr1	25000001	26000000
WE-001	00012	005926G_194253	5926	005926G	194253	26	0.059	0.119	0.574	10	chr1	25000001	26000000
WE-001	00012	005926G_1946729	5926	005926G	1946729	26	0.127	0.041	1.239	28	chr1	25000001	26000000
WE-001	00012	005926G_2234341	5926	005926G	2234341	26	-0.56	0.027	-5.478	17	chr1	25000001	26000000
WE-001	00012	005926G_2327804	5926	005926G	2327804	26	0.188	-0.172	1.84	22	chr1	25000001	26000000
WE-001	00012	005926G_2626970	5926	005926G	2626970	26	0.163	-0.009	1.597	3	chr1	25000001	26000000
WE-001	00012	005926G_2733375	5926	005926G	2733375	26	0.336	0.412	3.291	27	chr1	25000001	26000000
WE-001	00012	005926G_2961237	5926	005926G	2961237	26	0.773	0.763	7.562	20	chr1	25000001	26000000
WE-001	00012	005926G_642456	5926	005926G	642456	26	0.453	0.425	4.433	26	chr1	25000001	26000000
WE-001	00012	005926G_654286	5926	005926G	654286	26	0.605	0.484	5.921	28	chr1	25000001	26000000
WE-001	00012	005926G_840609	5926	005926G	840609	26	-0.265	-0.155	-2.594	17	chr1	25000001	26000000
WE-001	00012	005926G_969076	5926	005926G	969076	26	0.029	0.101	0.288	19	chr1	25000001	26000000
WE-001	00012	005926H_1048347	5926	005926H	1048347	26	-0.181	0.025	-1.771	3	chr1	25000001	26000000
WE-001	00012	005926H_1054980	5926	005926H	1054980	26	-0.121	0.097	-1.181	34	chr1	25000001	26000000
WE-001	00012	005926H_1057671	5926	005926H	1057671	26	0.229	0.046	2.238	29	chr1	25000001	26000000
WE-001	00012	005926H_1060603	5926	005926H	1060603	26	-0.203	-0.135	-1.986	21	chr1	25000001	26000000
WE-001	00012	005926H_1164192	5926	005926H	1164192	26	0.195	0.004	1.905	22	chr1	25000001	26000000
WE-001	00012	005926H_1192754	5926	005926H	1192754	26	-0.338	-0.337	-3.306	16	chr1	25000001	26000000
WE-001	00012	005926H_1307193	5926	005926H	1307193	26	-0.162	-0.048	-1.59	0	chr1	25000001	26000000
WE-001	00012	005926H_1354182	5926	005926H	1354182	26	-0.102	0.029	-1.001	1	chr1	25000001	26000000
WE-001	00012	005926H_1359154	5926	005926H	1359154	26	-0.147	-0.195	-1.436	12	chr1	25000001	26000000
WE-001	00012	005926H_185482	5926	005926H	185482	26	0.0	0.095	0.0	26	chr1	25000001	26000000
WE-001	00012	005926H_290015	5926	005926H	290015	26	0.223	0.031	2.186	22	chr1	25000001	26000000
WE-001	00012	005926H_31246	5926	005926H	31246	26	0.121	0.069	1.186	28	chr1	25000001	26000000
WE-001	00012	005926H_329299	5926	005926H	329299	26	-0.648	-0.606	-6.34	34	chr1	25000001	26000000
WE-001	00012	005926H_345089	5926	005926H	345089	26	-0.013	-0.009	-0.123	29	chr1	25000001	26000000
WE-001	00012	005926H_347188	5926	005926H	347188	26	0.133	0.039	1.302	24	chr1	25000001	26000000
WE-001	00012	005926H_348084	5926	005926H	348084	26	-0.121	0.033	-1.183	28	chr1	25000001	26000000
WE-001	00012	005926H_428891	5926	005926H	428891	26	-0.044	-0.085	-0.436	16	chr1	25000001	26000000
WE-001	00012	005926H_431720	5926	005926H	431720	26	0.005	0.073	0.051	11	chr1	25000001	26000000
WE-001	00012	005926H_433522	5926	005926H	433522	26	0.291	0.395	2.851	25	chr1	25000001	26000000
WE-001	00012	005926H_477721	5926	005926H	477721	26	-0.063	-0.047	-0.617	2	chr1	25000001	26000000
WE-001	00012	005926H_522999	5926	005926H	522999	26	0.159	0.064	1.555	27	chr1	25000001	26000000
WE-001	00012	005926H_543201	5926	005926H	543201	26	-0.048	0.091	-0.469	26	chr1	25000001	26000000
WE-001	00012	005926H_552591	5926	005926H	552591	26	0.058	0.093	0.564	27	chr1	25000001	26000000
WE-001	00012	005926H_55327	5926	005926H	55327	26	0.039	-0.025	0.384	30	chr1	25000001	26000000
WE-001	00012	005926H_638370	5926	005926H	638370	26	-0.026	0.011	-0.253	5	chr1	25000001	26000000
WE-001	00012	005926H_757804	5926	005926H	757804	26	-0.026	-0.016	-0.251	14	chr1	25000001	26000000
WE-001	00012	005926H_791314	5926	005926H	791314	26	0.202	0.097	1.976	30	chr1	25000001	26000000
WE-001	00012	005926H_82992	5926	005926H	82992	26	-0.01	-0.19	-0.102	25	chr1	25000001	26000000
WE-001	00012	005926H_949797	5926	005926H	949797	26	0.019	0.049	0.184	30	chr1	25000001	26000000
WE-001	00012	005926H_972834	5926	005926H	972834	26	-0.04	0.049	-0.396	28	chr1	25000001	26000000
WE-001	00012	005926H_974474	5926	005926H	974474	26	0.176	0.032	1.722	30	chr1	25000001	26000000
WE-001	00012	005926H_991893	5926	005926H	991893	26	0.194	0.104	1.898	29	chr1	25000001	26000000
WE-001	00012	005926G_1099216	5926	005926G	1099216	27	-0.322	-0.306	-2.086	18	chr1	26000001	27000000
WE-001	00012	005926G_1204289	5926	005926G	1204289	27	0.152	0.048	0.983	21	chr1	26000001	27000000
WE-001	00012	005926G_1322764	5926	005926G	1322764	27	0.169	0.074	1.095	20	chr1	26000001	27000000
WE-001	00012	005926G_1656990	5926	005926G	1656990	27	0.049	0.001	0.315	23	chr1	26000001	27000000
WE-001	00012	005926G_1657523	5926	005926G	1657523	27	-0.015	0.042	-0.094	21	chr1	26000001	27000000
WE-001	00012	005926G_184804	5926	005926G	184804	27	-0.063	0.041	-0.409	31	chr1	26000001	27000000
WE-001	00012	005926G_194253	5926	005926G	194253	27	0.141	0.119	0.912	10	chr1	26000001	27000000
WE-001	00012	005926G_1946729	5926	005926G	1946729	27	0.087	0.041	0.563	28	chr1	26000001	27000000
WE-001	00012	005926G_2234341	5926	005926G	2234341	27	0.029	0.027	0.189	17	chr1	26000001	27000000
WE-001	00012	005926G_2327804	5926	005926G	2327804	27	-0.186	-0.172	-1.204	22	chr1	26000001	27000000
WE-001	00012	005926G_2626970	5926	005926G	2626970	27	0.02	-0.009	0.129	3	chr1	26000001	27000000
WE-001	00012	005926G_2733375	5926	005926G	2733375	27	0.447	0.412	2.895	27	chr1	26000001	27000000
WE-001	00012	005926G_2961237	5926	005926G	2961237	27	0.9	0.763	5.831	20	chr1	26000001	27000000
WE-001	00012	005926G_642456	5926	005926G	642456	27	0.378	0.425	2.446	26	chr1	26000001	27000000
WE-001	00012	005926G_654286	5926	005926G	654286	27	0.467	0.484	3.026	28	chr1	26000001	27000000
WE-001	00012	005926G_840609	5926	005926G	840609	27	-0.087	-0.155	-0.565	17	chr1	26000001	27000000
WE-001	00012	005926G_969076	5926	005926G	969076	27	0.138	0.101	0.892	19	chr1	26000001	27000000
WE-001	00012	005926H_1048347	5926	005926H	1048347	27	-0.068	0.025	-0.442	3	chr1	26000001	27000000
WE-001	00012	005926H_1054980	5926	005926H	1054980	27	0.171	0.097	1.106	34	chr1	26000001	27000000
WE-001	00012	005926H_1057671	5926	005926H	1057671	27	-0.061	0.046	-0.395	29	chr1	26000001	27000000
WE-001	00012	005926H_1060603	5926	005926H	1060603	27	-0.046	-0.135	-0.296	21	chr1	26000001	27000000
WE-001	00012	005926H_1164192	5926	005926H	1164192	27	0.208	0.004	1.348	22	chr1	26000001	27000000
WE-001	00012	005926H_1192754	5926	005926H	1192754	27	-0.342	-0.337	-2.212	16	chr1	26000001	27000000
WE-001	00012	005926H_1307193	5926	005926H	1307193	27	-0.424	-0.048	-2.746	0	chr1	26000001	27000000
WE-001	00012	005926H_1354182	5926	005926H	1354182	27	-0.173	0.029	-1.119	1	chr1	26000001	27000000
WE-001	00012	005926H_1359154	5926	005926H	1359154	27	-0.024	-0.195	-0.152	12	chr1	26000001	27000000
WE-001	00012	005926H_185482	5926	005926H	185482	27	0.154	0.095	0.997	26	chr1	26000001	27000000
WE-001	00012	005926H_290015	5926	005926H	290015	27	0.074	0.031	0.476	22	chr1	26000001	27000000
WE-001	00012	005926H_31246	5926	005926H	31246	27	-0.041	0.069	-0.264	28	chr1	26000001	27000000
WE-001	00012	005926H_329299	5926	005926H	329299	27	-0.716	-0.606	-4.637	34	chr1	26000001	27000000
WE-001	00012	005926H_345089	5926	005926H	345089	27	0.129	-0.009	0.835	29	chr1	26000001	27000000
WE-001	00012	005926H_347188	5926	005926H	347188	27	-0.057	0.039	-0.368	24	chr1	26000001	27000000
WE-001	00012	005926H_348084	5926	005926H	348084	27	0.07	0.033	0.451	28	chr1	26000001	27000000
WE-001	00012	005926H_428891	5926	005926H	428891	27	-0.115	-0.085	-0.743	16	chr1	26000001	27000000
WE-001	00012	005926H_431720	5926	005926H	431720	27	0.098	0.073	0.632	11	chr1	26000001	27000000
WE-001	00012	005926H_433522	5926	005926H	433522	27	0.415	0.395	2.685	25	chr1	26000001	27000000
WE-001	00012	005926H_477721	5926	005926H	477721	27	-0.01	-0.047	-0.064	2	chr1	26000001	27000000
WE-001	00012	005926H_522999	5926	005926H	522999	27	0.121	0.064	0.784	27	chr1	26000001	27000000
WE-001	00012	005926H_543201	5926	005926H	543201	27	0.004	0.091	0.024	26	chr1	26000001	27000000
WE-001	00012	005926H_552591	5926	005926H	552591	27	0.06	0.093	0.388	27	chr1	26000001	27000000
WE-001	00012	005926H_55327	5926	005926H	55327	27	0.181	-0.025	1.173	30	chr1	26000001	27000000
WE-001	00012	005926H_638370	5926	005926H	638370	27	0.018	0.011	0.117	5	chr1	26000001	27000000
WE-001	00012	005926H_757804	5926	005926H	757804	27	-0.126	-0.016	-0.818	14	chr1	26000001	27000000
WE-001	00012	005926H_791314	5926	005926H	791314	27	0.169	0.097	1.095	30	chr1	26000001	27000000
WE-001	00012	005926H_82992	5926	005926H	82992	27	-0.093	-0.19	-0.599	25	chr1	26000001	27000000
WE-001	00012	005926H_949797	5926	005926H	949797	27	-0.108	0.049	-0.701	30	chr1	26000001	27000000
WE-001	00012	005926H_972834	5926	005926H	972834	27	-0.115	0.049	-0.746	28	chr1	26000001	27000000
WE-001	00012	005926H_974474	5926	005926H	974474	27	-0.108	0.032	-0.697	30	chr1	26000001	27000000
WE-001	00012	005926H_991893	5926	005926H	991893	27	0.125	0.104	0.808	29	chr1	26000001	27000000
WE-001	00012	005926G_1099216	5926	005926G	1099216	28	-0.139	-0.306	-1.545	18	chr1	27000001	28000000
WE-001	00012	005926G_1204289	5926	005926G	1204289	28	-0.025	0.048	-0.28	21	chr1	27000001	28000000
WE-001	00012	005926G_1322764	5926	005926G	1322764	28	0.029	0.074	0.318	20	chr1	27000001	28000000
WE-001	00012	005926G_1656990	5926	005926G	1656990	28	-0.159	0.001	-1.768	23	chr1	27000001	28000000
WE-001	00012	005926G_1657523	5926	005926G	1657523	28	-0.02	0.042	-0.218	21	chr1	27000001	28000000
WE-001	00012	005926G_184804	5926	005926G	184804	28	-0.069	0.041	-0.769	31	chr1	27000001	28000000
WE-001	00012	005926G_194253	5926	005926G	194253	28	0.126	0.119	1.398	10	chr1	27000001	28000000
WE-001	00012	005926G_1946729	5926	005926G	1946729	28	0.066	0.041	0.731	28	chr1	27000001	28000000
WE-001	00012	005926G_2234341	5926	005926G	2234341	28	-0.267	0.027	-2.964	17	chr1	27000001	28000000
WE-001	00012	005926G_2327804	5926	005926G	2327804	28	-0.574	-0.172	-6.368	22	chr1	27000001	28000000
WE-001	00012	005926G_2626970	5926	005926G	2626970	28	0.138	-0.009	1.527	3	chr1	27000001	28000000
WE-001	00012	005926G_2733375	5926	005926G	2733375	28	0.458	0.412	5.082	27	chr1	27000001	28000000
WE-001	00012	005926G_2961237	5926	005926G	2961237	28	0.599	0.763	6.64	20	chr1	27000001	28000000
WE-001	00012	005926G_642456	5926	005926G	642456	28	0.362	0.425	4.015	26	chr1	27000001	28000000
WE-001	00012	005926G_654286	5926	005926G	654286	28	0.444	0.484	4.925	28	chr1	27000001	28000000
WE-001	00012	005926G_840609	5926	005926G	840609	28	-0.181	-0.155	-2.01	17	chr1	27000001	28000000
WE-001	00012	005926G_969076	5926	005926G	969076	28	0.213	0.101	2.36	19	chr1	27000001	28000000
WE-001	00012	005926H_1048347	5926	005926H	1048347	28	-0.031	0.025	-0.345	3	chr1	27000001	28000000
WE-001	00012	005926H_1054980	5926	005926H	1054980	28	0.125	0.097	1.388	34	chr1	27000001	28000000
WE-001	00012	005926H_1057671	5926	005926H	1057671	28	0.032	0.046	0.36	29	chr1	27000001	28000000
WE-001	00012	005926H_1060603	5926	005926H	1060603	28	-0.293	-0.135	-3.246	21	chr1	27000001	28000000
WE-001	00012	005926H_1164192	5926	005926H	1164192	28	0.1	0.004	1.107	22	chr1	27000001	28000000
WE-001	00012	005926H_1192754	5926	005926H	1192754	28	-0.142	-0.337	-1.575	16	chr1	27000001	28000000
WE-001	00012	005926H_1307193	5926	005926H	1307193	28	0.106	-0.048	1.177	0	chr1	27000001	28000000
WE-001	00012	005926H_1354182	5926	005926H	1354182	28	0.192	0.029	2.129	1	chr1	27000001	28000000
WE-001	00012	005926H_1359154	5926	005926H	1359154	28	-0.136	-0.195	-1.512	12	chr1	27000001	28000000
WE-001	00012	005926H_185482	5926	005926H	185482	28	0.181	0.095	2.008	26	chr1	27000001	28000000
WE-001	00012	005926H_290015	5926	005926H	290015	28	0.089	0.031	0.987	22	chr1	27000001	28000000
WE-001	00012	005926H_31246	5926	005926H	31246	28	0.063	0.069	0.703	28	chr1	27000001	28000000
WE-001	00012	005926H_329299	5926	005926H	329299	28	-0.96	-0.606	-10.642	34	chr1	27000001	28000000
WE-001	00012	005926H_345089	5926	005926H	345089	28	-0.085	-0.009	-0.946	29	chr1	27000001	28000000
WE-001	00012	005926H_347188	5926	005926H	347188	28	-0.068	0.039	-0.752	24	chr1	27000001	28000000
WE-001	00012	005926H_348084	5926	005926H	348084	28	-0.052	0.033	-0.582	28	chr1	27000001	28000000
WE-001	00012	005926H_428891	5926	005926H	428891	28	-0.029	-0.085	-0.321	16	chr1	27000001	28000000
WE-001	00012	005926H_431720	5926	005926H	431720	28	0.083	0.073	0.926	11	chr1	27000001	28000000
WE-001	00012	005926H_433522	5926	005926H	433522	28	0.404	0.395	4.485	25	chr1	27000001	28000000
WE-001	00012	005926H_477721	5926	005926H	477721	28	-0.019	-0.047	-0.208	2	chr1	27000001	28000000
WE-001	00012	005926H_522999	5926	005926H	522999	28	0.042	0.064	0.465	27	chr1	27000001	28000000
WE-001	00012	005926H_543201	5926	005926H	543201	28	0.386	0.091	4.276	26	chr1	27000001	28000000
WE-001	00012	005926H_552591	5926	005926H	552591	28	-0.013	0.093	-0.139	27	chr1	27000001	28000000
WE-001	00012	005926H_55327	5926	005926H	55327	28	-0.064	-0.025	-0.713	30	chr1	27000001	28000000
WE-001	00012	005926H_638370	5926	005926H	638370	28	-0.097	0.011	-1.078	5	chr1	27000001	28000000
WE-001	00012	005926H_757804	5926	005926H	757804	28	-0.018	-0.016	-0.196	14	chr1	27000001	28000000
WE-001	00012	005926H_791314	5926	005926H	791314	28	0.196	0.097	2.169	30	chr1	27000001	28000000
WE-001	00012	005926H_82992	5926	005926H	82992	28	-0.113	-0.19	-1.257	25	chr1	27000001	28000000
WE-001	00012	005926H_949797	5926	005926H	949797	28	0.075	0.049	0.834	30	chr1	27000001	28000000
WE-001	00012	005926H_972834	5926	005926H	972834	28	-0.125	0.049	-1.391	28	chr1	27000001	28000000
WE-001	00012	005926H_974474	5926	005926H	974474	28	0.054	0.032	0.604	30	chr1	27000001	28000000
WE-001	00012	005926H_991893	5926	005926H	991893	28	0.097	0.104	1.074	29	chr1	27000001	28000000
WE-001	00012	005926G_1099216	5926	005926G	1099216	29	-0.245	-0.306	-1.533	18	chr1	28000001	29000000
WE-001	00012	005926G_1204289	5926	005926G	1204289	29	0.197	0.048	1.231	21	chr1	28000001	29000000
WE-001	00012	005926G_1322764	5926	005926G	1322764	29	0.129	0.074	0.806	20	chr1	28000001	29000000
WE-001	00012	005926G_1656990	5926	005926G	1656990	29	0.234	0.001	1.461	23	chr1	28000001	29000000
WE-001	00012	005926G_1657523	5926	005926G	1657523	29	0.232	0.042	1.45	21	chr1	28000001	29000000
WE-001	00012	005926G_184804	5926	005926G	184804	29	-0.041	0.041	-0.257	31	chr1	28000001	29000000
WE-001	00012	005926G_194253	5926	005926G	194253	29	0.25	0.119	1.562	10	chr1	28000001	29000000
WE-001	00012	005926G_1946729	5926	005926G	1946729	29	0.215	0.041	1.342	28	chr1	28000001	29000000
WE-001	00012	005926G_2234341	5926	005926G	2234341	29	-0.089	0.027	-0.558	17	chr1	28000001	29000000
WE-001	00012	005926G_2327804	5926	005926G	2327804	29	0.069	-0.172	0.431	22	chr1	28000001	29000000
WE-001	00012	005926G_2626970	5926	005926G	2626970	29	0.261	-0.009	1.632	3	chr1	28000001	29000000
WE-001	00012	005926G_2733375	5926	005926G	2733375	29	0.678	0.412	4.237	27	chr1	28000001	29000000
WE-001	00012	005926G_2961237	5926	005926G	2961237	29	0.927	0.763	5.798	20	chr1	28000001	29000000
WE-001	00012	005926G_642456	5926	005926G	642456	29	0.529	0.425	3.306	26	chr1	28000001	29000000
WE-001	00012	005926G_654286	5926	005926G	654286	29	0.7	0.484	4.375	28	chr1	28000001	29000000
WE-001	00012	005926G_840609	5926	005926G	840609	29	0.223	-0.155	1.396	17	chr1	28000001	29000000
WE-001	00012	005926G_969076	5926	005926G	969076	29	0.334	0.101	2.089	19	chr1	28000001	29000000
WE-001	00012	005926H_1048347	5926	005926H	1048347	29	0.062	0.025	0.389	3	chr1	28000001	29000000
WE-001	00012	005926H_1054980	5926	005926H	1054980	29	0.063	0.097	0.391	34	chr1	28000001	29000000
WE-001	00012	005926H_1057671	5926	005926H	1057671	29	0.106	0.046	0.66	29	chr1	28000001	29000000
WE-001	00012	005926H_1060603	5926	005926H	1060603	29	-0.12	-0.135	-0.748	21	chr1	28000001	29000000
WE-001	00012	005926H_1164192	5926	005926H	1164192	29	0.205	0.004	1.282	22	chr1	28000001	29000000
WE-001	00012	005926H_1192754	5926	005926H	1192754	29	-0.451	-0.337	-2.819	16	chr1	28000001	29000000
WE-001	00012	005926H_1307193	5926	005926H	1307193	29	-0.64	-0.048	-3.998	0	chr1	28000001	29000000
WE-001	00012	005926H_1354182	5926	005926H	1354182	29	-0.05	0.029	-0.315	1	chr1	28000001	29000000
WE-001	00012	005926H_1359154	5926	005926H	1359154	29	-0.355	-0.195	-2.221	12	chr1	28000001	29000000
WE-001	00012	005926H_185482	5926	005926H	185482	29	0.18	0.095	1.123	26	chr1	28000001	29000000
WE-001	00012	005926H_290015	5926	005926H	290015	29	0.139	0.031	0.871	22	chr1	28000001	29000000
WE-001	00012	005926H_31246	5926	005926H	31246	29	0.109	0.069	0.685	28	chr1	28000001	29000000
WE-001	00012	005926H_329299	5926	005926H	329299	29	-0.548	-0.606	-3.424	34	chr1	28000001	29000000
WE-001	00012	005926H_345089	5926	005926H	345089	29	0.136	-0.009	0.848	29	chr1	28000001	29000000
WE-001	00012	005926H_347188	5926	005926H	347188	29	0.202	0.039	1.262	24	chr1	28000001	29000000
WE-001	00012	005926H_348084	5926	005926H	348084	29	0.091	0.033	0.57	28	chr1	28000001	29000000
WE-001	00012	005926H_428891	5926	005926H	428891	29	-0.088	-0.085	-0.553	16	chr1	28000001	29000000
WE-001	00012	005926H_431720	5926	005926H	431720	29	0.005	0.073	0.031	11	chr1	28000001	29000000
WE-001	00012	005926H_433522	5926	005926H	433522	29	0.433	0.395	2.704	25	chr1	28000001	29000000
WE-001	00012	005926H_477721	5926	005926H	477721	29	-0.015	-0.047	-0.094	2	chr1	28000001	29000000
WE-001	00012	005926H_522999	5926	005926H	522999	29	0.102	0.064	0.64	27	chr1	28000001	29000000
WE-001	00012	005926H_543201	5926	005926H	543201	29	0.223	0.091	1.392	26	chr1	28000001	29000000
WE-001	00012	005926H_552591	5926	005926H	552591	29	0.143	0.093	0.892	27	chr1	28000001	29000000
WE-001	00012	005926H_55327	5926	005926H	55327	29	0.111	-0.025	0.692	30	chr1	28000001	29000000
WE-001	00012	005926H_638370	5926	005926H	638370	29	0.019	0.011	0.116	5	chr1	28000001	29000000
WE-001	00012	005926H_757804	5926	005926H	757804	29	0.068	-0.016	0.423	14	chr1	28000001	29000000
WE-001	00012	005926H_791314	5926	005926H	791314	29	0.088	0.097	0.551	30	chr1	28000001	29000000
WE-001	00012	005926H_82992	5926	005926H	82992	29	-0.006	0.097	-0.036	25	chr1	28000001	29000000
WE-001	00012	005926H_949797	5926	005926H	949797	29	0.027	0.049	0.168	30	chr1	28000001	29000000
WE-001	00012	005926H_972834	5926	005926H	972834	29	-0.057	0.049	-0.354	28	chr1	28000001	29000000
WE-001	00012	005926H_974474	5926	005926H	974474	29	-0.036	0.032	-0.224	30	chr1	28000001	29000000
WE-001	00012	005926H_991893	5926	005926H	991893	29	0.072	0.104	0.447	29	chr1	28000001	29000000
WE-001	00012	005926G_1099216	5926	005926G	1099216	30	-0.073	-0.306	-0.572	18	chr1	29000001	30000000
WE-001	00012	005926G_1204289	5926	005926G	1204289	30	0.318	0.048	2.476	21	chr1	29000001	30000000
WE-001	00012	005926G_1322764	5926	005926G	1322764	30	0.214	0.074	1.671	20	chr1	29000001	30000000
WE-001	00012	005926G_1656990	5926	005926G	1656990	30	-0.026	0.001	-0.205	23	chr1	29000001	30000000
WE-001	00012	005926G_1657523	5926	005926G	1657523	30	0.181	0.042	1.409	21	chr1	29000001	30000000
WE-001	00012	005926G_184804	5926	005926G	184804	30	0.151	0.041	1.177	31	chr1	29000001	30000000
WE-001	00012	005926G_194253	5926	005926G	194253	30	0.37	0.119	2.884	10	chr1	29000001	30000000
WE-001	00012	005926G_1946729	5926	005926G	1946729	30	0.302	0.041	2.353	28	chr1	29000001	30000000
WE-001	00012	005926G_2234341	5926	005926G	2234341	30	0.052	0.027	0.406	17	chr1	29000001	30000000
WE-001	00012	005926G_2327804	5926	005926G	2327804	30	0.077	-0.172	0.601	22	chr1	29000001	30000000
WE-001	00012	005926G_2626970	5926	005926G	2626970	30	0.161	-0.009	1.256	3	chr1	29000001	30000000
WE-001	00012	005926G_2733375	5926	005926G	2733375	30	0.361	0.412	2.816	27	chr1	29000001	30000000
WE-001	00012	005926G_2961237	5926	005926G	2961237	30	0.477	0.763	3.717	20	chr1	29000001	30000000
WE-001	00012	005926G_642456	5926	005926G	642456	30	0.351	0.425	2.733	26	chr1	29000001	30000000
WE-001	00012	005926G_654286	5926	005926G	654286	30	0.538	0.484	4.194	28	chr1	29000001	30000000
WE-001	00012	005926G_840609	5926	005926G	840609	30	-0.31	-0.155	-2.417	17	chr1	29000001	30000000
WE-001	00012	005926G_969076	5926	005926G	969076	30	0.181	0.101	1.409	19	chr1	29000001	30000000
WE-001	00012	005926H_1048347	5926	005926H	1048347	30	-0.017	0.025	-0.129	3	chr1	29000001	30000000
WE-001	00012	005926H_1054980	5926	005926H	1054980	30	0.254	0.097	1.981	34	chr1	29000001	30000000
WE-001	00012	005926H_1057671	5926	005926H	1057671	30	0.152	0.046	1.185	29	chr1	29000001	30000000
WE-001	00012	005926H_1060603	5926	005926H	1060603	30	-0.248	-0.135	-1.932	21	chr1	29000001	30000000
WE-001	00012	005926H_1164192	5926	005926H	1164192	30	0.303	0.004	2.364	22	chr1	29000001	30000000
WE-001	00012	005926H_1192754	5926	005926H	1192754	30	-0.629	-0.337	-4.899	16	chr1	29000001	30000000
WE-001	00012	005926H_1307193	5926	005926H	1307193	30	0.14	-0.048	1.089	0	chr1	29000001	30000000
WE-001	00012	005926H_1354182	5926	005926H	1354182	30	-0.224	0.029	-1.743	1	chr1	29000001	30000000
WE-001	00012	005926H_1359154	5926	005926H	1359154	30	0.07	-0.004	0.545	12	chr1	29000001	30000000
WE-001	00012	005926H_185482	5926	005926H	185482	30	0.383	0.095	2.983	26	chr1	29000001	30000000
WE-001	00012	005926H_290015	5926	005926H	290015	30	-0.061	0.031	-0.472	22	chr1	29000001	30000000
WE-001	00012	005926H_31246	5926	005926H	31246	30	0.047	0.069	0.369	28	chr1	29000001	30000000
WE-001	00012	005926H_329299	5926	005926H	329299	30	-0.669	-0.606	-5.212	34	chr1	29000001	30000000
WE-001	00012	005926H_345089	5926	005926H	345089	30	0.321	-0.009	2.503	29	chr1	29000001	30000000
WE-001	00012	005926H_347188	5926	005926H	347188	30	0.087	0.039	0.678	24	chr1	29000001	30000000
WE-001	00012	005926H_348084	5926	005926H	348084	30	0.156	0.033	1.213	28	chr1	29000001	30000000
WE-001	00012	005926H_428891	5926	005926H	428891	30	0.007	-0.085	0.058	16	chr1	29000001	30000000
WE-001	00012	005926H_431720	5926	005926H	431720	30	0.095	0.073	0.739	11	chr1	29000001	30000000
WE-001	00012	005926H_433522	5926	005926H	433522	30	0.673	0.395	5.242	25	chr1	29000001	30000000
WE-001	00012	005926H_477721	5926	005926H	477721	30	0.018	-0.047	0.141	2	chr1	29000001	30000000
WE-001	00012	005926H_522999	5926	005926H	522999	30	0.194	0.064	1.511	27	chr1	29000001	30000000
WE-001	00012	005926H_543201	5926	005926H	543201	30	0.186	0.091	1.448	26	chr1	29000001	30000000
WE-001	00012	005926H_552591	5926	005926H	552591	30	0.239	0.093	1.864	27	chr1	29000001	30000000
WE-001	00012	005926H_55327	5926	005926H	55327	30	0.161	-0.025	1.251	30	chr1	29000001	30000000
WE-001	00012	005926H_638370	5926	005926H	638370	30	0.098	0.011	0.76	5	chr1	29000001	30000000
WE-001	00012	005926H_757804	5926	005926H	757804	30	0.142	-0.016	1.105	14	chr1	29000001	30000000
WE-001	00012	005926H_791314	5926	005926H	791314	30	0.276	0.097	2.154	30	chr1	29000001	30000000
WE-001	00012	005926H_82992	5926	005926H	82992	30	0.291	0.097	2.27	25	chr1	29000001	30000000
WE-001	00012	005926H_949797	5926	005926H	949797	30	0.382	0.049	2.975	30	chr1	29000001	30000000
WE-001	00012	005926H_972834	5926	005926H	972834	30	0.075	0.049	0.585	28	chr1	29000001	30000000
WE-001	00012	005926H_974474	5926	005926H	974474	30	0.167	0.032	1.305	30	chr1	29000001	30000000
WE-001	00012	005926H_991893	5926	005926H	991893	30	0.248	0.104	1.934	29	chr1	29000001	30000000
WE-001	00012	005926G_1099216	5926	005926G	1099216	31	-0.338	-0.306	-2.279	18	chr1	30000001	31000000
WE-001	00012	005926G_1204289	5926	005926G	1204289	31	-0.413	0.048	-2.786	21	chr1	30000001	31000000
WE-001	00012	005926G_1322764	5926	005926G	1322764	31	-0.235	0.074	-1.582	20	chr1	30000001	31000000
WE-001	00012	005926G_1656990	5926	005926G	1656990	31	-0.154	0.001	-1.039	23	chr1	30000001	31000000
WE-001	00012	005926G_1657523	5926	005926G	1657523	31	0.073	0.042	0.494	21	chr1	30000001	31000000
WE-001	00012	005926G_184804	5926	005926G	184804	31	0.183	0.041	1.232	31	chr1	30000001	31000000
WE-001	00012	005926G_194253	5926	005926G	194253	31	-0.234	0.119	-1.58	10	chr1	30000001	31000000
WE-001	00012	005926G_1946729	5926	005926G	1946729	31	-0.066	0.041	-0.448	28	chr1	30000001	31000000
WE-001	00012	005926G_2234341	5926	005926G	2234341	31	0.197	0.027	1.328	17	chr1	30000001	31000000
WE-001	00012	005926G_2327804	5926	005926G	2327804	31	0.183	-0.172	1.232	22	chr1	30000001	31000000
WE-001	00012	005926G_2626970	5926	005926G	2626970	31	-0.21	-0.009	-1.415	3	chr1	30000001	31000000
WE-001	00012	005926G_2733375	5926	005926G	2733375	31	0.164	0.412	1.103	27	chr1	30000001	31000000
WE-001	00012	005926G_2961237	5926	005926G	2961237	31	0.49	0.763	3.302	20	chr1	30000001	31000000
WE-001	00012	005926G_642456	5926	005926G	642456	31	0.136	0.425	0.914	26	chr1	30000001	31000000
WE-001	00012	005926G_654286	5926	005926G	654286	31	0.344	0.484	2.322	28	chr1	30000001	31000000
WE-001	00012	005926G_840609	5926	005926G	840609	31	-0.28	-0.155	-1.888	17	chr1	30000001	31000000
WE-001	00012	005926G_969076	5926	005926G	969076	31	0.21	0.101	1.418	19	chr1	30000001	31000000
WE-001	00012	005926H_1048347	5926	005926H	1048347	31	-0.019	0.025	-0.128	3	chr1	30000001	31000000
WE-001	00012	005926H_1054980	5926	005926H	1054980	31	0.105	0.097	0.705	34	chr1	30000001	31000000
WE-001	00012	005926H_1057671	5926	005926H	1057671	31	0.022	0.046	0.151	29	chr1	30000001	31000000
WE-001	00012	005926H_1060603	5926	005926H	1060603	31	-0.238	-0.135	-1.605	21	chr1	30000001	31000000
WE-001	00012	005926H_1164192	5926	005926H	1164192	31	0.196	0.004	1.324	22	chr1	30000001	31000000
WE-001	00012	005926H_1192754	5926	005926H	1192754	31	-0.115	-0.337	-0.773	16	chr1	30000001	31000000
WE-001	00012	005926H_1307193	5926	005926H	1307193	31	0.375	-0.048	2.528	0	chr1	30000001	31000000
WE-001	00012	005926H_1354182	5926	005926H	1354182	31	-0.198	0.029	-1.334	1	chr1	30000001	31000000
WE-001	00012	005926H_1359154	5926	005926H	1359154	31	0.007	-0.004	0.047	12	chr1	30000001	31000000
WE-001	00012	005926H_185482	5926	005926H	185482	31	0.139	0.095	0.938	26	chr1	30000001	31000000
WE-001	00012	005926H_290015	5926	005926H	290015	31	-0.153	0.031	-1.035	22	chr1	30000001	31000000
WE-001	00012	005926H_31246	5926	005926H	31246	31	-0.002	0.069	-0.012	28	chr1	30000001	31000000
WE-001	00012	005926H_329299	5926	005926H	329299	31	-0.215	-0.606	-1.446	34	chr1	30000001	31000000
WE-001	00012	005926H_345089	5926	005926H	345089	31	0.101	-0.009	0.682	29	chr1	30000001	31000000
WE-001	00012	005926H_347188	5926	005926H	347188	31	-0.049	0.039	-0.333	24	chr1	30000001	31000000
WE-001	00012	005926H_348084	5926	005926H	348084	31	-0.037	0.033	-0.252	28	chr1	30000001	31000000
WE-001	00012	005926H_428891	5926	005926H	428891	31	-0.111	-0.085	-0.748	16	chr1	30000001	31000000
WE-001	00012	005926H_431720	5926	005926H	431720	31	0.055	0.073	0.372	11	chr1	30000001	31000000
WE-001	00012	005926H_433522	5926	005926H	433522	31	0.378	0.395	2.547	25	chr1	30000001	31000000
WE-001	00012	005926H_477721	5926	005926H	477721	31	-0.078	-0.047	-0.524	2	chr1	30000001	31000000
WE-001	00012	005926H_522999	5926	005926H	522999	31	0.197	0.064	1.331	27	chr1	30000001	31000000
WE-001	00012	005926H_543201	5926	005926H	543201	31	-0.335	0.091	-2.256	26	chr1	30000001	31000000
WE-001	00012	005926H_552591	5926	005926H	552591	31	0.179	0.093	1.206	27	chr1	30000001	31000000
WE-001	00012	005926H_55327	5926	005926H	55327	31	-0.087	-0.025	-0.585	30	chr1	30000001	31000000
WE-001	00012	005926H_638370	5926	005926H	638370	31	-0.054	0.011	-0.366	5	chr1	30000001	31000000
WE-001	00012	005926H_757804	5926	005926H	757804	31	-0.027	-0.016	-0.181	14	chr1	30000001	31000000
WE-001	00012	005926H_791314	5926	005926H	791314	31	0.003	0.097	0.018	30	chr1	30000001	31000000
WE-001	00012	005926H_82992	5926	005926H	82992	31	0.032	0.097	0.215	25	chr1	30000001	31000000
WE-001	00012	005926H_949797	5926	005926H	949797	31	-0.087	0.049	-0.583	30	chr1	30000001	31000000
WE-001	00012	005926H_972834	5926	005926H	972834	31	0.037	0.049	0.246	28	chr1	30000001	31000000
WE-001	00012	005926H_974474	5926	005926H	974474	31	-0.118	0.032	-0.798	30	chr1	30000001	31000000
WE-001	00012	005926H_991893	5926	005926H	991893	31	-0.013	0.104	-0.09	29	chr1	30000001	31000000
WE-001	00012	005926G_1099216	5926	005926G	1099216	32	-0.289	-0.306	-2.101	18	chr1	31000001	32000000
WE-001	00012	005926G_1204289	5926	005926G	1204289	32	-0.228	0.048	-1.659	21	chr1	31000001	32000000
WE-001	00012	005926G_1322764	5926	005926G	1322764	32	0.248	0.074	1.807	20	chr1	31000001	32000000
WE-001	00012	005926G_1656990	5926	005926G	1656990	32	0.04	0.001	0.289	23	chr1	31000001	32000000
WE-001	00012	005926G_1657523	5926	005926G	1657523	32	-0.068	0.042	-0.498	21	chr1	31000001	32000000
WE-001	00012	005926G_184804	5926	005926G	184804	32	0.054	0.041	0.396	31	chr1	31000001	32000000
WE-001	00012	005926G_194253	5926	005926G	194253	32	0.016	0.119	0.114	10	chr1	31000001	32000000
WE-001	00012	005926G_1946729	5926	005926G	1946729	32	0.084	0.041	0.61	28	chr1	31000001	32000000
WE-001	00012	005926G_2234341	5926	005926G	2234341	32	0.135	0.027	0.986	17	chr1	31000001	32000000
WE-001	00012	005926G_2327804	5926	005926G	2327804	32	-0.117	-0.172	-0.854	22	chr1	31000001	32000000
WE-001	00012	005926G_2626970	5926	005926G	2626970	32	0.17	-0.009	1.24	3	chr1	31000001	32000000
WE-001	00012	005926G_2733375	5926	005926G	2733375	32	0.353	0.412	2.573	27	chr1	31000001	32000000
WE-001	00012	005926G_2961237	5926	005926G	2961237	32	1.087	0.763	7.916	20	chr1	31000001	32000000
WE-001	00012	005926G_642456	5926	005926G	642456	32	0.547	0.425	3.983	26	chr1	31000001	32000000
WE-001	00012	005926G_654286	5926	005926G	654286	32	0.631	0.484	4.595	28	chr1	31000001	32000000
WE-001	00012	005926G_840609	5926	005926G	840609	32	-0.144	-0.155	-1.051	17	chr1	31000001	32000000
WE-001	00012	005926G_969076	5926	005926G	969076	32	-0.032	0.101	-0.229	19	chr1	31000001	32000000
WE-001	00012	005926H_1048347	5926	005926H	1048347	32	-0.041	0.025	-0.296	3	chr1	31000001	32000000
WE-001	00012	005926H_1054980	5926	005926H	1054980	32	0.104	0.097	0.757	34	chr1	31000001	32000000
WE-001	00012	005926H_1057671	5926	005926H	1057671	32	0.167	0.046	1.212	29	chr1	31000001	32000000
WE-001	00012	005926H_1060603	5926	005926H	1060603	32	-0.114	-0.135	-0.829	21	chr1	31000001	32000000
WE-001	00012	005926H_1164192	5926	005926H	1164192	32	0.077	0.004	0.563	22	chr1	31000001	32000000
WE-001	00012	005926H_1192754	5926	005926H	1192754	32	-0.111	-0.337	-0.808	16	chr1	31000001	32000000
WE-001	00012	005926H_1307193	5926	005926H	1307193	32	-0.408	-0.048	-2.969	0	chr1	31000001	32000000
WE-001	00012	005926H_1354182	5926	005926H	1354182	32	-0.046	0.029	-0.335	1	chr1	31000001	32000000
WE-001	00012	005926H_1359154	5926	005926H	1359154	32	-0.04	-0.004	-0.29	12	chr1	31000001	32000000
WE-001	00012	005926H_185482	5926	005926H	185482	32	0.009	0.095	0.068	26	chr1	31000001	32000000
WE-001	00012	005926H_290015	5926	005926H	290015	32	0.031	0.031	0.227	22	chr1	31000001	32000000
WE-001	00012	005926H_31246	5926	005926H	31246	32	0.012	0.069	0.087	28	chr1	31000001	32000000
WE-001	00012	005926H_329299	5926	005926H	329299	32	-0.396	-0.606	-2.879	34	chr1	31000001	32000000
WE-001	00012	005926H_345089	5926	005926H	345089	32	0.057	-0.009	0.416	29	chr1	31000001	32000000
WE-001	00012	005926H_347188	5926	005926H	347188	32	0.131	0.039	0.95	24	chr1	31000001	32000000
WE-001	00012	005926H_348084	5926	005926H	348084	32	-0.16	0.033	-1.168	28	chr1	31000001	32000000
WE-001	00012	005926H_428891	5926	005926H	428891	32	-0.165	-0.085	-1.204	16	chr1	31000001	32000000
WE-001	00012	005926H_431720	5926	005926H	431720	32	-0.05	0.073	-0.364	11	chr1	31000001	32000000
WE-001	00012	005926H_433522	5926	005926H	433522	32	0.185	0.395	1.345	25	chr1	31000001	32000000
WE-001	00012	005926H_477721	5926	005926H	477721	32	-0.133	-0.047	-0.972	2	chr1	31000001	32000000
WE-001	00012	005926H_522999	5926	005926H	522999	32	0.125	0.064	0.913	27	chr1	31000001	32000000
WE-001	00012	005926H_543201	5926	005926H	543201	32	0.035	0.091	0.252	26	chr1	31000001	32000000
WE-001	00012	005926H_552591	5926	005926H	552591	32	0.121	0.093	0.879	27	chr1	31000001	32000000
WE-001	00012	005926H_55327	5926	005926H	55327	32	0.02	-0.025	0.146	30	chr1	31000001	32000000
WE-001	00012	005926H_638370	5926	005926H	638370	32	-0.109	0.011	-0.791	5	chr1	31000001	32000000
WE-001	00012	005926H_757804	5926	005926H	757804	32	0.112	-0.016	0.818	14	chr1	31000001	32000000
WE-001	00012	005926H_791314	5926	005926H	791314	32	-0.04	0.097	-0.294	30	chr1	31000001	32000000
WE-001	00012	005926H_82992	5926	005926H	82992	32	0.032	0.097	0.231	25	chr1	31000001	32000000
WE-001	00012	005926H_949797	5926	005926H	949797	32	0.105	0.049	0.767	30	chr1	31000001	32000000
WE-001	00012	005926H_972834	5926	005926H	972834	32	0.001	0.049	0.009	28	chr1	31000001	32000000
WE-001	00012	005926H_974474	5926	005926H	974474	32	0.067	0.032	0.485	30	chr1	31000001	32000000
WE-001	00012	005926H_991893	5926	005926H	991893	32	0.075	0.104	0.548	29	chr1	31000001	32000000
WE-001	00012	005926G_1099216	5926	005926G	1099216	33	-0.341	-0.306	-3.135	18	chr1	32000001	33000000
WE-001	00012	005926G_1204289	5926	005926G	1204289	33	0.342	0.048	3.146	21	chr1	32000001	33000000
WE-001	00012	005926G_1322764	5926	005926G	1322764	33	0.115	0.074	1.054	20	chr1	32000001	33000000
WE-001	00012	005926G_1656990	5926	005926G	1656990	33	0.265	0.001	2.435	23	chr1	32000001	33000000
WE-001	00012	005926G_1657523	5926	005926G	1657523	33	0.139	0.042	1.28	21	chr1	32000001	33000000
WE-001	00012	005926G_184804	5926	005926G	184804	33	0.051	0.041	0.47	31	chr1	32000001	33000000
WE-001	00012	005926G_194253	5926	005926G	194253	33	0.373	0.119	3.427	10	chr1	32000001	33000000
WE-001	00012	005926G_1946729	5926	005926G	1946729	33	0.228	0.041	2.093	28	chr1	32000001	33000000
WE-001	00012	005926G_2234341	5926	005926G	2234341	33	0.061	0.027	0.563	17	chr1	32000001	33000000
WE-001	00012	005926G_2327804	5926	005926G	2327804	33	0.099	-0.172	0.907	22	chr1	32000001	33000000
WE-001	00012	005926G_2626970	5926	005926G	2626970	33	0.124	-0.009	1.139	3	chr1	32000001	33000000
WE-001	00012	005926G_2733375	5926	005926G	2733375	33	0.524	0.412	4.818	27	chr1	32000001	33000000
WE-001	00012	005926G_2961237	5926	005926G	2961237	33	0.689	0.763	6.331	20	chr1	32000001	33000000
WE-001	00012	005926G_642456	5926	005926G	642456	33	0.641	0.425	5.894	26	chr1	32000001	33000000
WE-001	00012	005926G_654286	5926	005926G	654286	33	0.607	0.484	5.583	28	chr1	32000001	33000000
WE-001	00012	005926G_840609	5926	005926G	840609	33	-0.222	-0.155	-2.041	17	chr1	32000001	33000000
WE-001	00012	005926G_969076	5926	005926G	969076	33	0.21	0.101	1.928	19	chr1	32000001	33000000
WE-001	00012	005926H_1048347	5926	005926H	1048347	33	-0.143	0.025	-1.312	3	chr1	32000001	33000000
WE-001	00012	005926H_1054980	5926	005926H	1054980	33	0.215	0.097	1.979	34	chr1	32000001	33000000
WE-001	00012	005926H_1057671	5926	005926H	1057671	33	-0.025	0.046	-0.228	29	chr1	32000001	33000000
WE-001	00012	005926H_1060603	5926	005926H	1060603	33	0.0	-0.135	0.003	21	chr1	32000001	33000000
WE-001	00012	005926H_1164192	5926	005926H	1164192	33	0.268	0.004	2.463	22	chr1	32000001	33000000
WE-001	00012	005926H_1192754	5926	005926H	1192754	33	-0.882	-0.337	-8.111	16	chr1	32000001	33000000
WE-001	00012	005926H_1307193	5926	005926H	1307193	33	-0.311	-0.048	-2.858	0	chr1	32000001	33000000
WE-001	00012	005926H_1354182	5926	005926H	1354182	33	0.433	0.029	3.979	1	chr1	32000001	33000000
WE-001	00012	005926H_1359154	5926	005926H	1359154	33	-0.197	-0.004	-1.811	12	chr1	32000001	33000000
WE-001	00012	005926H_185482	5926	005926H	185482	33	0.14	0.095	1.291	26	chr1	32000001	33000000
WE-001	00012	005926H_290015	5926	005926H	290015	33	0.194	0.031	1.785	22	chr1	32000001	33000000
WE-001	00012	005926H_31246	5926	005926H	31246	33	0.188	0.069	1.727	28	chr1	32000001	33000000
WE-001	00012	005926H_329299	5926	005926H	329299	33	-0.849	-0.606	-7.806	34	chr1	32000001	33000000
WE-001	00012	005926H_345089	5926	005926H	345089	33	-0.11	-0.009	-1.008	29	chr1	32000001	33000000
WE-001	00012	005926H_347188	5926	005926H	347188	33	0.009	0.039	0.08	24	chr1	32000001	33000000
WE-001	00012	005926H_348084	5926	005926H	348084	33	0.093	0.033	0.859	28	chr1	32000001	33000000
WE-001	00012	005926H_428891	5926	005926H	428891	33	-0.121	-0.085	-1.111	16	chr1	32000001	33000000
WE-001	00012	005926H_431720	5926	005926H	431720	33	0.073	0.073	0.674	11	chr1	32000001	33000000
WE-001	00012	005926H_433522	5926	005926H	433522	33	0.408	0.395	3.748	25	chr1	32000001	33000000
WE-001	00012	005926H_477721	5926	005926H	477721	33	-0.189	-0.047	-1.741	2	chr1	32000001	33000000
WE-001	00012	005926H_522999	5926	005926H	522999	33	0.227	0.064	2.088	27	chr1	32000001	33000000
WE-001	00012	005926H_543201	5926	005926H	543201	33	-0.041	0.091	-0.375	26	chr1	32000001	33000000
WE-001	00012	005926H_552591	5926	005926H	552591	33	0.142	0.093	1.31	27	chr1	32000001	33000000
WE-001	00012	005926H_55327	5926	005926H	55327	33	0.147	-0.025	1.352	30	chr1	32000001	33000000
WE-001	00012	005926H_638370	5926	005926H	638370	33	-0.076	0.011	-0.698	5	chr1	32000001	33000000
WE-001	00012	005926H_757804	5926	005926H	757804	33	0.003	-0.016	0.026	14	chr1	32000001	33000000
WE-001	00012	005926H_791314	5926	005926H	791314	33	0.067	0.097	0.613	30	chr1	32000001	33000000
WE-001	00012	005926H_82992	5926	005926H	82992	33	0.113	0.097	1.035	25	chr1	32000001	33000000
WE-001	00012	005926H_949797	5926	005926H	949797	33	0.13	0.049	1.192	30	chr1	32000001	33000000
WE-001	00012	005926H_972834	5926	005926H	972834	33	-0.059	0.049	-0.546	28	chr1	32000001	33000000
WE-001	00012	005926H_974474	5926	005926H	974474	33	-0.116	0.032	-1.063	30	chr1	32000001	33000000
WE-001	00012	005926H_991893	5926	005926H	991893	33	0.02	0.104	0.183	29	chr1	32000001	33000000
WE-001	00012	005926G_1099216	5926	005926G	1099216	34	-0.173	-0.306	-1.793	18	chr1	33000001	34000000
WE-001	00012	005926G_1204289	5926	005926G	1204289	34	-0.007	0.048	-0.072	21	chr1	33000001	34000000
WE-001	00012	005926G_1322764	5926	005926G	1322764	34	0.223	0.074	2.31	20	chr1	33000001	34000000
WE-001	00012	005926G_1656990	5926	005926G	1656990	34	0.045	0.001	0.464	23	chr1	33000001	34000000
WE-001	00012	005926G_1657523	5926	005926G	1657523	34	0.049	0.042	0.503	21	chr1	33000001	34000000
WE-001	00012	005926G_184804	5926	005926G	184804	34	0.065	0.041	0.675	31	chr1	33000001	34000000
WE-001	00012	005926G_194253	5926	005926G	194253	34	-0.116	0.119	-1.207	10	chr1	33000001	34000000
WE-001	00012	005926G_1946729	5926	005926G	1946729	34	-0.134	0.041	-1.386	28	chr1	33000001	34000000
WE-001	00012	005926G_2234341	5926	005926G	2234341	34	0.156	0.027	1.618	17	chr1	33000001	34000000
WE-001	00012	005926G_2327804	5926	005926G	2327804	34	-0.298	-0.172	-3.093	22	chr1	33000001	34000000
WE-001	00012	005926G_2626970	5926	005926G	2626970	34	-0.215	-0.009	-2.224	3	chr1	33000001	34000000
WE-001	00012	005926G_2733375	5926	005926G	2733375	34	0.236	0.412	2.45	27	chr1	33000001	34000000
WE-001	00012	005926G_2961237	5926	005926G	2961237	34	0.705	0.763	7.309	20	chr1	33000001	34000000
WE-001	00012	005926G_642456	5926	005926G	642456	34	0.38	0.425	3.938	26	chr1	33000001	34000000
WE-001	00012	005926G_654286	5926	005926G	654286	34	0.398	0.484	4.125	28	chr1	33000001	34000000
WE-001	00012	005926G_840609	5926	005926G	840609	34	-0.389	-0.155	-4.036	17	chr1	33000001	34000000
WE-001	00012	005926G_969076	5926	005926G	969076	34	0.075	0.101	0.775	19	chr1	33000001	34000000
WE-001	00012	005926H_1048347	5926	005926H	1048347	34	-0.104	0.025	-1.076	3	chr1	33000001	34000000
WE-001	00012	005926H_1054980	5926	005926H	1054980	34	0.172	0.097	1.787	34	chr1	33000001	34000000
WE-001	00012	005926H_1057671	5926	005926H	1057671	34	0.16	0.046	1.653	29	chr1	33000001	34000000
WE-001	00012	005926H_1060603	5926	005926H	1060603	34	-0.146	-0.135	-1.515	21	chr1	33000001	34000000
WE-001	00012	005926H_1164192	5926	005926H	1164192	34	-0.078	0.004	-0.81	22	chr1	33000001	34000000
WE-001	00012	005926H_1192754	5926	005926H	1192754	34	-0.222	-0.337	-2.295	16	chr1	33000001	34000000
WE-001	00012	005926H_1307193	5926	005926H	1307193	34	-0.526	-0.048	-5.455	0	chr1	33000001	34000000
WE-001	00012	005926H_1354182	5926	005926H	1354182	34	0.323	0.029	3.349	1	chr1	33000001	34000000
WE-001	00012	005926H_1359154	5926	005926H	1359154	34	-0.003	-0.004	-0.027	12	chr1	33000001	34000000
WE-001	00012	005926H_185482	5926	005926H	185482	34	0.15	0.095	1.554	26	chr1	33000001	34000000
WE-001	00012	005926H_290015	5926	005926H	290015	34	-0.155	0.031	-1.61	22	chr1	33000001	34000000
WE-001	00012	005926H_31246	5926	005926H	31246	34	-0.045	0.069	-0.461	28	chr1	33000001	34000000
WE-001	00012	005926H_329299	5926	005926H	329299	34	-0.407	-0.606	-4.218	34	chr1	33000001	34000000
WE-001	00012	005926H_345089	5926	005926H	345089	34	-0.105	-0.009	-1.083	29	chr1	33000001	34000000
WE-001	00012	005926H_347188	5926	005926H	347188	34	0.085	0.039	0.884	24	chr1	33000001	34000000
WE-001	00012	005926H_348084	5926	005926H	348084	34	-0.087	0.033	-0.9	28	chr1	33000001	34000000
WE-001	00012	005926H_428891	5926	005926H	428891	34	-0.034	-0.085	-0.356	16	chr1	33000001	34000000
WE-001	00012	005926H_431720	5926	005926H	431720	34	0.037	0.073	0.388	11	chr1	33000001	34000000
WE-001	00012	005926H_433522	5926	005926H	433522	34	0.407	0.395	4.215	25	chr1	33000001	34000000
WE-001	00012	005926H_477721	5926	005926H	477721	34	0.029	-0.047	0.297	2	chr1	33000001	34000000
WE-001	00012	005926H_522999	5926	005926H	522999	34	0.208	0.064	2.158	27	chr1	33000001	34000000
WE-001	00012	005926H_543201	5926	005926H	543201	34	-0.014	0.091	-0.143	26	chr1	33000001	34000000
WE-001	00012	005926H_552591	5926	005926H	552591	34	0.057	0.093	0.595	27	chr1	33000001	34000000
WE-001	00012	005926H_55327	5926	005926H	55327	34	0.019	-0.025	0.196	30	chr1	33000001	34000000
WE-001	00012	005926H_638370	5926	005926H	638370	34	0.114	0.011	1.179	5	chr1	33000001	34000000
WE-001	00012	005926H_757804	5926	005926H	757804	34	0.049	-0.016	0.513	14	chr1	33000001	34000000
WE-001	00012	005926H_791314	5926	005926H	791314	34	0.117	0.097	1.208	30	chr1	33000001	34000000
WE-001	00012	005926H_82992	5926	005926H	82992	34	-0.027	0.097	-0.283	25	chr1	33000001	34000000
WE-001	00012	005926H_949797	5926	005926H	949797	34	0.136	0.049	1.412	30	chr1	33000001	34000000
WE-001	00012	005926H_972834	5926	005926H	972834	34	-0.18	0.049	-1.863	28	chr1	33000001	34000000
WE-001	00012	005926H_974474	5926	005926H	974474	34	-0.078	0.032	-0.805	30	chr1	33000001	34000000
WE-001	00012	005926H_991893	5926	005926H	991893	34	0.018	0.104	0.188	29	chr1	33000001	34000000
WE-001	00012	005926G_1099216	5926	005926G	1099216	35	-0.268	-0.306	-2.363	18	chr1	34000001	35000000
WE-001	00012	005926G_1204289	5926	005926G	1204289	35	-0.042	0.048	-0.366	21	chr1	34000001	35000000
WE-001	00012	005926G_1322764	5926	005926G	1322764	35	-0.031	0.074	-0.275	20	chr1	34000001	35000000
WE-001	00012	005926G_1656990	5926	005926G	1656990	35	-0.297	0.001	-2.616	23	chr1	34000001	35000000
WE-001	00012	005926G_1657523	5926	005926G	1657523	35	0.07	0.042	0.619	21	chr1	34000001	35000000
WE-001	00012	005926G_184804	5926	005926G	184804	35	0.052	0.041	0.462	31	chr1	34000001	35000000
WE-001	00012	005926G_194253	5926	005926G	194253	35	0.165	0.119	1.457	10	chr1	34000001	35000000
WE-001	00012	005926G_1946729	5926	005926G	1946729	35	0.061	0.041	0.54	28	chr1	34000001	35000000
WE-001	00012	005926G_2234341	5926	005926G	2234341	35	0.011	0.027	0.097	17	chr1	34000001	35000000
WE-001	00012	005926G_2327804	5926	005926G	2327804	35	-0.382	-0.172	-3.366	22	chr1	34000001	35000000
WE-001	00012	005926G_2626970	5926	005926G	2626970	35	-0.201	-0.009	-1.77	3	chr1	34000001	35000000
WE-001	00012	005926G_2733375	5926	005926G	2733375	35	-0.482	-0.565	-4.253	27	chr1	34000001	35000000
WE-001	00012	005926G_2961237	5926	005926G	2961237	35	-0.339	-0.298	-2.99	20	chr1	34000001	35000000
WE-001	00012	005926G_642456	5926	005926G	642456	35	-0.175	-0.589	-1.545	26	chr1	34000001	35000000
WE-001	00012	005926G_654286	5926	005926G	654286	35	-0.362	-0.464	-3.192	28	chr1	34000001	35000000
WE-001	00012	005926G_840609	5926	005926G	840609	35	-0.406	-0.155	-3.583	17	chr1	34000001	35000000
WE-001	00012	005926G_969076	5926	005926G	969076	35	0.314	0.101	2.764	19	chr1	34000001	35000000
WE-001	00012	005926H_1048347	5926	005926H	1048347	35	0.007	0.025	0.063	3	chr1	34000001	35000000
WE-001	00012	005926H_1054980	5926	005926H	1054980	35	-0.025	0.097	-0.219	34	chr1	34000001	35000000
WE-001	00012	005926H_1057671	5926	005926H	1057671	35	0.099	0.046	0.873	29	chr1	34000001	35000000
WE-001	00012	005926H_1060603	5926	005926H	1060603	35	-0.222	-0.135	-1.956	21	chr1	34000001	35000000
WE-001	00012	005926H_1164192	5926	005926H	1164192	35	0.282	0.004	2.488	22	chr1	34000001	35000000
WE-001	00012	005926H_1192754	5926	005926H	1192754	35	-0.324	-0.337	-2.854	16	chr1	34000001	35000000
WE-001	00012	005926H_1307193	5926	005926H	1307193	35	-0.137	-0.048	-1.205	0	chr1	34000001	35000000
WE-001	00012	005926H_1354182	5926	005926H	1354182	35	0.049	0.029	0.43	1	chr1	34000001	35000000
WE-001	00012	005926H_1359154	5926	005926H	1359154	35	0.104	-0.004	0.918	12	chr1	34000001	35000000
WE-001	00012	005926H_185482	5926	005926H	185482	35	-0.064	0.095	-0.566	26	chr1	34000001	35000000
WE-001	00012	005926H_290015	5926	005926H	290015	35	-0.016	0.031	-0.137	22	chr1	34000001	35000000
WE-001	00012	005926H_31246	5926	005926H	31246	35	-0.122	0.069	-1.075	28	chr1	34000001	35000000
WE-001	00012	005926H_329299	5926	005926H	329299	35	-0.209	-0.606	-1.845	34	chr1	34000001	35000000
WE-001	00012	005926H_345089	5926	005926H	345089	35	-0.272	-0.009	-2.397	29	chr1	34000001	35000000
WE-001	00012	005926H_347188	5926	005926H	347188	35	0.209	0.039	1.839	24	chr1	34000001	35000000
WE-001	00012	005926H_348084	5926	005926H	348084	35	-0.103	0.033	-0.91	28	chr1	34000001	35000000
WE-001	00012	005926H_428891	5926	005926H	428891	35	-0.1	-0.085	-0.878	16	chr1	34000001	35000000
WE-001	00012	005926H_431720	5926	005926H	431720	35	0.074	0.073	0.65	11	chr1	34000001	35000000
WE-001	00012	005926H_433522	5926	005926H	433522	35	-0.226	-0.561	-1.994	25	chr1	34000001	35000000
WE-001	00012	005926H_477721	5926	005926H	477721	35	-0.081	-0.047	-0.714	2	chr1	34000001	35000000
WE-001	00012	005926H_522999	5926	005926H	522999	35	0.28	0.064	2.468	27	chr1	34000001	35000000
WE-001	00012	005926H_543201	5926	005926H	543201	35	0.102	0.091	0.898	26	chr1	34000001	35000000
WE-001	00012	005926H_552591	5926	005926H	552591	35	0.112	0.093	0.987	27	chr1	34000001	35000000
WE-001	00012	005926H_55327	5926	005926H	55327	35	-0.032	-0.025	-0.28	30	chr1	34000001	35000000
WE-001	00012	005926H_638370	5926	005926H	638370	35	0.096	0.011	0.848	5	chr1	34000001	35000000
WE-001	00012	005926H_757804	5926	005926H	757804	35	0.084	-0.016	0.739	14	chr1	34000001	35000000
WE-001	00012	005926H_791314	5926	005926H	791314	35	0.057	0.097	0.5	30	chr1	34000001	35000000
WE-001	00012	005926H_82992	5926	005926H	82992	35	0.158	0.097	1.395	25	chr1	34000001	35000000
WE-001	00012	005926H_949797	5926	005926H	949797	35	-0.037	0.049	-0.323	30	chr1	34000001	35000000
WE-001	00012	005926H_972834	5926	005926H	972834	35	-0.179	0.049	-1.582	28	chr1	34000001	35000000
WE-001	00012	005926H_974474	5926	005926H	974474	35	0.067	0.032	0.587	30	chr1	34000001	35000000
WE-001	00012	005926H_991893	5926	005926H	991893	35	-0.04	0.104	-0.355	29	chr1	34000001	35000000
WE-001	00012	005926G_1099216	5926	005926G	1099216	36	-0.314	-0.306	-2.327	18	chr1	35000001	36000000
WE-001	00012	005926G_1204289	5926	005926G	1204289	36	-0.045	0.048	-0.337	21	chr1	35000001	36000000
WE-001	00012	005926G_1322764	5926	005926G	1322764	36	0.077	0.074	0.572	20	chr1	35000001	36000000
WE-001	00012	005926G_1656990	5926	005926G	1656990	36	0.101	0.001	0.751	23	chr1	35000001	36000000
WE-001	00012	005926G_1657523	5926	005926G	1657523	36	0.123	0.042	0.911	21	chr1	35000001	36000000
WE-001	00012	005926G_184804	5926	005926G	184804	36	-0.122	0.041	-0.905	31	chr1	35000001	36000000
WE-001	00012	005926G_194253	5926	005926G	194253	36	0.384	0.119	2.846	10	chr1	35000001	36000000
WE-001	00012	005926G_1946729	5926	005926G	1946729	36	-0.037	0.041	-0.275	28	chr1	35000001	36000000
WE-001	00012	005926G_2234341	5926	005926G	2234341	36	-0.017	0.027	-0.126	17	chr1	35000001	36000000
WE-001	00012	005926G_2327804	5926	005926G	2327804	36	-0.25	-0.172	-1.85	22	chr1	35000001	36000000
WE-001	00012	005926G_2626970	5926	005926G	2626970	36	-0.013	-0.009	-0.096	3	chr1	35000001	36000000
WE-001	00012	005926G_2733375	5926	005926G	2733375	36	-0.498	-0.565	-3.693	27	chr1	35000001	36000000
WE-001	00012	005926G_2961237	5926	005926G	2961237	36	-0.31	-0.298	-2.297	20	chr1	35000001	36000000
WE-001	00012	005926G_642456	5926	005926G	642456	36	-0.57	-0.589	-4.224	26	chr1	35000001	36000000
WE-001	00012	005926G_654286	5926	005926G	654286	36	-0.492	-0.464	-3.644	28	chr1	35000001	36000000
WE-001	00012	005926G_840609	5926	005926G	840609	36	0.001	-0.155	0.008	17	chr1	35000001	36000000
WE-001	00012	005926G_969076	5926	005926G	969076	36	0.037	0.101	0.272	19	chr1	35000001	36000000
WE-001	00012	005926H_1048347	5926	005926H	1048347	36	0.022	0.025	0.164	3	chr1	35000001	36000000
WE-001	00012	005926H_1054980	5926	005926H	1054980	36	-0.015	0.097	-0.115	34	chr1	35000001	36000000
WE-001	00012	005926H_1057671	5926	005926H	1057671	36	-0.009	0.046	-0.07	29	chr1	35000001	36000000
WE-001	00012	005926H_1060603	5926	005926H	1060603	36	-0.033	-0.135	-0.248	21	chr1	35000001	36000000
WE-001	00012	005926H_1164192	5926	005926H	1164192	36	0.351	0.004	2.598	22	chr1	35000001	36000000
WE-001	00012	005926H_1192754	5926	005926H	1192754	36	-0.68	-0.337	-5.04	16	chr1	35000001	36000000
WE-001	00012	005926H_1307193	5926	005926H	1307193	36	-0.355	-0.048	-2.628	0	chr1	35000001	36000000
WE-001	00012	005926H_1354182	5926	005926H	1354182	36	0.002	0.029	0.015	1	chr1	35000001	36000000
WE-001	00012	005926H_1359154	5926	005926H	1359154	36	-0.279	-0.004	-2.069	12	chr1	35000001	36000000
WE-001	00012	005926H_185482	5926	005926H	185482	36	0.177	0.095	1.314	26	chr1	35000001	36000000
WE-001	00012	005926H_290015	5926	005926H	290015	36	0.015	0.031	0.111	22	chr1	35000001	36000000
WE-001	00012	005926H_31246	5926	005926H	31246	36	0.018	0.069	0.137	28	chr1	35000001	36000000
WE-001	00012	005926H_329299	5926	005926H	329299	36	-0.942	-0.606	-6.98	34	chr1	35000001	36000000
WE-001	00012	005926H_345089	5926	005926H	345089	36	-0.087	-0.009	-0.645	29	chr1	35000001	36000000
WE-001	00012	005926H_347188	5926	005926H	347188	36	-0.105	0.039	-0.779	24	chr1	35000001	36000000
WE-001	00012	005926H_348084	5926	005926H	348084	36	0.006	0.033	0.048	28	chr1	35000001	36000000
WE-001	00012	005926H_428891	5926	005926H	428891	36	-0.09	-0.085	-0.664	16	chr1	35000001	36000000
WE-001	00012	005926H_431720	5926	005926H	431720	36	0.086	0.073	0.636	11	chr1	35000001	36000000
WE-001	00012	005926H_433522	5926	005926H	433522	36	-0.507	-0.561	-3.754	25	chr1	35000001	36000000
WE-001	00012	005926H_477721	5926	005926H	477721	36	-0.098	-0.047	-0.726	2	chr1	35000001	36000000
WE-001	00012	005926H_522999	5926	005926H	522999	36	0.166	0.064	1.232	27	chr1	35000001	36000000
WE-001	00012	005926H_543201	5926	005926H	543201	36	0.149	0.091	1.104	26	chr1	35000001	36000000
WE-001	00012	005926H_552591	5926	005926H	552591	36	0.071	0.093	0.527	27	chr1	35000001	36000000
WE-001	00012	005926H_55327	5926	005926H	55327	36	-0.025	-0.025	-0.183	30	chr1	35000001	36000000
WE-001	00012	005926H_638370	5926	005926H	638370	36	-0.073	0.011	-0.538	5	chr1	35000001	36000000
WE-001	00012	005926H_757804	5926	005926H	757804	36	-0.049	-0.016	-0.366	14	chr1	35000001	36000000
WE-001	00012	005926H_791314	5926	005926H	791314	36	0.167	0.097	1.235	30	chr1	35000001	36000000
WE-001	00012	005926H_82992	5926	005926H	82992	36	-0.056	0.097	-0.413	25	chr1	35000001	36000000
WE-001	00012	005926H_949797	5926	005926H	949797	36	-0.128	0.049	-0.948	30	chr1	35000001	36000000
WE-001	00012	005926H_972834	5926	005926H	972834	36	-0.26	0.049	-1.924	28	chr1	35000001	36000000
WE-001	00012	005926H_974474	5926	005926H	974474	36	0.068	0.032	0.503	30	chr1	35000001	36000000
WE-001	00012	005926H_991893	5926	005926H	991893	36	0.021	0.104	0.154	29	chr1	35000001	36000000
WE-001	00012	005926G_1099216	5926	005926G	1099216	37	0.017	-0.306	0.144	18	chr1	36000001	37000000
WE-001	00012	005926G_1204289	5926	005926G	1204289	37	-0.05	0.048	-0.436	21	chr1	36000001	37000000
WE-001	00012	005926G_1322764	5926	005926G	1322764	37	0.027	0.074	0.23	20	chr1	36000001	37000000
WE-001	00012	005926G_1656990	5926	005926G	1656990	37	-0.169	0.001	-1.459	23	chr1	36000001	37000000
WE-001	00012	005926G_1657523	5926	005926G	1657523	37	0.12	0.042	1.035	21	chr1	36000001	37000000
WE-001	00012	005926G_184804	5926	005926G	184804	37	-0.119	0.041	-1.028	31	chr1	36000001	37000000
WE-001	00012	005926G_194253	5926	005926G	194253	37	0.2	0.119	1.728	10	chr1	36000001	37000000
WE-001	00012	005926G_1946729	5926	005926G	1946729	37	-0.043	0.041	-0.369	28	chr1	36000001	37000000
WE-001	00012	005926G_2234341	5926	005926G	2234341	37	-0.15	0.027	-1.297	17	chr1	36000001	37000000
WE-001	00012	005926G_2327804	5926	005926G	2327804	37	-0.049	-0.172	-0.427	22	chr1	36000001	37000000
WE-001	00012	005926G_2626970	5926	005926G	2626970	37	-0.127	-0.009	-1.102	3	chr1	36000001	37000000
WE-001	00012	005926G_2733375	5926	005926G	2733375	37	-0.536	-0.565	-4.631	27	chr1	36000001	37000000
WE-001	00012	005926G_2961237	5926	005926G	2961237	37	-0.668	-0.298	-5.774	20	chr1	36000001	37000000
WE-001	00012	005926G_642456	5926	005926G	642456	37	-0.641	-0.589	-5.544	26	chr1	36000001	37000000
WE-001	00012	005926G_654286	5926	005926G	654286	37	-0.301	-0.464	-2.602	28	chr1	36000001	37000000
WE-001	00012	005926G_840609	5926	005926G	840609	37	-0.189	-0.155	-1.636	17	chr1	36000001	37000000
WE-001	00012	005926G_969076	5926	005926G	969076	37	0.255	0.101	2.204	19	chr1	36000001	37000000
WE-001	00012	005926H_1048347	5926	005926H	1048347	37	-0.082	0.025	-0.706	3	chr1	36000001	37000000
WE-001	00012	005926H_1054980	5926	005926H	1054980	37	0.188	0.097	1.628	34	chr1	36000001	37000000
WE-001	00012	005926H_1057671	5926	005926H	1057671	37	0.06	0.046	0.52	29	chr1	36000001	37000000
WE-001	00012	005926H_1060603	5926	005926H	1060603	37	-0.094	-0.135	-0.815	21	chr1	36000001	37000000
WE-001	00012	005926H_1164192	5926	005926H	1164192	37	0.197	0.004	1.699	22	chr1	36000001	37000000
WE-001	00012	005926H_1192754	5926	005926H	1192754	37	-0.028	-0.337	-0.239	16	chr1	36000001	37000000
WE-001	00012	005926H_1307193	5926	005926H	1307193	37	0.13	-0.048	1.12	0	chr1	36000001	37000000
WE-001	00012	005926H_1354182	5926	005926H	1354182	37	-0.217	0.029	-1.875	1	chr1	36000001	37000000
WE-001	00012	005926H_1359154	5926	005926H	1359154	37	-0.125	-0.004	-1.079	12	chr1	36000001	37000000
WE-001	00012	005926H_185482	5926	005926H	185482	37	0.221	0.095	1.914	26	chr1	36000001	37000000
WE-001	00012	005926H_290015	5926	005926H	290015	37	0.077	0.031	0.67	22	chr1	36000001	37000000
WE-001	00012	005926H_31246	5926	005926H	31246	37	-0.109	0.069	-0.943	28	chr1	36000001	37000000
WE-001	00012	005926H_329299	5926	005926H	329299	37	-0.07	-0.606	-0.606	34	chr1	36000001	37000000
WE-001	00012	005926H_345089	5926	005926H	345089	37	-0.002	-0.009	-0.017	29	chr1	36000001	37000000
WE-001	00012	005926H_347188	5926	005926H	347188	37	0.081	0.039	0.702	24	chr1	36000001	37000000
WE-001	00012	005926H_348084	5926	005926H	348084	37	-0.139	0.033	-1.201	28	chr1	36000001	37000000
WE-001	00012	005926H_428891	5926	005926H	428891	37	-0.066	-0.085	-0.574	16	chr1	36000001	37000000
WE-001	00012	005926H_431720	5926	005926H	431720	37	0.11	0.073	0.953	11	chr1	36000001	37000000
WE-001	00012	005926H_433522	5926	005926H	433522	37	-0.764	-0.561	-6.6	25	chr1	36000001	37000000
WE-001	00012	005926H_477721	5926	005926H	477721	37	0.089	-0.047	0.766	2	chr1	36000001	37000000
WE-001	00012	005926H_522999	5926	005926H	522999	37	0.0	0.064	-0.001	27	chr1	36000001	37000000
WE-001	00012	005926H_543201	5926	005926H	543201	37	0.156	0.091	1.35	26	chr1	36000001	37000000
WE-001	00012	005926H_552591	5926	005926H	552591	37	0.016	0.093	0.14	27	chr1	36000001	37000000
WE-001	00012	005926H_55327	5926	005926H	55327	37	-0.064	-0.025	-0.553	30	chr1	36000001	37000000
WE-001	00012	005926H_638370	5926	005926H	638370	37	0.106	0.011	0.915	5	chr1	36000001	37000000
WE-001	00012	005926H_757804	5926	005926H	757804	37	0.118	-0.016	1.016	14	chr1	36000001	37000000
WE-001	00012	005926H_791314	5926	005926H	791314	37	0.085	0.097	0.735	30	chr1	36000001	37000000
WE-001	00012	005926H_82992	5926	005926H	82992	37	0.233	0.097	2.013	25	chr1	36000001	37000000
WE-001	00012	005926H_949797	5926	005926H	949797	37	0.119	0.049	1.026	30	chr1	36000001	37000000
WE-001	00012	005926H_972834	5926	005926H	972834	37	-0.038	0.049	-0.324	28	chr1	36000001	37000000
WE-001	00012	005926H_974474	5926	005926H	974474	37	0.053	0.032	0.459	30	chr1	36000001	37000000
WE-001	00012	005926H_991893	5926	005926H	991893	37	0.032	0.104	0.276	29	chr1	36000001	37000000
WE-001	00012	005926G_1099216	5926	005926G	1099216	38	-0.33	-0.306	-4.63	18	chr1	37000001	38000000
WE-001	00012	005926G_1204289	5926	005926G	1204289	38	-0.074	0.048	-1.043	21	chr1	37000001	38000000
WE-001	00012	005926G_1322764	5926	005926G	1322764	38	-0.334	0.074	-4.689	20	chr1	37000001	38000000
WE-001	00012	005926G_1656990	5926	005926G	1656990	38	-0.396	0.001	-5.561	23	chr1	37000001	38000000
WE-001	00012	005926G_1657523	5926	005926G	1657523	38	0.069	0.042	0.971	21	chr1	37000001	38000000
WE-001	00012	005926G_184804	5926	005926G	184804	38	-0.099	0.041	-1.385	31	chr1	37000001	38000000
WE-001	00012	005926G_194253	5926	005926G	194253	38	0.096	0.119	1.351	10	chr1	37000001	38000000
WE-001	00012	005926G_1946729	5926	005926G	1946729	38	0.172	0.041	2.422	28	chr1	37000001	38000000
WE-001	00012	005926G_2234341	5926	005926G	2234341	38	0.275	0.027	3.857	17	chr1	37000001	38000000
WE-001	00012	005926G_2327804	5926	005926G	2327804	38	-0.182	-0.172	-2.562	22	chr1	37000001	38000000
WE-001	00012	005926G_2626970	5926	005926G	2626970	38	0.144	-0.009	2.024	3	chr1	37000001	38000000
WE-001	00012	005926G_2733375	5926	005926G	2733375	38	-0.642	-0.565	-9.018	27	chr1	37000001	38000000
WE-001	00012	005926G_2961237	5926	005926G	2961237	38	-1.262	-0.298	-17.734	20	chr1	37000001	38000000
WE-001	00012	005926G_642456	5926	005926G	642456	38	-0.399	-0.589	-5.609	26	chr1	37000001	38000000
WE-001	00012	005926G_654286	5926	005926G	654286	38	-0.636	-0.464	-8.935	28	chr1	37000001	38000000
WE-001	00012	005926G_840609	5926	005926G	840609	38	-0.194	-0.155	-2.721	17	chr1	37000001	38000000
WE-001	00012	005926G_969076	5926	005926G	969076	38	0.219	0.101	3.076	19	chr1	37000001	38000000
WE-001	00012	005926H_1048347	5926	005926H	1048347	38	-0.068	0.025	-0.953	3	chr1	37000001	38000000
WE-001	00012	005926H_1054980	5926	005926H	1054980	38	-0.086	0.097	-1.204	34	chr1	37000001	38000000
WE-001	00012	005926H_1057671	5926	005926H	1057671	38	0.074	0.046	1.035	29	chr1	37000001	38000000
WE-001	00012	005926H_1060603	5926	005926H	1060603	38	-0.202	-0.135	-2.835	21	chr1	37000001	38000000
WE-001	00012	005926H_1164192	5926	005926H	1164192	38	0.23	0.004	3.234	22	chr1	37000001	38000000
WE-001	00012	005926H_1192754	5926	005926H	1192754	38	-0.372	-0.337	-5.22	16	chr1	37000001	38000000
WE-001	00012	005926H_1307193	5926	005926H	1307193	38	0.425	-0.048	5.977	0	chr1	37000001	38000000
WE-001	00012	005926H_1354182	5926	005926H	1354182	38	0.216	0.029	3.037	1	chr1	37000001	38000000
WE-001	00012	005926H_1359154	5926	005926H	1359154	38	-0.097	-0.004	-1.358	12	chr1	37000001	38000000
WE-001	00012	005926H_185482	5926	005926H	185482	38	-0.009	0.095	-0.123	26	chr1	37000001	38000000
WE-001	00012	005926H_290015	5926	005926H	290015	38	-0.005	0.031	-0.068	22	chr1	37000001	38000000
WE-001	00012	005926H_31246	5926	005926H	31246	38	0.074	0.069	1.039	28	chr1	37000001	38000000
WE-001	00012	005926H_329299	5926	005926H	329299	38	-0.529	-0.606	-7.435	34	chr1	37000001	38000000
WE-001	00012	005926H_345089	5926	005926H	345089	38	-0.01	-0.009	-0.141	29	chr1	37000001	38000000
WE-001	00012	005926H_347188	5926	005926H	347188	38	0.087	0.039	1.221	24	chr1	37000001	38000000
WE-001	00012	005926H_348084	5926	005926H	348084	38	0.085	0.033	1.199	28	chr1	37000001	38000000
WE-001	00012	005926H_428891	5926	005926H	428891	38	-0.105	-0.085	-1.47	16	chr1	37000001	38000000
WE-001	00012	005926H_431720	5926	005926H	431720	38	-0.005	0.073	-0.074	11	chr1	37000001	38000000
WE-001	00012	005926H_433522	5926	005926H	433522	38	-0.691	-0.561	-9.712	25	chr1	37000001	38000000
WE-001	00012	005926H_477721	5926	005926H	477721	38	-0.143	-0.047	-2.003	2	chr1	37000001	38000000
WE-001	00012	005926H_522999	5926	005926H	522999	38	-0.024	0.064	-0.341	27	chr1	37000001	38000000
WE-001	00012	005926H_543201	5926	005926H	543201	38	-0.148	0.091	-2.083	26	chr1	37000001	38000000
WE-001	00012	005926H_552591	5926	005926H	552591	38	0.033	0.093	0.467	27	chr1	37000001	38000000
WE-001	00012	005926H_55327	5926	005926H	55327	38	0.059	-0.025	0.828	30	chr1	37000001	38000000
WE-001	00012	005926H_638370	5926	005926H	638370	38	0.115	0.011	1.621	5	chr1	37000001	38000000
WE-001	00012	005926H_757804	5926	005926H	757804	38	-0.008	-0.016	-0.113	14	chr1	37000001	38000000
WE-001	00012	005926H_791314	5926	005926H	791314	38	0.095	0.097	1.336	30	chr1	37000001	38000000
WE-001	00012	005926H_82992	5926	005926H	82992	38	0.096	0.097	1.343	25	chr1	37000001	38000000
WE-001	00012	005926H_949797	5926	005926H	949797	38	-0.072	0.049	-1.012	30	chr1	37000001	38000000
WE-001	00012	005926H_972834	5926	005926H	972834	38	-0.008	0.049	-0.108	28	chr1	37000001	38000000
WE-001	00012	005926H_974474	5926	005926H	974474	38	0.069	0.032	0.976	30	chr1	37000001	38000000
WE-001	00012	005926H_991893	5926	005926H	991893	38	0.239	0.104	3.358	29	chr1	37000001	38000000
WE-001	00012	005926G_1099216	5926	005926G	1099216	39	-0.237	-0.306	-1.923	18	chr1	38000001	39000000
WE-001	00012	005926G_1204289	5926	005926G	1204289	39	0.187	0.048	1.517	21	chr1	38000001	39000000
WE-001	00012	005926G_1322764	5926	005926G	1322764	39	0.1	0.074	0.813	20	chr1	38000001	39000000
WE-001	00012	005926G_1656990	5926	005926G	1656990	39	-0.061	0.001	-0.497	23	chr1	38000001	39000000
WE-001	00012	005926G_1657523	5926	005926G	1657523	39	0.095	0.042	0.773	21	chr1	38000001	39000000
WE-001	00012	005926G_184804	5926	005926G	184804	39	0.105	0.041	0.853	31	chr1	38000001	39000000
WE-001	00012	005926G_194253	5926	005926G	194253	39	-0.139	0.119	-1.13	10	chr1	38000001	39000000
WE-001	00012	005926G_1946729	5926	005926G	1946729	39	-0.074	0.041	-0.605	28	chr1	38000001	39000000
WE-001	00012	005926G_2234341	5926	005926G	2234341	39	-0.153	0.027	-1.248	17	chr1	38000001	39000000
WE-001	00012	005926G_2327804	5926	005926G	2327804	39	0.214	-0.172	1.737	22	chr1	38000001	39000000
WE-001	00012	005926G_2626970	5926	005926G	2626970	39	-0.062	-0.009	-0.506	3	chr1	38000001	39000000
WE-001	00012	005926G_2733375	5926	005926G	2733375	39	-0.439	-0.565	-3.571	27	chr1	38000001	39000000
WE-001	00012	005926G_2961237	5926	005926G	2961237	39	-1.01	-0.298	-8.21	20	chr1	38000001	39000000
WE-001	00012	005926G_642456	5926	005926G	642456	39	-0.517	-0.589	-4.207	26	chr1	38000001	39000000
WE-001	00012	005926G_654286	5926	005926G	654286	39	-0.469	-0.464	-3.816	28	chr1	38000001	39000000
WE-001	00012	005926G_840609	5926	005926G	840609	39	0.039	-0.155	0.314	17	chr1	38000001	39000000
WE-001	00012	005926G_969076	5926	005926G	969076	39	0.262	0.101	2.13	19	chr1	38000001	39000000
WE-001	00012	005926H_1048347	5926	005926H	1048347	39	-0.018	0.025	-0.143	3	chr1	38000001	39000000
WE-001	00012	005926H_1054980	5926	005926H	1054980	39	0.067	0.097	0.547	34	chr1	38000001	39000000
WE-001	00012	005926H_1057671	5926	005926H	1057671	39	0.15	0.046	1.218	29	chr1	38000001	39000000
WE-001	00012	005926H_1060603	5926	005926H	1060603	39	-0.001	-0.135	-0.012	21	chr1	38000001	39000000
WE-001	00012	005926H_1164192	5926	005926H	1164192	39	0.084	0.004	0.679	22	chr1	38000001	39000000
WE-001	00012	005926H_1192754	5926	005926H	1192754	39	0.12	-0.337	0.973	16	chr1	38000001	39000000
WE-001	00012	005926H_1307193	5926	005926H	1307193	39	0.052	-0.048	0.42	0	chr1	38000001	39000000
WE-001	00012	005926H_1354182	5926	005926H	1354182	39	-0.215	0.029	-1.752	1	chr1	38000001	39000000
WE-001	00012	005926H_1359154	5926	005926H	1359154	39	0.007	-0.004	0.06	12	chr1	38000001	39000000
WE-001	00012	005926H_185482	5926	005926H	185482	39	0.007	0.095	0.055	26	chr1	38000001	39000000
WE-001	00012	005926H_290015	5926	005926H	290015	39	0.112	0.031	0.909	22	chr1	38000001	39000000
WE-001	00012	005926H_31246	5926	005926H	31246	39	-0.121	0.069	-0.985	28	chr1	38000001	39000000
WE-001	00012	005926H_329299	5926	005926H	329299	39	-0.285	-0.606	-2.318	34	chr1	38000001	39000000
WE-001	00012	005926H_345089	5926	005926H	345089	39	-0.02	-0.009	-0.166	29	chr1	38000001	39000000
WE-001	00012	005926H_347188	5926	005926H	347188	39	0.12	0.039	0.973	24	chr1	38000001	39000000
WE-001	00012	005926H_348084	5926	005926H	348084	39	-0.095	0.033	-0.775	28	chr1	38000001	39000000
WE-001	00012	005926H_428891	5926	005926H	428891	39	-0.096	-0.085	-0.779	16	chr1	38000001	39000000
WE-001	00012	005926H_431720	5926	005926H	431720	39	0.283	0.073	2.303	11	chr1	38000001	39000000
WE-001	00012	005926H_433522	5926	005926H	433522	39	-0.442	-0.561	-3.595	25	chr1	38000001	39000000
WE-001	00012	005926H_477721	5926	005926H	477721	39	-0.037	-0.047	-0.297	2	chr1	38000001	39000000
WE-001	00012	005926H_522999	5926	005926H	522999	39	0.213	0.064	1.731	27	chr1	38000001	39000000
WE-001	00012	005926H_543201	5926	005926H	543201	39	0.134	0.091	1.093	26	chr1	38000001	39000000
WE-001	00012	005926H_552591	5926	005926H	552591	39	0.131	0.093	1.066	27	chr1	38000001	39000000
WE-001	00012	005926H_55327	5926	005926H	55327	39	-0.173	-0.025	-1.403	30	chr1	38000001	39000000
WE-001	00012	005926H_638370	5926	005926H	638370	39	0.177	0.011	1.435	5	chr1	38000001	39000000
WE-001	00012	005926H_757804	5926	005926H	757804	39	0.087	-0.016	0.708	14	chr1	38000001	39000000
WE-001	00012	005926H_791314	5926	005926H	791314	39	-0.003	0.097	-0.027	30	chr1	38000001	39000000
WE-001	00012	005926H_82992	5926	005926H	82992	39	0.183	0.097	1.49	25	chr1	38000001	39000000
WE-001	00012	005926H_949797	5926	005926H	949797	39	0.189	0.049	1.534	30	chr1	38000001	39000000
WE-001	00012	005926H_972834	5926	005926H	972834	39	-0.009	0.049	-0.073	28	chr1	38000001	39000000
WE-001	00012	005926H_974474	5926	005926H	974474	39	0.076	0.032	0.621	30	chr1	38000001	39000000
WE-001	00012	005926H_991893	5926	005926H	991893	39	0.133	0.104	1.081	29	chr1	38000001	39000000
WE-001	00012	005926G_1099216	5926	005926G	1099216	40	-0.174	-0.306	-1.674	18	chr1	39000001	40000000
WE-001	00012	005926G_1204289	5926	005926G	1204289	40	-0.175	0.048	-1.691	21	chr1	39000001	40000000
WE-001	00012	005926G_1322764	5926	005926G	1322764	40	-0.036	0.074	-0.348	20	chr1	39000001	40000000
WE-001	00012	005926G_1656990	5926	005926G	1656990	40	0.035	0.001	0.336	23	chr1	39000001	40000000
WE-001	00012	005926G_1657523	5926	005926G	1657523	40	0.129	0.042	1.242	21	chr1	39000001	40000000
WE-001	00012	005926G_184804	5926	005926G	184804	40	-0.003	0.041	-0.033	31	chr1	39000001	40000000
WE-001	00012	005926G_194253	5926	005926G	194253	40	0.021	0.119	0.201	10	chr1	39000001	40000000
WE-001	00012	005926G_1946729	5926	005926G	1946729	40	0.053	0.041	0.516	28	chr1	39000001	40000000
WE-001	00012	005926G_2234341	5926	005926G	2234341	40	0.038	0.027	0.366	17	chr1	39000001	40000000
WE-001	00012	005926G_2327804	5926	005926G	2327804	40	-0.05	-0.172	-0.486	22	chr1	39000001	40000000
WE-001	00012	005926G_2626970	5926	005926G	2626970	40	0.132	-0.009	1.277	3	chr1	39000001	40000000
WE-001	00012	005926G_2733375	5926	005926G	2733375	40	-0.444	-0.565	-4.283	27	chr1	39000001	40000000
WE-001	00012	005926G_2961237	5926	005926G	2961237	40	-0.429	-0.298	-4.138	20	chr1	39000001	40000000
WE-001	00012	005926G_642456	5926	005926G	642456	40	-0.772	-0.589	-7.447	26	chr1	39000001	40000000
WE-001	00012	005926G_654286	5926	005926G	654286	40	-0.628	-0.464	-6.063	28	chr1	39000001	40000000
WE-001	00012	005926G_840609	5926	005926G	840609	40	-0.032	-0.155	-0.307	17	chr1	39000001	40000000
WE-001	00012	005926G_969076	5926	005926G	969076	40	-0.008	0.101	-0.079	19	chr1	39000001	40000000
WE-001	00012	005926H_1048347	5926	005926H	1048347	40	0.105	0.025	1.011	3	chr1	39000001	40000000
WE-001	00012	005926H_1054980	5926	005926H	1054980	40	0.167	0.097	1.614	34	chr1	39000001	40000000
WE-001	00012	005926H_1057671	5926	005926H	1057671	40	0.046	0.046	0.448	29	chr1	39000001	40000000
WE-001	00012	005926H_1060603	5926	005926H	1060603	40	-0.101	-0.135	-0.971	21	chr1	39000001	40000000
WE-001	00012	005926H_1164192	5926	005926H	1164192	40	0.137	0.004	1.321	22	chr1	39000001	40000000
WE-001	00012	005926H_1192754	5926	005926H	1192754	40	-0.245	-0.337	-2.359	16	chr1	39000001	40000000
WE-001	00012	005926H_1307193	5926	005926H	1307193	40	-0.047	-0.048	-0.454	0	chr1	39000001	40000000
WE-001	00012	005926H_1354182	5926	005926H	1354182	40	0.011	0.029	0.102	1	chr1	39000001	40000000
WE-001	00012	005926H_1359154	5926	005926H	1359154	40	-0.057	-0.004	-0.554	12	chr1	39000001	40000000
WE-001	00012	005926H_185482	5926	005926H	185482	40	0.118	0.095	1.134	26	chr1	39000001	40000000
WE-001	00012	005926H_290015	5926	005926H	290015	40	0.005	0.031	0.048	22	chr1	39000001	40000000
WE-001	00012	005926H_31246	5926	005926H	31246	40	0.13	0.069	1.258	28	chr1	39000001	40000000
WE-001	00012	005926H_329299	5926	005926H	329299	40	-0.777	-0.606	-7.5	34	chr1	39000001	40000000
WE-001	00012	005926H_345089	5926	005926H	345089	40	0.171	-0.009	1.651	29	chr1	39000001	40000000
WE-001	00012	005926H_347188	5926	005926H	347188	40	0.035	0.039	0.334	24	chr1	39000001	40000000
WE-001	00012	005926H_348084	5926	005926H	348084	40	-0.06	0.033	-0.577	28	chr1	39000001	40000000
WE-001	00012	005926H_428891	5926	005926H	428891	40	-0.22	-0.085	-2.123	16	chr1	39000001	40000000
WE-001	00012	005926H_431720	5926	005926H	431720	40	0.142	0.073	1.373	11	chr1	39000001	40000000
WE-001	00012	005926H_433522	5926	005926H	433522	40	-0.494	-0.561	-4.767	25	chr1	39000001	40000000
WE-001	00012	005926H_477721	5926	005926H	477721	40	0.067	-0.047	0.644	2	chr1	39000001	40000000
WE-001	00012	005926H_522999	5926	005926H	522999	40	0.183	0.064	1.768	27	chr1	39000001	40000000
WE-001	00012	005926H_543201	5926	005926H	543201	40	0.113	0.091	1.09	26	chr1	39000001	40000000
WE-001	00012	005926H_552591	5926	005926H	552591	40	0.127	0.093	1.227	27	chr1	39000001	40000000
WE-001	00012	005926H_55327	5926	005926H	55327	40	0.067	-0.025	0.644	30	chr1	39000001	40000000
WE-001	00012	005926H_638370	5926	005926H	638370	40	0.129	0.011	1.249	5	chr1	39000001	40000000
WE-001	00012	005926H_757804	5926	005926H	757804	40	0.09	-0.016	0.869	14	chr1	39000001	40000000
WE-001	00012	005926H_791314	5926	005926H	791314	40	0.204	0.097	1.967	30	chr1	39000001	40000000
WE-001	00012	005926H_82992	5926	005926H	82992	40	-0.044	0.097	-0.421	25	chr1	39000001	40000000
WE-001	00012	005926H_949797	5926	005926H	949797	40	0.063	0.049	0.609	30	chr1	39000001	40000000
WE-001	00012	005926H_972834	5926	005926H	972834	40	-0.025	0.049	-0.241	28	chr1	39000001	40000000
WE-001	00012	005926H_974474	5926	005926H	974474	40	0.083	0.032	0.796	30	chr1	39000001	40000000
WE-001	00012	005926H_991893	5926	005926H	991893	40	0.043	0.104	0.411	29	chr1	39000001	40000000
WE-001	00012	005926G_1099216	5926	005926G	1099216	41	-0.321	-0.306	-2.211	18	chr1	40000001	41000000
WE-001	00012	005926G_1204289	5926	005926G	1204289	41	0.09	0.048	0.621	21	chr1	40000001	41000000
WE-001	00012	005926G_1322764	5926	005926G	1322764	41	-0.037	0.074	-0.253	20	chr1	40000001	41000000
WE-001	00012	005926G_1656990	5926	005926G	1656990	41	0.053	0.001	0.366	23	chr1	40000001	41000000
WE-001	00012	005926G_1657523	5926	005926G	1657523	41	-0.167	0.042	-1.151	21	chr1	40000001	41000000
WE-001	00012	005926G_184804	5926	005926G	184804	41	0.223	0.041	1.533	31	chr1	40000001	41000000
WE-001	00012	005926G_194253	5926	005926G	194253	41	0.217	0.119	1.491	10	chr1	40000001	41000000
WE-001	00012	005926G_1946729	5926	005926G	1946729	41	0.301	0.041	2.072	28	chr1	40000001	41000000
WE-001	00012	005926G_2234341	5926	005926G	2234341	41	-0.131	0.027	-0.899	17	chr1	40000001	41000000
WE-001	00012	005926G_2327804	5926	005926G	2327804	41	0.362	-0.172	2.487	22	chr1	40000001	41000000
WE-001	00012	005926G_2626970	5926	005926G	2626970	41	-0.011	-0.009	-0.076	3	chr1	40000001	41000000
WE-001	00012	005926G_2733375	5926	005926G	2733375	41	-0.528	-0.565	-3.629	27	chr1	40000001	41000000
WE-001	00012	005926G_2961237	5926	005926G	2961237	41	0.036	-0.298	0.247	20	chr1	40000001	41000000
WE-001	00012	005926G_642456	5926	005926G	642456	41	-0.706	-0.589	-4.858	26	chr1	40000001	41000000
WE-001	00012	005926G_654286	5926	005926G	654286	41	-0.59	-0.464	-4.058	28	chr1	40000001	41000000
WE-001	00012	005926G_840609	5926	005926G	840609	41	-0.191	-0.155	-1.311	17	chr1	40000001	41000000
WE-001	00012	005926G_969076	5926	005926G	969076	41	0.24	0.101	1.654	19	chr1	40000001	41000000
WE-001	00012	005926H_1048347	5926	005926H	1048347	41	-0.009	0.025	-0.063	3	chr1	40000001	41000000
WE-001	00012	005926H_1054980	5926	005926H	1054980	41	0.049	0.097	0.337	34	chr1	40000001	41000000
WE-001	00012	005926H_1057671	5926	005926H	1057671	41	0.093	0.046	0.638	29	chr1	40000001	41000000
WE-001	00012	005926H_1060603	5926	005926H	1060603	41	-0.142	-0.135	-0.975	21	chr1	40000001	41000000
WE-001	00012	005926H_1164192	5926	005926H	1164192	41	0.357	0.004	2.455	22	chr1	40000001	41000000
WE-001	00012	005926H_1192754	5926	005926H	1192754	41	-0.254	-0.337	-1.747	16	chr1	40000001	41000000
WE-001	00012	005926H_1307193	5926	005926H	1307193	41	-0.435	-0.048	-2.988	0	chr1	40000001	41000000
WE-001	00012	005926H_1354182	5926	005926H	1354182	41	0.098	0.029	0.675	1	chr1	40000001	41000000
WE-001	00012	005926H_1359154	5926	005926H	1359154	41	-0.096	-0.004	-0.658	12	chr1	40000001	41000000
WE-001	00012	005926H_185482	5926	005926H	185482	41	0.117	0.095	0.805	26	chr1	40000001	41000000
WE-001	00012	005926H_290015	5926	005926H	290015	41	0.306	0.031	2.103	22	chr1	40000001	41000000
WE-001	00012	005926H_31246	5926	005926H	31246	41	0.132	0.069	0.909	28	chr1	40000001	41000000
WE-001	00012	005926H_329299	5926	005926H	329299	41	-0.372	-0.606	-2.562	34	chr1	40000001	41000000
WE-001	00012	005926H_345089	5926	005926H	345089	41	0.004	-0.009	0.027	29	chr1	40000001	41000000
WE-001	00012	005926H_347188	5926	005926H	347188	41	-0.134	0.039	-0.918	24	chr1	40000001	41000000
WE-001	00012	005926H_348084	5926	005926H	348084	41	-0.005	0.033	-0.035	28	chr1	40000001	41000000
WE-001	00012	005926H_428891	5926	005926H	428891	41	-0.219	-0.085	-1.503	16	chr1	40000001	41000000
WE-001	00012	005926H_431720	5926	005926H	431720	41	0.213	0.073	1.464	11	chr1	40000001	41000000
WE-001	00012	005926H_433522	5926	005926H	433522	41	-0.465	-0.561	-3.197	25	chr1	40000001	41000000
WE-001	00012	005926H_477721	5926	005926H	477721	41	0.077	-0.047	0.531	2	chr1	40000001	41000000
WE-001	00012	005926H_522999	5926	005926H	522999	41	0.334	0.064	2.294	27	chr1	40000001	41000000
WE-001	00012	005926H_543201	5926	005926H	543201	41	0.16	0.091	1.1	26	chr1	40000001	41000000
WE-001	00012	005926H_552591	5926	005926H	552591	41	0.169	0.093	1.161	27	chr1	40000001	41000000
WE-001	00012	005926H_55327	5926	005926H	55327	41	0.233	-0.025	1.604	30	chr1	40000001	41000000
WE-001	00012	005926H_638370	5926	005926H	638370	41	0.02	0.011	0.14	5	chr1	40000001	41000000
WE-001	00012	005926H_757804	5926	005926H	757804	41	0.195	-0.016	1.339	14	chr1	40000001	41000000
WE-001	00012	005926H_791314	5926	005926H	791314	41	0.104	0.097	0.712	30	chr1	40000001	41000000
WE-001	00012	005926H_82992	5926	005926H	82992	41	0.216	0.097	1.483	25	chr1	40000001	41000000
WE-001	00012	005926H_949797	5926	005926H	949797	41	0.13	0.049	0.895	30	chr1	40000001	41000000
WE-001	00012	005926H_972834	5926	005926H	972834	41	0.092	0.049	0.63	28	chr1	40000001	41000000
WE-001	00012	005926H_974474	5926	005926H	974474	41	0.022	0.032	0.152	30	chr1	40000001	41000000
WE-001	00012	005926H_991893	5926	005926H	991893	41	0.083	0.104	0.569	29	chr1	40000001	41000000
WE-001	00012	005926G_1099216	5926	005926G	1099216	42	-0.466	-0.306	-4.869	18	chr1	41000001	42000000
WE-001	00012	005926G_1204289	5926	005926G	1204289	42	0.197	0.048	2.061	21	chr1	41000001	42000000
WE-001	00012	005926G_1322764	5926	005926G	1322764	42	-0.077	0.074	-0.8	20	chr1	41000001	42000000
WE-001	00012	005926G_1656990	5926	005926G	1656990	42	-0.134	0.001	-1.402	23	chr1	41000001	42000000
WE-001	00012	005926G_1657523	5926	005926G	1657523	42	-0.078	0.042	-0.811	21	chr1	41000001	42000000
WE-001	00012	005926G_184804	5926	005926G	184804	42	-0.081	0.041	-0.85	31	chr1	41000001	42000000
WE-001	00012	005926G_194253	5926	005926G	194253	42	-0.135	0.119	-1.407	10	chr1	41000001	42000000
WE-001	00012	005926G_1946729	5926	005926G	1946729	42	-0.218	0.041	-2.278	28	chr1	41000001	42000000
WE-001	00012	005926G_2234341	5926	005926G	2234341	42	0.327	0.027	3.414	17	chr1	41000001	42000000
WE-001	00012	005926G_2327804	5926	005926G	2327804	42	-0.108	-0.172	-1.134	22	chr1	41000001	42000000
WE-001	00012	005926G_2626970	5926	005926G	2626970	42	-0.095	-0.009	-0.99	3	chr1	41000001	42000000
WE-001	00012	005926G_2733375	5926	005926G	2733375	42	-0.613	-0.565	-6.414	27	chr1	41000001	42000000
WE-001	00012	005926G_2961237	5926	005926G	2961237	42	-0.316	-0.298	-3.304	20	chr1	41000001	42000000
WE-001	00012	005926G_642456	5926	005926G	642456	42	-0.703	-0.589	-7.35	26	chr1	41000001	42000000
WE-001	00012	005926G_654286	5926	005926G	654286	42	-0.581	-0.464	-6.072	28	chr1	41000001	42000000
WE-001	00012	005926G_840609	5926	005926G	840609	42	-0.286	-0.155	-2.989	17	chr1	41000001	42000000
WE-001	00012	005926G_969076	5926	005926G	969076	42	0.059	0.101	0.618	19	chr1	41000001	42000000
WE-001	00012	005926H_1048347	5926	005926H	1048347	42	0.081	0.025	0.851	3	chr1	41000001	42000000
WE-001	00012	005926H_1054980	5926	005926H	1054980	42	-0.036	0.097	-0.372	34	chr1	41000001	42000000
WE-001	00012	005926H_1057671	5926	005926H	1057671	42	0.04	0.046	0.423	29	chr1	41000001	42000000
WE-001	00012	005926H_1060603	5926	005926H	1060603	42	-0.124	-0.135	-1.294	21	chr1	41000001	42000000
WE-001	00012	005926H_1164192	5926	005926H	1164192	42	0.22	0.004	2.301	22	chr1	41000001	42000000
WE-001	00012	005926H_1192754	5926	005926H	1192754	42	-0.314	-0.337	-3.281	16	chr1	41000001	42000000
WE-001	00012	005926H_1307193	5926	005926H	1307193	42	0.041	-0.048	0.425	0	chr1	41000001	42000000
WE-001	00012	005926H_1354182	5926	005926H	1354182	42	-0.027	0.029	-0.283	1	chr1	41000001	42000000
WE-001	00012	005926H_1359154	5926	005926H	1359154	42	0.014	-0.004	0.143	12	chr1	41000001	42000000
WE-001	00012	005926H_185482	5926	005926H	185482	42	-0.023	0.095	-0.245	26	chr1	41000001	42000000
WE-001	00012	005926H_290015	5926	005926H	290015	42	-0.039	0.031	-0.403	22	chr1	41000001	42000000
WE-001	00012	005926H_31246	5926	005926H	31246	42	0.041	0.069	0.433	28	chr1	41000001	42000000
WE-001	00012	005926H_329299	5926	005926H	329299	42	-1.179	-1.196	-12.326	34	chr1	41000001	42000000
WE-001	00012	005926H_345089	5926	005926H	345089	42	-0.258	-0.009	-2.699	29	chr1	41000001	42000000
WE-001	00012	005926H_347188	5926	005926H	347188	42	0.133	0.039	1.395	24	chr1	41000001	42000000
WE-001	00012	005926H_348084	5926	005926H	348084	42	-0.034	0.033	-0.356	28	chr1	41000001	42000000
WE-001	00012	005926H_428891	5926	005926H	428891	42	-0.147	-0.085	-1.537	16	chr1	41000001	42000000
WE-001	00012	005926H_431720	5926	005926H	431720	42	0.295	0.073	3.082	11	chr1	41000001	42000000
WE-001	00012	005926H_433522	5926	005926H	433522	42	-0.885	-0.561	-9.252	25	chr1	41000001	42000000
WE-001	00012	005926H_477721	5926	005926H	477721	42	-0.149	-0.047	-1.553	2	chr1	41000001	42000000
WE-001	00012	005926H_522999	5926	005926H	522999	42	0.329	0.064	3.444	27	chr1	41000001	42000000
WE-001	00012	005926H_543201	5926	005926H	543201	42	-0.267	0.091	-2.788	26	chr1	41000001	42000000
[truncated: 138,680 more rows]
