# Supplementary material for: Circulating tumor cell heterogeneity in neuroendocrine prostate cancer by single cell copy number analysis
Source: NPJ Precis Oncol. 2021 Aug 12;5:76. doi: 10.1038/s41698-021-00211-1 (PMC8361159; doi:10.1038/s41698-021-00211-1)
Supplement: Supplementary file 6 — Supplementary Data 6 [file 41698_2021_211_MOESM6_ESM.csv]

Project Name	PatientID	CNVID	TubeID	SlideID	CellID	BinID	NorRatio	PredictedCopyNumber	ZScore	LST	BinChr	BinStart	BinEnd
WE-001	00026	009266E_1018712	9266	009266E	1018712	2	-0.143	-0.512	-0.958	28	chr1	1000001	2000000
WE-001	00026	009266E_1047602	9266	009266E	1047602	2	-0.157	-0.153	-1.052	13	chr1	1000001	2000000
WE-001	00026	009266E_152147	9266	009266E	152147	2	-0.292	-0.154	-1.954	13	chr1	1000001	2000000
WE-001	00026	009266E_154074	9266	009266E	154074	2	0.342	0.18	2.29	30	chr1	1000001	2000000
WE-001	00026	009266E_175371	9266	009266E	175371	2	-0.012	-0.181	-0.082	26	chr1	1000001	2000000
WE-001	00026	009266E_212466	9266	009266E	212466	2	0.181	0.075	1.21	29	chr1	1000001	2000000
WE-001	00026	009266E_214761	9266	009266E	214761	2	-0.148	-0.279	-0.991	26	chr1	1000001	2000000
WE-001	00026	009266E_226001	9266	009266E	226001	2	0.108	-0.739	0.724	28	chr1	1000001	2000000
WE-001	00026	009266E_379009	9266	009266E	379009	2	0.181	-0.06	1.209	28	chr1	1000001	2000000
WE-001	00026	009266E_419592	9266	009266E	419592	2	-0.035	-0.037	-0.232	29	chr1	1000001	2000000
WE-001	00026	009266E_431349	9266	009266E	431349	2	0.048	-0.671	0.323	31	chr1	1000001	2000000
WE-001	00026	009266E_530171	9266	009266E	530171	2	-0.002	-0.002	-0.013	30	chr1	1000001	2000000
WE-001	00026	009266E_542308	9266	009266E	542308	2	-0.002	-0.122	-0.01	35	chr1	1000001	2000000
WE-001	00026	009266E_607368	9266	009266E	607368	2	0.035	0.088	0.236	41	chr1	1000001	2000000
WE-001	00026	009266E_651632	9266	009266E	651632	2	0.185	-0.05	1.237	26	chr1	1000001	2000000
WE-001	00026	009266E_664147	9266	009266E	664147	2	0.007	0.001	0.048	4	chr1	1000001	2000000
WE-001	00026	009266E_666445	9266	009266E	666445	2	0.27	-0.033	1.81	28	chr1	1000001	2000000
WE-001	00026	009266E_697305	9266	009266E	697305	2	0.099	-0.662	0.664	28	chr1	1000001	2000000
WE-001	00026	009266E_717922	9266	009266E	717922	2	-0.013	0.017	-0.088	2	chr1	1000001	2000000
WE-001	00026	009266E_753811	9266	009266E	753811	2	0.151	0.01	1.01	29	chr1	1000001	2000000
WE-001	00026	009266E_762053	9266	009266E	762053	2	0.018	-0.733	0.121	31	chr1	1000001	2000000
WE-001	00026	009266E_789990	9266	009266E	789990	2	0.211	0.008	1.416	25	chr1	1000001	2000000
WE-001	00026	009266E_850278	9266	009266E	850278	2	-0.027	-0.191	-0.178	35	chr1	1000001	2000000
WE-001	00026	009266E_875037	9266	009266E	875037	2	-0.019	-0.01	-0.125	28	chr1	1000001	2000000
WE-001	00026	009266E_893905	9266	009266E	893905	2	0.086	-0.578	0.573	31	chr1	1000001	2000000
WE-001	00026	009266E_1018712	9266	009266E	1018712	3	-0.44	-0.512	-1.724	28	chr1	2000001	3000000
WE-001	00026	009266E_1047602	9266	009266E	1047602	3	-0.142	-0.153	-0.555	13	chr1	2000001	3000000
WE-001	00026	009266E_152147	9266	009266E	152147	3	-0.349	-0.154	-1.367	13	chr1	2000001	3000000
WE-001	00026	009266E_154074	9266	009266E	154074	3	0.018	0.18	0.069	30	chr1	2000001	3000000
WE-001	00026	009266E_175371	9266	009266E	175371	3	-0.349	-0.181	-1.366	26	chr1	2000001	3000000
WE-001	00026	009266E_212466	9266	009266E	212466	3	-0.031	0.075	-0.12	29	chr1	2000001	3000000
WE-001	00026	009266E_214761	9266	009266E	214761	3	-0.41	-0.279	-1.603	26	chr1	2000001	3000000
WE-001	00026	009266E_226001	9266	009266E	226001	3	-0.544	-0.739	-2.13	28	chr1	2000001	3000000
WE-001	00026	009266E_379009	9266	009266E	379009	3	-0.301	-0.06	-1.18	28	chr1	2000001	3000000
WE-001	00026	009266E_419592	9266	009266E	419592	3	-0.04	-0.037	-0.156	29	chr1	2000001	3000000
WE-001	00026	009266E_431349	9266	009266E	431349	3	-0.51	-0.671	-1.996	31	chr1	2000001	3000000
WE-001	00026	009266E_530171	9266	009266E	530171	3	-0.003	-0.002	-0.011	30	chr1	2000001	3000000
WE-001	00026	009266E_542308	9266	009266E	542308	3	-0.242	-0.122	-0.948	35	chr1	2000001	3000000
WE-001	00026	009266E_607368	9266	009266E	607368	3	0.335	0.088	1.313	41	chr1	2000001	3000000
WE-001	00026	009266E_651632	9266	009266E	651632	3	-0.285	-0.05	-1.117	26	chr1	2000001	3000000
WE-001	00026	009266E_664147	9266	009266E	664147	3	-0.011	0.001	-0.043	4	chr1	2000001	3000000
WE-001	00026	009266E_666445	9266	009266E	666445	3	-0.336	-0.033	-1.317	28	chr1	2000001	3000000
WE-001	00026	009266E_697305	9266	009266E	697305	3	-0.536	-0.662	-2.1	28	chr1	2000001	3000000
WE-001	00026	009266E_717922	9266	009266E	717922	3	-0.26	0.017	-1.019	2	chr1	2000001	3000000
WE-001	00026	009266E_753811	9266	009266E	753811	3	-0.13	0.01	-0.511	29	chr1	2000001	3000000
WE-001	00026	009266E_762053	9266	009266E	762053	3	-0.488	-0.733	-1.909	31	chr1	2000001	3000000
WE-001	00026	009266E_789990	9266	009266E	789990	3	-0.195	0.008	-0.762	25	chr1	2000001	3000000
WE-001	00026	009266E_850278	9266	009266E	850278	3	-0.355	-0.191	-1.391	35	chr1	2000001	3000000
WE-001	00026	009266E_875037	9266	009266E	875037	3	-0.001	-0.01	-0.003	28	chr1	2000001	3000000
WE-001	00026	009266E_893905	9266	009266E	893905	3	-0.516	-0.578	-2.02	31	chr1	2000001	3000000
WE-001	00026	009266E_1018712	9266	009266E	1018712	4	-0.579	-0.512	-3.096	28	chr1	3000001	4000000
WE-001	00026	009266E_1047602	9266	009266E	1047602	4	-0.015	-0.153	-0.079	13	chr1	3000001	4000000
WE-001	00026	009266E_152147	9266	009266E	152147	4	-0.071	-0.154	-0.379	13	chr1	3000001	4000000
WE-001	00026	009266E_154074	9266	009266E	154074	4	-0.828	-0.943	-4.429	30	chr1	3000001	4000000
WE-001	00026	009266E_175371	9266	009266E	175371	4	-0.513	-0.624	-2.742	26	chr1	3000001	4000000
WE-001	00026	009266E_212466	9266	009266E	212466	4	-0.623	-0.813	-3.333	29	chr1	3000001	4000000
WE-001	00026	009266E_214761	9266	009266E	214761	4	-0.781	-0.926	-4.178	26	chr1	3000001	4000000
WE-001	00026	009266E_226001	9266	009266E	226001	4	-0.842	-0.739	-4.504	28	chr1	3000001	4000000
WE-001	00026	009266E_379009	9266	009266E	379009	4	-0.603	-0.903	-3.228	28	chr1	3000001	4000000
WE-001	00026	009266E_419592	9266	009266E	419592	4	-1.421	-1.07	-7.598	29	chr1	3000001	4000000
WE-001	00026	009266E_431349	9266	009266E	431349	4	-0.763	-0.671	-4.082	31	chr1	3000001	4000000
WE-001	00026	009266E_530171	9266	009266E	530171	4	-0.808	-0.777	-4.319	30	chr1	3000001	4000000
WE-001	00026	009266E_542308	9266	009266E	542308	4	-0.763	-0.735	-4.079	35	chr1	3000001	4000000
WE-001	00026	009266E_607368	9266	009266E	607368	4	-0.108	0.088	-0.575	41	chr1	3000001	4000000
WE-001	00026	009266E_651632	9266	009266E	651632	4	-1.126	-0.931	-6.022	26	chr1	3000001	4000000
WE-001	00026	009266E_664147	9266	009266E	664147	4	0.104	0.001	0.556	4	chr1	3000001	4000000
WE-001	00026	009266E_666445	9266	009266E	666445	4	-0.648	-0.919	-3.466	28	chr1	3000001	4000000
WE-001	00026	009266E_697305	9266	009266E	697305	4	-0.756	-0.662	-4.042	28	chr1	3000001	4000000
WE-001	00026	009266E_717922	9266	009266E	717922	4	-0.035	0.017	-0.187	2	chr1	3000001	4000000
WE-001	00026	009266E_753811	9266	009266E	753811	4	-0.769	-0.953	-4.115	29	chr1	3000001	4000000
WE-001	00026	009266E_762053	9266	009266E	762053	4	-0.712	-0.733	-3.81	31	chr1	3000001	4000000
WE-001	00026	009266E_789990	9266	009266E	789990	4	-0.416	-0.496	-2.224	25	chr1	3000001	4000000
WE-001	00026	009266E_850278	9266	009266E	850278	4	-0.769	-0.766	-4.116	35	chr1	3000001	4000000
WE-001	00026	009266E_875037	9266	009266E	875037	4	-0.9	-0.889	-4.812	28	chr1	3000001	4000000
WE-001	00026	009266E_893905	9266	009266E	893905	4	-0.685	-0.578	-3.661	31	chr1	3000001	4000000
WE-001	00026	009266E_1018712	9266	009266E	1018712	5	-0.385	-0.512	-4.134	28	chr1	4000001	5000000
WE-001	00026	009266E_1047602	9266	009266E	1047602	5	-0.224	-0.153	-2.413	13	chr1	4000001	5000000
WE-001	00026	009266E_152147	9266	009266E	152147	5	-0.118	-0.154	-1.265	13	chr1	4000001	5000000
WE-001	00026	009266E_154074	9266	009266E	154074	5	-0.966	-0.943	-10.385	30	chr1	4000001	5000000
WE-001	00026	009266E_175371	9266	009266E	175371	5	-0.746	-0.624	-8.022	26	chr1	4000001	5000000
WE-001	00026	009266E_212466	9266	009266E	212466	5	-0.935	-0.813	-10.05	29	chr1	4000001	5000000
WE-001	00026	009266E_214761	9266	009266E	214761	5	-0.78	-0.926	-8.389	26	chr1	4000001	5000000
WE-001	00026	009266E_226001	9266	009266E	226001	5	-0.705	-0.739	-7.578	28	chr1	4000001	5000000
WE-001	00026	009266E_379009	9266	009266E	379009	5	-0.926	-0.903	-9.959	28	chr1	4000001	5000000
WE-001	00026	009266E_419592	9266	009266E	419592	5	-0.769	-1.07	-8.27	29	chr1	4000001	5000000
WE-001	00026	009266E_431349	9266	009266E	431349	5	-0.765	-0.671	-8.221	31	chr1	4000001	5000000
WE-001	00026	009266E_530171	9266	009266E	530171	5	-0.764	-0.777	-8.217	30	chr1	4000001	5000000
WE-001	00026	009266E_542308	9266	009266E	542308	5	-0.599	-0.735	-6.443	35	chr1	4000001	5000000
WE-001	00026	009266E_607368	9266	009266E	607368	5	-0.9	-0.754	-9.671	41	chr1	4000001	5000000
WE-001	00026	009266E_651632	9266	009266E	651632	5	-0.915	-0.931	-9.841	26	chr1	4000001	5000000
WE-001	00026	009266E_664147	9266	009266E	664147	5	-0.33	0.001	-3.553	4	chr1	4000001	5000000
WE-001	00026	009266E_666445	9266	009266E	666445	5	-1.095	-0.919	-11.773	28	chr1	4000001	5000000
WE-001	00026	009266E_697305	9266	009266E	697305	5	-0.974	-0.662	-10.469	28	chr1	4000001	5000000
WE-001	00026	009266E_717922	9266	009266E	717922	5	0.038	0.017	0.411	2	chr1	4000001	5000000
WE-001	00026	009266E_753811	9266	009266E	753811	5	-0.78	-0.953	-8.391	29	chr1	4000001	5000000
WE-001	00026	009266E_762053	9266	009266E	762053	5	-0.887	-0.733	-9.54	31	chr1	4000001	5000000
WE-001	00026	009266E_789990	9266	009266E	789990	5	-0.303	-0.496	-3.256	25	chr1	4000001	5000000
WE-001	00026	009266E_850278	9266	009266E	850278	5	-0.83	-0.766	-8.926	35	chr1	4000001	5000000
WE-001	00026	009266E_875037	9266	009266E	875037	5	-1.065	-0.889	-11.453	28	chr1	4000001	5000000
WE-001	00026	009266E_893905	9266	009266E	893905	5	-0.666	-0.578	-7.162	31	chr1	4000001	5000000
WE-001	00026	009266E_1018712	9266	009266E	1018712	6	-0.359	-0.512	-3.183	28	chr1	5000001	6000000
WE-001	00026	009266E_1047602	9266	009266E	1047602	6	-0.251	-0.153	-2.228	13	chr1	5000001	6000000
WE-001	00026	009266E_152147	9266	009266E	152147	6	-0.023	-0.154	-0.2	13	chr1	5000001	6000000
WE-001	00026	009266E_154074	9266	009266E	154074	6	-0.915	-0.943	-8.107	30	chr1	5000001	6000000
WE-001	00026	009266E_175371	9266	009266E	175371	6	-0.712	-0.624	-6.312	26	chr1	5000001	6000000
WE-001	00026	009266E_212466	9266	009266E	212466	6	-0.845	-0.813	-7.491	29	chr1	5000001	6000000
WE-001	00026	009266E_214761	9266	009266E	214761	6	-1.268	-0.926	-11.236	26	chr1	5000001	6000000
WE-001	00026	009266E_226001	9266	009266E	226001	6	-0.782	-0.739	-6.932	28	chr1	5000001	6000000
WE-001	00026	009266E_379009	9266	009266E	379009	6	-1.255	-0.903	-11.122	28	chr1	5000001	6000000
WE-001	00026	009266E_419592	9266	009266E	419592	6	-0.982	-1.07	-8.707	29	chr1	5000001	6000000
WE-001	00026	009266E_431349	9266	009266E	431349	6	-0.853	-0.671	-7.559	31	chr1	5000001	6000000
WE-001	00026	009266E_530171	9266	009266E	530171	6	-0.707	-0.777	-6.263	30	chr1	5000001	6000000
WE-001	00026	009266E_542308	9266	009266E	542308	6	-0.674	-0.735	-5.97	35	chr1	5000001	6000000
WE-001	00026	009266E_607368	9266	009266E	607368	6	-0.674	-0.754	-5.973	41	chr1	5000001	6000000
WE-001	00026	009266E_651632	9266	009266E	651632	6	-0.998	-0.931	-8.85	26	chr1	5000001	6000000
WE-001	00026	009266E_664147	9266	009266E	664147	6	0.01	0.001	0.09	4	chr1	5000001	6000000
WE-001	00026	009266E_666445	9266	009266E	666445	6	-1.11	-0.919	-9.842	28	chr1	5000001	6000000
WE-001	00026	009266E_697305	9266	009266E	697305	6	-0.699	-0.662	-6.193	28	chr1	5000001	6000000
WE-001	00026	009266E_717922	9266	009266E	717922	6	0.052	0.017	0.464	2	chr1	5000001	6000000
WE-001	00026	009266E_753811	9266	009266E	753811	6	-0.921	-0.953	-8.161	29	chr1	5000001	6000000
WE-001	00026	009266E_762053	9266	009266E	762053	6	-0.793	-0.733	-7.028	31	chr1	5000001	6000000
WE-001	00026	009266E_789990	9266	009266E	789990	6	-0.553	-0.496	-4.902	25	chr1	5000001	6000000
WE-001	00026	009266E_850278	9266	009266E	850278	6	-0.888	-0.766	-7.872	35	chr1	5000001	6000000
WE-001	00026	009266E_875037	9266	009266E	875037	6	-1.091	-0.889	-9.674	28	chr1	5000001	6000000
WE-001	00026	009266E_893905	9266	009266E	893905	6	-0.841	-0.578	-7.454	31	chr1	5000001	6000000
WE-001	00026	009266E_1018712	9266	009266E	1018712	7	-0.519	-0.512	-4.175	28	chr1	6000001	7000000
WE-001	00026	009266E_1047602	9266	009266E	1047602	7	-0.211	-0.153	-1.694	13	chr1	6000001	7000000
WE-001	00026	009266E_152147	9266	009266E	152147	7	-0.322	-0.154	-2.585	13	chr1	6000001	7000000
WE-001	00026	009266E_154074	9266	009266E	154074	7	-0.791	-0.943	-6.361	30	chr1	6000001	7000000
WE-001	00026	009266E_175371	9266	009266E	175371	7	-0.836	-0.624	-6.719	26	chr1	6000001	7000000
WE-001	00026	009266E_212466	9266	009266E	212466	7	-0.79	-0.813	-6.351	29	chr1	6000001	7000000
WE-001	00026	009266E_214761	9266	009266E	214761	7	-0.866	-0.926	-6.96	26	chr1	6000001	7000000
WE-001	00026	009266E_226001	9266	009266E	226001	7	-1.23	-0.739	-9.885	28	chr1	6000001	7000000
WE-001	00026	009266E_379009	9266	009266E	379009	7	-0.86	-0.903	-6.912	28	chr1	6000001	7000000
WE-001	00026	009266E_419592	9266	009266E	419592	7	-1.113	-1.07	-8.948	29	chr1	6000001	7000000
WE-001	00026	009266E_431349	9266	009266E	431349	7	-0.499	-0.671	-4.008	31	chr1	6000001	7000000
WE-001	00026	009266E_530171	9266	009266E	530171	7	-0.845	-0.777	-6.795	30	chr1	6000001	7000000
WE-001	00026	009266E_542308	9266	009266E	542308	7	-0.821	-0.735	-6.601	35	chr1	6000001	7000000
WE-001	00026	009266E_607368	9266	009266E	607368	7	-0.613	-0.754	-4.925	41	chr1	6000001	7000000
WE-001	00026	009266E_651632	9266	009266E	651632	7	-0.953	-0.931	-7.661	26	chr1	6000001	7000000
WE-001	00026	009266E_664147	9266	009266E	664147	7	-0.059	0.001	-0.474	4	chr1	6000001	7000000
WE-001	00026	009266E_666445	9266	009266E	666445	7	-1.075	-0.919	-8.64	28	chr1	6000001	7000000
WE-001	00026	009266E_697305	9266	009266E	697305	7	-0.67	-0.662	-5.382	28	chr1	6000001	7000000
WE-001	00026	009266E_717922	9266	009266E	717922	7	-0.02	0.017	-0.163	2	chr1	6000001	7000000
WE-001	00026	009266E_753811	9266	009266E	753811	7	-1.079	-0.953	-8.672	29	chr1	6000001	7000000
WE-001	00026	009266E_762053	9266	009266E	762053	7	-1.082	-0.733	-8.696	31	chr1	6000001	7000000
WE-001	00026	009266E_789990	9266	009266E	789990	7	-0.521	-0.496	-4.191	25	chr1	6000001	7000000
WE-001	00026	009266E_850278	9266	009266E	850278	7	-0.845	-0.766	-6.788	35	chr1	6000001	7000000
WE-001	00026	009266E_875037	9266	009266E	875037	7	-0.655	-0.889	-5.265	28	chr1	6000001	7000000
WE-001	00026	009266E_893905	9266	009266E	893905	7	-0.857	-0.578	-6.888	31	chr1	6000001	7000000
WE-001	00026	009266E_1018712	9266	009266E	1018712	8	-0.554	-0.512	-4.484	28	chr1	7000001	8000000
WE-001	00026	009266E_1047602	9266	009266E	1047602	8	-0.071	-0.153	-0.577	13	chr1	7000001	8000000
WE-001	00026	009266E_152147	9266	009266E	152147	8	-0.028	-0.154	-0.227	13	chr1	7000001	8000000
WE-001	00026	009266E_154074	9266	009266E	154074	8	-1.105	-0.943	-8.947	30	chr1	7000001	8000000
WE-001	00026	009266E_175371	9266	009266E	175371	8	-0.397	-0.624	-3.214	26	chr1	7000001	8000000
WE-001	00026	009266E_212466	9266	009266E	212466	8	-0.823	-0.813	-6.664	29	chr1	7000001	8000000
WE-001	00026	009266E_214761	9266	009266E	214761	8	-1.068	-0.926	-8.65	26	chr1	7000001	8000000
WE-001	00026	009266E_226001	9266	009266E	226001	8	-0.963	-0.739	-7.801	28	chr1	7000001	8000000
WE-001	00026	009266E_379009	9266	009266E	379009	8	-0.723	-0.903	-5.851	28	chr1	7000001	8000000
WE-001	00026	009266E_419592	9266	009266E	419592	8	-1.108	-1.07	-8.97	29	chr1	7000001	8000000
WE-001	00026	009266E_431349	9266	009266E	431349	8	-0.825	-0.671	-6.681	31	chr1	7000001	8000000
WE-001	00026	009266E_530171	9266	009266E	530171	8	-0.558	-0.777	-4.519	30	chr1	7000001	8000000
WE-001	00026	009266E_542308	9266	009266E	542308	8	-0.694	-0.735	-5.621	35	chr1	7000001	8000000
WE-001	00026	009266E_607368	9266	009266E	607368	8	-0.548	-0.754	-4.435	41	chr1	7000001	8000000
WE-001	00026	009266E_651632	9266	009266E	651632	8	-0.614	-0.931	-4.973	26	chr1	7000001	8000000
WE-001	00026	009266E_664147	9266	009266E	664147	8	-0.011	0.001	-0.088	4	chr1	7000001	8000000
WE-001	00026	009266E_666445	9266	009266E	666445	8	-0.71	-0.919	-5.747	28	chr1	7000001	8000000
WE-001	00026	009266E_697305	9266	009266E	697305	8	-0.703	-0.662	-5.691	28	chr1	7000001	8000000
WE-001	00026	009266E_717922	9266	009266E	717922	8	0.197	0.017	1.592	2	chr1	7000001	8000000
WE-001	00026	009266E_753811	9266	009266E	753811	8	-0.64	-0.953	-5.183	29	chr1	7000001	8000000
WE-001	00026	009266E_762053	9266	009266E	762053	8	-0.789	-0.733	-6.393	31	chr1	7000001	8000000
WE-001	00026	009266E_789990	9266	009266E	789990	8	-0.451	-0.496	-3.652	25	chr1	7000001	8000000
WE-001	00026	009266E_850278	9266	009266E	850278	8	-0.794	-0.766	-6.433	35	chr1	7000001	8000000
WE-001	00026	009266E_875037	9266	009266E	875037	8	-0.673	-0.889	-5.447	28	chr1	7000001	8000000
WE-001	00026	009266E_893905	9266	009266E	893905	8	-0.61	-0.578	-4.941	31	chr1	7000001	8000000
WE-001	00026	009266E_1018712	9266	009266E	1018712	9	-0.803	-0.512	-4.027	28	chr1	8000001	9000000
WE-001	00026	009266E_1047602	9266	009266E	1047602	9	-0.731	-0.647	-3.664	13	chr1	8000001	9000000
WE-001	00026	009266E_152147	9266	009266E	152147	9	-0.242	-0.154	-1.214	13	chr1	8000001	9000000
WE-001	00026	009266E_154074	9266	009266E	154074	9	-0.92	-0.943	-4.611	30	chr1	8000001	9000000
WE-001	00026	009266E_175371	9266	009266E	175371	9	-0.366	-0.624	-1.834	26	chr1	8000001	9000000
WE-001	00026	009266E_212466	9266	009266E	212466	9	-0.571	-0.813	-2.861	29	chr1	8000001	9000000
WE-001	00026	009266E_214761	9266	009266E	214761	9	-0.851	-0.926	-4.266	26	chr1	8000001	9000000
WE-001	00026	009266E_226001	9266	009266E	226001	9	-0.936	-0.739	-4.693	28	chr1	8000001	9000000
WE-001	00026	009266E_379009	9266	009266E	379009	9	-0.996	-0.903	-4.99	28	chr1	8000001	9000000
WE-001	00026	009266E_419592	9266	009266E	419592	9	-1.056	-1.07	-5.291	29	chr1	8000001	9000000
WE-001	00026	009266E_431349	9266	009266E	431349	9	-0.908	-0.671	-4.55	31	chr1	8000001	9000000
WE-001	00026	009266E_530171	9266	009266E	530171	9	-0.724	-0.777	-3.627	30	chr1	8000001	9000000
WE-001	00026	009266E_542308	9266	009266E	542308	9	-0.709	-0.735	-3.554	35	chr1	8000001	9000000
WE-001	00026	009266E_607368	9266	009266E	607368	9	-0.618	-0.754	-3.099	41	chr1	8000001	9000000
WE-001	00026	009266E_651632	9266	009266E	651632	9	-0.891	-0.931	-4.468	26	chr1	8000001	9000000
WE-001	00026	009266E_664147	9266	009266E	664147	9	-0.026	0.001	-0.128	4	chr1	8000001	9000000
WE-001	00026	009266E_666445	9266	009266E	666445	9	-0.609	-0.919	-3.054	28	chr1	8000001	9000000
WE-001	00026	009266E_697305	9266	009266E	697305	9	-0.817	-0.662	-4.093	28	chr1	8000001	9000000
WE-001	00026	009266E_717922	9266	009266E	717922	9	0.077	0.017	0.385	2	chr1	8000001	9000000
WE-001	00026	009266E_753811	9266	009266E	753811	9	-1.209	-0.953	-6.06	29	chr1	8000001	9000000
WE-001	00026	009266E_762053	9266	009266E	762053	9	-0.72	-0.733	-3.61	31	chr1	8000001	9000000
WE-001	00026	009266E_789990	9266	009266E	789990	9	-0.6	-0.496	-3.006	25	chr1	8000001	9000000
WE-001	00026	009266E_850278	9266	009266E	850278	9	-0.838	-0.766	-4.198	35	chr1	8000001	9000000
WE-001	00026	009266E_875037	9266	009266E	875037	9	-0.942	-0.889	-4.723	28	chr1	8000001	9000000
WE-001	00026	009266E_893905	9266	009266E	893905	9	-0.603	-0.578	-3.023	31	chr1	8000001	9000000
WE-001	00026	009266E_1018712	9266	009266E	1018712	10	-0.635	-0.512	-4.297	28	chr1	9000001	10000000
WE-001	00026	009266E_1047602	9266	009266E	1047602	10	-0.565	-0.647	-3.826	13	chr1	9000001	10000000
WE-001	00026	009266E_152147	9266	009266E	152147	10	-0.145	-0.154	-0.984	13	chr1	9000001	10000000
WE-001	00026	009266E_154074	9266	009266E	154074	10	-0.909	-0.943	-6.157	30	chr1	9000001	10000000
WE-001	00026	009266E_175371	9266	009266E	175371	10	-0.525	-0.624	-3.554	26	chr1	9000001	10000000
WE-001	00026	009266E_212466	9266	009266E	212466	10	-0.82	-0.813	-5.552	29	chr1	9000001	10000000
WE-001	00026	009266E_214761	9266	009266E	214761	10	-1.021	-0.926	-6.912	26	chr1	9000001	10000000
WE-001	00026	009266E_226001	9266	009266E	226001	10	-0.756	-0.739	-5.119	28	chr1	9000001	10000000
WE-001	00026	009266E_379009	9266	009266E	379009	10	-0.988	-0.903	-6.689	28	chr1	9000001	10000000
WE-001	00026	009266E_419592	9266	009266E	419592	10	-0.989	-1.07	-6.698	29	chr1	9000001	10000000
WE-001	00026	009266E_431349	9266	009266E	431349	10	-0.758	-0.671	-5.135	31	chr1	9000001	10000000
WE-001	00026	009266E_530171	9266	009266E	530171	10	-0.878	-0.777	-5.944	30	chr1	9000001	10000000
WE-001	00026	009266E_542308	9266	009266E	542308	10	-0.899	-0.735	-6.09	35	chr1	9000001	10000000
WE-001	00026	009266E_607368	9266	009266E	607368	10	-1.025	-0.754	-6.943	41	chr1	9000001	10000000
WE-001	00026	009266E_651632	9266	009266E	651632	10	-0.675	-0.931	-4.572	26	chr1	9000001	10000000
WE-001	00026	009266E_664147	9266	009266E	664147	10	-0.104	0.001	-0.707	4	chr1	9000001	10000000
WE-001	00026	009266E_666445	9266	009266E	666445	10	-0.814	-0.919	-5.509	28	chr1	9000001	10000000
WE-001	00026	009266E_697305	9266	009266E	697305	10	-0.749	-0.662	-5.07	28	chr1	9000001	10000000
WE-001	00026	009266E_717922	9266	009266E	717922	10	0.306	0.017	2.074	2	chr1	9000001	10000000
WE-001	00026	009266E_753811	9266	009266E	753811	10	-1.078	-0.953	-7.297	29	chr1	9000001	10000000
WE-001	00026	009266E_762053	9266	009266E	762053	10	-0.868	-0.733	-5.876	31	chr1	9000001	10000000
WE-001	00026	009266E_789990	9266	009266E	789990	10	-0.562	-0.496	-3.805	25	chr1	9000001	10000000
WE-001	00026	009266E_850278	9266	009266E	850278	10	-0.643	-0.766	-4.353	35	chr1	9000001	10000000
WE-001	00026	009266E_875037	9266	009266E	875037	10	-0.936	-0.889	-6.336	28	chr1	9000001	10000000
WE-001	00026	009266E_893905	9266	009266E	893905	10	-0.606	-0.578	-4.106	31	chr1	9000001	10000000
WE-001	00026	009266E_1018712	9266	009266E	1018712	11	-0.699	-0.512	-7.577	28	chr1	10000001	11000000
WE-001	00026	009266E_1047602	9266	009266E	1047602	11	-0.645	-0.647	-6.985	13	chr1	10000001	11000000
WE-001	00026	009266E_152147	9266	009266E	152147	11	-0.238	-0.154	-2.578	13	chr1	10000001	11000000
WE-001	00026	009266E_154074	9266	009266E	154074	11	-1.111	-0.943	-12.041	30	chr1	10000001	11000000
WE-001	00026	009266E_175371	9266	009266E	175371	11	-0.894	-0.624	-9.687	26	chr1	10000001	11000000
WE-001	00026	009266E_212466	9266	009266E	212466	11	-1.097	-0.813	-11.884	29	chr1	10000001	11000000
WE-001	00026	009266E_214761	9266	009266E	214761	11	-0.769	-0.926	-8.333	26	chr1	10000001	11000000
WE-001	00026	009266E_226001	9266	009266E	226001	11	-0.742	-0.739	-8.043	28	chr1	10000001	11000000
WE-001	00026	009266E_379009	9266	009266E	379009	11	-0.872	-0.903	-9.45	28	chr1	10000001	11000000
WE-001	00026	009266E_419592	9266	009266E	419592	11	-1.126	-1.07	-12.197	29	chr1	10000001	11000000
WE-001	00026	009266E_431349	9266	009266E	431349	11	-0.877	-0.671	-9.501	31	chr1	10000001	11000000
WE-001	00026	009266E_530171	9266	009266E	530171	11	-0.929	-0.777	-10.063	30	chr1	10000001	11000000
WE-001	00026	009266E_542308	9266	009266E	542308	11	-0.72	-0.735	-7.803	35	chr1	10000001	11000000
WE-001	00026	009266E_607368	9266	009266E	607368	11	-0.9	-0.754	-9.747	41	chr1	10000001	11000000
WE-001	00026	009266E_651632	9266	009266E	651632	11	-1.276	-0.931	-13.827	26	chr1	10000001	11000000
WE-001	00026	009266E_664147	9266	009266E	664147	11	-0.178	0.001	-1.923	4	chr1	10000001	11000000
WE-001	00026	009266E_666445	9266	009266E	666445	11	-1.289	-0.919	-13.963	28	chr1	10000001	11000000
WE-001	00026	009266E_697305	9266	009266E	697305	11	-0.82	-0.662	-8.883	28	chr1	10000001	11000000
WE-001	00026	009266E_717922	9266	009266E	717922	11	0.061	0.017	0.665	2	chr1	10000001	11000000
WE-001	00026	009266E_753811	9266	009266E	753811	11	-1.149	-0.953	-12.448	29	chr1	10000001	11000000
WE-001	00026	009266E_762053	9266	009266E	762053	11	-1.012	-0.733	-10.961	31	chr1	10000001	11000000
WE-001	00026	009266E_789990	9266	009266E	789990	11	-0.564	-0.496	-6.116	25	chr1	10000001	11000000
WE-001	00026	009266E_850278	9266	009266E	850278	11	-0.519	-0.766	-5.624	35	chr1	10000001	11000000
WE-001	00026	009266E_875037	9266	009266E	875037	11	-0.845	-0.889	-9.16	28	chr1	10000001	11000000
WE-001	00026	009266E_893905	9266	009266E	893905	11	-0.485	-0.578	-5.255	31	chr1	10000001	11000000
WE-001	00026	009266E_1018712	9266	009266E	1018712	12	0.156	0.002	0.944	28	chr1	11000001	12000000
WE-001	00026	009266E_1047602	9266	009266E	1047602	12	-0.114	-0.042	-0.69	13	chr1	11000001	12000000
WE-001	00026	009266E_152147	9266	009266E	152147	12	-0.01	-0.154	-0.057	13	chr1	11000001	12000000
WE-001	00026	009266E_154074	9266	009266E	154074	12	0.237	-0.001	1.433	30	chr1	11000001	12000000
WE-001	00026	009266E_175371	9266	009266E	175371	12	-0.341	-0.188	-2.057	26	chr1	11000001	12000000
WE-001	00026	009266E_212466	9266	009266E	212466	12	0.107	-0.018	0.647	29	chr1	11000001	12000000
WE-001	00026	009266E_214761	9266	009266E	214761	12	-0.118	0.014	-0.71	26	chr1	11000001	12000000
WE-001	00026	009266E_226001	9266	009266E	226001	12	0.127	0.028	0.768	28	chr1	11000001	12000000
WE-001	00026	009266E_379009	9266	009266E	379009	12	0.049	0.031	0.293	28	chr1	11000001	12000000
WE-001	00026	009266E_419592	9266	009266E	419592	12	0.192	0.025	1.16	29	chr1	11000001	12000000
WE-001	00026	009266E_431349	9266	009266E	431349	12	-0.065	0.052	-0.393	31	chr1	11000001	12000000
WE-001	00026	009266E_530171	9266	009266E	530171	12	-0.065	-0.147	-0.393	30	chr1	11000001	12000000
WE-001	00026	009266E_542308	9266	009266E	542308	12	0.207	0.1	1.251	35	chr1	11000001	12000000
WE-001	00026	009266E_607368	9266	009266E	607368	12	0.312	0.219	1.883	41	chr1	11000001	12000000
WE-001	00026	009266E_651632	9266	009266E	651632	12	0.182	-0.001	1.096	26	chr1	11000001	12000000
WE-001	00026	009266E_664147	9266	009266E	664147	12	-0.254	0.001	-1.537	4	chr1	11000001	12000000
WE-001	00026	009266E_666445	9266	009266E	666445	12	0.056	0.001	0.339	28	chr1	11000001	12000000
WE-001	00026	009266E_697305	9266	009266E	697305	12	0.022	0.007	0.132	28	chr1	11000001	12000000
WE-001	00026	009266E_717922	9266	009266E	717922	12	0.082	0.017	0.493	2	chr1	11000001	12000000
WE-001	00026	009266E_753811	9266	009266E	753811	12	-0.103	0.138	-0.62	29	chr1	11000001	12000000
WE-001	00026	009266E_762053	9266	009266E	762053	12	0.154	0.017	0.933	31	chr1	11000001	12000000
WE-001	00026	009266E_789990	9266	009266E	789990	12	0.019	0.088	0.114	25	chr1	11000001	12000000
WE-001	00026	009266E_850278	9266	009266E	850278	12	-0.006	0.014	-0.038	35	chr1	11000001	12000000
WE-001	00026	009266E_875037	9266	009266E	875037	12	0.237	0.041	1.432	28	chr1	11000001	12000000
WE-001	00026	009266E_893905	9266	009266E	893905	12	0.079	0.025	0.475	31	chr1	11000001	12000000
WE-001	00026	009266E_1018712	9266	009266E	1018712	13	-0.096	0.002	-0.975	28	chr1	12000001	13000000
WE-001	00026	009266E_1047602	9266	009266E	1047602	13	-0.051	-0.042	-0.513	13	chr1	12000001	13000000
WE-001	00026	009266E_152147	9266	009266E	152147	13	-0.046	-0.154	-0.462	13	chr1	12000001	13000000
WE-001	00026	009266E_154074	9266	009266E	154074	13	0.012	-0.001	0.122	30	chr1	12000001	13000000
WE-001	00026	009266E_175371	9266	009266E	175371	13	-0.278	-0.188	-2.821	26	chr1	12000001	13000000
WE-001	00026	009266E_212466	9266	009266E	212466	13	0.004	-0.018	0.044	29	chr1	12000001	13000000
WE-001	00026	009266E_214761	9266	009266E	214761	13	-0.056	0.014	-0.567	26	chr1	12000001	13000000
WE-001	00026	009266E_226001	9266	009266E	226001	13	0.058	0.028	0.592	28	chr1	12000001	13000000
WE-001	00026	009266E_379009	9266	009266E	379009	13	0.012	0.031	0.122	28	chr1	12000001	13000000
WE-001	00026	009266E_419592	9266	009266E	419592	13	-0.051	0.025	-0.522	29	chr1	12000001	13000000
WE-001	00026	009266E_431349	9266	009266E	431349	13	-0.25	0.052	-2.542	31	chr1	12000001	13000000
WE-001	00026	009266E_530171	9266	009266E	530171	13	0.262	-0.147	2.659	30	chr1	12000001	13000000
WE-001	00026	009266E_542308	9266	009266E	542308	13	-0.024	0.1	-0.243	35	chr1	12000001	13000000
WE-001	00026	009266E_607368	9266	009266E	607368	13	0.172	0.219	1.745	41	chr1	12000001	13000000
WE-001	00026	009266E_651632	9266	009266E	651632	13	-0.084	-0.001	-0.849	26	chr1	12000001	13000000
WE-001	00026	009266E_664147	9266	009266E	664147	13	-0.149	0.001	-1.515	4	chr1	12000001	13000000
WE-001	00026	009266E_666445	9266	009266E	666445	13	-0.093	0.001	-0.943	28	chr1	12000001	13000000
WE-001	00026	009266E_697305	9266	009266E	697305	13	-0.116	0.007	-1.175	28	chr1	12000001	13000000
WE-001	00026	009266E_717922	9266	009266E	717922	13	0.069	0.017	0.702	2	chr1	12000001	13000000
WE-001	00026	009266E_753811	9266	009266E	753811	13	0.097	0.138	0.986	29	chr1	12000001	13000000
WE-001	00026	009266E_762053	9266	009266E	762053	13	-0.031	0.017	-0.313	31	chr1	12000001	13000000
WE-001	00026	009266E_789990	9266	009266E	789990	13	-0.038	0.088	-0.384	25	chr1	12000001	13000000
WE-001	00026	009266E_850278	9266	009266E	850278	13	-0.071	0.014	-0.718	35	chr1	12000001	13000000
WE-001	00026	009266E_875037	9266	009266E	875037	13	-0.093	0.041	-0.947	28	chr1	12000001	13000000
WE-001	00026	009266E_893905	9266	009266E	893905	13	-0.141	0.025	-1.427	31	chr1	12000001	13000000
WE-001	00026	009266E_1018712	9266	009266E	1018712	14	-0.4	0.002	-2.665	28	chr1	13000001	14000000
WE-001	00026	009266E_1047602	9266	009266E	1047602	14	-0.202	-0.042	-1.345	13	chr1	13000001	14000000
WE-001	00026	009266E_152147	9266	009266E	152147	14	-0.103	-0.154	-0.686	13	chr1	13000001	14000000
WE-001	00026	009266E_154074	9266	009266E	154074	14	-0.004	-0.001	-0.028	30	chr1	13000001	14000000
WE-001	00026	009266E_175371	9266	009266E	175371	14	-0.184	-0.188	-1.226	26	chr1	13000001	14000000
WE-001	00026	009266E_212466	9266	009266E	212466	14	0.12	-0.018	0.802	29	chr1	13000001	14000000
WE-001	00026	009266E_214761	9266	009266E	214761	14	0.123	0.014	0.819	26	chr1	13000001	14000000
WE-001	00026	009266E_226001	9266	009266E	226001	14	-0.132	0.028	-0.88	28	chr1	13000001	14000000
WE-001	00026	009266E_379009	9266	009266E	379009	14	0.068	0.031	0.456	28	chr1	13000001	14000000
WE-001	00026	009266E_419592	9266	009266E	419592	14	0.192	0.025	1.279	29	chr1	13000001	14000000
WE-001	00026	009266E_431349	9266	009266E	431349	14	0.27	0.052	1.801	31	chr1	13000001	14000000
WE-001	00026	009266E_530171	9266	009266E	530171	14	0.14	-0.147	0.93	30	chr1	13000001	14000000
WE-001	00026	009266E_542308	9266	009266E	542308	14	0.161	0.1	1.075	35	chr1	13000001	14000000
WE-001	00026	009266E_607368	9266	009266E	607368	14	0.487	0.219	3.241	41	chr1	13000001	14000000
WE-001	00026	009266E_651632	9266	009266E	651632	14	-0.035	-0.001	-0.231	26	chr1	13000001	14000000
WE-001	00026	009266E_664147	9266	009266E	664147	14	0.178	0.001	1.184	4	chr1	13000001	14000000
WE-001	00026	009266E_666445	9266	009266E	666445	14	0.021	0.001	0.137	28	chr1	13000001	14000000
WE-001	00026	009266E_697305	9266	009266E	697305	14	0.18	0.007	1.202	28	chr1	13000001	14000000
WE-001	00026	009266E_717922	9266	009266E	717922	14	-0.094	0.017	-0.623	2	chr1	13000001	14000000
WE-001	00026	009266E_753811	9266	009266E	753811	14	-0.004	0.138	-0.026	29	chr1	13000001	14000000
WE-001	00026	009266E_762053	9266	009266E	762053	14	-0.021	0.017	-0.139	31	chr1	13000001	14000000
WE-001	00026	009266E_789990	9266	009266E	789990	14	-0.81	0.088	-5.397	25	chr1	13000001	14000000
WE-001	00026	009266E_850278	9266	009266E	850278	14	-0.136	0.014	-0.905	35	chr1	13000001	14000000
WE-001	00026	009266E_875037	9266	009266E	875037	14	-0.117	0.041	-0.781	28	chr1	13000001	14000000
WE-001	00026	009266E_893905	9266	009266E	893905	14	-0.188	0.025	-1.253	31	chr1	13000001	14000000
WE-001	00026	009266E_1018712	9266	009266E	1018712	15	0.041	0.002	0.376	28	chr1	14000001	15000000
WE-001	00026	009266E_1047602	9266	009266E	1047602	15	-0.009	-0.042	-0.086	13	chr1	14000001	15000000
WE-001	00026	009266E_152147	9266	009266E	152147	15	-0.134	-0.154	-1.23	13	chr1	14000001	15000000
WE-001	00026	009266E_154074	9266	009266E	154074	15	0.299	-0.001	2.739	30	chr1	14000001	15000000
WE-001	00026	009266E_175371	9266	009266E	175371	15	-0.386	-0.188	-3.54	26	chr1	14000001	15000000
WE-001	00026	009266E_212466	9266	009266E	212466	15	0.171	-0.018	1.568	29	chr1	14000001	15000000
WE-001	00026	009266E_214761	9266	009266E	214761	15	-0.172	0.014	-1.576	26	chr1	14000001	15000000
WE-001	00026	009266E_226001	9266	009266E	226001	15	-0.071	0.028	-0.65	28	chr1	14000001	15000000
WE-001	00026	009266E_379009	9266	009266E	379009	15	0.0	0.031	0.002	28	chr1	14000001	15000000
WE-001	00026	009266E_419592	9266	009266E	419592	15	0.068	0.025	0.622	29	chr1	14000001	15000000
WE-001	00026	009266E_431349	9266	009266E	431349	15	0.229	0.052	2.098	31	chr1	14000001	15000000
WE-001	00026	009266E_530171	9266	009266E	530171	15	0.182	-0.147	1.671	30	chr1	14000001	15000000
WE-001	00026	009266E_542308	9266	009266E	542308	15	0.138	0.1	1.262	35	chr1	14000001	15000000
WE-001	00026	009266E_607368	9266	009266E	607368	15	0.434	0.219	3.984	41	chr1	14000001	15000000
WE-001	00026	009266E_651632	9266	009266E	651632	15	-0.049	-0.001	-0.446	26	chr1	14000001	15000000
WE-001	00026	009266E_664147	9266	009266E	664147	15	0.074	0.001	0.683	4	chr1	14000001	15000000
WE-001	00026	009266E_666445	9266	009266E	666445	15	-0.066	0.001	-0.608	28	chr1	14000001	15000000
WE-001	00026	009266E_697305	9266	009266E	697305	15	0.099	0.007	0.906	28	chr1	14000001	15000000
WE-001	00026	009266E_717922	9266	009266E	717922	15	0.0	0.017	-0.002	2	chr1	14000001	15000000
WE-001	00026	009266E_753811	9266	009266E	753811	15	0.082	0.138	0.748	29	chr1	14000001	15000000
WE-001	00026	009266E_762053	9266	009266E	762053	15	0.184	0.017	1.684	31	chr1	14000001	15000000
WE-001	00026	009266E_789990	9266	009266E	789990	15	0.053	0.088	0.486	25	chr1	14000001	15000000
WE-001	00026	009266E_850278	9266	009266E	850278	15	0.164	0.014	1.505	35	chr1	14000001	15000000
WE-001	00026	009266E_875037	9266	009266E	875037	15	0.03	0.041	0.273	28	chr1	14000001	15000000
WE-001	00026	009266E_893905	9266	009266E	893905	15	-0.057	0.025	-0.519	31	chr1	14000001	15000000
WE-001	00026	009266E_1018712	9266	009266E	1018712	16	-0.031	0.002	-0.425	28	chr1	15000001	16000000
WE-001	00026	009266E_1047602	9266	009266E	1047602	16	-0.236	-0.042	-3.203	13	chr1	15000001	16000000
WE-001	00026	009266E_152147	9266	009266E	152147	16	-0.33	-0.154	-4.475	13	chr1	15000001	16000000
WE-001	00026	009266E_154074	9266	009266E	154074	16	0.136	-0.001	1.85	30	chr1	15000001	16000000
WE-001	00026	009266E_175371	9266	009266E	175371	16	-0.157	-0.188	-2.13	26	chr1	15000001	16000000
WE-001	00026	009266E_212466	9266	009266E	212466	16	-0.129	-0.018	-1.75	29	chr1	15000001	16000000
WE-001	00026	009266E_214761	9266	009266E	214761	16	0.037	0.014	0.508	26	chr1	15000001	16000000
WE-001	00026	009266E_226001	9266	009266E	226001	16	0.189	0.028	2.572	28	chr1	15000001	16000000
WE-001	00026	009266E_379009	9266	009266E	379009	16	0.195	0.031	2.65	28	chr1	15000001	16000000
WE-001	00026	009266E_419592	9266	009266E	419592	16	0.119	0.025	1.612	29	chr1	15000001	16000000
WE-001	00026	009266E_431349	9266	009266E	431349	16	0.075	0.052	1.02	31	chr1	15000001	16000000
WE-001	00026	009266E_530171	9266	009266E	530171	16	0.114	-0.147	1.549	30	chr1	15000001	16000000
WE-001	00026	009266E_542308	9266	009266E	542308	16	-0.131	0.1	-1.78	35	chr1	15000001	16000000
WE-001	00026	009266E_607368	9266	009266E	607368	16	0.012	0.219	0.167	41	chr1	15000001	16000000
WE-001	00026	009266E_651632	9266	009266E	651632	16	0.164	-0.001	2.225	26	chr1	15000001	16000000
WE-001	00026	009266E_664147	9266	009266E	664147	16	-0.13	0.001	-1.761	4	chr1	15000001	16000000
WE-001	00026	009266E_666445	9266	009266E	666445	16	0.113	0.001	1.528	28	chr1	15000001	16000000
WE-001	00026	009266E_697305	9266	009266E	697305	16	0.106	0.007	1.435	28	chr1	15000001	16000000
WE-001	00026	009266E_717922	9266	009266E	717922	16	0.048	0.017	0.646	2	chr1	15000001	16000000
WE-001	00026	009266E_753811	9266	009266E	753811	16	0.352	0.138	4.783	29	chr1	15000001	16000000
WE-001	00026	009266E_762053	9266	009266E	762053	16	-0.046	0.017	-0.627	31	chr1	15000001	16000000
WE-001	00026	009266E_789990	9266	009266E	789990	16	-0.101	0.088	-1.371	25	chr1	15000001	16000000
WE-001	00026	009266E_850278	9266	009266E	850278	16	0.161	0.014	2.189	35	chr1	15000001	16000000
WE-001	00026	009266E_875037	9266	009266E	875037	16	0.242	0.041	3.286	28	chr1	15000001	16000000
WE-001	00026	009266E_893905	9266	009266E	893905	16	0.032	0.025	0.431	31	chr1	15000001	16000000
WE-001	00026	009266E_1018712	9266	009266E	1018712	17	0.184	0.002	1.258	28	chr1	16000001	17000000
WE-001	00026	009266E_1047602	9266	009266E	1047602	17	0.079	-0.042	0.541	13	chr1	16000001	17000000
WE-001	00026	009266E_152147	9266	009266E	152147	17	0.146	-0.154	1.0	13	chr1	16000001	17000000
WE-001	00026	009266E_154074	9266	009266E	154074	17	0.001	-0.001	0.007	30	chr1	16000001	17000000
WE-001	00026	009266E_175371	9266	009266E	175371	17	-0.229	-0.188	-1.561	26	chr1	16000001	17000000
WE-001	00026	009266E_212466	9266	009266E	212466	17	0.218	-0.018	1.485	29	chr1	16000001	17000000
WE-001	00026	009266E_214761	9266	009266E	214761	17	0.115	0.014	0.782	26	chr1	16000001	17000000
WE-001	00026	009266E_226001	9266	009266E	226001	17	-0.072	0.028	-0.495	28	chr1	16000001	17000000
WE-001	00026	009266E_379009	9266	009266E	379009	17	0.203	0.031	1.387	28	chr1	16000001	17000000
WE-001	00026	009266E_419592	9266	009266E	419592	17	0.076	0.025	0.516	29	chr1	16000001	17000000
WE-001	00026	009266E_431349	9266	009266E	431349	17	0.17	0.052	1.159	31	chr1	16000001	17000000
WE-001	00026	009266E_530171	9266	009266E	530171	17	0.181	-0.147	1.234	30	chr1	16000001	17000000
WE-001	00026	009266E_542308	9266	009266E	542308	17	-0.068	0.1	-0.462	35	chr1	16000001	17000000
WE-001	00026	009266E_607368	9266	009266E	607368	17	0.109	0.219	0.747	41	chr1	16000001	17000000
WE-001	00026	009266E_651632	9266	009266E	651632	17	0.013	-0.001	0.091	26	chr1	16000001	17000000
WE-001	00026	009266E_664147	9266	009266E	664147	17	0.418	0.001	2.854	4	chr1	16000001	17000000
WE-001	00026	009266E_666445	9266	009266E	666445	17	0.127	0.001	0.866	28	chr1	16000001	17000000
WE-001	00026	009266E_697305	9266	009266E	697305	17	0.029	0.007	0.2	28	chr1	16000001	17000000
WE-001	00026	009266E_717922	9266	009266E	717922	17	0.205	0.017	1.399	2	chr1	16000001	17000000
WE-001	00026	009266E_753811	9266	009266E	753811	17	0.354	0.138	2.415	29	chr1	16000001	17000000
WE-001	00026	009266E_762053	9266	009266E	762053	17	-0.032	0.017	-0.222	31	chr1	16000001	17000000
WE-001	00026	009266E_789990	9266	009266E	789990	17	0.188	0.088	1.28	25	chr1	16000001	17000000
WE-001	00026	009266E_850278	9266	009266E	850278	17	0.004	0.014	0.026	35	chr1	16000001	17000000
WE-001	00026	009266E_875037	9266	009266E	875037	17	0.007	0.041	0.048	28	chr1	16000001	17000000
WE-001	00026	009266E_893905	9266	009266E	893905	17	0.173	0.025	1.179	31	chr1	16000001	17000000
WE-001	00026	009266E_1018712	9266	009266E	1018712	18	0.243	0.002	1.215	28	chr1	17000001	18000000
WE-001	00026	009266E_1047602	9266	009266E	1047602	18	0.179	-0.042	0.895	13	chr1	17000001	18000000
WE-001	00026	009266E_152147	9266	009266E	152147	18	-0.113	-0.154	-0.564	13	chr1	17000001	18000000
WE-001	00026	009266E_154074	9266	009266E	154074	18	0.041	-0.001	0.205	30	chr1	17000001	18000000
WE-001	00026	009266E_175371	9266	009266E	175371	18	-0.072	-0.188	-0.36	26	chr1	17000001	18000000
WE-001	00026	009266E_212466	9266	009266E	212466	18	0.05	-0.018	0.251	29	chr1	17000001	18000000
WE-001	00026	009266E_214761	9266	009266E	214761	18	0.151	0.014	0.757	26	chr1	17000001	18000000
WE-001	00026	009266E_226001	9266	009266E	226001	18	-0.031	0.028	-0.155	28	chr1	17000001	18000000
WE-001	00026	009266E_379009	9266	009266E	379009	18	0.14	0.031	0.699	28	chr1	17000001	18000000
WE-001	00026	009266E_419592	9266	009266E	419592	18	0.285	0.025	1.426	29	chr1	17000001	18000000
WE-001	00026	009266E_431349	9266	009266E	431349	18	0.149	0.052	0.744	31	chr1	17000001	18000000
WE-001	00026	009266E_530171	9266	009266E	530171	18	-0.236	-0.147	-1.183	30	chr1	17000001	18000000
WE-001	00026	009266E_542308	9266	009266E	542308	18	-0.035	0.1	-0.175	35	chr1	17000001	18000000
WE-001	00026	009266E_607368	9266	009266E	607368	18	0.188	0.219	0.943	41	chr1	17000001	18000000
WE-001	00026	009266E_651632	9266	009266E	651632	18	0.003	-0.001	0.017	26	chr1	17000001	18000000
WE-001	00026	009266E_664147	9266	009266E	664147	18	0.131	0.001	0.656	4	chr1	17000001	18000000
WE-001	00026	009266E_666445	9266	009266E	666445	18	-0.056	0.001	-0.281	28	chr1	17000001	18000000
WE-001	00026	009266E_697305	9266	009266E	697305	18	0.159	0.007	0.795	28	chr1	17000001	18000000
WE-001	00026	009266E_717922	9266	009266E	717922	18	-0.088	0.017	-0.443	2	chr1	17000001	18000000
WE-001	00026	009266E_753811	9266	009266E	753811	18	-0.012	0.138	-0.059	29	chr1	17000001	18000000
WE-001	00026	009266E_762053	9266	009266E	762053	18	-0.062	0.017	-0.312	31	chr1	17000001	18000000
WE-001	00026	009266E_789990	9266	009266E	789990	18	0.071	0.088	0.356	25	chr1	17000001	18000000
WE-001	00026	009266E_850278	9266	009266E	850278	18	0.283	0.014	1.415	35	chr1	17000001	18000000
WE-001	00026	009266E_875037	9266	009266E	875037	18	0.174	0.041	0.871	28	chr1	17000001	18000000
WE-001	00026	009266E_893905	9266	009266E	893905	18	0.008	0.025	0.038	31	chr1	17000001	18000000
WE-001	00026	009266E_1018712	9266	009266E	1018712	19	0.252	0.002	1.371	28	chr1	18000001	19000000
WE-001	00026	009266E_1047602	9266	009266E	1047602	19	0.003	-0.042	0.017	13	chr1	18000001	19000000
WE-001	00026	009266E_152147	9266	009266E	152147	19	-0.163	-0.154	-0.889	13	chr1	18000001	19000000
WE-001	00026	009266E_154074	9266	009266E	154074	19	0.029	-0.001	0.155	30	chr1	18000001	19000000
WE-001	00026	009266E_175371	9266	009266E	175371	19	-0.128	-0.188	-0.699	26	chr1	18000001	19000000
WE-001	00026	009266E_212466	9266	009266E	212466	19	0.253	-0.018	1.381	29	chr1	18000001	19000000
WE-001	00026	009266E_214761	9266	009266E	214761	19	0.034	0.014	0.187	26	chr1	18000001	19000000
WE-001	00026	009266E_226001	9266	009266E	226001	19	-0.062	0.028	-0.337	28	chr1	18000001	19000000
WE-001	00026	009266E_379009	9266	009266E	379009	19	0.041	0.031	0.226	28	chr1	18000001	19000000
WE-001	00026	009266E_419592	9266	009266E	419592	19	0.133	0.025	0.727	29	chr1	18000001	19000000
WE-001	00026	009266E_431349	9266	009266E	431349	19	0.316	0.052	1.724	31	chr1	18000001	19000000
WE-001	00026	009266E_530171	9266	009266E	530171	19	0.325	-0.147	1.77	30	chr1	18000001	19000000
WE-001	00026	009266E_542308	9266	009266E	542308	19	0.14	0.1	0.763	35	chr1	18000001	19000000
WE-001	00026	009266E_607368	9266	009266E	607368	19	0.06	0.219	0.328	41	chr1	18000001	19000000
WE-001	00026	009266E_651632	9266	009266E	651632	19	0.059	-0.001	0.324	26	chr1	18000001	19000000
WE-001	00026	009266E_664147	9266	009266E	664147	19	-0.162	0.001	-0.884	4	chr1	18000001	19000000
WE-001	00026	009266E_666445	9266	009266E	666445	19	0.083	0.001	0.454	28	chr1	18000001	19000000
WE-001	00026	009266E_697305	9266	009266E	697305	19	0.096	0.007	0.521	28	chr1	18000001	19000000
WE-001	00026	009266E_717922	9266	009266E	717922	19	0.056	0.017	0.306	2	chr1	18000001	19000000
WE-001	00026	009266E_753811	9266	009266E	753811	19	-0.055	0.138	-0.298	29	chr1	18000001	19000000
WE-001	00026	009266E_762053	9266	009266E	762053	19	0.165	0.017	0.899	31	chr1	18000001	19000000
WE-001	00026	009266E_789990	9266	009266E	789990	19	-0.425	0.088	-2.318	25	chr1	18000001	19000000
WE-001	00026	009266E_850278	9266	009266E	850278	19	-0.183	0.014	-0.997	35	chr1	18000001	19000000
WE-001	00026	009266E_875037	9266	009266E	875037	19	0.022	0.041	0.119	28	chr1	18000001	19000000
WE-001	00026	009266E_893905	9266	009266E	893905	19	-0.045	0.025	-0.246	31	chr1	18000001	19000000
WE-001	00026	009266E_1018712	9266	009266E	1018712	20	-0.131	0.002	-1.201	28	chr1	19000001	20000000
WE-001	00026	009266E_1047602	9266	009266E	1047602	20	-0.094	-0.042	-0.861	13	chr1	19000001	20000000
WE-001	00026	009266E_152147	9266	009266E	152147	20	-0.266	-0.154	-2.427	13	chr1	19000001	20000000
WE-001	00026	009266E_154074	9266	009266E	154074	20	-0.132	-0.001	-1.204	30	chr1	19000001	20000000
WE-001	00026	009266E_175371	9266	009266E	175371	20	-0.172	-0.188	-1.569	26	chr1	19000001	20000000
WE-001	00026	009266E_212466	9266	009266E	212466	20	0.108	-0.018	0.984	29	chr1	19000001	20000000
WE-001	00026	009266E_214761	9266	009266E	214761	20	0.134	0.014	1.229	26	chr1	19000001	20000000
WE-001	00026	009266E_226001	9266	009266E	226001	20	-0.066	0.028	-0.607	28	chr1	19000001	20000000
WE-001	00026	009266E_379009	9266	009266E	379009	20	0.111	0.031	1.012	28	chr1	19000001	20000000
WE-001	00026	009266E_419592	9266	009266E	419592	20	-0.123	0.025	-1.125	29	chr1	19000001	20000000
WE-001	00026	009266E_431349	9266	009266E	431349	20	0.145	0.052	1.327	31	chr1	19000001	20000000
WE-001	00026	009266E_530171	9266	009266E	530171	20	-0.066	-0.147	-0.606	30	chr1	19000001	20000000
WE-001	00026	009266E_542308	9266	009266E	542308	20	0.012	0.1	0.105	35	chr1	19000001	20000000
WE-001	00026	009266E_607368	9266	009266E	607368	20	0.122	0.219	1.11	41	chr1	19000001	20000000
WE-001	00026	009266E_651632	9266	009266E	651632	20	-0.211	-0.001	-1.925	26	chr1	19000001	20000000
WE-001	00026	009266E_664147	9266	009266E	664147	20	-0.083	0.001	-0.757	4	chr1	19000001	20000000
WE-001	00026	009266E_666445	9266	009266E	666445	20	0.052	0.001	0.476	28	chr1	19000001	20000000
WE-001	00026	009266E_697305	9266	009266E	697305	20	0.14	0.007	1.278	28	chr1	19000001	20000000
WE-001	00026	009266E_717922	9266	009266E	717922	20	0.029	0.017	0.264	2	chr1	19000001	20000000
WE-001	00026	009266E_753811	9266	009266E	753811	20	0.049	0.138	0.448	29	chr1	19000001	20000000
WE-001	00026	009266E_762053	9266	009266E	762053	20	-0.069	0.017	-0.631	31	chr1	19000001	20000000
WE-001	00026	009266E_789990	9266	009266E	789990	20	-0.163	0.088	-1.487	25	chr1	19000001	20000000
WE-001	00026	009266E_850278	9266	009266E	850278	20	0.118	0.014	1.078	35	chr1	19000001	20000000
WE-001	00026	009266E_875037	9266	009266E	875037	20	0.141	0.041	1.292	28	chr1	19000001	20000000
WE-001	00026	009266E_893905	9266	009266E	893905	20	-0.037	0.025	-0.334	31	chr1	19000001	20000000
WE-001	00026	009266E_1018712	9266	009266E	1018712	21	-0.061	0.002	-0.399	28	chr1	20000001	21000000
WE-001	00026	009266E_1047602	9266	009266E	1047602	21	-0.025	-0.042	-0.164	13	chr1	20000001	21000000
WE-001	00026	009266E_152147	9266	009266E	152147	21	-0.091	-0.154	-0.593	13	chr1	20000001	21000000
WE-001	00026	009266E_154074	9266	009266E	154074	21	-0.013	-0.001	-0.082	30	chr1	20000001	21000000
WE-001	00026	009266E_175371	9266	009266E	175371	21	-0.263	-0.188	-1.711	26	chr1	20000001	21000000
WE-001	00026	009266E_212466	9266	009266E	212466	21	0.066	-0.018	0.431	29	chr1	20000001	21000000
WE-001	00026	009266E_214761	9266	009266E	214761	21	0.259	0.014	1.688	26	chr1	20000001	21000000
WE-001	00026	009266E_226001	9266	009266E	226001	21	0.034	0.028	0.218	28	chr1	20000001	21000000
WE-001	00026	009266E_379009	9266	009266E	379009	21	0.042	0.031	0.273	28	chr1	20000001	21000000
WE-001	00026	009266E_419592	9266	009266E	419592	21	0.17	0.025	1.107	29	chr1	20000001	21000000
WE-001	00026	009266E_431349	9266	009266E	431349	21	0.121	0.052	0.786	31	chr1	20000001	21000000
WE-001	00026	009266E_530171	9266	009266E	530171	21	0.037	-0.147	0.242	30	chr1	20000001	21000000
WE-001	00026	009266E_542308	9266	009266E	542308	21	0.08	0.1	0.524	35	chr1	20000001	21000000
WE-001	00026	009266E_607368	9266	009266E	607368	21	0.089	0.219	0.581	41	chr1	20000001	21000000
WE-001	00026	009266E_651632	9266	009266E	651632	21	0.09	-0.001	0.587	26	chr1	20000001	21000000
WE-001	00026	009266E_664147	9266	009266E	664147	21	-0.067	0.001	-0.435	4	chr1	20000001	21000000
WE-001	00026	009266E_666445	9266	009266E	666445	21	0.027	0.001	0.178	28	chr1	20000001	21000000
WE-001	00026	009266E_697305	9266	009266E	697305	21	0.108	0.007	0.705	28	chr1	20000001	21000000
WE-001	00026	009266E_717922	9266	009266E	717922	21	-0.104	0.017	-0.68	2	chr1	20000001	21000000
WE-001	00026	009266E_753811	9266	009266E	753811	21	0.375	0.138	2.443	29	chr1	20000001	21000000
WE-001	00026	009266E_762053	9266	009266E	762053	21	0.253	0.017	1.644	31	chr1	20000001	21000000
WE-001	00026	009266E_789990	9266	009266E	789990	21	-0.453	0.088	-2.95	25	chr1	20000001	21000000
WE-001	00026	009266E_850278	9266	009266E	850278	21	0.336	0.014	2.186	35	chr1	20000001	21000000
WE-001	00026	009266E_875037	9266	009266E	875037	21	0.183	0.041	1.189	28	chr1	20000001	21000000
WE-001	00026	009266E_893905	9266	009266E	893905	21	-0.067	0.025	-0.439	31	chr1	20000001	21000000
WE-001	00026	009266E_1018712	9266	009266E	1018712	22	-0.142	0.002	-1.026	28	chr1	21000001	22000000
WE-001	00026	009266E_1047602	9266	009266E	1047602	22	-0.242	-0.042	-1.747	13	chr1	21000001	22000000
WE-001	00026	009266E_152147	9266	009266E	152147	22	-0.227	-0.154	-1.635	13	chr1	21000001	22000000
WE-001	00026	009266E_154074	9266	009266E	154074	22	-0.23	-0.001	-1.657	30	chr1	21000001	22000000
WE-001	00026	009266E_175371	9266	009266E	175371	22	-0.156	-0.188	-1.125	26	chr1	21000001	22000000
WE-001	00026	009266E_212466	9266	009266E	212466	22	-0.173	-0.018	-1.245	29	chr1	21000001	22000000
WE-001	00026	009266E_214761	9266	009266E	214761	22	-0.064	0.014	-0.46	26	chr1	21000001	22000000
WE-001	00026	009266E_226001	9266	009266E	226001	22	-0.15	0.028	-1.084	28	chr1	21000001	22000000
WE-001	00026	009266E_379009	9266	009266E	379009	22	-0.144	0.031	-1.038	28	chr1	21000001	22000000
WE-001	00026	009266E_419592	9266	009266E	419592	22	-0.069	0.025	-0.496	29	chr1	21000001	22000000
WE-001	00026	009266E_431349	9266	009266E	431349	22	0.209	0.052	1.51	31	chr1	21000001	22000000
WE-001	00026	009266E_530171	9266	009266E	530171	22	0.179	-0.147	1.287	30	chr1	21000001	22000000
WE-001	00026	009266E_542308	9266	009266E	542308	22	0.011	0.1	0.081	35	chr1	21000001	22000000
WE-001	00026	009266E_607368	9266	009266E	607368	22	0.158	0.219	1.14	41	chr1	21000001	22000000
WE-001	00026	009266E_651632	9266	009266E	651632	22	-0.01	-0.001	-0.075	26	chr1	21000001	22000000
WE-001	00026	009266E_664147	9266	009266E	664147	22	0.178	0.001	1.28	4	chr1	21000001	22000000
WE-001	00026	009266E_666445	9266	009266E	666445	22	0.014	0.001	0.098	28	chr1	21000001	22000000
WE-001	00026	009266E_697305	9266	009266E	697305	22	0.081	0.007	0.583	28	chr1	21000001	22000000
WE-001	00026	009266E_717922	9266	009266E	717922	22	-0.003	0.017	-0.02	2	chr1	21000001	22000000
WE-001	00026	009266E_753811	9266	009266E	753811	22	0.167	0.138	1.207	29	chr1	21000001	22000000
WE-001	00026	009266E_762053	9266	009266E	762053	22	-0.037	0.017	-0.265	31	chr1	21000001	22000000
WE-001	00026	009266E_789990	9266	009266E	789990	22	-0.027	0.088	-0.195	25	chr1	21000001	22000000
WE-001	00026	009266E_850278	9266	009266E	850278	22	-0.014	0.014	-0.102	35	chr1	21000001	22000000
WE-001	00026	009266E_875037	9266	009266E	875037	22	-0.09	0.041	-0.651	28	chr1	21000001	22000000
WE-001	00026	009266E_893905	9266	009266E	893905	22	-0.005	0.025	-0.035	31	chr1	21000001	22000000
WE-001	00026	009266E_1018712	9266	009266E	1018712	23	0.192	0.002	1.253	28	chr1	22000001	23000000
WE-001	00026	009266E_1047602	9266	009266E	1047602	23	0.038	-0.042	0.248	13	chr1	22000001	23000000
WE-001	00026	009266E_152147	9266	009266E	152147	23	-0.043	-0.154	-0.279	13	chr1	22000001	23000000
WE-001	00026	009266E_154074	9266	009266E	154074	23	-0.051	-0.001	-0.332	30	chr1	22000001	23000000
WE-001	00026	009266E_175371	9266	009266E	175371	23	-0.285	-0.188	-1.863	26	chr1	22000001	23000000
WE-001	00026	009266E_212466	9266	009266E	212466	23	0.279	-0.018	1.827	29	chr1	22000001	23000000
WE-001	00026	009266E_214761	9266	009266E	214761	23	0.009	0.014	0.062	26	chr1	22000001	23000000
WE-001	00026	009266E_226001	9266	009266E	226001	23	0.03	0.028	0.196	28	chr1	22000001	23000000
WE-001	00026	009266E_379009	9266	009266E	379009	23	-0.093	0.031	-0.611	28	chr1	22000001	23000000
WE-001	00026	009266E_419592	9266	009266E	419592	23	0.103	0.025	0.674	29	chr1	22000001	23000000
WE-001	00026	009266E_431349	9266	009266E	431349	23	0.044	0.052	0.285	31	chr1	22000001	23000000
WE-001	00026	009266E_530171	9266	009266E	530171	23	0.293	-0.147	1.919	30	chr1	22000001	23000000
WE-001	00026	009266E_542308	9266	009266E	542308	23	-0.075	0.1	-0.49	35	chr1	22000001	23000000
WE-001	00026	009266E_607368	9266	009266E	607368	23	0.383	0.219	2.505	41	chr1	22000001	23000000
WE-001	00026	009266E_651632	9266	009266E	651632	23	0.04	-0.001	0.262	26	chr1	22000001	23000000
WE-001	00026	009266E_664147	9266	009266E	664147	23	-0.321	0.001	-2.098	4	chr1	22000001	23000000
WE-001	00026	009266E_666445	9266	009266E	666445	23	0.097	0.001	0.632	28	chr1	22000001	23000000
WE-001	00026	009266E_697305	9266	009266E	697305	23	0.121	0.007	0.794	28	chr1	22000001	23000000
WE-001	00026	009266E_717922	9266	009266E	717922	23	-0.007	0.017	-0.045	2	chr1	22000001	23000000
WE-001	00026	009266E_753811	9266	009266E	753811	23	0.004	0.138	0.024	29	chr1	22000001	23000000
WE-001	00026	009266E_762053	9266	009266E	762053	23	0.04	0.017	0.264	31	chr1	22000001	23000000
WE-001	00026	009266E_789990	9266	009266E	789990	23	-0.265	0.088	-1.734	25	chr1	22000001	23000000
WE-001	00026	009266E_850278	9266	009266E	850278	23	0.145	0.014	0.951	35	chr1	22000001	23000000
WE-001	00026	009266E_875037	9266	009266E	875037	23	0.27	0.041	1.767	28	chr1	22000001	23000000
WE-001	00026	009266E_893905	9266	009266E	893905	23	0.144	0.025	0.942	31	chr1	22000001	23000000
WE-001	00026	009266E_1018712	9266	009266E	1018712	24	-0.176	0.002	-2.892	28	chr1	23000001	24000000
WE-001	00026	009266E_1047602	9266	009266E	1047602	24	-0.204	-0.042	-3.341	13	chr1	23000001	24000000
WE-001	00026	009266E_152147	9266	009266E	152147	24	-0.278	-0.154	-4.564	13	chr1	23000001	24000000
WE-001	00026	009266E_154074	9266	009266E	154074	24	-0.121	-0.001	-1.98	30	chr1	23000001	24000000
WE-001	00026	009266E_175371	9266	009266E	175371	24	-0.224	-0.188	-3.679	26	chr1	23000001	24000000
WE-001	00026	009266E_212466	9266	009266E	212466	24	0.262	-0.018	4.306	29	chr1	23000001	24000000
WE-001	00026	009266E_214761	9266	009266E	214761	24	0.168	0.014	2.754	26	chr1	23000001	24000000
WE-001	00026	009266E_226001	9266	009266E	226001	24	0.106	0.028	1.743	28	chr1	23000001	24000000
WE-001	00026	009266E_379009	9266	009266E	379009	24	-0.096	0.031	-1.574	28	chr1	23000001	24000000
WE-001	00026	009266E_419592	9266	009266E	419592	24	-0.006	0.025	-0.103	29	chr1	23000001	24000000
WE-001	00026	009266E_431349	9266	009266E	431349	24	0.177	0.052	2.902	31	chr1	23000001	24000000
WE-001	00026	009266E_530171	9266	009266E	530171	24	-0.154	-0.147	-2.524	30	chr1	23000001	24000000
WE-001	00026	009266E_542308	9266	009266E	542308	24	-0.019	0.1	-0.307	35	chr1	23000001	24000000
WE-001	00026	009266E_607368	9266	009266E	607368	24	0.274	0.219	4.493	41	chr1	23000001	24000000
WE-001	00026	009266E_651632	9266	009266E	651632	24	-0.013	-0.001	-0.219	26	chr1	23000001	24000000
WE-001	00026	009266E_664147	9266	009266E	664147	24	-0.176	0.001	-2.896	4	chr1	23000001	24000000
WE-001	00026	009266E_666445	9266	009266E	666445	24	0.015	0.001	0.241	28	chr1	23000001	24000000
WE-001	00026	009266E_697305	9266	009266E	697305	24	-0.064	0.007	-1.054	28	chr1	23000001	24000000
WE-001	00026	009266E_717922	9266	009266E	717922	24	0.145	0.017	2.376	2	chr1	23000001	24000000
WE-001	00026	009266E_753811	9266	009266E	753811	24	0.109	0.138	1.796	29	chr1	23000001	24000000
WE-001	00026	009266E_762053	9266	009266E	762053	24	-0.016	0.017	-0.257	31	chr1	23000001	24000000
WE-001	00026	009266E_789990	9266	009266E	789990	24	-0.518	0.088	-8.503	25	chr1	23000001	24000000
WE-001	00026	009266E_850278	9266	009266E	850278	24	0.232	0.014	3.802	35	chr1	23000001	24000000
WE-001	00026	009266E_875037	9266	009266E	875037	24	0.036	0.041	0.584	28	chr1	23000001	24000000
WE-001	00026	009266E_893905	9266	009266E	893905	24	0.032	0.025	0.52	31	chr1	23000001	24000000
WE-001	00026	009266E_1018712	9266	009266E	1018712	25	0.077	0.002	0.587	28	chr1	24000001	25000000
WE-001	00026	009266E_1047602	9266	009266E	1047602	25	-0.094	-0.042	-0.719	13	chr1	24000001	25000000
WE-001	00026	009266E_152147	9266	009266E	152147	25	-0.221	-0.154	-1.684	13	chr1	24000001	25000000
WE-001	00026	009266E_154074	9266	009266E	154074	25	-0.159	-0.001	-1.209	30	chr1	24000001	25000000
WE-001	00026	009266E_175371	9266	009266E	175371	25	-0.281	-0.188	-2.142	26	chr1	24000001	25000000
WE-001	00026	009266E_212466	9266	009266E	212466	25	0.065	-0.018	0.498	29	chr1	24000001	25000000
WE-001	00026	009266E_214761	9266	009266E	214761	25	-0.021	0.014	-0.161	26	chr1	24000001	25000000
WE-001	00026	009266E_226001	9266	009266E	226001	25	-0.047	0.028	-0.357	28	chr1	24000001	25000000
WE-001	00026	009266E_379009	9266	009266E	379009	25	0.058	0.031	0.438	28	chr1	24000001	25000000
WE-001	00026	009266E_419592	9266	009266E	419592	25	0.113	0.025	0.865	29	chr1	24000001	25000000
WE-001	00026	009266E_431349	9266	009266E	431349	25	0.162	0.052	1.237	31	chr1	24000001	25000000
WE-001	00026	009266E_530171	9266	009266E	530171	25	0.088	-0.147	0.669	30	chr1	24000001	25000000
WE-001	00026	009266E_542308	9266	009266E	542308	25	-0.094	0.1	-0.72	35	chr1	24000001	25000000
WE-001	00026	009266E_607368	9266	009266E	607368	25	0.178	0.219	1.354	41	chr1	24000001	25000000
WE-001	00026	009266E_651632	9266	009266E	651632	25	0.05	-0.001	0.383	26	chr1	24000001	25000000
WE-001	00026	009266E_664147	9266	009266E	664147	25	-0.05	0.001	-0.384	4	chr1	24000001	25000000
WE-001	00026	009266E_666445	9266	009266E	666445	25	0.028	0.001	0.213	28	chr1	24000001	25000000
WE-001	00026	009266E_697305	9266	009266E	697305	25	-0.192	0.007	-1.464	28	chr1	24000001	25000000
WE-001	00026	009266E_717922	9266	009266E	717922	25	-0.117	0.017	-0.892	2	chr1	24000001	25000000
WE-001	00026	009266E_753811	9266	009266E	753811	25	-0.011	0.138	-0.082	29	chr1	24000001	25000000
WE-001	00026	009266E_762053	9266	009266E	762053	25	-0.012	0.017	-0.088	31	chr1	24000001	25000000
WE-001	00026	009266E_789990	9266	009266E	789990	25	0.183	0.088	1.397	25	chr1	24000001	25000000
WE-001	00026	009266E_850278	9266	009266E	850278	25	-0.087	0.014	-0.664	35	chr1	24000001	25000000
WE-001	00026	009266E_875037	9266	009266E	875037	25	-0.163	0.041	-1.239	28	chr1	24000001	25000000
WE-001	00026	009266E_893905	9266	009266E	893905	25	-0.131	0.025	-1.002	31	chr1	24000001	25000000
WE-001	00026	009266E_1018712	9266	009266E	1018712	26	0.043	0.002	0.425	28	chr1	25000001	26000000
WE-001	00026	009266E_1047602	9266	009266E	1047602	26	-0.081	-0.042	-0.788	13	chr1	25000001	26000000
WE-001	00026	009266E_152147	9266	009266E	152147	26	-0.141	-0.154	-1.381	13	chr1	25000001	26000000
WE-001	00026	009266E_154074	9266	009266E	154074	26	0.068	-0.001	0.669	30	chr1	25000001	26000000
WE-001	00026	009266E_175371	9266	009266E	175371	26	-0.04	-0.188	-0.394	26	chr1	25000001	26000000
WE-001	00026	009266E_212466	9266	009266E	212466	26	-0.011	-0.018	-0.112	29	chr1	25000001	26000000
WE-001	00026	009266E_214761	9266	009266E	214761	26	0.168	0.014	1.641	26	chr1	25000001	26000000
WE-001	00026	009266E_226001	9266	009266E	226001	26	0.019	0.028	0.188	28	chr1	25000001	26000000
WE-001	00026	009266E_379009	9266	009266E	379009	26	0.035	0.031	0.343	28	chr1	25000001	26000000
WE-001	00026	009266E_419592	9266	009266E	419592	26	0.166	0.025	1.629	29	chr1	25000001	26000000
WE-001	00026	009266E_431349	9266	009266E	431349	26	0.14	0.052	1.365	31	chr1	25000001	26000000
WE-001	00026	009266E_530171	9266	009266E	530171	26	0.078	-0.147	0.768	30	chr1	25000001	26000000
WE-001	00026	009266E_542308	9266	009266E	542308	26	-0.059	0.1	-0.581	35	chr1	25000001	26000000
WE-001	00026	009266E_607368	9266	009266E	607368	26	0.224	0.219	2.191	41	chr1	25000001	26000000
WE-001	00026	009266E_651632	9266	009266E	651632	26	0.223	-0.001	2.183	26	chr1	25000001	26000000
WE-001	00026	009266E_664147	9266	009266E	664147	26	0.114	0.001	1.116	4	chr1	25000001	26000000
WE-001	00026	009266E_666445	9266	009266E	666445	26	0.001	0.001	0.013	28	chr1	25000001	26000000
WE-001	00026	009266E_697305	9266	009266E	697305	26	0.006	0.007	0.059	28	chr1	25000001	26000000
WE-001	00026	009266E_717922	9266	009266E	717922	26	-0.052	0.017	-0.512	2	chr1	25000001	26000000
WE-001	00026	009266E_753811	9266	009266E	753811	26	0.149	0.138	1.454	29	chr1	25000001	26000000
WE-001	00026	009266E_762053	9266	009266E	762053	26	-0.026	0.017	-0.252	31	chr1	25000001	26000000
WE-001	00026	009266E_789990	9266	009266E	789990	26	-0.15	0.088	-1.47	25	chr1	25000001	26000000
WE-001	00026	009266E_850278	9266	009266E	850278	26	0.01	0.014	0.095	35	chr1	25000001	26000000
WE-001	00026	009266E_875037	9266	009266E	875037	26	-0.173	0.041	-1.696	28	chr1	25000001	26000000
WE-001	00026	009266E_893905	9266	009266E	893905	26	0.006	0.025	0.054	31	chr1	25000001	26000000
WE-001	00026	009266E_1018712	9266	009266E	1018712	27	-0.122	0.002	-0.79	28	chr1	26000001	27000000
WE-001	00026	009266E_1047602	9266	009266E	1047602	27	-0.357	-0.042	-2.311	13	chr1	26000001	27000000
WE-001	00026	009266E_152147	9266	009266E	152147	27	-0.306	-0.154	-1.983	13	chr1	26000001	27000000
WE-001	00026	009266E_154074	9266	009266E	154074	27	0.123	-0.001	0.797	30	chr1	26000001	27000000
WE-001	00026	009266E_175371	9266	009266E	175371	27	-0.119	-0.188	-0.771	26	chr1	26000001	27000000
WE-001	00026	009266E_212466	9266	009266E	212466	27	-0.045	-0.018	-0.293	29	chr1	26000001	27000000
WE-001	00026	009266E_214761	9266	009266E	214761	27	0.184	0.014	1.194	26	chr1	26000001	27000000
WE-001	00026	009266E_226001	9266	009266E	226001	27	0.028	0.028	0.181	28	chr1	26000001	27000000
WE-001	00026	009266E_379009	9266	009266E	379009	27	0.071	0.031	0.457	28	chr1	26000001	27000000
WE-001	00026	009266E_419592	9266	009266E	419592	27	0.089	0.025	0.575	29	chr1	26000001	27000000
WE-001	00026	009266E_431349	9266	009266E	431349	27	-0.161	0.052	-1.043	31	chr1	26000001	27000000
WE-001	00026	009266E_530171	9266	009266E	530171	27	0.067	-0.147	0.431	30	chr1	26000001	27000000
WE-001	00026	009266E_542308	9266	009266E	542308	27	-0.049	0.1	-0.32	35	chr1	26000001	27000000
WE-001	00026	009266E_607368	9266	009266E	607368	27	0.182	0.219	1.177	41	chr1	26000001	27000000
WE-001	00026	009266E_651632	9266	009266E	651632	27	-0.028	-0.001	-0.179	26	chr1	26000001	27000000
WE-001	00026	009266E_664147	9266	009266E	664147	27	0.007	0.001	0.042	4	chr1	26000001	27000000
WE-001	00026	009266E_666445	9266	009266E	666445	27	0.193	0.001	1.248	28	chr1	26000001	27000000
WE-001	00026	009266E_697305	9266	009266E	697305	27	0.054	0.007	0.349	28	chr1	26000001	27000000
WE-001	00026	009266E_717922	9266	009266E	717922	27	0.068	0.017	0.438	2	chr1	26000001	27000000
WE-001	00026	009266E_753811	9266	009266E	753811	27	0.155	0.138	1.001	29	chr1	26000001	27000000
WE-001	00026	009266E_762053	9266	009266E	762053	27	0.028	0.017	0.182	31	chr1	26000001	27000000
WE-001	00026	009266E_789990	9266	009266E	789990	27	-0.266	0.088	-1.725	25	chr1	26000001	27000000
WE-001	00026	009266E_850278	9266	009266E	850278	27	0.18	0.014	1.166	35	chr1	26000001	27000000
WE-001	00026	009266E_875037	9266	009266E	875037	27	-0.007	0.041	-0.046	28	chr1	26000001	27000000
WE-001	00026	009266E_893905	9266	009266E	893905	27	-0.08	0.025	-0.516	31	chr1	26000001	27000000
WE-001	00026	009266E_1018712	9266	009266E	1018712	28	0.018	0.002	0.195	28	chr1	27000001	28000000
WE-001	00026	009266E_1047602	9266	009266E	1047602	28	-0.381	-0.042	-4.226	13	chr1	27000001	28000000
WE-001	00026	009266E_152147	9266	009266E	152147	28	-0.219	-0.154	-2.431	13	chr1	27000001	28000000
WE-001	00026	009266E_154074	9266	009266E	154074	28	0.125	-0.001	1.388	30	chr1	27000001	28000000
WE-001	00026	009266E_175371	9266	009266E	175371	28	-0.089	-0.188	-0.983	26	chr1	27000001	28000000
WE-001	00026	009266E_212466	9266	009266E	212466	28	0.079	-0.018	0.876	29	chr1	27000001	28000000
WE-001	00026	009266E_214761	9266	009266E	214761	28	0.181	0.014	2.006	26	chr1	27000001	28000000
WE-001	00026	009266E_226001	9266	009266E	226001	28	-0.088	0.028	-0.973	28	chr1	27000001	28000000
WE-001	00026	009266E_379009	9266	009266E	379009	28	0.097	0.031	1.075	28	chr1	27000001	28000000
WE-001	00026	009266E_419592	9266	009266E	419592	28	0.084	0.025	0.928	29	chr1	27000001	28000000
WE-001	00026	009266E_431349	9266	009266E	431349	28	0.149	0.052	1.65	31	chr1	27000001	28000000
WE-001	00026	009266E_530171	9266	009266E	530171	28	0.101	-0.147	1.116	30	chr1	27000001	28000000
WE-001	00026	009266E_542308	9266	009266E	542308	28	-0.086	0.1	-0.958	35	chr1	27000001	28000000
WE-001	00026	009266E_607368	9266	009266E	607368	28	0.088	0.219	0.981	41	chr1	27000001	28000000
WE-001	00026	009266E_651632	9266	009266E	651632	28	0.025	-0.001	0.28	26	chr1	27000001	28000000
WE-001	00026	009266E_664147	9266	009266E	664147	28	-0.198	0.001	-2.2	4	chr1	27000001	28000000
WE-001	00026	009266E_666445	9266	009266E	666445	28	-0.186	0.001	-2.058	28	chr1	27000001	28000000
WE-001	00026	009266E_697305	9266	009266E	697305	28	0.051	0.007	0.57	28	chr1	27000001	28000000
WE-001	00026	009266E_717922	9266	009266E	717922	28	-0.246	0.017	-2.728	2	chr1	27000001	28000000
WE-001	00026	009266E_753811	9266	009266E	753811	28	0.195	0.138	2.161	29	chr1	27000001	28000000
WE-001	00026	009266E_762053	9266	009266E	762053	28	-0.033	0.017	-0.363	31	chr1	27000001	28000000
WE-001	00026	009266E_789990	9266	009266E	789990	28	-0.114	0.088	-1.268	25	chr1	27000001	28000000
WE-001	00026	009266E_850278	9266	009266E	850278	28	0.151	0.014	1.68	35	chr1	27000001	28000000
WE-001	00026	009266E_875037	9266	009266E	875037	28	0.01	0.041	0.116	28	chr1	27000001	28000000
WE-001	00026	009266E_893905	9266	009266E	893905	28	0.032	0.025	0.354	31	chr1	27000001	28000000
WE-001	00026	009266E_1018712	9266	009266E	1018712	29	0.025	0.002	0.158	28	chr1	28000001	29000000
WE-001	00026	009266E_1047602	9266	009266E	1047602	29	-0.553	-0.042	-3.455	13	chr1	28000001	29000000
WE-001	00026	009266E_152147	9266	009266E	152147	29	-0.284	-0.154	-1.776	13	chr1	28000001	29000000
WE-001	00026	009266E_154074	9266	009266E	154074	29	0.062	-0.001	0.389	30	chr1	28000001	29000000
WE-001	00026	009266E_175371	9266	009266E	175371	29	0.016	-0.188	0.102	26	chr1	28000001	29000000
WE-001	00026	009266E_212466	9266	009266E	212466	29	0.26	-0.018	1.623	29	chr1	28000001	29000000
WE-001	00026	009266E_214761	9266	009266E	214761	29	0.149	0.014	0.931	26	chr1	28000001	29000000
WE-001	00026	009266E_226001	9266	009266E	226001	29	-0.181	0.028	-1.132	28	chr1	28000001	29000000
WE-001	00026	009266E_379009	9266	009266E	379009	29	0.194	0.031	1.211	28	chr1	28000001	29000000
WE-001	00026	009266E_419592	9266	009266E	419592	29	0.376	0.025	2.353	29	chr1	28000001	29000000
WE-001	00026	009266E_431349	9266	009266E	431349	29	0.141	0.052	0.884	31	chr1	28000001	29000000
WE-001	00026	009266E_530171	9266	009266E	530171	29	0.323	-0.147	2.021	30	chr1	28000001	29000000
WE-001	00026	009266E_542308	9266	009266E	542308	29	-0.033	0.1	-0.207	35	chr1	28000001	29000000
WE-001	00026	009266E_607368	9266	009266E	607368	29	0.294	0.219	1.841	41	chr1	28000001	29000000
WE-001	00026	009266E_651632	9266	009266E	651632	29	0.112	-0.001	0.699	26	chr1	28000001	29000000
WE-001	00026	009266E_664147	9266	009266E	664147	29	-0.324	0.001	-2.027	4	chr1	28000001	29000000
WE-001	00026	009266E_666445	9266	009266E	666445	29	-0.055	0.001	-0.342	28	chr1	28000001	29000000
WE-001	00026	009266E_697305	9266	009266E	697305	29	0.093	0.007	0.583	28	chr1	28000001	29000000
WE-001	00026	009266E_717922	9266	009266E	717922	29	-0.083	0.017	-0.521	2	chr1	28000001	29000000
WE-001	00026	009266E_753811	9266	009266E	753811	29	0.244	0.138	1.526	29	chr1	28000001	29000000
WE-001	00026	009266E_762053	9266	009266E	762053	29	0.096	0.017	0.603	31	chr1	28000001	29000000
WE-001	00026	009266E_789990	9266	009266E	789990	29	-0.319	0.088	-1.994	25	chr1	28000001	29000000
WE-001	00026	009266E_850278	9266	009266E	850278	29	0.203	0.014	1.27	35	chr1	28000001	29000000
WE-001	00026	009266E_875037	9266	009266E	875037	29	-0.054	0.041	-0.339	28	chr1	28000001	29000000
WE-001	00026	009266E_893905	9266	009266E	893905	29	0.11	0.025	0.688	31	chr1	28000001	29000000
WE-001	00026	009266E_1018712	9266	009266E	1018712	30	-0.092	0.002	-0.72	28	chr1	29000001	30000000
WE-001	00026	009266E_1047602	9266	009266E	1047602	30	0.034	-0.042	0.264	13	chr1	29000001	30000000
WE-001	00026	009266E_152147	9266	009266E	152147	30	-0.081	-0.154	-0.635	13	chr1	29000001	30000000
WE-001	00026	009266E_154074	9266	009266E	154074	30	0.045	-0.001	0.351	30	chr1	29000001	30000000
WE-001	00026	009266E_175371	9266	009266E	175371	30	0.044	-0.188	0.344	26	chr1	29000001	30000000
WE-001	00026	009266E_212466	9266	009266E	212466	30	0.132	-0.018	1.026	29	chr1	29000001	30000000
WE-001	00026	009266E_214761	9266	009266E	214761	30	0.012	0.014	0.094	26	chr1	29000001	30000000
WE-001	00026	009266E_226001	9266	009266E	226001	30	0.162	0.028	1.26	28	chr1	29000001	30000000
WE-001	00026	009266E_379009	9266	009266E	379009	30	0.217	0.031	1.694	28	chr1	29000001	30000000
WE-001	00026	009266E_419592	9266	009266E	419592	30	0.176	0.025	1.374	29	chr1	29000001	30000000
WE-001	00026	009266E_431349	9266	009266E	431349	30	-0.045	0.052	-0.355	31	chr1	29000001	30000000
WE-001	00026	009266E_530171	9266	009266E	530171	30	-0.004	-0.147	-0.028	30	chr1	29000001	30000000
WE-001	00026	009266E_542308	9266	009266E	542308	30	-0.15	0.1	-1.17	35	chr1	29000001	30000000
WE-001	00026	009266E_607368	9266	009266E	607368	30	0.223	0.219	1.737	41	chr1	29000001	30000000
WE-001	00026	009266E_651632	9266	009266E	651632	30	0.214	-0.001	1.67	26	chr1	29000001	30000000
WE-001	00026	009266E_664147	9266	009266E	664147	30	-0.053	0.001	-0.415	4	chr1	29000001	30000000
WE-001	00026	009266E_666445	9266	009266E	666445	30	0.027	0.001	0.214	28	chr1	29000001	30000000
WE-001	00026	009266E_697305	9266	009266E	697305	30	0.194	0.007	1.51	28	chr1	29000001	30000000
WE-001	00026	009266E_717922	9266	009266E	717922	30	0.049	0.017	0.385	2	chr1	29000001	30000000
WE-001	00026	009266E_753811	9266	009266E	753811	30	0.328	0.138	2.559	29	chr1	29000001	30000000
WE-001	00026	009266E_762053	9266	009266E	762053	30	0.122	0.017	0.949	31	chr1	29000001	30000000
WE-001	00026	009266E_789990	9266	009266E	789990	30	-0.078	0.088	-0.61	25	chr1	29000001	30000000
WE-001	00026	009266E_850278	9266	009266E	850278	30	0.151	0.014	1.178	35	chr1	29000001	30000000
WE-001	00026	009266E_875037	9266	009266E	875037	30	0.25	0.041	1.946	28	chr1	29000001	30000000
WE-001	00026	009266E_893905	9266	009266E	893905	30	-0.066	0.025	-0.515	31	chr1	29000001	30000000
WE-001	00026	009266E_1018712	9266	009266E	1018712	31	0.001	0.002	0.008	28	chr1	30000001	31000000
WE-001	00026	009266E_1047602	9266	009266E	1047602	31	0.121	-0.042	0.817	13	chr1	30000001	31000000
WE-001	00026	009266E_152147	9266	009266E	152147	31	-0.291	-0.154	-1.963	13	chr1	30000001	31000000
WE-001	00026	009266E_154074	9266	009266E	154074	31	-0.096	-0.001	-0.644	30	chr1	30000001	31000000
WE-001	00026	009266E_175371	9266	009266E	175371	31	-0.168	-0.188	-1.133	26	chr1	30000001	31000000
WE-001	00026	009266E_212466	9266	009266E	212466	31	0.053	-0.018	0.359	29	chr1	30000001	31000000
WE-001	00026	009266E_214761	9266	009266E	214761	31	-0.01	0.014	-0.069	26	chr1	30000001	31000000
WE-001	00026	009266E_226001	9266	009266E	226001	31	0.021	0.028	0.14	28	chr1	30000001	31000000
WE-001	00026	009266E_379009	9266	009266E	379009	31	-0.071	0.031	-0.482	28	chr1	30000001	31000000
WE-001	00026	009266E_419592	9266	009266E	419592	31	0.247	0.025	1.668	29	chr1	30000001	31000000
WE-001	00026	009266E_431349	9266	009266E	431349	31	-0.05	0.052	-0.338	31	chr1	30000001	31000000
WE-001	00026	009266E_530171	9266	009266E	530171	31	0.01	-0.147	0.069	30	chr1	30000001	31000000
WE-001	00026	009266E_542308	9266	009266E	542308	31	-0.147	0.1	-0.992	35	chr1	30000001	31000000
WE-001	00026	009266E_607368	9266	009266E	607368	31	0.392	0.219	2.645	41	chr1	30000001	31000000
WE-001	00026	009266E_651632	9266	009266E	651632	31	0.015	-0.001	0.1	26	chr1	30000001	31000000
WE-001	00026	009266E_664147	9266	009266E	664147	31	-0.049	0.001	-0.328	4	chr1	30000001	31000000
WE-001	00026	009266E_666445	9266	009266E	666445	31	-0.191	0.001	-1.288	28	chr1	30000001	31000000
WE-001	00026	009266E_697305	9266	009266E	697305	31	0.152	0.007	1.022	28	chr1	30000001	31000000
WE-001	00026	009266E_717922	9266	009266E	717922	31	-0.209	0.017	-1.412	2	chr1	30000001	31000000
WE-001	00026	009266E_753811	9266	009266E	753811	31	0.05	0.138	0.334	29	chr1	30000001	31000000
WE-001	00026	009266E_762053	9266	009266E	762053	31	-0.084	0.017	-0.566	31	chr1	30000001	31000000
WE-001	00026	009266E_789990	9266	009266E	789990	31	0.041	0.088	0.275	25	chr1	30000001	31000000
WE-001	00026	009266E_850278	9266	009266E	850278	31	0.084	0.014	0.569	35	chr1	30000001	31000000
WE-001	00026	009266E_875037	9266	009266E	875037	31	-0.124	0.041	-0.833	28	chr1	30000001	31000000
WE-001	00026	009266E_893905	9266	009266E	893905	31	-0.148	0.025	-0.997	31	chr1	30000001	31000000
WE-001	00026	009266E_1018712	9266	009266E	1018712	32	-0.077	0.002	-0.562	28	chr1	31000001	32000000
WE-001	00026	009266E_1047602	9266	009266E	1047602	32	-0.307	-0.042	-2.236	13	chr1	31000001	32000000
WE-001	00026	009266E_152147	9266	009266E	152147	32	-0.228	-0.154	-1.658	13	chr1	31000001	32000000
WE-001	00026	009266E_154074	9266	009266E	154074	32	0.055	-0.001	0.401	30	chr1	31000001	32000000
WE-001	00026	009266E_175371	9266	009266E	175371	32	-0.207	-0.188	-1.505	26	chr1	31000001	32000000
WE-001	00026	009266E_212466	9266	009266E	212466	32	-0.112	-0.018	-0.812	29	chr1	31000001	32000000
WE-001	00026	009266E_214761	9266	009266E	214761	32	-0.267	0.014	-1.945	26	chr1	31000001	32000000
WE-001	00026	009266E_226001	9266	009266E	226001	32	-0.062	0.028	-0.452	28	chr1	31000001	32000000
WE-001	00026	009266E_379009	9266	009266E	379009	32	-0.056	0.031	-0.406	28	chr1	31000001	32000000
WE-001	00026	009266E_419592	9266	009266E	419592	32	0.051	0.025	0.375	29	chr1	31000001	32000000
WE-001	00026	009266E_431349	9266	009266E	431349	32	-0.021	0.052	-0.155	31	chr1	31000001	32000000
WE-001	00026	009266E_530171	9266	009266E	530171	32	0.087	-0.147	0.631	30	chr1	31000001	32000000
WE-001	00026	009266E_542308	9266	009266E	542308	32	-0.093	0.1	-0.678	35	chr1	31000001	32000000
WE-001	00026	009266E_607368	9266	009266E	607368	32	-0.147	-0.321	-1.069	41	chr1	31000001	32000000
WE-001	00026	009266E_651632	9266	009266E	651632	32	0.047	-0.001	0.343	26	chr1	31000001	32000000
WE-001	00026	009266E_664147	9266	009266E	664147	32	0.19	0.001	1.382	4	chr1	31000001	32000000
WE-001	00026	009266E_666445	9266	009266E	666445	32	-0.11	0.001	-0.797	28	chr1	31000001	32000000
WE-001	00026	009266E_697305	9266	009266E	697305	32	-0.004	0.007	-0.027	28	chr1	31000001	32000000
WE-001	00026	009266E_717922	9266	009266E	717922	32	-0.226	0.017	-1.648	2	chr1	31000001	32000000
WE-001	00026	009266E_753811	9266	009266E	753811	32	-0.154	0.138	-1.124	29	chr1	31000001	32000000
WE-001	00026	009266E_762053	9266	009266E	762053	32	0.007	0.017	0.049	31	chr1	31000001	32000000
WE-001	00026	009266E_789990	9266	009266E	789990	32	-0.257	0.088	-1.87	25	chr1	31000001	32000000
WE-001	00026	009266E_850278	9266	009266E	850278	32	-0.146	0.014	-1.061	35	chr1	31000001	32000000
WE-001	00026	009266E_875037	9266	009266E	875037	32	-0.08	0.041	-0.584	28	chr1	31000001	32000000
WE-001	00026	009266E_893905	9266	009266E	893905	32	-0.033	0.025	-0.244	31	chr1	31000001	32000000
WE-001	00026	009266E_1018712	9266	009266E	1018712	33	0.026	0.002	0.235	28	chr1	32000001	33000000
WE-001	00026	009266E_1047602	9266	009266E	1047602	33	-0.114	-0.042	-1.048	13	chr1	32000001	33000000
WE-001	00026	009266E_152147	9266	009266E	152147	33	-0.263	-0.154	-2.418	13	chr1	32000001	33000000
WE-001	00026	009266E_154074	9266	009266E	154074	33	0.075	-0.001	0.693	30	chr1	32000001	33000000
WE-001	00026	009266E_175371	9266	009266E	175371	33	-0.283	-0.188	-2.605	26	chr1	32000001	33000000
WE-001	00026	009266E_212466	9266	009266E	212466	33	0.041	-0.018	0.374	29	chr1	32000001	33000000
WE-001	00026	009266E_214761	9266	009266E	214761	33	-0.218	0.014	-2.003	26	chr1	32000001	33000000
WE-001	00026	009266E_226001	9266	009266E	226001	33	0.069	0.028	0.63	28	chr1	32000001	33000000
WE-001	00026	009266E_379009	9266	009266E	379009	33	0.153	0.031	1.407	28	chr1	32000001	33000000
WE-001	00026	009266E_419592	9266	009266E	419592	33	0.191	0.025	1.757	29	chr1	32000001	33000000
WE-001	00026	009266E_431349	9266	009266E	431349	33	0.068	0.052	0.624	31	chr1	32000001	33000000
WE-001	00026	009266E_530171	9266	009266E	530171	33	-0.155	-0.147	-1.421	30	chr1	32000001	33000000
WE-001	00026	009266E_542308	9266	009266E	542308	33	-0.14	0.1	-1.287	35	chr1	32000001	33000000
WE-001	00026	009266E_607368	9266	009266E	607368	33	-0.52	-0.321	-4.784	41	chr1	32000001	33000000
WE-001	00026	009266E_651632	9266	009266E	651632	33	-0.121	-0.001	-1.116	26	chr1	32000001	33000000
WE-001	00026	009266E_664147	9266	009266E	664147	33	0.144	0.001	1.323	4	chr1	32000001	33000000
WE-001	00026	009266E_666445	9266	009266E	666445	33	-0.056	0.001	-0.513	28	chr1	32000001	33000000
WE-001	00026	009266E_697305	9266	009266E	697305	33	0.044	0.007	0.405	28	chr1	32000001	33000000
WE-001	00026	009266E_717922	9266	009266E	717922	33	0.148	0.017	1.361	2	chr1	32000001	33000000
WE-001	00026	009266E_753811	9266	009266E	753811	33	0.135	0.138	1.246	29	chr1	32000001	33000000
WE-001	00026	009266E_762053	9266	009266E	762053	33	-0.02	0.017	-0.186	31	chr1	32000001	33000000
WE-001	00026	009266E_789990	9266	009266E	789990	33	0.15	0.088	1.378	25	chr1	32000001	33000000
WE-001	00026	009266E_850278	9266	009266E	850278	33	-0.053	0.014	-0.484	35	chr1	32000001	33000000
WE-001	00026	009266E_875037	9266	009266E	875037	33	0.027	0.041	0.249	28	chr1	32000001	33000000
WE-001	00026	009266E_893905	9266	009266E	893905	33	0.071	0.025	0.649	31	chr1	32000001	33000000
WE-001	00026	009266E_1018712	9266	009266E	1018712	34	0.153	0.002	1.583	28	chr1	33000001	34000000
WE-001	00026	009266E_1047602	9266	009266E	1047602	34	-0.114	-0.042	-1.184	13	chr1	33000001	34000000
WE-001	00026	009266E_152147	9266	009266E	152147	34	-0.209	-0.154	-2.167	13	chr1	33000001	34000000
WE-001	00026	009266E_154074	9266	009266E	154074	34	-0.019	-0.001	-0.196	30	chr1	33000001	34000000
WE-001	00026	009266E_175371	9266	009266E	175371	34	-0.214	-0.188	-2.216	26	chr1	33000001	34000000
WE-001	00026	009266E_212466	9266	009266E	212466	34	-0.181	-0.018	-1.873	29	chr1	33000001	34000000
WE-001	00026	009266E_214761	9266	009266E	214761	34	0.022	0.014	0.233	26	chr1	33000001	34000000
WE-001	00026	009266E_226001	9266	009266E	226001	34	-0.141	0.028	-1.462	28	chr1	33000001	34000000
WE-001	00026	009266E_379009	9266	009266E	379009	34	-0.07	0.031	-0.723	28	chr1	33000001	34000000
WE-001	00026	009266E_419592	9266	009266E	419592	34	-0.078	0.025	-0.807	29	chr1	33000001	34000000
WE-001	00026	009266E_431349	9266	009266E	431349	34	-0.099	0.052	-1.022	31	chr1	33000001	34000000
WE-001	00026	009266E_530171	9266	009266E	530171	34	0.046	-0.147	0.475	30	chr1	33000001	34000000
WE-001	00026	009266E_542308	9266	009266E	542308	34	-0.074	0.1	-0.763	35	chr1	33000001	34000000
WE-001	00026	009266E_607368	9266	009266E	607368	34	0.123	-0.321	1.277	41	chr1	33000001	34000000
WE-001	00026	009266E_651632	9266	009266E	651632	34	0.172	-0.001	1.783	26	chr1	33000001	34000000
WE-001	00026	009266E_664147	9266	009266E	664147	34	0.01	0.001	0.1	4	chr1	33000001	34000000
WE-001	00026	009266E_666445	9266	009266E	666445	34	0.098	0.001	1.013	28	chr1	33000001	34000000
WE-001	00026	009266E_697305	9266	009266E	697305	34	0.096	0.007	0.992	28	chr1	33000001	34000000
WE-001	00026	009266E_717922	9266	009266E	717922	34	0.085	0.017	0.877	2	chr1	33000001	34000000
WE-001	00026	009266E_753811	9266	009266E	753811	34	0.153	0.138	1.583	29	chr1	33000001	34000000
WE-001	00026	009266E_762053	9266	009266E	762053	34	-0.043	0.017	-0.446	31	chr1	33000001	34000000
WE-001	00026	009266E_789990	9266	009266E	789990	34	0.086	0.088	0.888	25	chr1	33000001	34000000
WE-001	00026	009266E_850278	9266	009266E	850278	34	-0.056	0.014	-0.577	35	chr1	33000001	34000000
WE-001	00026	009266E_875037	9266	009266E	875037	34	0.006	0.041	0.064	28	chr1	33000001	34000000
WE-001	00026	009266E_893905	9266	009266E	893905	34	0.219	0.025	2.269	31	chr1	33000001	34000000
WE-001	00026	009266E_1018712	9266	009266E	1018712	35	0.068	0.002	0.603	28	chr1	34000001	35000000
WE-001	00026	009266E_1047602	9266	009266E	1047602	35	-0.148	-0.042	-1.306	13	chr1	34000001	35000000
WE-001	00026	009266E_152147	9266	009266E	152147	35	-0.277	-0.154	-2.444	13	chr1	34000001	35000000
WE-001	00026	009266E_154074	9266	009266E	154074	35	0.127	-0.001	1.124	30	chr1	34000001	35000000
WE-001	00026	009266E_175371	9266	009266E	175371	35	-0.319	-0.188	-2.809	26	chr1	34000001	35000000
WE-001	00026	009266E_212466	9266	009266E	212466	35	-0.337	-0.018	-2.969	29	chr1	34000001	35000000
WE-001	00026	009266E_214761	9266	009266E	214761	35	-0.002	0.014	-0.014	26	chr1	34000001	35000000
WE-001	00026	009266E_226001	9266	009266E	226001	35	0.015	0.028	0.133	28	chr1	34000001	35000000
WE-001	00026	009266E_379009	9266	009266E	379009	35	0.22	0.031	1.936	28	chr1	34000001	35000000
WE-001	00026	009266E_419592	9266	009266E	419592	35	0.127	0.025	1.116	29	chr1	34000001	35000000
WE-001	00026	009266E_431349	9266	009266E	431349	35	-0.178	0.052	-1.568	31	chr1	34000001	35000000
WE-001	00026	009266E_530171	9266	009266E	530171	35	0.143	-0.147	1.261	30	chr1	34000001	35000000
WE-001	00026	009266E_542308	9266	009266E	542308	35	0.031	0.1	0.275	35	chr1	34000001	35000000
WE-001	00026	009266E_607368	9266	009266E	607368	35	-0.454	-0.321	-3.999	41	chr1	34000001	35000000
WE-001	00026	009266E_651632	9266	009266E	651632	35	0.2	-0.001	1.763	26	chr1	34000001	35000000
WE-001	00026	009266E_664147	9266	009266E	664147	35	-0.156	0.001	-1.373	4	chr1	34000001	35000000
WE-001	00026	009266E_666445	9266	009266E	666445	35	0.095	0.001	0.84	28	chr1	34000001	35000000
WE-001	00026	009266E_697305	9266	009266E	697305	35	0.233	0.007	2.058	28	chr1	34000001	35000000
WE-001	00026	009266E_717922	9266	009266E	717922	35	-0.125	0.017	-1.099	2	chr1	34000001	35000000
WE-001	00026	009266E_753811	9266	009266E	753811	35	0.297	0.138	2.621	29	chr1	34000001	35000000
WE-001	00026	009266E_762053	9266	009266E	762053	35	-0.055	0.017	-0.486	31	chr1	34000001	35000000
WE-001	00026	009266E_789990	9266	009266E	789990	35	0.013	0.088	0.111	25	chr1	34000001	35000000
WE-001	00026	009266E_850278	9266	009266E	850278	35	0.041	0.014	0.359	35	chr1	34000001	35000000
WE-001	00026	009266E_875037	9266	009266E	875037	35	0.161	0.041	1.417	28	chr1	34000001	35000000
WE-001	00026	009266E_893905	9266	009266E	893905	35	-0.016	0.025	-0.138	31	chr1	34000001	35000000
WE-001	00026	009266E_1018712	9266	009266E	1018712	36	-0.345	0.002	-2.555	28	chr1	35000001	36000000
WE-001	00026	009266E_1047602	9266	009266E	1047602	36	-0.482	-0.042	-3.573	13	chr1	35000001	36000000
WE-001	00026	009266E_152147	9266	009266E	152147	36	-0.169	-0.154	-1.25	13	chr1	35000001	36000000
WE-001	00026	009266E_154074	9266	009266E	154074	36	0.037	-0.001	0.271	30	chr1	35000001	36000000
WE-001	00026	009266E_175371	9266	009266E	175371	36	-0.382	-0.188	-2.833	26	chr1	35000001	36000000
WE-001	00026	009266E_212466	9266	009266E	212466	36	0.003	-0.018	0.021	29	chr1	35000001	36000000
WE-001	00026	009266E_214761	9266	009266E	214761	36	0.038	0.014	0.279	26	chr1	35000001	36000000
WE-001	00026	009266E_226001	9266	009266E	226001	36	-0.12	0.028	-0.888	28	chr1	35000001	36000000
WE-001	00026	009266E_379009	9266	009266E	379009	36	0.025	0.031	0.189	28	chr1	35000001	36000000
WE-001	00026	009266E_419592	9266	009266E	419592	36	0.221	0.025	1.635	29	chr1	35000001	36000000
WE-001	00026	009266E_431349	9266	009266E	431349	36	-0.155	0.052	-1.152	31	chr1	35000001	36000000
WE-001	00026	009266E_530171	9266	009266E	530171	36	-0.108	-0.147	-0.8	30	chr1	35000001	36000000
WE-001	00026	009266E_542308	9266	009266E	542308	36	-0.101	0.1	-0.75	35	chr1	35000001	36000000
WE-001	00026	009266E_607368	9266	009266E	607368	36	-0.705	-0.321	-5.221	41	chr1	35000001	36000000
WE-001	00026	009266E_651632	9266	009266E	651632	36	-0.04	-0.001	-0.294	26	chr1	35000001	36000000
WE-001	00026	009266E_664147	9266	009266E	664147	36	-0.037	0.001	-0.272	4	chr1	35000001	36000000
WE-001	00026	009266E_666445	9266	009266E	666445	36	-0.023	0.001	-0.171	28	chr1	35000001	36000000
WE-001	00026	009266E_697305	9266	009266E	697305	36	-0.072	0.007	-0.537	28	chr1	35000001	36000000
WE-001	00026	009266E_717922	9266	009266E	717922	36	0.132	0.017	0.98	2	chr1	35000001	36000000
WE-001	00026	009266E_753811	9266	009266E	753811	36	-0.051	0.138	-0.38	29	chr1	35000001	36000000
WE-001	00026	009266E_762053	9266	009266E	762053	36	-0.159	0.017	-1.182	31	chr1	35000001	36000000
WE-001	00026	009266E_789990	9266	009266E	789990	36	-0.287	0.088	-2.127	25	chr1	35000001	36000000
WE-001	00026	009266E_850278	9266	009266E	850278	36	-0.327	0.014	-2.427	35	chr1	35000001	36000000
WE-001	00026	009266E_875037	9266	009266E	875037	36	0.094	0.041	0.695	28	chr1	35000001	36000000
WE-001	00026	009266E_893905	9266	009266E	893905	36	0.075	0.025	0.558	31	chr1	35000001	36000000
WE-001	00026	009266E_1018712	9266	009266E	1018712	37	-0.103	0.002	-0.892	28	chr1	36000001	37000000
WE-001	00026	009266E_1047602	9266	009266E	1047602	37	-0.105	-0.042	-0.906	13	chr1	36000001	37000000
WE-001	00026	009266E_152147	9266	009266E	152147	37	-0.216	-0.154	-1.865	13	chr1	36000001	37000000
WE-001	00026	009266E_154074	9266	009266E	154074	37	0.102	-0.001	0.881	30	chr1	36000001	37000000
WE-001	00026	009266E_175371	9266	009266E	175371	37	-0.024	-0.188	-0.211	26	chr1	36000001	37000000
WE-001	00026	009266E_212466	9266	009266E	212466	37	-0.015	-0.018	-0.127	29	chr1	36000001	37000000
WE-001	00026	009266E_214761	9266	009266E	214761	37	0.03	0.014	0.259	26	chr1	36000001	37000000
WE-001	00026	009266E_226001	9266	009266E	226001	37	0.199	0.028	1.721	28	chr1	36000001	37000000
WE-001	00026	009266E_379009	9266	009266E	379009	37	0.022	0.031	0.189	28	chr1	36000001	37000000
WE-001	00026	009266E_419592	9266	009266E	419592	37	0.141	0.025	1.215	29	chr1	36000001	37000000
WE-001	00026	009266E_431349	9266	009266E	431349	37	-0.004	0.052	-0.031	31	chr1	36000001	37000000
WE-001	00026	009266E_530171	9266	009266E	530171	37	0.051	-0.147	0.439	30	chr1	36000001	37000000
WE-001	00026	009266E_542308	9266	009266E	542308	37	0.018	0.1	0.16	35	chr1	36000001	37000000
WE-001	00026	009266E_607368	9266	009266E	607368	37	-0.223	-0.321	-1.927	41	chr1	36000001	37000000
WE-001	00026	009266E_651632	9266	009266E	651632	37	0.141	-0.001	1.216	26	chr1	36000001	37000000
WE-001	00026	009266E_664147	9266	009266E	664147	37	-0.182	0.001	-1.569	4	chr1	36000001	37000000
WE-001	00026	009266E_666445	9266	009266E	666445	37	-0.031	0.001	-0.269	28	chr1	36000001	37000000
WE-001	00026	009266E_697305	9266	009266E	697305	37	0.072	0.007	0.62	28	chr1	36000001	37000000
WE-001	00026	009266E_717922	9266	009266E	717922	37	-0.114	0.017	-0.986	2	chr1	36000001	37000000
WE-001	00026	009266E_753811	9266	009266E	753811	37	0.106	0.138	0.913	29	chr1	36000001	37000000
WE-001	00026	009266E_762053	9266	009266E	762053	37	0.216	0.017	1.871	31	chr1	36000001	37000000
WE-001	00026	009266E_789990	9266	009266E	789990	37	0.047	0.088	0.404	25	chr1	36000001	37000000
WE-001	00026	009266E_850278	9266	009266E	850278	37	0.21	0.014	1.814	35	chr1	36000001	37000000
WE-001	00026	009266E_875037	9266	009266E	875037	37	0.35	0.041	3.028	28	chr1	36000001	37000000
WE-001	00026	009266E_893905	9266	009266E	893905	37	0.16	0.025	1.382	31	chr1	36000001	37000000
WE-001	00026	009266E_1018712	9266	009266E	1018712	38	-0.048	0.002	-0.676	28	chr1	37000001	38000000
WE-001	00026	009266E_1047602	9266	009266E	1047602	38	0.113	-0.042	1.585	13	chr1	37000001	38000000
WE-001	00026	009266E_152147	9266	009266E	152147	38	-0.301	-0.154	-4.232	13	chr1	37000001	38000000
WE-001	00026	009266E_154074	9266	009266E	154074	38	-0.051	-0.001	-0.72	30	chr1	37000001	38000000
WE-001	00026	009266E_175371	9266	009266E	175371	38	-0.16	-0.188	-2.243	26	chr1	37000001	38000000
WE-001	00026	009266E_212466	9266	009266E	212466	38	0.349	-0.018	4.906	29	chr1	37000001	38000000
WE-001	00026	009266E_214761	9266	009266E	214761	38	0.123	0.014	1.728	26	chr1	37000001	38000000
WE-001	00026	009266E_226001	9266	009266E	226001	38	0.174	0.028	2.443	28	chr1	37000001	38000000
WE-001	00026	009266E_379009	9266	009266E	379009	38	-0.009	0.031	-0.126	28	chr1	37000001	38000000
WE-001	00026	009266E_419592	9266	009266E	419592	38	-0.02	0.025	-0.286	29	chr1	37000001	38000000
WE-001	00026	009266E_431349	9266	009266E	431349	38	-0.058	0.052	-0.813	31	chr1	37000001	38000000
WE-001	00026	009266E_530171	9266	009266E	530171	38	0.126	-0.147	1.764	30	chr1	37000001	38000000
WE-001	00026	009266E_542308	9266	009266E	542308	38	-0.145	0.1	-2.035	35	chr1	37000001	38000000
WE-001	00026	009266E_607368	9266	009266E	607368	38	-0.026	0.103	-0.362	41	chr1	37000001	38000000
WE-001	00026	009266E_651632	9266	009266E	651632	38	-0.013	-0.001	-0.184	26	chr1	37000001	38000000
WE-001	00026	009266E_664147	9266	009266E	664147	38	-0.005	0.001	-0.071	4	chr1	37000001	38000000
WE-001	00026	009266E_666445	9266	009266E	666445	38	0.068	0.001	0.952	28	chr1	37000001	38000000
WE-001	00026	009266E_697305	9266	009266E	697305	38	0.081	0.007	1.144	28	chr1	37000001	38000000
WE-001	00026	009266E_717922	9266	009266E	717922	38	0.071	0.017	0.999	2	chr1	37000001	38000000
WE-001	00026	009266E_753811	9266	009266E	753811	38	0.172	0.138	2.418	29	chr1	37000001	38000000
WE-001	00026	009266E_762053	9266	009266E	762053	38	-0.045	0.017	-0.631	31	chr1	37000001	38000000
WE-001	00026	009266E_789990	9266	009266E	789990	38	0.09	0.088	1.262	25	chr1	37000001	38000000
WE-001	00026	009266E_850278	9266	009266E	850278	38	0.162	0.014	2.271	35	chr1	37000001	38000000
WE-001	00026	009266E_875037	9266	009266E	875037	38	0.035	0.041	0.485	28	chr1	37000001	38000000
WE-001	00026	009266E_893905	9266	009266E	893905	38	-0.062	0.025	-0.874	31	chr1	37000001	38000000
WE-001	00026	009266E_1018712	9266	009266E	1018712	39	-0.137	0.002	-1.113	28	chr1	38000001	39000000
WE-001	00026	009266E_1047602	9266	009266E	1047602	39	0.031	-0.042	0.254	13	chr1	38000001	39000000
WE-001	00026	009266E_152147	9266	009266E	152147	39	-0.14	-0.154	-1.136	13	chr1	38000001	39000000
WE-001	00026	009266E_154074	9266	009266E	154074	39	-0.09	-0.001	-0.728	30	chr1	38000001	39000000
WE-001	00026	009266E_175371	9266	009266E	175371	39	-0.313	-0.188	-2.546	26	chr1	38000001	39000000
WE-001	00026	009266E_212466	9266	009266E	212466	39	0.179	-0.018	1.452	29	chr1	38000001	39000000
WE-001	00026	009266E_214761	9266	009266E	214761	39	0.097	0.014	0.789	26	chr1	38000001	39000000
WE-001	00026	009266E_226001	9266	009266E	226001	39	0.01	0.028	0.077	28	chr1	38000001	39000000
WE-001	00026	009266E_379009	9266	009266E	379009	39	0.169	0.031	1.375	28	chr1	38000001	39000000
WE-001	00026	009266E_419592	9266	009266E	419592	39	0.06	0.025	0.49	29	chr1	38000001	39000000
WE-001	00026	009266E_431349	9266	009266E	431349	39	-0.013	0.052	-0.102	31	chr1	38000001	39000000
WE-001	00026	009266E_530171	9266	009266E	530171	39	-0.082	-0.147	-0.665	30	chr1	38000001	39000000
WE-001	00026	009266E_542308	9266	009266E	542308	39	0.005	0.1	0.044	35	chr1	38000001	39000000
WE-001	00026	009266E_607368	9266	009266E	607368	39	0.05	0.103	0.404	41	chr1	38000001	39000000
WE-001	00026	009266E_651632	9266	009266E	651632	39	0.081	-0.001	0.659	26	chr1	38000001	39000000
WE-001	00026	009266E_664147	9266	009266E	664147	39	0.05	0.001	0.409	4	chr1	38000001	39000000
WE-001	00026	009266E_666445	9266	009266E	666445	39	-0.099	0.001	-0.808	28	chr1	38000001	39000000
WE-001	00026	009266E_697305	9266	009266E	697305	39	0.112	0.007	0.914	28	chr1	38000001	39000000
WE-001	00026	009266E_717922	9266	009266E	717922	39	0.056	0.017	0.454	2	chr1	38000001	39000000
WE-001	00026	009266E_753811	9266	009266E	753811	39	0.079	0.138	0.639	29	chr1	38000001	39000000
WE-001	00026	009266E_762053	9266	009266E	762053	39	-0.071	0.017	-0.574	31	chr1	38000001	39000000
WE-001	00026	009266E_789990	9266	009266E	789990	39	0.123	0.088	0.998	25	chr1	38000001	39000000
WE-001	00026	009266E_850278	9266	009266E	850278	39	-0.151	0.014	-1.232	35	chr1	38000001	39000000
WE-001	00026	009266E_875037	9266	009266E	875037	39	0.276	0.041	2.241	28	chr1	38000001	39000000
WE-001	00026	009266E_893905	9266	009266E	893905	39	0.063	0.025	0.516	31	chr1	38000001	39000000
WE-001	00026	009266E_1018712	9266	009266E	1018712	40	0.134	0.002	1.295	28	chr1	39000001	40000000
WE-001	00026	009266E_1047602	9266	009266E	1047602	40	-0.178	-0.042	-1.717	13	chr1	39000001	40000000
WE-001	00026	009266E_152147	9266	009266E	152147	40	-0.148	-0.154	-1.426	13	chr1	39000001	40000000
WE-001	00026	009266E_154074	9266	009266E	154074	40	0.032	-0.001	0.307	30	chr1	39000001	40000000
WE-001	00026	009266E_175371	9266	009266E	175371	40	-0.174	-0.188	-1.677	26	chr1	39000001	40000000
WE-001	00026	009266E_212466	9266	009266E	212466	40	0.057	-0.018	0.554	29	chr1	39000001	40000000
WE-001	00026	009266E_214761	9266	009266E	214761	40	0.187	0.014	1.8	26	chr1	39000001	40000000
WE-001	00026	009266E_226001	9266	009266E	226001	40	-0.046	0.028	-0.446	28	chr1	39000001	40000000
WE-001	00026	009266E_379009	9266	009266E	379009	40	0.173	0.031	1.667	28	chr1	39000001	40000000
WE-001	00026	009266E_419592	9266	009266E	419592	40	0.181	0.025	1.749	29	chr1	39000001	40000000
WE-001	00026	009266E_431349	9266	009266E	431349	40	-0.113	0.052	-1.092	31	chr1	39000001	40000000
WE-001	00026	009266E_530171	9266	009266E	530171	40	0.096	-0.147	0.923	30	chr1	39000001	40000000
WE-001	00026	009266E_542308	9266	009266E	542308	40	0.008	0.1	0.076	35	chr1	39000001	40000000
WE-001	00026	009266E_607368	9266	009266E	607368	40	0.068	0.103	0.656	41	chr1	39000001	40000000
WE-001	00026	009266E_651632	9266	009266E	651632	40	-0.013	-0.001	-0.125	26	chr1	39000001	40000000
WE-001	00026	009266E_664147	9266	009266E	664147	40	-0.007	0.001	-0.069	4	chr1	39000001	40000000
WE-001	00026	009266E_666445	9266	009266E	666445	40	0.173	0.001	1.672	28	chr1	39000001	40000000
WE-001	00026	009266E_697305	9266	009266E	697305	40	0.093	0.007	0.894	28	chr1	39000001	40000000
WE-001	00026	009266E_717922	9266	009266E	717922	40	0.23	0.017	2.22	2	chr1	39000001	40000000
WE-001	00026	009266E_753811	9266	009266E	753811	40	0.175	0.138	1.692	29	chr1	39000001	40000000
WE-001	00026	009266E_762053	9266	009266E	762053	40	0.131	0.017	1.269	31	chr1	39000001	40000000
WE-001	00026	009266E_789990	9266	009266E	789990	40	-0.068	0.088	-0.657	25	chr1	39000001	40000000
WE-001	00026	009266E_850278	9266	009266E	850278	40	-0.049	0.014	-0.473	35	chr1	39000001	40000000
WE-001	00026	009266E_875037	9266	009266E	875037	40	0.149	0.041	1.435	28	chr1	39000001	40000000
WE-001	00026	009266E_893905	9266	009266E	893905	40	0.164	0.025	1.582	31	chr1	39000001	40000000
WE-001	00026	009266E_1018712	9266	009266E	1018712	41	-0.104	0.002	-0.717	28	chr1	40000001	41000000
WE-001	00026	009266E_1047602	9266	009266E	1047602	41	-0.215	-0.042	-1.478	13	chr1	40000001	41000000
WE-001	00026	009266E_152147	9266	009266E	152147	41	-0.251	-0.154	-1.723	13	chr1	40000001	41000000
WE-001	00026	009266E_154074	9266	009266E	154074	41	-0.034	-0.001	-0.231	30	chr1	40000001	41000000
WE-001	00026	009266E_175371	9266	009266E	175371	41	0.029	-0.188	0.197	26	chr1	40000001	41000000
WE-001	00026	009266E_212466	9266	009266E	212466	41	0.199	-0.018	1.369	29	chr1	40000001	41000000
WE-001	00026	009266E_214761	9266	009266E	214761	41	0.254	0.014	1.744	26	chr1	40000001	41000000
WE-001	00026	009266E_226001	9266	009266E	226001	41	0.122	0.028	0.837	28	chr1	40000001	41000000
WE-001	00026	009266E_379009	9266	009266E	379009	41	0.076	0.031	0.525	28	chr1	40000001	41000000
WE-001	00026	009266E_419592	9266	009266E	419592	41	0.2	0.025	1.374	29	chr1	40000001	41000000
WE-001	00026	009266E_431349	9266	009266E	431349	41	0.166	0.052	1.143	31	chr1	40000001	41000000
WE-001	00026	009266E_530171	9266	009266E	530171	41	0.417	-0.147	2.869	30	chr1	40000001	41000000
WE-001	00026	009266E_542308	9266	009266E	542308	41	-0.056	0.1	-0.387	35	chr1	40000001	41000000
WE-001	00026	009266E_607368	9266	009266E	607368	41	0.321	0.103	2.207	41	chr1	40000001	41000000
WE-001	00026	009266E_651632	9266	009266E	651632	41	0.087	-0.001	0.598	26	chr1	40000001	41000000
WE-001	00026	009266E_664147	9266	009266E	664147	41	0.108	0.001	0.743	4	chr1	40000001	41000000
WE-001	00026	009266E_666445	9266	009266E	666445	41	0.142	0.001	0.978	28	chr1	40000001	41000000
WE-001	00026	009266E_697305	9266	009266E	697305	41	0.04	0.007	0.272	28	chr1	40000001	41000000
WE-001	00026	009266E_717922	9266	009266E	717922	41	0.099	0.017	0.681	2	chr1	40000001	41000000
WE-001	00026	009266E_753811	9266	009266E	753811	41	0.318	0.138	2.185	29	chr1	40000001	41000000
WE-001	00026	009266E_762053	9266	009266E	762053	41	-0.044	0.017	-0.301	31	chr1	40000001	41000000
WE-001	00026	009266E_789990	9266	009266E	789990	41	-0.289	0.088	-1.984	25	chr1	40000001	41000000
WE-001	00026	009266E_850278	9266	009266E	850278	41	0.081	0.014	0.56	35	chr1	40000001	41000000
WE-001	00026	009266E_875037	9266	009266E	875037	41	0.136	0.041	0.934	28	chr1	40000001	41000000
WE-001	00026	009266E_893905	9266	009266E	893905	41	-0.031	0.025	-0.213	31	chr1	40000001	41000000
WE-001	00026	009266E_1018712	9266	009266E	1018712	42	0.157	0.002	1.643	28	chr1	41000001	42000000
WE-001	00026	009266E_1047602	9266	009266E	1047602	42	-0.173	-0.042	-1.809	13	chr1	41000001	42000000
WE-001	00026	009266E_152147	9266	009266E	152147	42	-0.272	-0.154	-2.844	13	chr1	41000001	42000000
WE-001	00026	009266E_154074	9266	009266E	154074	42	-0.032	-0.001	-0.337	30	chr1	41000001	42000000
WE-001	00026	009266E_175371	9266	009266E	175371	42	-0.181	-0.188	-1.896	26	chr1	41000001	42000000
WE-001	00026	009266E_212466	9266	009266E	212466	42	-0.012	-0.018	-0.125	29	chr1	41000001	42000000
WE-001	00026	009266E_214761	9266	009266E	214761	42	-0.142	0.014	-1.483	26	chr1	41000001	42000000
WE-001	00026	009266E_226001	9266	009266E	226001	42	0.128	0.028	1.338	28	chr1	41000001	42000000
WE-001	00026	009266E_379009	9266	009266E	379009	42	0.118	0.031	1.233	28	chr1	41000001	42000000
WE-001	00026	009266E_419592	9266	009266E	419592	42	0.139	0.025	1.45	29	chr1	41000001	42000000
WE-001	00026	009266E_431349	9266	009266E	431349	42	0.015	0.052	0.152	31	chr1	41000001	42000000
WE-001	00026	009266E_530171	9266	009266E	530171	42	0.058	-0.147	0.602	30	chr1	41000001	42000000
WE-001	00026	009266E_542308	9266	009266E	542308	42	-0.133	0.1	-1.392	35	chr1	41000001	42000000
WE-001	00026	009266E_607368	9266	009266E	607368	42	0.065	0.103	0.675	41	chr1	41000001	42000000
WE-001	00026	009266E_651632	9266	009266E	651632	42	0.13	-0.001	1.361	26	chr1	41000001	42000000
WE-001	00026	009266E_664147	9266	009266E	664147	42	0.047	0.001	0.495	4	chr1	41000001	42000000
WE-001	00026	009266E_666445	9266	009266E	666445	42	0.067	0.001	0.704	28	chr1	41000001	42000000
WE-001	00026	009266E_697305	9266	009266E	697305	42	-0.007	0.007	-0.074	28	chr1	41000001	42000000
WE-001	00026	009266E_717922	9266	009266E	717922	42	0.035	0.017	0.361	2	chr1	41000001	42000000
WE-001	00026	009266E_753811	9266	009266E	753811	42	0.038	0.138	0.393	29	chr1	41000001	42000000
WE-001	00026	009266E_762053	9266	009266E	762053	42	0.062	0.017	0.649	31	chr1	41000001	42000000
WE-001	00026	009266E_789990	9266	009266E	789990	42	-0.085	0.088	-0.892	25	chr1	41000001	42000000
WE-001	00026	009266E_850278	9266	009266E	850278	42	-0.17	0.014	-1.776	35	chr1	41000001	42000000
WE-001	00026	009266E_875037	9266	009266E	875037	42	0.068	0.041	0.711	28	chr1	41000001	42000000
WE-001	00026	009266E_893905	9266	009266E	893905	42	0.063	0.025	0.66	31	chr1	41000001	42000000
WE-001	00026	009266E_1018712	9266	009266E	1018712	43	-0.185	0.002	-2.02	28	chr1	42000001	43000000
WE-001	00026	009266E_1047602	9266	009266E	1047602	43	-0.193	-0.042	-2.103	13	chr1	42000001	43000000
WE-001	00026	009266E_152147	9266	009266E	152147	43	-0.217	-0.154	-2.364	13	chr1	42000001	43000000
WE-001	00026	009266E_154074	9266	009266E	154074	43	-0.037	-0.001	-0.406	30	chr1	42000001	43000000
WE-001	00026	009266E_175371	9266	009266E	175371	43	-0.188	-0.188	-2.052	26	chr1	42000001	43000000
WE-001	00026	009266E_212466	9266	009266E	212466	43	-0.088	-0.018	-0.961	29	chr1	42000001	43000000
WE-001	00026	009266E_214761	9266	009266E	214761	43	-0.036	0.014	-0.389	26	chr1	42000001	43000000
WE-001	00026	009266E_226001	9266	009266E	226001	43	0.057	0.028	0.622	28	chr1	42000001	43000000
WE-001	00026	009266E_379009	9266	009266E	379009	43	-0.02	0.031	-0.219	28	chr1	42000001	43000000
WE-001	00026	009266E_419592	9266	009266E	419592	43	0.111	0.025	1.212	29	chr1	42000001	43000000
WE-001	00026	009266E_431349	9266	009266E	431349	43	0.019	0.052	0.211	31	chr1	42000001	43000000
WE-001	00026	009266E_530171	9266	009266E	530171	43	-0.025	-0.147	-0.275	30	chr1	42000001	43000000
WE-001	00026	009266E_542308	9266	009266E	542308	43	-0.132	0.1	-1.446	35	chr1	42000001	43000000
WE-001	00026	009266E_607368	9266	009266E	607368	43	0.034	0.103	0.368	41	chr1	42000001	43000000
WE-001	00026	009266E_651632	9266	009266E	651632	43	-0.042	-0.001	-0.457	26	chr1	42000001	43000000
WE-001	00026	009266E_664147	9266	009266E	664147	43	-0.037	0.001	-0.399	4	chr1	42000001	43000000
WE-001	00026	009266E_666445	9266	009266E	666445	43	-0.053	0.001	-0.575	28	chr1	42000001	43000000
WE-001	00026	009266E_697305	9266	009266E	697305	43	-0.104	0.007	-1.134	28	chr1	42000001	43000000
WE-001	00026	009266E_717922	9266	009266E	717922	43	0.004	0.017	0.04	2	chr1	42000001	43000000
WE-001	00026	009266E_753811	9266	009266E	753811	43	-0.022	0.138	-0.245	29	chr1	42000001	43000000
WE-001	00026	009266E_762053	9266	009266E	762053	43	-0.107	0.017	-1.172	31	chr1	42000001	43000000
WE-001	00026	009266E_789990	9266	009266E	789990	43	-0.527	0.088	-5.757	25	chr1	42000001	43000000
WE-001	00026	009266E_850278	9266	009266E	850278	43	-0.034	0.014	-0.377	35	chr1	42000001	43000000
WE-001	00026	009266E_875037	9266	009266E	875037	43	-0.174	0.041	-1.905	28	chr1	42000001	43000000
WE-001	00026	009266E_893905	9266	009266E	893905	43	0.142	0.025	1.554	31	chr1	42000001	43000000
WE-001	00026	009266E_1018712	9266	009266E	1018712	44	-0.075	0.002	-0.575	28	chr1	43000001	44000000
WE-001	00026	009266E_1047602	9266	009266E	1047602	44	-0.215	-0.042	-1.652	13	chr1	43000001	44000000
WE-001	00026	009266E_152147	9266	009266E	152147	44	-0.268	-0.154	-2.056	13	chr1	43000001	44000000
WE-001	00026	009266E_154074	9266	009266E	154074	44	-0.236	-0.001	-1.814	30	chr1	43000001	44000000
WE-001	00026	009266E_175371	9266	009266E	175371	44	-0.318	-0.188	-2.446	26	chr1	43000001	44000000
WE-001	00026	009266E_212466	9266	009266E	212466	44	0.006	-0.018	0.045	29	chr1	43000001	44000000
WE-001	00026	009266E_214761	9266	009266E	214761	44	-0.207	0.014	-1.587	26	chr1	43000001	44000000
WE-001	00026	009266E_226001	9266	009266E	226001	44	-0.046	0.028	-0.353	28	chr1	43000001	44000000
WE-001	00026	009266E_379009	9266	009266E	379009	44	-0.044	0.031	-0.335	28	chr1	43000001	44000000
WE-001	00026	009266E_419592	9266	009266E	419592	44	0.023	0.025	0.179	29	chr1	43000001	44000000
WE-001	00026	009266E_431349	9266	009266E	431349	44	0.041	0.052	0.317	31	chr1	43000001	44000000
WE-001	00026	009266E_530171	9266	009266E	530171	44	0.018	-0.147	0.141	30	chr1	43000001	44000000
WE-001	00026	009266E_542308	9266	009266E	542308	44	-0.167	0.1	-1.286	35	chr1	43000001	44000000
WE-001	00026	009266E_607368	9266	009266E	607368	44	-0.098	0.103	-0.753	41	chr1	43000001	44000000
WE-001	00026	009266E_651632	9266	009266E	651632	44	0.044	-0.001	0.337	26	chr1	43000001	44000000
WE-001	00026	009266E_664147	9266	009266E	664147	44	0.002	0.001	0.018	4	chr1	43000001	44000000
WE-001	00026	009266E_666445	9266	009266E	666445	44	-0.137	0.001	-1.054	28	chr1	43000001	44000000
WE-001	00026	009266E_697305	9266	009266E	697305	44	0.005	0.007	0.035	28	chr1	43000001	44000000
WE-001	00026	009266E_717922	9266	009266E	717922	44	-0.012	0.017	-0.093	2	chr1	43000001	44000000
WE-001	00026	009266E_753811	9266	009266E	753811	44	-0.121	0.138	-0.926	29	chr1	43000001	44000000
WE-001	00026	009266E_762053	9266	009266E	762053	44	-0.101	0.017	-0.773	31	chr1	43000001	44000000
WE-001	00026	009266E_789990	9266	009266E	789990	44	0.058	0.088	0.448	25	chr1	43000001	44000000
WE-001	00026	009266E_850278	9266	009266E	850278	44	0.127	0.014	0.977	35	chr1	43000001	44000000
WE-001	00026	009266E_875037	9266	009266E	875037	44	0.058	0.041	0.444	28	chr1	43000001	44000000
WE-001	00026	009266E_893905	9266	009266E	893905	44	0.027	0.025	0.21	31	chr1	43000001	44000000
WE-001	00026	009266E_1018712	9266	009266E	1018712	45	-0.032	0.002	-0.3	28	chr1	44000001	45000000
WE-001	00026	009266E_1047602	9266	009266E	1047602	45	0.172	-0.042	1.611	13	chr1	44000001	45000000
WE-001	00026	009266E_152147	9266	009266E	152147	45	-0.355	-0.154	-3.326	13	chr1	44000001	45000000
WE-001	00026	009266E_154074	9266	009266E	154074	45	-0.16	-0.001	-1.501	30	chr1	44000001	45000000
WE-001	00026	009266E_175371	9266	009266E	175371	45	-0.211	-0.188	-1.975	26	chr1	44000001	45000000
WE-001	00026	009266E_212466	9266	009266E	212466	45	0.026	-0.018	0.247	29	chr1	44000001	45000000
WE-001	00026	009266E_214761	9266	009266E	214761	45	-0.244	0.014	-2.29	26	chr1	44000001	45000000
WE-001	00026	009266E_226001	9266	009266E	226001	45	0.068	0.028	0.633	28	chr1	44000001	45000000
WE-001	00026	009266E_379009	9266	009266E	379009	45	0.013	0.031	0.121	28	chr1	44000001	45000000
WE-001	00026	009266E_419592	9266	009266E	419592	45	-0.053	0.025	-0.501	29	chr1	44000001	45000000
WE-001	00026	009266E_431349	9266	009266E	431349	45	0.035	0.052	0.33	31	chr1	44000001	45000000
WE-001	00026	009266E_530171	9266	009266E	530171	45	0.097	-0.147	0.912	30	chr1	44000001	45000000
WE-001	00026	009266E_542308	9266	009266E	542308	45	-0.172	0.1	-1.611	35	chr1	44000001	45000000
WE-001	00026	009266E_607368	9266	009266E	607368	45	-0.309	0.103	-2.898	41	chr1	44000001	45000000
WE-001	00026	009266E_651632	9266	009266E	651632	45	0.084	-0.001	0.788	26	chr1	44000001	45000000
WE-001	00026	009266E_664147	9266	009266E	664147	45	0.023	0.001	0.22	4	chr1	44000001	45000000
WE-001	00026	009266E_666445	9266	009266E	666445	45	0.066	0.001	0.619	28	chr1	44000001	45000000
WE-001	00026	009266E_697305	9266	009266E	697305	45	-0.01	0.007	-0.096	28	chr1	44000001	45000000
WE-001	00026	009266E_717922	9266	009266E	717922	45	0.181	0.017	1.696	2	chr1	44000001	45000000
WE-001	00026	009266E_753811	9266	009266E	753811	45	0.146	0.138	1.366	29	chr1	44000001	45000000
WE-001	00026	009266E_762053	9266	009266E	762053	45	-0.135	0.017	-1.269	31	chr1	44000001	45000000
WE-001	00026	009266E_789990	9266	009266E	789990	45	0.081	0.088	0.76	25	chr1	44000001	45000000
WE-001	00026	009266E_850278	9266	009266E	850278	45	0.069	0.014	0.651	35	chr1	44000001	45000000
WE-001	00026	009266E_875037	9266	009266E	875037	45	-0.076	0.041	-0.712	28	chr1	44000001	45000000
WE-001	00026	009266E_893905	9266	009266E	893905	45	0.012	0.025	0.11	31	chr1	44000001	45000000
WE-001	00026	009266E_1018712	9266	009266E	1018712	46	-0.008	0.002	-0.054	28	chr1	45000001	46000000
WE-001	00026	009266E_1047602	9266	009266E	1047602	46	-0.167	-0.042	-1.103	13	chr1	45000001	46000000
WE-001	00026	009266E_152147	9266	009266E	152147	46	-0.269	-0.154	-1.775	13	chr1	45000001	46000000
WE-001	00026	009266E_154074	9266	009266E	154074	46	0.113	-0.001	0.749	30	chr1	45000001	46000000
WE-001	00026	009266E_175371	9266	009266E	175371	46	-0.215	-0.188	-1.424	26	chr1	45000001	46000000
WE-001	00026	009266E_212466	9266	009266E	212466	46	-0.102	-0.018	-0.674	29	chr1	45000001	46000000
WE-001	00026	009266E_214761	9266	009266E	214761	46	-0.029	0.014	-0.194	26	chr1	45000001	46000000
WE-001	00026	009266E_226001	9266	009266E	226001	46	-0.119	0.028	-0.784	28	chr1	45000001	46000000
WE-001	00026	009266E_379009	9266	009266E	379009	46	0.208	0.031	1.378	28	chr1	45000001	46000000
WE-001	00026	009266E_419592	9266	009266E	419592	46	0.145	0.025	0.961	29	chr1	45000001	46000000
WE-001	00026	009266E_431349	9266	009266E	431349	46	0.102	0.052	0.675	31	chr1	45000001	46000000
WE-001	00026	009266E_530171	9266	009266E	530171	46	0.127	-0.147	0.839	30	chr1	45000001	46000000
WE-001	00026	009266E_542308	9266	009266E	542308	46	-0.258	0.1	-1.707	35	chr1	45000001	46000000
WE-001	00026	009266E_607368	9266	009266E	607368	46	-0.161	0.103	-1.063	41	chr1	45000001	46000000
WE-001	00026	009266E_651632	9266	009266E	651632	46	-0.095	-0.001	-0.625	26	chr1	45000001	46000000
WE-001	00026	009266E_664147	9266	009266E	664147	46	0.025	0.001	0.168	4	chr1	45000001	46000000
WE-001	00026	009266E_666445	9266	009266E	666445	46	0.025	0.001	0.162	28	chr1	45000001	46000000
WE-001	00026	009266E_697305	9266	009266E	697305	46	0.126	0.007	0.835	28	chr1	45000001	46000000
WE-001	00026	009266E_717922	9266	009266E	717922	46	0.019	0.017	0.123	2	chr1	45000001	46000000
WE-001	00026	009266E_753811	9266	009266E	753811	46	0.178	0.138	1.177	29	chr1	45000001	46000000
WE-001	00026	009266E_762053	9266	009266E	762053	46	-0.011	0.017	-0.073	31	chr1	45000001	46000000
WE-001	00026	009266E_789990	9266	009266E	789990	46	-0.094	0.088	-0.622	25	chr1	45000001	46000000
WE-001	00026	009266E_850278	9266	009266E	850278	46	0.059	0.014	0.387	35	chr1	45000001	46000000
WE-001	00026	009266E_875037	9266	009266E	875037	46	0.017	0.041	0.11	28	chr1	45000001	46000000
WE-001	00026	009266E_893905	9266	009266E	893905	46	0.153	0.025	1.014	31	chr1	45000001	46000000
WE-001	00026	009266E_1018712	9266	009266E	1018712	47	0.125	0.002	1.205	28	chr1	46000001	47000000
WE-001	00026	009266E_1047602	9266	009266E	1047602	47	0.003	-0.042	0.028	13	chr1	46000001	47000000
WE-001	00026	009266E_152147	9266	009266E	152147	47	-0.219	-0.154	-2.108	13	chr1	46000001	47000000
WE-001	00026	009266E_154074	9266	009266E	154074	47	0.249	-0.001	2.396	30	chr1	46000001	47000000
WE-001	00026	009266E_175371	9266	009266E	175371	47	-0.078	-0.188	-0.75	26	chr1	46000001	47000000
WE-001	00026	009266E_212466	9266	009266E	212466	47	-0.051	-0.018	-0.492	29	chr1	46000001	47000000
WE-001	00026	009266E_214761	9266	009266E	214761	47	0.137	0.014	1.317	26	chr1	46000001	47000000
WE-001	00026	009266E_226001	9266	009266E	226001	47	0.236	0.028	2.279	28	chr1	46000001	47000000
WE-001	00026	009266E_379009	9266	009266E	379009	47	0.054	0.031	0.519	28	chr1	46000001	47000000
WE-001	00026	009266E_419592	9266	009266E	419592	47	-0.047	0.025	-0.451	29	chr1	46000001	47000000
WE-001	00026	009266E_431349	9266	009266E	431349	47	0.008	0.052	0.075	31	chr1	46000001	47000000
WE-001	00026	009266E_530171	9266	009266E	530171	47	0.414	-0.147	3.986	30	chr1	46000001	47000000
WE-001	00026	009266E_542308	9266	009266E	542308	47	-0.028	0.1	-0.271	35	chr1	46000001	47000000
WE-001	00026	009266E_607368	9266	009266E	607368	47	0.03	0.103	0.285	41	chr1	46000001	47000000
WE-001	00026	009266E_651632	9266	009266E	651632	47	0.093	-0.001	0.898	26	chr1	46000001	47000000
WE-001	00026	009266E_664147	9266	009266E	664147	47	0.106	0.001	1.02	4	chr1	46000001	47000000
WE-001	00026	009266E_666445	9266	009266E	666445	47	0.008	0.001	0.073	28	chr1	46000001	47000000
WE-001	00026	009266E_697305	9266	009266E	697305	47	-0.08	0.007	-0.774	28	chr1	46000001	47000000
WE-001	00026	009266E_717922	9266	009266E	717922	47	0.164	0.017	1.581	2	chr1	46000001	47000000
WE-001	00026	009266E_753811	9266	009266E	753811	47	0.174	0.138	1.678	29	chr1	46000001	47000000
WE-001	00026	009266E_762053	9266	009266E	762053	47	-0.09	0.017	-0.864	31	chr1	46000001	47000000
WE-001	00026	009266E_789990	9266	009266E	789990	47	0.203	0.088	1.96	25	chr1	46000001	47000000
WE-001	00026	009266E_850278	9266	009266E	850278	47	0.106	0.014	1.02	35	chr1	46000001	47000000
WE-001	00026	009266E_875037	9266	009266E	875037	47	0.129	0.041	1.241	28	chr1	46000001	47000000
WE-001	00026	009266E_893905	9266	009266E	893905	47	0.154	0.025	1.487	31	chr1	46000001	47000000
WE-001	00026	009266E_1018712	9266	009266E	1018712	48	-0.017	0.002	-0.162	28	chr1	47000001	48000000
WE-001	00026	009266E_1047602	9266	009266E	1047602	48	0.304	-0.042	2.886	13	chr1	47000001	48000000
WE-001	00026	009266E_152147	9266	009266E	152147	48	-0.032	-0.154	-0.306	13	chr1	47000001	48000000
WE-001	00026	009266E_154074	9266	009266E	154074	48	0.021	-0.001	0.195	30	chr1	47000001	48000000
WE-001	00026	009266E_175371	9266	009266E	175371	48	-0.107	-0.188	-1.017	26	chr1	47000001	48000000
WE-001	00026	009266E_212466	9266	009266E	212466	48	0.069	-0.018	0.659	29	chr1	47000001	48000000
WE-001	00026	009266E_214761	9266	009266E	214761	48	0.132	0.014	1.255	26	chr1	47000001	48000000
WE-001	00026	009266E_226001	9266	009266E	226001	48	0.275	0.028	2.612	28	chr1	47000001	48000000
WE-001	00026	009266E_379009	9266	009266E	379009	48	0.085	0.031	0.812	28	chr1	47000001	48000000
WE-001	00026	009266E_419592	9266	009266E	419592	48	0.008	0.025	0.078	29	chr1	47000001	48000000
WE-001	00026	009266E_431349	9266	009266E	431349	48	0.009	0.052	0.084	31	chr1	47000001	48000000
WE-001	00026	009266E_530171	9266	009266E	530171	48	-0.113	-0.147	-1.069	30	chr1	47000001	48000000
WE-001	00026	009266E_542308	9266	009266E	542308	48	0.023	0.1	0.218	35	chr1	47000001	48000000
WE-001	00026	009266E_607368	9266	009266E	607368	48	-0.356	0.103	-3.378	41	chr1	47000001	48000000
WE-001	00026	009266E_651632	9266	009266E	651632	48	0.123	-0.001	1.164	26	chr1	47000001	48000000
WE-001	00026	009266E_664147	9266	009266E	664147	48	-0.103	0.001	-0.981	4	chr1	47000001	48000000
WE-001	00026	009266E_666445	9266	009266E	666445	48	0.022	0.001	0.209	28	chr1	47000001	48000000
WE-001	00026	009266E_697305	9266	009266E	697305	48	-0.074	0.007	-0.705	28	chr1	47000001	48000000
WE-001	00026	009266E_717922	9266	009266E	717922	48	0.083	0.017	0.792	2	chr1	47000001	48000000
WE-001	00026	009266E_753811	9266	009266E	753811	48	0.123	0.138	1.173	29	chr1	47000001	48000000
WE-001	00026	009266E_762053	9266	009266E	762053	48	0.094	0.017	0.89	31	chr1	47000001	48000000
WE-001	00026	009266E_789990	9266	009266E	789990	48	0.057	0.088	0.542	25	chr1	47000001	48000000
WE-001	00026	009266E_850278	9266	009266E	850278	48	-0.218	0.014	-2.07	35	chr1	47000001	48000000
WE-001	00026	009266E_875037	9266	009266E	875037	48	-0.109	0.041	-1.038	28	chr1	47000001	48000000
WE-001	00026	009266E_893905	9266	009266E	893905	48	-0.108	0.025	-1.021	31	chr1	47000001	48000000
WE-001	00026	009266E_1018712	9266	009266E	1018712	49	-0.034	0.002	-0.302	28	chr1	48000001	49000000
WE-001	00026	009266E_1047602	9266	009266E	1047602	49	-0.052	-0.042	-0.462	13	chr1	48000001	49000000
WE-001	00026	009266E_152147	9266	009266E	152147	49	-0.136	-0.154	-1.201	13	chr1	48000001	49000000
WE-001	00026	009266E_154074	9266	009266E	154074	49	-0.006	-0.001	-0.053	30	chr1	48000001	49000000
WE-001	00026	009266E_175371	9266	009266E	175371	49	-0.18	-0.188	-1.592	26	chr1	48000001	49000000
WE-001	00026	009266E_212466	9266	009266E	212466	49	0.061	-0.018	0.537	29	chr1	48000001	49000000
WE-001	00026	009266E_214761	9266	009266E	214761	49	-0.114	0.014	-1.004	26	chr1	48000001	49000000
WE-001	00026	009266E_226001	9266	009266E	226001	49	0.002	0.028	0.02	28	chr1	48000001	49000000
WE-001	00026	009266E_379009	9266	009266E	379009	49	0.031	0.031	0.276	28	chr1	48000001	49000000
WE-001	00026	009266E_419592	9266	009266E	419592	49	-0.003	0.025	-0.028	29	chr1	48000001	49000000
WE-001	00026	009266E_431349	9266	009266E	431349	49	-0.18	0.052	-1.587	31	chr1	48000001	49000000
WE-001	00026	009266E_530171	9266	009266E	530171	49	0.175	-0.147	1.542	30	chr1	48000001	49000000
WE-001	00026	009266E_542308	9266	009266E	542308	49	-0.05	0.1	-0.443	35	chr1	48000001	49000000
WE-001	00026	009266E_607368	9266	009266E	607368	49	0.048	0.103	0.423	41	chr1	48000001	49000000
WE-001	00026	009266E_651632	9266	009266E	651632	49	0.006	-0.001	0.051	26	chr1	48000001	49000000
WE-001	00026	009266E_664147	9266	009266E	664147	49	-0.338	0.001	-2.98	4	chr1	48000001	49000000
WE-001	00026	009266E_666445	9266	009266E	666445	49	0.008	0.001	0.07	28	chr1	48000001	49000000
WE-001	00026	009266E_697305	9266	009266E	697305	49	-0.033	0.007	-0.29	28	chr1	48000001	49000000
WE-001	00026	009266E_717922	9266	009266E	717922	49	0.193	0.017	1.702	2	chr1	48000001	49000000
WE-001	00026	009266E_753811	9266	009266E	753811	49	0.038	0.138	0.332	29	chr1	48000001	49000000
WE-001	00026	009266E_762053	9266	009266E	762053	49	-0.077	0.017	-0.679	31	chr1	48000001	49000000
WE-001	00026	009266E_789990	9266	009266E	789990	49	-0.038	0.088	-0.333	25	chr1	48000001	49000000
WE-001	00026	009266E_850278	9266	009266E	850278	49	0.004	0.014	0.036	35	chr1	48000001	49000000
WE-001	00026	009266E_875037	9266	009266E	875037	49	-0.03	0.041	-0.267	28	chr1	48000001	49000000
WE-001	00026	009266E_893905	9266	009266E	893905	49	-0.158	0.025	-1.394	31	chr1	48000001	49000000
WE-001	00026	009266E_1018712	9266	009266E	1018712	50	-0.036	0.002	-0.388	28	chr1	49000001	50000000
WE-001	00026	009266E_1047602	9266	009266E	1047602	50	-0.078	-0.042	-0.841	13	chr1	49000001	50000000
WE-001	00026	009266E_152147	9266	009266E	152147	50	-0.103	-0.154	-1.112	13	chr1	49000001	50000000
WE-001	00026	009266E_154074	9266	009266E	154074	50	-0.042	-0.001	-0.453	30	chr1	49000001	50000000
WE-001	00026	009266E_175371	9266	009266E	175371	50	-0.159	-0.188	-1.714	26	chr1	49000001	50000000
WE-001	00026	009266E_212466	9266	009266E	212466	50	-0.11	-0.018	-1.182	29	chr1	49000001	50000000
WE-001	00026	009266E_214761	9266	009266E	214761	50	-0.019	0.014	-0.204	26	chr1	49000001	50000000
WE-001	00026	009266E_226001	9266	009266E	226001	50	0.021	0.028	0.23	28	chr1	49000001	50000000
WE-001	00026	009266E_379009	9266	009266E	379009	50	-0.144	0.031	-1.547	28	chr1	49000001	50000000
WE-001	00026	009266E_419592	9266	009266E	419592	50	0.187	0.025	2.009	29	chr1	49000001	50000000
WE-001	00026	009266E_431349	9266	009266E	431349	50	-0.062	0.052	-0.667	31	chr1	49000001	50000000
WE-001	00026	009266E_530171	9266	009266E	530171	50	0.166	-0.147	1.79	30	chr1	49000001	50000000
WE-001	00026	009266E_542308	9266	009266E	542308	50	0.082	0.1	0.879	35	chr1	49000001	50000000
WE-001	00026	009266E_607368	9266	009266E	607368	50	-0.009	0.103	-0.096	41	chr1	49000001	50000000
WE-001	00026	009266E_651632	9266	009266E	651632	50	-0.193	-0.001	-2.073	26	chr1	49000001	50000000
WE-001	00026	009266E_664147	9266	009266E	664147	50	-0.154	0.001	-1.659	4	chr1	49000001	50000000
WE-001	00026	009266E_666445	9266	009266E	666445	50	0.053	0.001	0.567	28	chr1	49000001	50000000
WE-001	00026	009266E_697305	9266	009266E	697305	50	0.018	0.007	0.194	28	chr1	49000001	50000000
WE-001	00026	009266E_717922	9266	009266E	717922	50	0.022	0.017	0.236	2	chr1	49000001	50000000
WE-001	00026	009266E_753811	9266	009266E	753811	50	0.047	0.138	0.51	29	chr1	49000001	50000000
WE-001	00026	009266E_762053	9266	009266E	762053	50	-0.018	0.017	-0.191	31	chr1	49000001	50000000
WE-001	00026	009266E_789990	9266	009266E	789990	50	-0.007	0.088	-0.072	25	chr1	49000001	50000000
WE-001	00026	009266E_850278	9266	009266E	850278	50	-0.075	0.014	-0.812	35	chr1	49000001	50000000
WE-001	00026	009266E_875037	9266	009266E	875037	50	-0.021	0.041	-0.223	28	chr1	49000001	50000000
WE-001	00026	009266E_893905	9266	009266E	893905	50	-0.071	0.025	-0.768	31	chr1	49000001	50000000
WE-001	00026	009266E_1018712	9266	009266E	1018712	51	0.064	0.002	0.948	28	chr1	50000001	51000000
WE-001	00026	009266E_1047602	9266	009266E	1047602	51	0.085	-0.042	1.269	13	chr1	50000001	51000000
WE-001	00026	009266E_152147	9266	009266E	152147	51	-0.2	-0.154	-2.977	13	chr1	50000001	51000000
WE-001	00026	009266E_154074	9266	009266E	154074	51	0.171	-0.001	2.548	30	chr1	50000001	51000000
WE-001	00026	009266E_175371	9266	009266E	175371	51	-0.157	-0.188	-2.333	26	chr1	50000001	51000000
WE-001	00026	009266E_212466	9266	009266E	212466	51	-0.165	-0.018	-2.457	29	chr1	50000001	51000000
WE-001	00026	009266E_214761	9266	009266E	214761	51	-0.064	0.014	-0.954	26	chr1	50000001	51000000
WE-001	00026	009266E_226001	9266	009266E	226001	51	0.195	0.028	2.904	28	chr1	50000001	51000000
WE-001	00026	009266E_379009	9266	009266E	379009	51	0.156	0.031	2.322	28	chr1	50000001	51000000
WE-001	00026	009266E_419592	9266	009266E	419592	51	0.172	0.025	2.56	29	chr1	50000001	51000000
WE-001	00026	009266E_431349	9266	009266E	431349	51	0.104	0.052	1.543	31	chr1	50000001	51000000
WE-001	00026	009266E_530171	9266	009266E	530171	51	0.072	-0.147	1.075	30	chr1	50000001	51000000
WE-001	00026	009266E_542308	9266	009266E	542308	51	-0.044	0.1	-0.653	35	chr1	50000001	51000000
WE-001	00026	009266E_607368	9266	009266E	607368	51	-0.064	0.103	-0.946	41	chr1	50000001	51000000
WE-001	00026	009266E_651632	9266	009266E	651632	51	-0.143	-0.001	-2.128	26	chr1	50000001	51000000
WE-001	00026	009266E_664147	9266	009266E	664147	51	-0.102	0.001	-1.522	4	chr1	50000001	51000000
WE-001	00026	009266E_666445	9266	009266E	666445	51	0.256	0.001	3.81	28	chr1	50000001	51000000
WE-001	00026	009266E_697305	9266	009266E	697305	51	0.15	0.007	2.224	28	chr1	50000001	51000000
WE-001	00026	009266E_717922	9266	009266E	717922	51	-0.14	0.017	-2.079	2	chr1	50000001	51000000
WE-001	00026	009266E_753811	9266	009266E	753811	51	0.32	0.138	4.762	29	chr1	50000001	51000000
WE-001	00026	009266E_762053	9266	009266E	762053	51	0.05	0.017	0.741	31	chr1	50000001	51000000
WE-001	00026	009266E_789990	9266	009266E	789990	51	-0.133	0.088	-1.982	25	chr1	50000001	51000000
WE-001	00026	009266E_850278	9266	009266E	850278	51	0.003	0.014	0.047	35	chr1	50000001	51000000
WE-001	00026	009266E_875037	9266	009266E	875037	51	0.068	0.041	1.009	28	chr1	50000001	51000000
WE-001	00026	009266E_893905	9266	009266E	893905	51	0.13	0.025	1.935	31	chr1	50000001	51000000
WE-001	00026	009266E_1018712	9266	009266E	1018712	52	-0.014	0.002	-0.148	28	chr1	51000001	52000000
WE-001	00026	009266E_1047602	9266	009266E	1047602	52	-0.12	-0.042	-1.292	13	chr1	51000001	52000000
WE-001	00026	009266E_152147	9266	009266E	152147	52	-0.246	-0.154	-2.638	13	chr1	51000001	52000000
WE-001	00026	009266E_154074	9266	009266E	154074	52	0.074	-0.001	0.798	30	chr1	51000001	52000000
WE-001	00026	009266E_175371	9266	009266E	175371	52	-0.254	-0.188	-2.725	26	chr1	51000001	52000000
WE-001	00026	009266E_212466	9266	009266E	212466	52	0.191	-0.018	2.05	29	chr1	51000001	52000000
WE-001	00026	009266E_214761	9266	009266E	214761	52	-0.132	0.014	-1.412	26	chr1	51000001	52000000
WE-001	00026	009266E_226001	9266	009266E	226001	52	0.034	0.028	0.36	28	chr1	51000001	52000000
WE-001	00026	009266E_379009	9266	009266E	379009	52	-0.002	0.031	-0.017	28	chr1	51000001	52000000
WE-001	00026	009266E_419592	9266	009266E	419592	52	0.306	0.025	3.29	29	chr1	51000001	52000000
WE-001	00026	009266E_431349	9266	009266E	431349	52	-0.114	0.052	-1.229	31	chr1	51000001	52000000
WE-001	00026	009266E_530171	9266	009266E	530171	52	0.316	-0.147	3.396	30	chr1	51000001	52000000
WE-001	00026	009266E_542308	9266	009266E	542308	52	-0.003	0.1	-0.037	35	chr1	51000001	52000000
WE-001	00026	009266E_607368	9266	009266E	607368	52	0.095	0.103	1.016	41	chr1	51000001	52000000
WE-001	00026	009266E_651632	9266	009266E	651632	52	0.103	-0.001	1.104	26	chr1	51000001	52000000
WE-001	00026	009266E_664147	9266	009266E	664147	52	0.045	0.001	0.484	4	chr1	51000001	52000000
WE-001	00026	009266E_666445	9266	009266E	666445	52	-0.084	0.001	-0.9	28	chr1	51000001	52000000
WE-001	00026	009266E_697305	9266	009266E	697305	52	0.002	0.007	0.018	28	chr1	51000001	52000000
WE-001	00026	009266E_717922	9266	009266E	717922	52	0.129	0.017	1.383	2	chr1	51000001	52000000
WE-001	00026	009266E_753811	9266	009266E	753811	52	0.03	0.138	0.321	29	chr1	51000001	52000000
WE-001	00026	009266E_762053	9266	009266E	762053	52	-0.034	0.017	-0.365	31	chr1	51000001	52000000
WE-001	00026	009266E_789990	9266	009266E	789990	52	-0.089	0.088	-0.951	25	chr1	51000001	52000000
WE-001	00026	009266E_850278	9266	009266E	850278	52	0.2	0.014	2.149	35	chr1	51000001	52000000
WE-001	00026	009266E_875037	9266	009266E	875037	52	-0.039	0.041	-0.421	28	chr1	51000001	52000000
WE-001	00026	009266E_893905	9266	009266E	893905	52	0.173	0.025	1.862	31	chr1	51000001	52000000
WE-001	00026	009266E_1018712	9266	009266E	1018712	53	0.035	0.002	0.24	28	chr1	52000001	53000000
WE-001	00026	009266E_1047602	9266	009266E	1047602	53	-0.067	-0.042	-0.456	13	chr1	52000001	53000000
WE-001	00026	009266E_152147	9266	009266E	152147	53	-0.16	-0.154	-1.091	13	chr1	52000001	53000000
WE-001	00026	009266E_154074	9266	009266E	154074	53	-0.163	-0.001	-1.111	30	chr1	52000001	53000000
WE-001	00026	009266E_175371	9266	009266E	175371	53	-0.097	-0.188	-0.665	26	chr1	52000001	53000000
WE-001	00026	009266E_212466	9266	009266E	212466	53	-0.133	-0.018	-0.906	29	chr1	52000001	53000000
WE-001	00026	009266E_214761	9266	009266E	214761	53	0.063	0.014	0.43	26	chr1	52000001	53000000
WE-001	00026	009266E_226001	9266	009266E	226001	53	-0.119	0.028	-0.814	28	chr1	52000001	53000000
WE-001	00026	009266E_379009	9266	009266E	379009	53	0.054	0.031	0.372	28	chr1	52000001	53000000
WE-001	00026	009266E_419592	9266	009266E	419592	53	0.019	0.025	0.13	29	chr1	52000001	53000000
WE-001	00026	009266E_431349	9266	009266E	431349	53	0.089	0.052	0.609	31	chr1	52000001	53000000
WE-001	00026	009266E_530171	9266	009266E	530171	53	0.117	-0.147	0.8	30	chr1	52000001	53000000
WE-001	00026	009266E_542308	9266	009266E	542308	53	-0.047	0.1	-0.32	35	chr1	52000001	53000000
WE-001	00026	009266E_607368	9266	009266E	607368	53	0.069	0.103	0.471	41	chr1	52000001	53000000
WE-001	00026	009266E_651632	9266	009266E	651632	53	0.031	-0.001	0.212	26	chr1	52000001	53000000
WE-001	00026	009266E_664147	9266	009266E	664147	53	0.179	0.001	1.225	4	chr1	52000001	53000000
WE-001	00026	009266E_666445	9266	009266E	666445	53	-0.013	0.001	-0.091	28	chr1	52000001	53000000
WE-001	00026	009266E_697305	9266	009266E	697305	53	0.091	0.007	0.619	28	chr1	52000001	53000000
WE-001	00026	009266E_717922	9266	009266E	717922	53	0.305	0.017	2.08	2	chr1	52000001	53000000
WE-001	00026	009266E_753811	9266	009266E	753811	53	0.232	0.138	1.581	29	chr1	52000001	53000000
WE-001	00026	009266E_762053	9266	009266E	762053	53	-0.024	0.017	-0.162	31	chr1	52000001	53000000
WE-001	00026	009266E_789990	9266	009266E	789990	53	-0.133	0.088	-0.907	25	chr1	52000001	53000000
WE-001	00026	009266E_850278	9266	009266E	850278	53	0.023	0.014	0.159	35	chr1	52000001	53000000
WE-001	00026	009266E_875037	9266	009266E	875037	53	-0.179	0.041	-1.222	28	chr1	52000001	53000000
WE-001	00026	009266E_893905	9266	009266E	893905	53	0.071	0.025	0.487	31	chr1	52000001	53000000
WE-001	00026	009266E_1018712	9266	009266E	1018712	54	0.154	0.002	1.071	28	chr1	53000001	54000000
WE-001	00026	009266E_1047602	9266	009266E	1047602	54	-0.024	-0.042	-0.169	13	chr1	53000001	54000000
WE-001	00026	009266E_152147	9266	009266E	152147	54	-0.222	-0.154	-1.546	13	chr1	53000001	54000000
WE-001	00026	009266E_154074	9266	009266E	154074	54	-0.175	-0.001	-1.219	30	chr1	53000001	54000000
WE-001	00026	009266E_175371	9266	009266E	175371	54	-0.231	-0.188	-1.602	26	chr1	53000001	54000000
WE-001	00026	009266E_212466	9266	009266E	212466	54	-0.091	-0.018	-0.633	29	chr1	53000001	54000000
WE-001	00026	009266E_214761	9266	009266E	214761	54	-0.044	0.014	-0.303	26	chr1	53000001	54000000
WE-001	00026	009266E_226001	9266	009266E	226001	54	-0.048	0.028	-0.332	28	chr1	53000001	54000000
WE-001	00026	009266E_379009	9266	009266E	379009	54	0.006	0.031	0.043	28	chr1	53000001	54000000
WE-001	00026	009266E_419592	9266	009266E	419592	54	-0.053	0.025	-0.367	29	chr1	53000001	54000000
WE-001	00026	009266E_431349	9266	009266E	431349	54	-0.064	0.052	-0.446	31	chr1	53000001	54000000
WE-001	00026	009266E_530171	9266	009266E	530171	54	0.061	-0.147	0.427	30	chr1	53000001	54000000
WE-001	00026	009266E_542308	9266	009266E	542308	54	-0.179	0.1	-1.247	35	chr1	53000001	54000000
WE-001	00026	009266E_607368	9266	009266E	607368	54	0.073	0.103	0.51	41	chr1	53000001	54000000
WE-001	00026	009266E_651632	9266	009266E	651632	54	-0.106	-0.001	-0.735	26	chr1	53000001	54000000
WE-001	00026	009266E_664147	9266	009266E	664147	54	-0.335	0.001	-2.331	4	chr1	53000001	54000000
WE-001	00026	009266E_666445	9266	009266E	666445	54	-0.007	0.001	-0.047	28	chr1	53000001	54000000
WE-001	00026	009266E_697305	9266	009266E	697305	54	0.016	0.007	0.11	28	chr1	53000001	54000000
WE-001	00026	009266E_717922	9266	009266E	717922	54	-0.085	0.017	-0.59	2	chr1	53000001	54000000
WE-001	00026	009266E_753811	9266	009266E	753811	54	0.125	0.138	0.869	29	chr1	53000001	54000000
WE-001	00026	009266E_762053	9266	009266E	762053	54	-0.086	0.017	-0.594	31	chr1	53000001	54000000
WE-001	00026	009266E_789990	9266	009266E	789990	54	-0.039	0.088	-0.268	25	chr1	53000001	54000000
WE-001	00026	009266E_850278	9266	009266E	850278	54	0.164	0.014	1.141	35	chr1	53000001	54000000
WE-001	00026	009266E_875037	9266	009266E	875037	54	0.006	0.041	0.042	28	chr1	53000001	54000000
WE-001	00026	009266E_893905	9266	009266E	893905	54	-0.036	0.025	-0.25	31	chr1	53000001	54000000
WE-001	00026	009266E_1018712	9266	009266E	1018712	55	0.222	0.002	1.715	28	chr1	54000001	55000000
WE-001	00026	009266E_1047602	9266	009266E	1047602	55	0.222	-0.042	1.719	13	chr1	54000001	55000000
WE-001	00026	009266E_152147	9266	009266E	152147	55	-0.103	-0.154	-0.795	13	chr1	54000001	55000000
WE-001	00026	009266E_154074	9266	009266E	154074	55	0.027	-0.001	0.211	30	chr1	54000001	55000000
WE-001	00026	009266E_175371	9266	009266E	175371	55	-0.086	-0.188	-0.664	26	chr1	54000001	55000000
WE-001	00026	009266E_212466	9266	009266E	212466	55	0.196	-0.018	1.517	29	chr1	54000001	55000000
WE-001	00026	009266E_214761	9266	009266E	214761	55	0.321	0.014	2.484	26	chr1	54000001	55000000
WE-001	00026	009266E_226001	9266	009266E	226001	55	-0.08	0.028	-0.616	28	chr1	54000001	55000000
WE-001	00026	009266E_379009	9266	009266E	379009	55	0.306	0.031	2.365	28	chr1	54000001	55000000
WE-001	00026	009266E_419592	9266	009266E	419592	55	0.196	0.025	1.514	29	chr1	54000001	55000000
WE-001	00026	009266E_431349	9266	009266E	431349	55	0.231	0.052	1.785	31	chr1	54000001	55000000
WE-001	00026	009266E_530171	9266	009266E	530171	55	0.048	-0.147	0.373	30	chr1	54000001	55000000
WE-001	00026	009266E_542308	9266	009266E	542308	55	0.181	0.1	1.398	35	chr1	54000001	55000000
WE-001	00026	009266E_607368	9266	009266E	607368	55	0.353	0.103	2.732	41	chr1	54000001	55000000
WE-001	00026	009266E_651632	9266	009266E	651632	55	0.028	-0.001	0.217	26	chr1	54000001	55000000
WE-001	00026	009266E_664147	9266	009266E	664147	55	-0.003	0.001	-0.022	4	chr1	54000001	55000000
WE-001	00026	009266E_666445	9266	009266E	666445	55	0.013	0.001	0.1	28	chr1	54000001	55000000
WE-001	00026	009266E_697305	9266	009266E	697305	55	0.093	0.007	0.723	28	chr1	54000001	55000000
WE-001	00026	009266E_717922	9266	009266E	717922	55	0.032	0.017	0.248	2	chr1	54000001	55000000
WE-001	00026	009266E_753811	9266	009266E	753811	55	0.175	0.138	1.352	29	chr1	54000001	55000000
WE-001	00026	009266E_762053	9266	009266E	762053	55	0.157	0.017	1.214	31	chr1	54000001	55000000
WE-001	00026	009266E_789990	9266	009266E	789990	55	0.638	0.088	4.934	25	chr1	54000001	55000000
WE-001	00026	009266E_850278	9266	009266E	850278	55	0.088	0.014	0.683	35	chr1	54000001	55000000
WE-001	00026	009266E_875037	9266	009266E	875037	55	0.01	0.041	0.076	28	chr1	54000001	55000000
WE-001	00026	009266E_893905	9266	009266E	893905	55	0.037	0.025	0.283	31	chr1	54000001	55000000
WE-001	00026	009266E_1018712	9266	009266E	1018712	56	0.054	0.002	0.607	28	chr1	55000001	56000000
WE-001	00026	009266E_1047602	9266	009266E	1047602	56	-0.04	-0.042	-0.442	13	chr1	55000001	56000000
WE-001	00026	009266E_152147	9266	009266E	152147	56	-0.042	-0.154	-0.474	13	chr1	55000001	56000000
WE-001	00026	009266E_154074	9266	009266E	154074	56	-0.129	-0.001	-1.439	30	chr1	55000001	56000000
WE-001	00026	009266E_175371	9266	009266E	175371	56	-0.162	-0.188	-1.806	26	chr1	55000001	56000000
WE-001	00026	009266E_212466	9266	009266E	212466	56	-0.084	-0.018	-0.935	29	chr1	55000001	56000000
WE-001	00026	009266E_214761	9266	009266E	214761	56	-0.053	0.014	-0.586	26	chr1	55000001	56000000
WE-001	00026	009266E_226001	9266	009266E	226001	56	-0.024	0.028	-0.272	28	chr1	55000001	56000000
WE-001	00026	009266E_379009	9266	009266E	379009	56	0.096	0.031	1.075	28	chr1	55000001	56000000
WE-001	00026	009266E_419592	9266	009266E	419592	56	0.066	0.025	0.74	29	chr1	55000001	56000000
WE-001	00026	009266E_431349	9266	009266E	431349	56	0.061	0.052	0.681	31	chr1	55000001	56000000
WE-001	00026	009266E_530171	9266	009266E	530171	56	-0.456	-0.147	-5.089	30	chr1	55000001	56000000
WE-001	00026	009266E_542308	9266	009266E	542308	56	-0.035	0.1	-0.385	35	chr1	55000001	56000000
WE-001	00026	009266E_607368	9266	009266E	607368	56	0.147	0.103	1.638	41	chr1	55000001	56000000
WE-001	00026	009266E_651632	9266	009266E	651632	56	0.122	-0.001	1.365	26	chr1	55000001	56000000
WE-001	00026	009266E_664147	9266	009266E	664147	56	-0.005	0.001	-0.051	4	chr1	55000001	56000000
WE-001	00026	009266E_666445	9266	009266E	666445	56	-0.017	0.001	-0.187	28	chr1	55000001	56000000
WE-001	00026	009266E_697305	9266	009266E	697305	56	-0.098	0.007	-1.098	28	chr1	55000001	56000000
WE-001	00026	009266E_717922	9266	009266E	717922	56	0.066	0.017	0.737	2	chr1	55000001	56000000
WE-001	00026	009266E_753811	9266	009266E	753811	56	0.011	0.138	0.121	29	chr1	55000001	56000000
WE-001	00026	009266E_762053	9266	009266E	762053	56	-0.207	0.017	-2.311	31	chr1	55000001	56000000
WE-001	00026	009266E_789990	9266	009266E	789990	56	-0.093	0.088	-1.034	25	chr1	55000001	56000000
WE-001	00026	009266E_850278	9266	009266E	850278	56	0.122	0.014	1.363	35	chr1	55000001	56000000
WE-001	00026	009266E_875037	9266	009266E	875037	56	0.169	0.041	1.88	28	chr1	55000001	56000000
WE-001	00026	009266E_893905	9266	009266E	893905	56	-0.058	0.025	-0.644	31	chr1	55000001	56000000
WE-001	00026	009266E_1018712	9266	009266E	1018712	57	0.136	0.002	1.121	28	chr1	56000001	57000000
WE-001	00026	009266E_1047602	9266	009266E	1047602	57	0.094	-0.042	0.77	13	chr1	56000001	57000000
WE-001	00026	009266E_152147	9266	009266E	152147	57	-0.016	-0.154	-0.135	13	chr1	56000001	57000000
WE-001	00026	009266E_154074	9266	009266E	154074	57	0.088	-0.001	0.725	30	chr1	56000001	57000000
WE-001	00026	009266E_175371	9266	009266E	175371	57	-0.165	-0.188	-1.361	26	chr1	56000001	57000000
WE-001	00026	009266E_212466	9266	009266E	212466	57	-0.167	-0.018	-1.374	29	chr1	56000001	57000000
WE-001	00026	009266E_214761	9266	009266E	214761	57	0.171	0.014	1.407	26	chr1	56000001	57000000
WE-001	00026	009266E_226001	9266	009266E	226001	57	0.189	0.028	1.55	28	chr1	56000001	57000000
WE-001	00026	009266E_379009	9266	009266E	379009	57	0.071	0.031	0.585	28	chr1	56000001	57000000
WE-001	00026	009266E_419592	9266	009266E	419592	57	0.014	0.025	0.117	29	chr1	56000001	57000000
WE-001	00026	009266E_431349	9266	009266E	431349	57	0.066	0.052	0.542	31	chr1	56000001	57000000
WE-001	00026	009266E_530171	9266	009266E	530171	57	-0.491	-0.147	-4.038	30	chr1	56000001	57000000
WE-001	00026	009266E_542308	9266	009266E	542308	57	0.081	0.1	0.667	35	chr1	56000001	57000000
WE-001	00026	009266E_607368	9266	009266E	607368	57	0.254	0.103	2.086	41	chr1	56000001	57000000
WE-001	00026	009266E_651632	9266	009266E	651632	57	-0.011	-0.001	-0.094	26	chr1	56000001	57000000
WE-001	00026	009266E_664147	9266	009266E	664147	57	0.106	0.001	0.875	4	chr1	56000001	57000000
WE-001	00026	009266E_666445	9266	009266E	666445	57	-0.061	0.001	-0.506	28	chr1	56000001	57000000
WE-001	00026	009266E_697305	9266	009266E	697305	57	0.033	0.007	0.27	28	chr1	56000001	57000000
WE-001	00026	009266E_717922	9266	009266E	717922	57	0.073	0.017	0.603	2	chr1	56000001	57000000
WE-001	00026	009266E_753811	9266	009266E	753811	57	0.115	0.138	0.948	29	chr1	56000001	57000000
WE-001	00026	009266E_762053	9266	009266E	762053	57	0.081	0.017	0.67	31	chr1	56000001	57000000
WE-001	00026	009266E_789990	9266	009266E	789990	57	-0.23	0.088	-1.89	25	chr1	56000001	57000000
WE-001	00026	009266E_850278	9266	009266E	850278	57	0.075	0.014	0.613	35	chr1	56000001	57000000
WE-001	00026	009266E_875037	9266	009266E	875037	57	0.118	0.041	0.973	28	chr1	56000001	57000000
WE-001	00026	009266E_893905	9266	009266E	893905	57	-0.101	0.025	-0.829	31	chr1	56000001	57000000
WE-001	00026	009266E_1018712	9266	009266E	1018712	58	-0.013	0.002	-0.122	28	chr1	57000001	58000000
WE-001	00026	009266E_1047602	9266	009266E	1047602	58	0.246	-0.042	2.386	13	chr1	57000001	58000000
WE-001	00026	009266E_152147	9266	009266E	152147	58	0.057	-0.154	0.554	13	chr1	57000001	58000000
WE-001	00026	009266E_154074	9266	009266E	154074	58	0.031	-0.001	0.298	30	chr1	57000001	58000000
WE-001	00026	009266E_175371	9266	009266E	175371	58	-0.199	-0.188	-1.928	26	chr1	57000001	58000000
WE-001	00026	009266E_212466	9266	009266E	212466	58	0.13	-0.018	1.262	29	chr1	57000001	58000000
WE-001	00026	009266E_214761	9266	009266E	214761	58	-0.037	0.014	-0.364	26	chr1	57000001	58000000
WE-001	00026	009266E_226001	9266	009266E	226001	58	0.23	0.028	2.233	28	chr1	57000001	58000000
WE-001	00026	009266E_379009	9266	009266E	379009	58	0.171	0.031	1.656	28	chr1	57000001	58000000
WE-001	00026	009266E_419592	9266	009266E	419592	58	0.063	0.025	0.614	29	chr1	57000001	58000000
WE-001	00026	009266E_431349	9266	009266E	431349	58	0.101	0.052	0.98	31	chr1	57000001	58000000
WE-001	00026	009266E_530171	9266	009266E	530171	58	-0.127	-0.147	-1.235	30	chr1	57000001	58000000
WE-001	00026	009266E_542308	9266	009266E	542308	58	0.19	0.1	1.842	35	chr1	57000001	58000000
WE-001	00026	009266E_607368	9266	009266E	607368	58	0.336	0.103	3.261	41	chr1	57000001	58000000
WE-001	00026	009266E_651632	9266	009266E	651632	58	-0.038	-0.001	-0.368	26	chr1	57000001	58000000
WE-001	00026	009266E_664147	9266	009266E	664147	58	0.064	0.001	0.618	4	chr1	57000001	58000000
WE-001	00026	009266E_666445	9266	009266E	666445	58	0.094	0.001	0.909	28	chr1	57000001	58000000
WE-001	00026	009266E_697305	9266	009266E	697305	58	0.158	0.007	1.532	28	chr1	57000001	58000000
WE-001	00026	009266E_717922	9266	009266E	717922	58	0.056	0.017	0.539	2	chr1	57000001	58000000
WE-001	00026	009266E_753811	9266	009266E	753811	58	0.197	0.138	1.909	29	chr1	57000001	58000000
WE-001	00026	009266E_762053	9266	009266E	762053	58	0.101	0.017	0.979	31	chr1	57000001	58000000
WE-001	00026	009266E_789990	9266	009266E	789990	58	0.156	0.088	1.517	25	chr1	57000001	58000000
WE-001	00026	009266E_850278	9266	009266E	850278	58	0.151	0.014	1.465	35	chr1	57000001	58000000
WE-001	00026	009266E_875037	9266	009266E	875037	58	0.022	0.041	0.213	28	chr1	57000001	58000000
WE-001	00026	009266E_893905	9266	009266E	893905	58	0.062	0.025	0.597	31	chr1	57000001	58000000
WE-001	00026	009266E_1018712	9266	009266E	1018712	59	-0.046	0.002	-0.39	28	chr1	58000001	59000000
WE-001	00026	009266E_1047602	9266	009266E	1047602	59	-0.017	-0.042	-0.148	13	chr1	58000001	59000000
WE-001	00026	009266E_152147	9266	009266E	152147	59	-0.098	-0.154	-0.832	13	chr1	58000001	59000000
WE-001	00026	009266E_154074	9266	009266E	154074	59	0.113	-0.001	0.959	30	chr1	58000001	59000000
WE-001	00026	009266E_175371	9266	009266E	175371	59	-0.269	-0.188	-2.289	26	chr1	58000001	59000000
WE-001	00026	009266E_212466	9266	009266E	212466	59	0.188	-0.018	1.597	29	chr1	58000001	59000000
WE-001	00026	009266E_214761	9266	009266E	214761	59	0.003	0.014	0.022	26	chr1	58000001	59000000
WE-001	00026	009266E_226001	9266	009266E	226001	59	-0.083	0.028	-0.703	28	chr1	58000001	59000000
WE-001	00026	009266E_379009	9266	009266E	379009	59	0.118	0.031	1.009	28	chr1	58000001	59000000
WE-001	00026	009266E_419592	9266	009266E	419592	59	0.016	0.025	0.137	29	chr1	58000001	59000000
WE-001	00026	009266E_431349	9266	009266E	431349	59	0.144	0.052	1.227	31	chr1	58000001	59000000
WE-001	00026	009266E_530171	9266	009266E	530171	59	-0.475	-0.147	-4.047	30	chr1	58000001	59000000
WE-001	00026	009266E_542308	9266	009266E	542308	59	-0.005	0.1	-0.041	35	chr1	58000001	59000000
WE-001	00026	009266E_607368	9266	009266E	607368	59	0.103	0.103	0.877	41	chr1	58000001	59000000
WE-001	00026	009266E_651632	9266	009266E	651632	59	0.128	-0.001	1.09	26	chr1	58000001	59000000
WE-001	00026	009266E_664147	9266	009266E	664147	59	0.035	0.001	0.295	4	chr1	58000001	59000000
WE-001	00026	009266E_666445	9266	009266E	666445	59	-0.202	0.001	-1.72	28	chr1	58000001	59000000
WE-001	00026	009266E_697305	9266	009266E	697305	59	-0.065	0.007	-0.557	28	chr1	58000001	59000000
WE-001	00026	009266E_717922	9266	009266E	717922	59	0.024	0.017	0.208	2	chr1	58000001	59000000
WE-001	00026	009266E_753811	9266	009266E	753811	59	-0.04	0.138	-0.343	29	chr1	58000001	59000000
WE-001	00026	009266E_762053	9266	009266E	762053	59	-0.009	0.017	-0.076	31	chr1	58000001	59000000
WE-001	00026	009266E_789990	9266	009266E	789990	59	-0.003	0.088	-0.024	25	chr1	58000001	59000000
WE-001	00026	009266E_850278	9266	009266E	850278	59	-0.036	0.014	-0.304	35	chr1	58000001	59000000
WE-001	00026	009266E_875037	9266	009266E	875037	59	0.202	0.041	1.723	28	chr1	58000001	59000000
WE-001	00026	009266E_893905	9266	009266E	893905	59	0.05	0.025	0.425	31	chr1	58000001	59000000
WE-001	00026	009266E_1018712	9266	009266E	1018712	60	0.072	0.002	0.599	28	chr1	59000001	60000000
WE-001	00026	009266E_1047602	9266	009266E	1047602	60	0.047	-0.042	0.392	13	chr1	59000001	60000000
WE-001	00026	009266E_152147	9266	009266E	152147	60	-0.294	-0.154	-2.427	13	chr1	59000001	60000000
WE-001	00026	009266E_154074	9266	009266E	154074	60	-0.175	-0.001	-1.444	30	chr1	59000001	60000000
WE-001	00026	009266E_175371	9266	009266E	175371	60	-0.408	-0.188	-3.374	26	chr1	59000001	60000000
WE-001	00026	009266E_212466	9266	009266E	212466	60	-0.043	-0.018	-0.352	29	chr1	59000001	60000000
WE-001	00026	009266E_214761	9266	009266E	214761	60	0.102	0.014	0.842	26	chr1	59000001	60000000
WE-001	00026	009266E_226001	9266	009266E	226001	60	0.108	0.028	0.891	28	chr1	59000001	60000000
WE-001	00026	009266E_379009	9266	009266E	379009	60	-0.118	0.031	-0.975	28	chr1	59000001	60000000
WE-001	00026	009266E_419592	9266	009266E	419592	60	0.131	0.025	1.082	29	chr1	59000001	60000000
WE-001	00026	009266E_431349	9266	009266E	431349	60	-0.055	0.052	-0.452	31	chr1	59000001	60000000
WE-001	00026	009266E_530171	9266	009266E	530171	60	0.162	-0.147	1.341	30	chr1	59000001	60000000
WE-001	00026	009266E_542308	9266	009266E	542308	60	0.06	0.1	0.493	35	chr1	59000001	60000000
WE-001	00026	009266E_607368	9266	009266E	607368	60	0.13	0.103	1.072	41	chr1	59000001	60000000
WE-001	00026	009266E_651632	9266	009266E	651632	60	0.109	-0.001	0.9	26	chr1	59000001	60000000
WE-001	00026	009266E_664147	9266	009266E	664147	60	0.189	0.001	1.563	4	chr1	59000001	60000000
WE-001	00026	009266E_666445	9266	009266E	666445	60	0.114	0.001	0.946	28	chr1	59000001	60000000
WE-001	00026	009266E_697305	9266	009266E	697305	60	0.073	0.007	0.599	28	chr1	59000001	60000000
WE-001	00026	009266E_717922	9266	009266E	717922	60	-0.111	0.017	-0.92	2	chr1	59000001	60000000
WE-001	00026	009266E_753811	9266	009266E	753811	60	0.337	0.138	2.783	29	chr1	59000001	60000000
WE-001	00026	009266E_762053	9266	009266E	762053	60	-0.051	0.017	-0.421	31	chr1	59000001	60000000
WE-001	00026	009266E_789990	9266	009266E	789990	60	0.217	0.088	1.792	25	chr1	59000001	60000000
WE-001	00026	009266E_850278	9266	009266E	850278	60	0.148	0.014	1.224	35	chr1	59000001	60000000
WE-001	00026	009266E_875037	9266	009266E	875037	60	0.184	0.041	1.522	28	chr1	59000001	60000000
WE-001	00026	009266E_893905	9266	009266E	893905	60	0.194	0.025	1.601	31	chr1	59000001	60000000
WE-001	00026	009266E_1018712	9266	009266E	1018712	61	0.165	0.002	1.579	28	chr1	60000001	61000000
WE-001	00026	009266E_1047602	9266	009266E	1047602	61	0.156	-0.042	1.502	13	chr1	60000001	61000000
WE-001	00026	009266E_152147	9266	009266E	152147	61	-0.126	-0.154	-1.205	13	chr1	60000001	61000000
WE-001	00026	009266E_154074	9266	009266E	154074	61	0.048	-0.001	0.459	30	chr1	60000001	61000000
WE-001	00026	009266E_175371	9266	009266E	175371	61	-0.16	-0.188	-1.534	26	chr1	60000001	61000000
WE-001	00026	009266E_212466	9266	009266E	212466	61	-0.15	-0.018	-1.439	29	chr1	60000001	61000000
WE-001	00026	009266E_214761	9266	009266E	214761	61	0.162	0.014	1.555	26	chr1	60000001	61000000
WE-001	00026	009266E_226001	9266	009266E	226001	61	0.165	0.028	1.588	28	chr1	60000001	61000000
WE-001	00026	009266E_379009	9266	009266E	379009	61	0.092	0.031	0.882	28	chr1	60000001	61000000
WE-001	00026	009266E_419592	9266	009266E	419592	61	0.073	0.025	0.702	29	chr1	60000001	61000000
WE-001	00026	009266E_431349	9266	009266E	431349	61	0.012	0.052	0.118	31	chr1	60000001	61000000
WE-001	00026	009266E_530171	9266	009266E	530171	61	-0.431	-0.147	-4.14	30	chr1	60000001	61000000
WE-001	00026	009266E_542308	9266	009266E	542308	61	0.061	0.1	0.589	35	chr1	60000001	61000000
WE-001	00026	009266E_607368	9266	009266E	607368	61	0.182	0.103	1.752	41	chr1	60000001	61000000
WE-001	00026	009266E_651632	9266	009266E	651632	61	-0.014	-0.001	-0.13	26	chr1	60000001	61000000
WE-001	00026	009266E_664147	9266	009266E	664147	61	-0.139	0.001	-1.335	4	chr1	60000001	61000000
WE-001	00026	009266E_666445	9266	009266E	666445	61	-0.127	0.001	-1.22	28	chr1	60000001	61000000
WE-001	00026	009266E_697305	9266	009266E	697305	61	0.229	0.007	2.202	28	chr1	60000001	61000000
WE-001	00026	009266E_717922	9266	009266E	717922	61	-0.007	0.017	-0.065	2	chr1	60000001	61000000
WE-001	00026	009266E_753811	9266	009266E	753811	61	-0.209	0.138	-2.006	29	chr1	60000001	61000000
WE-001	00026	009266E_762053	9266	009266E	762053	61	0.1	0.017	0.956	31	chr1	60000001	61000000
WE-001	00026	009266E_789990	9266	009266E	789990	61	0.074	0.088	0.715	25	chr1	60000001	61000000
WE-001	00026	009266E_850278	9266	009266E	850278	61	-0.147	0.014	-1.412	35	chr1	60000001	61000000
WE-001	00026	009266E_875037	9266	009266E	875037	61	-0.07	0.041	-0.676	28	chr1	60000001	61000000
WE-001	00026	009266E_893905	9266	009266E	893905	61	0.119	0.025	1.141	31	chr1	60000001	61000000
WE-001	00026	009266E_1018712	9266	009266E	1018712	62	0.041	0.002	0.318	28	chr1	61000001	62000000
WE-001	00026	009266E_1047602	9266	009266E	1047602	62	-0.016	-0.042	-0.122	13	chr1	61000001	62000000
WE-001	00026	009266E_152147	9266	009266E	152147	62	-0.041	-0.154	-0.323	13	chr1	61000001	62000000
WE-001	00026	009266E_154074	9266	009266E	154074	62	0.065	-0.001	0.504	30	chr1	61000001	62000000
WE-001	00026	009266E_175371	9266	009266E	175371	62	-0.1	-0.188	-0.78	26	chr1	61000001	62000000
WE-001	00026	009266E_212466	9266	009266E	212466	62	-0.124	-0.018	-0.964	29	chr1	61000001	62000000
WE-001	00026	009266E_214761	9266	009266E	214761	62	0.016	0.014	0.125	26	chr1	61000001	62000000
WE-001	00026	009266E_226001	9266	009266E	226001	62	0.065	0.028	0.51	28	chr1	61000001	62000000
WE-001	00026	009266E_379009	9266	009266E	379009	62	0.224	0.031	1.748	28	chr1	61000001	62000000
WE-001	00026	009266E_419592	9266	009266E	419592	62	-0.059	0.025	-0.46	29	chr1	61000001	62000000
WE-001	00026	009266E_431349	9266	009266E	431349	62	-0.26	0.052	-2.025	31	chr1	61000001	62000000
WE-001	00026	009266E_530171	9266	009266E	530171	62	0.246	-0.147	1.919	30	chr1	61000001	62000000
WE-001	00026	009266E_542308	9266	009266E	542308	62	0.149	0.1	1.161	35	chr1	61000001	62000000
WE-001	00026	009266E_607368	9266	009266E	607368	62	0.282	0.103	2.196	41	chr1	61000001	62000000
WE-001	00026	009266E_651632	9266	009266E	651632	62	0.087	-0.001	0.681	26	chr1	61000001	62000000
WE-001	00026	009266E_664147	9266	009266E	664147	62	-0.056	0.001	-0.434	4	chr1	61000001	62000000
WE-001	00026	009266E_666445	9266	009266E	666445	62	-0.115	0.001	-0.894	28	chr1	61000001	62000000
WE-001	00026	009266E_697305	9266	009266E	697305	62	0.018	0.007	0.144	28	chr1	61000001	62000000
WE-001	00026	009266E_717922	9266	009266E	717922	62	-0.083	0.017	-0.646	2	chr1	61000001	62000000
WE-001	00026	009266E_753811	9266	009266E	753811	62	-0.071	0.138	-0.555	29	chr1	61000001	62000000
WE-001	00026	009266E_762053	9266	009266E	762053	62	0.184	0.017	1.437	31	chr1	61000001	62000000
WE-001	00026	009266E_789990	9266	009266E	789990	62	0.077	0.088	0.601	25	chr1	61000001	62000000
WE-001	00026	009266E_850278	9266	009266E	850278	62	-0.017	0.014	-0.13	35	chr1	61000001	62000000
WE-001	00026	009266E_875037	9266	009266E	875037	62	-0.089	0.041	-0.697	28	chr1	61000001	62000000
WE-001	00026	009266E_893905	9266	009266E	893905	62	0.117	0.025	0.914	31	chr1	61000001	62000000
WE-001	00026	009266E_1018712	9266	009266E	1018712	63	0.185	0.002	4.355	28	chr1	62000001	63000000
WE-001	00026	009266E_1047602	9266	009266E	1047602	63	0.132	-0.042	3.114	13	chr1	62000001	63000000
WE-001	00026	009266E_152147	9266	009266E	152147	63	0.066	-0.154	1.561	13	chr1	62000001	63000000
WE-001	00026	009266E_154074	9266	009266E	154074	63	0.081	-0.001	1.898	30	chr1	62000001	63000000
WE-001	00026	009266E_175371	9266	009266E	175371	63	-0.093	-0.188	-2.202	26	chr1	62000001	63000000
WE-001	00026	009266E_212466	9266	009266E	212466	63	0.154	-0.018	3.627	29	chr1	62000001	63000000
WE-001	00026	009266E_214761	9266	009266E	214761	63	-0.036	0.014	-0.846	26	chr1	62000001	63000000
WE-001	00026	009266E_226001	9266	009266E	226001	63	0.087	0.028	2.045	28	chr1	62000001	63000000
WE-001	00026	009266E_379009	9266	009266E	379009	63	0.099	0.031	2.342	28	chr1	62000001	63000000
WE-001	00026	009266E_419592	9266	009266E	419592	63	0.09	0.025	2.129	29	chr1	62000001	63000000
WE-001	00026	009266E_431349	9266	009266E	431349	63	0.212	0.052	4.991	31	chr1	62000001	63000000
WE-001	00026	009266E_530171	9266	009266E	530171	63	-0.155	-0.147	-3.646	30	chr1	62000001	63000000
WE-001	00026	009266E_542308	9266	009266E	542308	63	0.066	0.1	1.549	35	chr1	62000001	63000000
WE-001	00026	009266E_607368	9266	009266E	607368	63	0.175	0.103	4.135	41	chr1	62000001	63000000
WE-001	00026	009266E_651632	9266	009266E	651632	63	0.288	-0.001	6.789	26	chr1	62000001	63000000
WE-001	00026	009266E_664147	9266	009266E	664147	63	0.003	0.001	0.074	4	chr1	62000001	63000000
WE-001	00026	009266E_666445	9266	009266E	666445	63	0.258	0.001	6.074	28	chr1	62000001	63000000
WE-001	00026	009266E_697305	9266	009266E	697305	63	0.134	0.007	3.162	28	chr1	62000001	63000000
WE-001	00026	009266E_717922	9266	009266E	717922	63	-0.186	0.017	-4.376	2	chr1	62000001	63000000
WE-001	00026	009266E_753811	9266	009266E	753811	63	0.179	0.138	4.218	29	chr1	62000001	63000000
WE-001	00026	009266E_762053	9266	009266E	762053	63	0.143	0.017	3.37	31	chr1	62000001	63000000
WE-001	00026	009266E_789990	9266	009266E	789990	63	0.05	0.088	1.183	25	chr1	62000001	63000000
WE-001	00026	009266E_850278	9266	009266E	850278	63	0.208	0.014	4.895	35	chr1	62000001	63000000
WE-001	00026	009266E_875037	9266	009266E	875037	63	0.007	0.041	0.159	28	chr1	62000001	63000000
WE-001	00026	009266E_893905	9266	009266E	893905	63	0.062	0.025	1.456	31	chr1	62000001	63000000
WE-001	00026	009266E_1018712	9266	009266E	1018712	64	0.086	0.002	1.124	28	chr1	63000001	64000000
WE-001	00026	009266E_1047602	9266	009266E	1047602	64	0.123	-0.042	1.608	13	chr1	63000001	64000000
WE-001	00026	009266E_152147	9266	009266E	152147	64	-0.095	-0.154	-1.24	13	chr1	63000001	64000000
WE-001	00026	009266E_154074	9266	009266E	154074	64	-0.018	-0.001	-0.231	30	chr1	63000001	64000000
WE-001	00026	009266E_175371	9266	009266E	175371	64	-0.253	-0.188	-3.307	26	chr1	63000001	64000000
WE-001	00026	009266E_212466	9266	009266E	212466	64	0.032	-0.018	0.418	29	chr1	63000001	64000000
WE-001	00026	009266E_214761	9266	009266E	214761	64	0.177	0.014	2.312	26	chr1	63000001	64000000
WE-001	00026	009266E_226001	9266	009266E	226001	64	0.207	0.028	2.703	28	chr1	63000001	64000000
WE-001	00026	009266E_379009	9266	009266E	379009	64	0.276	0.031	3.613	28	chr1	63000001	64000000
WE-001	00026	009266E_419592	9266	009266E	419592	64	0.115	0.025	1.508	29	chr1	63000001	64000000
WE-001	00026	009266E_431349	9266	009266E	431349	64	-0.253	0.052	-3.311	31	chr1	63000001	64000000
WE-001	00026	009266E_530171	9266	009266E	530171	64	-0.313	-0.147	-4.092	30	chr1	63000001	64000000
WE-001	00026	009266E_542308	9266	009266E	542308	64	0.066	0.1	0.863	35	chr1	63000001	64000000
WE-001	00026	009266E_607368	9266	009266E	607368	64	0.165	0.103	2.161	41	chr1	63000001	64000000
WE-001	00026	009266E_651632	9266	009266E	651632	64	0.0	-0.001	-0.003	26	chr1	63000001	64000000
WE-001	00026	009266E_664147	9266	009266E	664147	64	0.068	0.001	0.886	4	chr1	63000001	64000000
WE-001	00026	009266E_666445	9266	009266E	666445	64	0.056	0.001	0.731	28	chr1	63000001	64000000
WE-001	00026	009266E_697305	9266	009266E	697305	64	0.122	0.007	1.59	28	chr1	63000001	64000000
WE-001	00026	009266E_717922	9266	009266E	717922	64	-0.026	0.017	-0.338	2	chr1	63000001	64000000
WE-001	00026	009266E_753811	9266	009266E	753811	64	0.228	0.138	2.987	29	chr1	63000001	64000000
WE-001	00026	009266E_762053	9266	009266E	762053	64	0.064	0.017	0.843	31	chr1	63000001	64000000
WE-001	00026	009266E_789990	9266	009266E	789990	64	0.078	0.088	1.026	25	chr1	63000001	64000000
WE-001	00026	009266E_850278	9266	009266E	850278	64	0.183	0.014	2.389	35	chr1	63000001	64000000
WE-001	00026	009266E_875037	9266	009266E	875037	64	0.055	0.041	0.718	28	chr1	63000001	64000000
WE-001	00026	009266E_893905	9266	009266E	893905	64	0.103	0.025	1.353	31	chr1	63000001	64000000
WE-001	00026	009266E_1018712	9266	009266E	1018712	65	0.218	0.002	1.719	28	chr1	64000001	65000000
WE-001	00026	009266E_1047602	9266	009266E	1047602	65	0.103	-0.042	0.808	13	chr1	64000001	65000000
WE-001	00026	009266E_152147	9266	009266E	152147	65	-0.045	-0.154	-0.354	13	chr1	64000001	65000000
WE-001	00026	009266E_154074	9266	009266E	154074	65	0.006	-0.001	0.047	30	chr1	64000001	65000000
WE-001	00026	009266E_175371	9266	009266E	175371	65	-0.129	-0.188	-1.015	26	chr1	64000001	65000000
WE-001	00026	009266E_212466	9266	009266E	212466	65	0.103	-0.018	0.809	29	chr1	64000001	65000000
WE-001	00026	009266E_214761	9266	009266E	214761	65	0.355	0.014	2.796	26	chr1	64000001	65000000
WE-001	00026	009266E_226001	9266	009266E	226001	65	0.181	0.028	1.427	28	chr1	64000001	65000000
WE-001	00026	009266E_379009	9266	009266E	379009	65	-0.002	0.031	-0.013	28	chr1	64000001	65000000
WE-001	00026	009266E_419592	9266	009266E	419592	65	0.001	0.025	0.005	29	chr1	64000001	65000000
WE-001	00026	009266E_431349	9266	009266E	431349	65	0.126	0.052	0.994	31	chr1	64000001	65000000
WE-001	00026	009266E_530171	9266	009266E	530171	65	-0.086	-0.147	-0.673	30	chr1	64000001	65000000
WE-001	00026	009266E_542308	9266	009266E	542308	65	0.09	0.1	0.706	35	chr1	64000001	65000000
WE-001	00026	009266E_607368	9266	009266E	607368	65	0.07	0.103	0.548	41	chr1	64000001	65000000
WE-001	00026	009266E_651632	9266	009266E	651632	65	0.095	-0.001	0.751	26	chr1	64000001	65000000
WE-001	00026	009266E_664147	9266	009266E	664147	65	-0.14	0.001	-1.1	4	chr1	64000001	65000000
WE-001	00026	009266E_666445	9266	009266E	666445	65	0.246	0.001	1.938	28	chr1	64000001	65000000
WE-001	00026	009266E_697305	9266	009266E	697305	65	0.049	0.007	0.389	28	chr1	64000001	65000000
WE-001	00026	009266E_717922	9266	009266E	717922	65	-0.006	0.017	-0.051	2	chr1	64000001	65000000
WE-001	00026	009266E_753811	9266	009266E	753811	65	0.078	0.138	0.613	29	chr1	64000001	65000000
WE-001	00026	009266E_762053	9266	009266E	762053	65	0.146	0.017	1.146	31	chr1	64000001	65000000
WE-001	00026	009266E_789990	9266	009266E	789990	65	0.264	0.088	2.078	25	chr1	64000001	65000000
WE-001	00026	009266E_850278	9266	009266E	850278	65	0.302	0.014	2.373	35	chr1	64000001	65000000
WE-001	00026	009266E_875037	9266	009266E	875037	65	0.013	0.041	0.1	28	chr1	64000001	65000000
WE-001	00026	009266E_893905	9266	009266E	893905	65	0.247	0.025	1.941	31	chr1	64000001	65000000
WE-001	00026	009266E_1018712	9266	009266E	1018712	66	-0.026	0.002	-0.241	28	chr1	65000001	66000000
WE-001	00026	009266E_1047602	9266	009266E	1047602	66	-0.123	-0.042	-1.157	13	chr1	65000001	66000000
WE-001	00026	009266E_152147	9266	009266E	152147	66	0.028	-0.154	0.261	13	chr1	65000001	66000000
WE-001	00026	009266E_154074	9266	009266E	154074	66	-0.101	-0.001	-0.946	30	chr1	65000001	66000000
WE-001	00026	009266E_175371	9266	009266E	175371	66	-0.395	-0.188	-3.712	26	chr1	65000001	66000000
WE-001	00026	009266E_212466	9266	009266E	212466	66	-0.116	-0.018	-1.093	29	chr1	65000001	66000000
WE-001	00026	009266E_214761	9266	009266E	214761	66	-0.162	0.014	-1.524	26	chr1	65000001	66000000
WE-001	00026	009266E_226001	9266	009266E	226001	66	-0.018	0.028	-0.17	28	chr1	65000001	66000000
WE-001	00026	009266E_379009	9266	009266E	379009	66	0.123	0.031	1.157	28	chr1	65000001	66000000
WE-001	00026	009266E_419592	9266	009266E	419592	66	-0.037	0.025	-0.345	29	chr1	65000001	66000000
WE-001	00026	009266E_431349	9266	009266E	431349	66	-0.157	0.052	-1.476	31	chr1	65000001	66000000
WE-001	00026	009266E_530171	9266	009266E	530171	66	0.05	-0.147	0.467	30	chr1	65000001	66000000
WE-001	00026	009266E_542308	9266	009266E	542308	66	-0.014	0.1	-0.134	35	chr1	65000001	66000000
WE-001	00026	009266E_607368	9266	009266E	607368	66	-0.037	0.103	-0.349	41	chr1	65000001	66000000
WE-001	00026	009266E_651632	9266	009266E	651632	66	-0.141	-0.001	-1.329	26	chr1	65000001	66000000
WE-001	00026	009266E_664147	9266	009266E	664147	66	0.227	0.001	2.135	4	chr1	65000001	66000000
WE-001	00026	009266E_666445	9266	009266E	666445	66	0.031	0.001	0.295	28	chr1	65000001	66000000
WE-001	00026	009266E_697305	9266	009266E	697305	66	0.069	0.007	0.646	28	chr1	65000001	66000000
WE-001	00026	009266E_717922	9266	009266E	717922	66	0.077	0.017	0.727	2	chr1	65000001	66000000
WE-001	00026	009266E_753811	9266	009266E	753811	66	0.101	0.138	0.95	29	chr1	65000001	66000000
WE-001	00026	009266E_762053	9266	009266E	762053	66	0.019	0.017	0.183	31	chr1	65000001	66000000
WE-001	00026	009266E_789990	9266	009266E	789990	66	0.193	0.088	1.81	25	chr1	65000001	66000000
WE-001	00026	009266E_850278	9266	009266E	850278	66	0.186	0.014	1.742	35	chr1	65000001	66000000
WE-001	00026	009266E_875037	9266	009266E	875037	66	-0.064	0.041	-0.601	28	chr1	65000001	66000000
WE-001	00026	009266E_893905	9266	009266E	893905	66	-0.043	0.025	-0.4	31	chr1	65000001	66000000
WE-001	00026	009266E_1018712	9266	009266E	1018712	67	0.06	0.002	0.55	28	chr1	66000001	67000000
WE-001	00026	009266E_1047602	9266	009266E	1047602	67	0.039	-0.042	0.356	13	chr1	66000001	67000000
WE-001	00026	009266E_152147	9266	009266E	152147	67	-0.082	-0.154	-0.757	13	chr1	66000001	67000000
WE-001	00026	009266E_154074	9266	009266E	154074	67	0.064	-0.001	0.591	30	chr1	66000001	67000000
WE-001	00026	009266E_175371	9266	009266E	175371	67	-0.166	-0.188	-1.533	26	chr1	66000001	67000000
WE-001	00026	009266E_212466	9266	009266E	212466	67	0.017	-0.018	0.153	29	chr1	66000001	67000000
WE-001	00026	009266E_214761	9266	009266E	214761	67	0.131	0.014	1.212	26	chr1	66000001	67000000
WE-001	00026	009266E_226001	9266	009266E	226001	67	-0.137	0.028	-1.263	28	chr1	66000001	67000000
WE-001	00026	009266E_379009	9266	009266E	379009	67	0.038	0.031	0.353	28	chr1	66000001	67000000
WE-001	00026	009266E_419592	9266	009266E	419592	67	-0.077	0.025	-0.714	29	chr1	66000001	67000000
WE-001	00026	009266E_431349	9266	009266E	431349	67	-0.316	0.052	-2.919	31	chr1	66000001	67000000
WE-001	00026	009266E_530171	9266	009266E	530171	67	-0.501	-0.147	-4.63	30	chr1	66000001	67000000
WE-001	00026	009266E_542308	9266	009266E	542308	67	0.098	0.1	0.909	35	chr1	66000001	67000000
WE-001	00026	009266E_607368	9266	009266E	607368	67	-0.074	0.103	-0.683	41	chr1	66000001	67000000
WE-001	00026	009266E_651632	9266	009266E	651632	67	0.012	-0.001	0.115	26	chr1	66000001	67000000
WE-001	00026	009266E_664147	9266	009266E	664147	67	0.32	0.001	2.954	4	chr1	66000001	67000000
WE-001	00026	009266E_666445	9266	009266E	666445	67	0.164	0.001	1.517	28	chr1	66000001	67000000
WE-001	00026	009266E_697305	9266	009266E	697305	67	0.148	0.007	1.363	28	chr1	66000001	67000000
WE-001	00026	009266E_717922	9266	009266E	717922	67	0.115	0.017	1.064	2	chr1	66000001	67000000
WE-001	00026	009266E_753811	9266	009266E	753811	67	0.047	0.138	0.432	29	chr1	66000001	67000000
WE-001	00026	009266E_762053	9266	009266E	762053	67	0.226	0.017	2.086	31	chr1	66000001	67000000
WE-001	00026	009266E_789990	9266	009266E	789990	67	0.292	0.088	2.693	25	chr1	66000001	67000000
WE-001	00026	009266E_850278	9266	009266E	850278	67	0.088	0.014	0.816	35	chr1	66000001	67000000
WE-001	00026	009266E_875037	9266	009266E	875037	67	-0.2	0.041	-1.847	28	chr1	66000001	67000000
WE-001	00026	009266E_893905	9266	009266E	893905	67	0.072	0.025	0.669	31	chr1	66000001	67000000
WE-001	00026	009266E_1018712	9266	009266E	1018712	68	0.064	0.002	0.729	28	chr1	67000001	68000000
WE-001	00026	009266E_1047602	9266	009266E	1047602	68	0.143	-0.042	1.626	13	chr1	67000001	68000000
WE-001	00026	009266E_152147	9266	009266E	152147	68	-0.148	-0.154	-1.679	13	chr1	67000001	68000000
WE-001	00026	009266E_154074	9266	009266E	154074	68	-0.001	-0.001	-0.013	30	chr1	67000001	68000000
WE-001	00026	009266E_175371	9266	009266E	175371	68	-0.076	-0.188	-0.859	26	chr1	67000001	68000000
WE-001	00026	009266E_212466	9266	009266E	212466	68	-0.068	-0.018	-0.777	29	chr1	67000001	68000000
WE-001	00026	009266E_214761	9266	009266E	214761	68	0.007	0.014	0.077	26	chr1	67000001	68000000
WE-001	00026	009266E_226001	9266	009266E	226001	68	0.14	0.028	1.591	28	chr1	67000001	68000000
WE-001	00026	009266E_379009	9266	009266E	379009	68	-0.175	0.031	-1.986	28	chr1	67000001	68000000
WE-001	00026	009266E_419592	9266	009266E	419592	68	-0.265	0.025	-3.019	29	chr1	67000001	68000000
WE-001	00026	009266E_431349	9266	009266E	431349	68	0.082	0.052	0.929	31	chr1	67000001	68000000
WE-001	00026	009266E_530171	9266	009266E	530171	68	-0.074	-0.147	-0.838	30	chr1	67000001	68000000
WE-001	00026	009266E_542308	9266	009266E	542308	68	-0.006	0.1	-0.067	35	chr1	67000001	68000000
WE-001	00026	009266E_607368	9266	009266E	607368	68	0.183	0.103	2.086	41	chr1	67000001	68000000
WE-001	00026	009266E_651632	9266	009266E	651632	68	0.071	-0.001	0.806	26	chr1	67000001	68000000
WE-001	00026	009266E_664147	9266	009266E	664147	68	-0.111	0.001	-1.263	4	chr1	67000001	68000000
WE-001	00026	009266E_666445	9266	009266E	666445	68	-0.155	0.001	-1.763	28	chr1	67000001	68000000
WE-001	00026	009266E_697305	9266	009266E	697305	68	0.153	0.007	1.738	28	chr1	67000001	68000000
WE-001	00026	009266E_717922	9266	009266E	717922	68	-0.014	0.017	-0.16	2	chr1	67000001	68000000
WE-001	00026	009266E_753811	9266	009266E	753811	68	0.129	0.138	1.467	29	chr1	67000001	68000000
WE-001	00026	009266E_762053	9266	009266E	762053	68	0.149	0.017	1.69	31	chr1	67000001	68000000
WE-001	00026	009266E_789990	9266	009266E	789990	68	0.44	0.088	5.007	25	chr1	67000001	68000000
WE-001	00026	009266E_850278	9266	009266E	850278	68	-0.132	0.014	-1.506	35	chr1	67000001	68000000
WE-001	00026	009266E_875037	9266	009266E	875037	68	-0.141	0.041	-1.598	28	chr1	67000001	68000000
WE-001	00026	009266E_893905	9266	009266E	893905	68	-0.025	0.025	-0.289	31	chr1	67000001	68000000
WE-001	00026	009266E_1018712	9266	009266E	1018712	69	0.021	0.002	0.182	28	chr1	68000001	69000000
WE-001	00026	009266E_1047602	9266	009266E	1047602	69	0.078	-0.042	0.676	13	chr1	68000001	69000000
WE-001	00026	009266E_152147	9266	009266E	152147	69	-0.162	-0.154	-1.408	13	chr1	68000001	69000000
WE-001	00026	009266E_154074	9266	009266E	154074	69	-0.203	-0.001	-1.765	30	chr1	68000001	69000000
WE-001	00026	009266E_175371	9266	009266E	175371	69	-0.291	-0.188	-2.53	26	chr1	68000001	69000000
WE-001	00026	009266E_212466	9266	009266E	212466	69	-0.122	-0.018	-1.064	29	chr1	68000001	69000000
WE-001	00026	009266E_214761	9266	009266E	214761	69	-0.103	0.014	-0.899	26	chr1	68000001	69000000
WE-001	00026	009266E_226001	9266	009266E	226001	69	-0.003	0.028	-0.03	28	chr1	68000001	69000000
WE-001	00026	009266E_379009	9266	009266E	379009	69	0.136	0.031	1.183	28	chr1	68000001	69000000
WE-001	00026	009266E_419592	9266	009266E	419592	69	0.001	0.025	0.008	29	chr1	68000001	69000000
WE-001	00026	009266E_431349	9266	009266E	431349	69	-0.014	0.052	-0.117	31	chr1	68000001	69000000
WE-001	00026	009266E_530171	9266	009266E	530171	69	-0.196	-0.147	-1.708	30	chr1	68000001	69000000
WE-001	00026	009266E_542308	9266	009266E	542308	69	0.02	0.1	0.176	35	chr1	68000001	69000000
WE-001	00026	009266E_607368	9266	009266E	607368	69	-0.025	0.103	-0.216	41	chr1	68000001	69000000
WE-001	00026	009266E_651632	9266	009266E	651632	69	0.192	-0.001	1.67	26	chr1	68000001	69000000
WE-001	00026	009266E_664147	9266	009266E	664147	69	0.069	0.001	0.602	4	chr1	68000001	69000000
WE-001	00026	009266E_666445	9266	009266E	666445	69	0.037	0.001	0.319	28	chr1	68000001	69000000
WE-001	00026	009266E_697305	9266	009266E	697305	69	0.058	0.007	0.501	28	chr1	68000001	69000000
WE-001	00026	009266E_717922	9266	009266E	717922	69	-0.287	0.017	-2.495	2	chr1	68000001	69000000
WE-001	00026	009266E_753811	9266	009266E	753811	69	0.257	0.138	2.236	29	chr1	68000001	69000000
WE-001	00026	009266E_762053	9266	009266E	762053	69	-0.011	0.017	-0.094	31	chr1	68000001	69000000
WE-001	00026	009266E_789990	9266	009266E	789990	69	0.361	0.088	3.135	25	chr1	68000001	69000000
WE-001	00026	009266E_850278	9266	009266E	850278	69	-0.284	0.014	-2.47	35	chr1	68000001	69000000
WE-001	00026	009266E_875037	9266	009266E	875037	69	-0.162	0.041	-1.408	28	chr1	68000001	69000000
WE-001	00026	009266E_893905	9266	009266E	893905	69	-0.042	0.025	-0.367	31	chr1	68000001	69000000
WE-001	00026	009266E_1018712	9266	009266E	1018712	70	0.051	0.002	0.692	28	chr1	69000001	70000000
WE-001	00026	009266E_1047602	9266	009266E	1047602	70	0.017	-0.042	0.227	13	chr1	69000001	70000000
WE-001	00026	009266E_152147	9266	009266E	152147	70	-0.154	-0.154	-2.116	13	chr1	69000001	70000000
WE-001	00026	009266E_154074	9266	009266E	154074	70	0.018	-0.001	0.25	30	chr1	69000001	70000000
WE-001	00026	009266E_175371	9266	009266E	175371	70	-0.338	-0.188	-4.631	26	chr1	69000001	70000000
WE-001	00026	009266E_212466	9266	009266E	212466	70	-0.134	-0.018	-1.831	29	chr1	69000001	70000000
WE-001	00026	009266E_214761	9266	009266E	214761	70	-0.303	0.014	-4.149	26	chr1	69000001	70000000
WE-001	00026	009266E_226001	9266	009266E	226001	70	-0.161	0.028	-2.214	28	chr1	69000001	70000000
WE-001	00026	009266E_379009	9266	009266E	379009	70	-0.234	0.031	-3.208	28	chr1	69000001	70000000
WE-001	00026	009266E_419592	9266	009266E	419592	70	-0.004	0.025	-0.049	29	chr1	69000001	70000000
WE-001	00026	009266E_431349	9266	009266E	431349	70	-0.096	0.052	-1.318	31	chr1	69000001	70000000
WE-001	00026	009266E_530171	9266	009266E	530171	70	0.229	-0.147	3.144	30	chr1	69000001	70000000
WE-001	00026	009266E_542308	9266	009266E	542308	70	-0.042	0.1	-0.578	35	chr1	69000001	70000000
WE-001	00026	009266E_607368	9266	009266E	607368	70	-0.014	0.103	-0.197	41	chr1	69000001	70000000
WE-001	00026	009266E_651632	9266	009266E	651632	70	-0.089	-0.001	-1.22	26	chr1	69000001	70000000
WE-001	00026	009266E_664147	9266	009266E	664147	70	0.171	0.001	2.34	4	chr1	69000001	70000000
WE-001	00026	009266E_666445	9266	009266E	666445	70	-0.04	0.001	-0.545	28	chr1	69000001	70000000
WE-001	00026	009266E_697305	9266	009266E	697305	70	-0.054	0.007	-0.738	28	chr1	69000001	70000000
WE-001	00026	009266E_717922	9266	009266E	717922	70	0.006	0.017	0.08	2	chr1	69000001	70000000
WE-001	00026	009266E_753811	9266	009266E	753811	70	-0.191	0.138	-2.618	29	chr1	69000001	70000000
WE-001	00026	009266E_762053	9266	009266E	762053	70	-0.164	0.017	-2.253	31	chr1	69000001	70000000
WE-001	00026	009266E_789990	9266	009266E	789990	70	0.018	0.088	0.246	25	chr1	69000001	70000000
WE-001	00026	009266E_850278	9266	009266E	850278	70	-0.223	0.014	-3.061	35	chr1	69000001	70000000
WE-001	00026	009266E_875037	9266	009266E	875037	70	-0.107	0.041	-1.473	28	chr1	69000001	70000000
WE-001	00026	009266E_893905	9266	009266E	893905	70	-0.111	0.025	-1.527	31	chr1	69000001	70000000
WE-001	00026	009266E_1018712	9266	009266E	1018712	71	0.064	0.002	0.725	28	chr1	70000001	71000000
WE-001	00026	009266E_1047602	9266	009266E	1047602	71	0.173	-0.042	1.962	13	chr1	70000001	71000000
WE-001	00026	009266E_152147	9266	009266E	152147	71	-0.011	-0.154	-0.123	13	chr1	70000001	71000000
WE-001	00026	009266E_154074	9266	009266E	154074	71	-0.108	-0.001	-1.229	30	chr1	70000001	71000000
WE-001	00026	009266E_175371	9266	009266E	175371	71	-0.022	-0.188	-0.245	26	chr1	70000001	71000000
WE-001	00026	009266E_212466	9266	009266E	212466	71	0.06	-0.018	0.678	29	chr1	70000001	71000000
WE-001	00026	009266E_214761	9266	009266E	214761	71	-0.14	0.014	-1.585	26	chr1	70000001	71000000
WE-001	00026	009266E_226001	9266	009266E	226001	71	-0.016	0.028	-0.186	28	chr1	70000001	71000000
WE-001	00026	009266E_379009	9266	009266E	379009	71	0.036	0.031	0.404	28	chr1	70000001	71000000
WE-001	00026	009266E_419592	9266	009266E	419592	71	-0.072	0.025	-0.816	29	chr1	70000001	71000000
WE-001	00026	009266E_431349	9266	009266E	431349	71	0.093	0.052	1.055	31	chr1	70000001	71000000
WE-001	00026	009266E_530171	9266	009266E	530171	71	-0.022	-0.147	-0.255	30	chr1	70000001	71000000
WE-001	00026	009266E_542308	9266	009266E	542308	71	0.069	0.1	0.777	35	chr1	70000001	71000000
WE-001	00026	009266E_607368	9266	009266E	607368	71	0.064	0.103	0.728	41	chr1	70000001	71000000
WE-001	00026	009266E_651632	9266	009266E	651632	71	-0.053	-0.001	-0.602	26	chr1	70000001	71000000
WE-001	00026	009266E_664147	9266	009266E	664147	71	0.229	0.001	2.596	4	chr1	70000001	71000000
WE-001	00026	009266E_666445	9266	009266E	666445	71	0.018	0.001	0.202	28	chr1	70000001	71000000
WE-001	00026	009266E_697305	9266	009266E	697305	71	0.014	0.007	0.159	28	chr1	70000001	71000000
WE-001	00026	009266E_717922	9266	009266E	717922	71	0.009	0.017	0.097	2	chr1	70000001	71000000
WE-001	00026	009266E_753811	9266	009266E	753811	71	0.005	0.138	0.054	29	chr1	70000001	71000000
WE-001	00026	009266E_762053	9266	009266E	762053	71	-0.087	0.017	-0.981	31	chr1	70000001	71000000
WE-001	00026	009266E_789990	9266	009266E	789990	71	0.406	0.088	4.596	25	chr1	70000001	71000000
WE-001	00026	009266E_850278	9266	009266E	850278	71	-0.027	0.014	-0.305	35	chr1	70000001	71000000
WE-001	00026	009266E_875037	9266	009266E	875037	71	0.009	0.041	0.097	28	chr1	70000001	71000000
WE-001	00026	009266E_893905	9266	009266E	893905	71	0.037	0.025	0.417	31	chr1	70000001	71000000
WE-001	00026	009266E_1018712	9266	009266E	1018712	72	-0.013	0.002	-0.092	28	chr1	71000001	72000000
WE-001	00026	009266E_1047602	9266	009266E	1047602	72	0.046	-0.042	0.336	13	chr1	71000001	72000000
WE-001	00026	009266E_152147	9266	009266E	152147	72	-0.166	-0.154	-1.217	13	chr1	71000001	72000000
WE-001	00026	009266E_154074	9266	009266E	154074	72	-0.114	-0.001	-0.837	30	chr1	71000001	72000000
WE-001	00026	009266E_175371	9266	009266E	175371	72	0.007	-0.188	0.05	26	chr1	71000001	72000000
WE-001	00026	009266E_212466	9266	009266E	212466	72	-0.072	-0.018	-0.529	29	chr1	71000001	72000000
WE-001	00026	009266E_214761	9266	009266E	214761	72	-0.014	0.014	-0.104	26	chr1	71000001	72000000
WE-001	00026	009266E_226001	9266	009266E	226001	72	0.073	0.028	0.539	28	chr1	71000001	72000000
WE-001	00026	009266E_379009	9266	009266E	379009	72	-0.001	0.031	-0.004	28	chr1	71000001	72000000
WE-001	00026	009266E_419592	9266	009266E	419592	72	-0.049	0.025	-0.358	29	chr1	71000001	72000000
WE-001	00026	009266E_431349	9266	009266E	431349	72	0.24	0.052	1.763	31	chr1	71000001	72000000
WE-001	00026	009266E_530171	9266	009266E	530171	72	0.205	-0.147	1.505	30	chr1	71000001	72000000
WE-001	00026	009266E_542308	9266	009266E	542308	72	0.265	0.1	1.942	35	chr1	71000001	72000000
WE-001	00026	009266E_607368	9266	009266E	607368	72	0.129	0.103	0.95	41	chr1	71000001	72000000
WE-001	00026	009266E_651632	9266	009266E	651632	72	-0.007	-0.001	-0.052	26	chr1	71000001	72000000
WE-001	00026	009266E_664147	9266	009266E	664147	72	0.111	0.001	0.814	4	chr1	71000001	72000000
WE-001	00026	009266E_666445	9266	009266E	666445	72	-0.086	0.001	-0.634	28	chr1	71000001	72000000
WE-001	00026	009266E_697305	9266	009266E	697305	72	-0.002	0.007	-0.012	28	chr1	71000001	72000000
WE-001	00026	009266E_717922	9266	009266E	717922	72	0.084	0.017	0.618	2	chr1	71000001	72000000
WE-001	00026	009266E_753811	9266	009266E	753811	72	0.28	0.138	2.053	29	chr1	71000001	72000000
WE-001	00026	009266E_762053	9266	009266E	762053	72	0.162	0.017	1.192	31	chr1	71000001	72000000
WE-001	00026	009266E_789990	9266	009266E	789990	72	0.284	0.088	2.082	25	chr1	71000001	72000000
WE-001	00026	009266E_850278	9266	009266E	850278	72	0.082	0.014	0.603	35	chr1	71000001	72000000
WE-001	00026	009266E_875037	9266	009266E	875037	72	0.011	0.041	0.08	28	chr1	71000001	72000000
WE-001	00026	009266E_893905	9266	009266E	893905	72	-0.056	0.025	-0.411	31	chr1	71000001	72000000
WE-001	00026	009266E_1018712	9266	009266E	1018712	73	0.066	0.002	0.681	28	chr1	72000001	73000000
WE-001	00026	009266E_1047602	9266	009266E	1047602	73	0.14	-0.042	1.44	13	chr1	72000001	73000000
WE-001	00026	009266E_152147	9266	009266E	152147	73	0.073	-0.154	0.753	13	chr1	72000001	73000000
WE-001	00026	009266E_154074	9266	009266E	154074	73	-0.208	-0.001	-2.143	30	chr1	72000001	73000000
WE-001	00026	009266E_175371	9266	009266E	175371	73	-0.203	-0.188	-2.087	26	chr1	72000001	73000000
WE-001	00026	009266E_212466	9266	009266E	212466	73	-0.184	-0.018	-1.889	29	chr1	72000001	73000000
WE-001	00026	009266E_214761	9266	009266E	214761	73	-0.086	0.014	-0.885	26	chr1	72000001	73000000
WE-001	00026	009266E_226001	9266	009266E	226001	73	0.004	0.028	0.041	28	chr1	72000001	73000000
WE-001	00026	009266E_379009	9266	009266E	379009	73	0.002	0.031	0.019	28	chr1	72000001	73000000
WE-001	00026	009266E_419592	9266	009266E	419592	73	0.14	0.025	1.436	29	chr1	72000001	73000000
WE-001	00026	009266E_431349	9266	009266E	431349	73	0.286	0.052	2.946	31	chr1	72000001	73000000
WE-001	00026	009266E_530171	9266	009266E	530171	73	0.093	-0.147	0.959	30	chr1	72000001	73000000
WE-001	00026	009266E_542308	9266	009266E	542308	73	0.109	0.1	1.122	35	chr1	72000001	73000000
WE-001	00026	009266E_607368	9266	009266E	607368	73	0.248	0.103	2.55	41	chr1	72000001	73000000
WE-001	00026	009266E_651632	9266	009266E	651632	73	-0.062	-0.001	-0.64	26	chr1	72000001	73000000
WE-001	00026	009266E_664147	9266	009266E	664147	73	-0.156	0.001	-1.605	4	chr1	72000001	73000000
WE-001	00026	009266E_666445	9266	009266E	666445	73	-0.016	0.001	-0.167	28	chr1	72000001	73000000
WE-001	00026	009266E_697305	9266	009266E	697305	73	-0.075	0.007	-0.768	28	chr1	72000001	73000000
WE-001	00026	009266E_717922	9266	009266E	717922	73	0.082	0.017	0.84	2	chr1	72000001	73000000
WE-001	00026	009266E_753811	9266	009266E	753811	73	0.142	0.138	1.459	29	chr1	72000001	73000000
WE-001	00026	009266E_762053	9266	009266E	762053	73	-0.134	0.017	-1.382	31	chr1	72000001	73000000
WE-001	00026	009266E_789990	9266	009266E	789990	73	0.376	0.088	3.863	25	chr1	72000001	73000000
WE-001	00026	009266E_850278	9266	009266E	850278	73	-0.156	0.014	-1.607	35	chr1	72000001	73000000
WE-001	00026	009266E_875037	9266	009266E	875037	73	0.155	0.041	1.598	28	chr1	72000001	73000000
WE-001	00026	009266E_893905	9266	009266E	893905	73	0.079	0.025	0.817	31	chr1	72000001	73000000
WE-001	00026	009266E_1018712	9266	009266E	1018712	74	-0.027	0.002	-0.216	28	chr1	73000001	74000000
WE-001	00026	009266E_1047602	9266	009266E	1047602	74	0.025	-0.042	0.203	13	chr1	73000001	74000000
WE-001	00026	009266E_152147	9266	009266E	152147	74	-0.11	-0.154	-0.887	13	chr1	73000001	74000000
WE-001	00026	009266E_154074	9266	009266E	154074	74	-0.072	-0.001	-0.579	30	chr1	73000001	74000000
WE-001	00026	009266E_175371	9266	009266E	175371	74	-0.042	-0.188	-0.335	26	chr1	73000001	74000000
WE-001	00026	009266E_212466	9266	009266E	212466	74	-0.209	-0.018	-1.682	29	chr1	73000001	74000000
WE-001	00026	009266E_214761	9266	009266E	214761	74	0.144	0.014	1.159	26	chr1	73000001	74000000
WE-001	00026	009266E_226001	9266	009266E	226001	74	0.075	0.028	0.606	28	chr1	73000001	74000000
WE-001	00026	009266E_379009	9266	009266E	379009	74	0.07	0.031	0.561	28	chr1	73000001	74000000
WE-001	00026	009266E_419592	9266	009266E	419592	74	0.083	0.025	0.667	29	chr1	73000001	74000000
WE-001	00026	009266E_431349	9266	009266E	431349	74	0.275	0.052	2.22	31	chr1	73000001	74000000
WE-001	00026	009266E_530171	9266	009266E	530171	74	0.046	-0.147	0.374	30	chr1	73000001	74000000
WE-001	00026	009266E_542308	9266	009266E	542308	74	0.041	0.1	0.334	35	chr1	73000001	74000000
WE-001	00026	009266E_607368	9266	009266E	607368	74	0.234	0.103	1.888	41	chr1	73000001	74000000
WE-001	00026	009266E_651632	9266	009266E	651632	74	0.048	-0.001	0.387	26	chr1	73000001	74000000
WE-001	00026	009266E_664147	9266	009266E	664147	74	-0.007	0.001	-0.06	4	chr1	73000001	74000000
WE-001	00026	009266E_666445	9266	009266E	666445	74	-0.091	0.001	-0.737	28	chr1	73000001	74000000
WE-001	00026	009266E_697305	9266	009266E	697305	74	-0.045	0.007	-0.359	28	chr1	73000001	74000000
WE-001	00026	009266E_717922	9266	009266E	717922	74	0.136	0.017	1.097	2	chr1	73000001	74000000
WE-001	00026	009266E_753811	9266	009266E	753811	74	0.086	0.138	0.694	29	chr1	73000001	74000000
WE-001	00026	009266E_762053	9266	009266E	762053	74	0.072	0.017	0.583	31	chr1	73000001	74000000
WE-001	00026	009266E_789990	9266	009266E	789990	74	0.11	0.088	0.887	25	chr1	73000001	74000000
WE-001	00026	009266E_850278	9266	009266E	850278	74	0.076	0.014	0.611	35	chr1	73000001	74000000
WE-001	00026	009266E_875037	9266	009266E	875037	74	0.052	0.041	0.418	28	chr1	73000001	74000000
WE-001	00026	009266E_893905	9266	009266E	893905	74	0.033	0.025	0.267	31	chr1	73000001	74000000
WE-001	00026	009266E_1018712	9266	009266E	1018712	75	0.028	0.002	0.3	28	chr1	74000001	75000000
WE-001	00026	009266E_1047602	9266	009266E	1047602	75	-0.076	-0.042	-0.802	13	chr1	74000001	75000000
WE-001	00026	009266E_152147	9266	009266E	152147	75	-0.063	-0.154	-0.665	13	chr1	74000001	75000000
WE-001	00026	009266E_154074	9266	009266E	154074	75	0.081	-0.001	0.854	30	chr1	74000001	75000000
WE-001	00026	009266E_175371	9266	009266E	175371	75	-0.236	-0.188	-2.489	26	chr1	74000001	75000000
WE-001	00026	009266E_212466	9266	009266E	212466	75	0.034	-0.018	0.356	29	chr1	74000001	75000000
WE-001	00026	009266E_214761	9266	009266E	214761	75	-0.086	0.014	-0.908	26	chr1	74000001	75000000
WE-001	00026	009266E_226001	9266	009266E	226001	75	-0.065	0.028	-0.689	28	chr1	74000001	75000000
WE-001	00026	009266E_379009	9266	009266E	379009	75	0.039	0.031	0.414	28	chr1	74000001	75000000
WE-001	00026	009266E_419592	9266	009266E	419592	75	-0.097	0.025	-1.022	29	chr1	74000001	75000000
WE-001	00026	009266E_431349	9266	009266E	431349	75	0.15	0.052	1.585	31	chr1	74000001	75000000
WE-001	00026	009266E_530171	9266	009266E	530171	75	-0.393	-0.147	-4.15	30	chr1	74000001	75000000
WE-001	00026	009266E_542308	9266	009266E	542308	75	0.081	0.1	0.856	35	chr1	74000001	75000000
WE-001	00026	009266E_607368	9266	009266E	607368	75	-0.059	0.103	-0.625	41	chr1	74000001	75000000
WE-001	00026	009266E_651632	9266	009266E	651632	75	-0.178	-0.001	-1.874	26	chr1	74000001	75000000
WE-001	00026	009266E_664147	9266	009266E	664147	75	0.032	0.001	0.337	4	chr1	74000001	75000000
WE-001	00026	009266E_666445	9266	009266E	666445	75	-0.042	0.001	-0.439	28	chr1	74000001	75000000
WE-001	00026	009266E_697305	9266	009266E	697305	75	0.031	0.007	0.325	28	chr1	74000001	75000000
WE-001	00026	009266E_717922	9266	009266E	717922	75	0.101	0.017	1.063	2	chr1	74000001	75000000
WE-001	00026	009266E_753811	9266	009266E	753811	75	-0.099	0.138	-1.048	29	chr1	74000001	75000000
WE-001	00026	009266E_762053	9266	009266E	762053	75	0.008	0.017	0.086	31	chr1	74000001	75000000
WE-001	00026	009266E_789990	9266	009266E	789990	75	0.42	0.088	4.435	25	chr1	74000001	75000000
WE-001	00026	009266E_850278	9266	009266E	850278	75	0.148	0.014	1.557	35	chr1	74000001	75000000
WE-001	00026	009266E_875037	9266	009266E	875037	75	-0.319	0.041	-3.364	28	chr1	74000001	75000000
WE-001	00026	009266E_893905	9266	009266E	893905	75	-0.019	0.025	-0.197	31	chr1	74000001	75000000
WE-001	00026	009266E_1018712	9266	009266E	1018712	76	0.007	0.002	0.067	28	chr1	75000001	76000000
WE-001	00026	009266E_1047602	9266	009266E	1047602	76	-0.024	-0.042	-0.235	13	chr1	75000001	76000000
WE-001	00026	009266E_152147	9266	009266E	152147	76	-0.141	-0.154	-1.359	13	chr1	75000001	76000000
WE-001	00026	009266E_154074	9266	009266E	154074	76	0.024	-0.001	0.231	30	chr1	75000001	76000000
WE-001	00026	009266E_175371	9266	009266E	175371	76	-0.198	-0.188	-1.904	26	chr1	75000001	76000000
WE-001	00026	009266E_212466	9266	009266E	212466	76	-0.112	-0.018	-1.076	29	chr1	75000001	76000000
WE-001	00026	009266E_214761	9266	009266E	214761	76	-0.214	0.014	-2.063	26	chr1	75000001	76000000
WE-001	00026	009266E_226001	9266	009266E	226001	76	0.092	0.028	0.89	28	chr1	75000001	76000000
WE-001	00026	009266E_379009	9266	009266E	379009	76	0.083	0.031	0.798	28	chr1	75000001	76000000
WE-001	00026	009266E_419592	9266	009266E	419592	76	-0.13	0.025	-1.256	29	chr1	75000001	76000000
WE-001	00026	009266E_431349	9266	009266E	431349	76	0.32	0.052	3.081	31	chr1	75000001	76000000
WE-001	00026	009266E_530171	9266	009266E	530171	76	-0.44	-0.147	-4.242	30	chr1	75000001	76000000
WE-001	00026	009266E_542308	9266	009266E	542308	76	0.092	0.1	0.89	35	chr1	75000001	76000000
WE-001	00026	009266E_607368	9266	009266E	607368	76	-0.105	0.103	-1.012	41	chr1	75000001	76000000
WE-001	00026	009266E_651632	9266	009266E	651632	76	0.098	-0.001	0.949	26	chr1	75000001	76000000
WE-001	00026	009266E_664147	9266	009266E	664147	76	-0.181	0.001	-1.749	4	chr1	75000001	76000000
WE-001	00026	009266E_666445	9266	009266E	666445	76	-0.148	0.001	-1.43	28	chr1	75000001	76000000
WE-001	00026	009266E_697305	9266	009266E	697305	76	0.088	0.007	0.85	28	chr1	75000001	76000000
WE-001	00026	009266E_717922	9266	009266E	717922	76	-0.101	0.017	-0.971	2	chr1	75000001	76000000
WE-001	00026	009266E_753811	9266	009266E	753811	76	0.207	0.138	1.993	29	chr1	75000001	76000000
WE-001	00026	009266E_762053	9266	009266E	762053	76	-0.033	0.017	-0.314	31	chr1	75000001	76000000
WE-001	00026	009266E_789990	9266	009266E	789990	76	0.298	0.088	2.876	25	chr1	75000001	76000000
WE-001	00026	009266E_850278	9266	009266E	850278	76	0.093	0.014	0.897	35	chr1	75000001	76000000
WE-001	00026	009266E_875037	9266	009266E	875037	76	-0.036	0.041	-0.347	28	chr1	75000001	76000000
WE-001	00026	009266E_893905	9266	009266E	893905	76	0.007	0.025	0.068	31	chr1	75000001	76000000
WE-001	00026	009266E_1018712	9266	009266E	1018712	77	-0.005	0.002	-0.06	28	chr1	76000001	77000000
WE-001	00026	009266E_1047602	9266	009266E	1047602	77	0.173	-0.042	2.104	13	chr1	76000001	77000000
WE-001	00026	009266E_152147	9266	009266E	152147	77	-0.124	-0.154	-1.504	13	chr1	76000001	77000000
WE-001	00026	009266E_154074	9266	009266E	154074	77	0.015	-0.001	0.185	30	chr1	76000001	77000000
WE-001	00026	009266E_175371	9266	009266E	175371	77	-0.231	-0.188	-2.812	26	chr1	76000001	77000000
WE-001	00026	009266E_212466	9266	009266E	212466	77	-0.193	-0.018	-2.354	29	chr1	76000001	77000000
WE-001	00026	009266E_214761	9266	009266E	214761	77	-0.001	0.014	-0.008	26	chr1	76000001	77000000
WE-001	00026	009266E_226001	9266	009266E	226001	77	-0.076	0.028	-0.927	28	chr1	76000001	77000000
WE-001	00026	009266E_379009	9266	009266E	379009	77	0.033	0.031	0.399	28	chr1	76000001	77000000
WE-001	00026	009266E_419592	9266	009266E	419592	77	0.034	0.025	0.417	29	chr1	76000001	77000000
WE-001	00026	009266E_431349	9266	009266E	431349	77	0.1	0.052	1.222	31	chr1	76000001	77000000
WE-001	00026	009266E_530171	9266	009266E	530171	77	0.306	-0.147	3.73	30	chr1	76000001	77000000
WE-001	00026	009266E_542308	9266	009266E	542308	77	0.086	0.1	1.044	35	chr1	76000001	77000000
WE-001	00026	009266E_607368	9266	009266E	607368	77	-0.021	0.103	-0.251	41	chr1	76000001	77000000
WE-001	00026	009266E_651632	9266	009266E	651632	77	0.151	-0.001	1.842	26	chr1	76000001	77000000
WE-001	00026	009266E_664147	9266	009266E	664147	77	-0.04	0.001	-0.492	4	chr1	76000001	77000000
WE-001	00026	009266E_666445	9266	009266E	666445	77	0.081	0.001	0.983	28	chr1	76000001	77000000
WE-001	00026	009266E_697305	9266	009266E	697305	77	0.078	0.007	0.944	28	chr1	76000001	77000000
WE-001	00026	009266E_717922	9266	009266E	717922	77	0.058	0.017	0.701	2	chr1	76000001	77000000
WE-001	00026	009266E_753811	9266	009266E	753811	77	0.113	0.138	1.377	29	chr1	76000001	77000000
WE-001	00026	009266E_762053	9266	009266E	762053	77	0.041	0.017	0.503	31	chr1	76000001	77000000
WE-001	00026	009266E_789990	9266	009266E	789990	77	0.446	0.088	5.432	25	chr1	76000001	77000000
WE-001	00026	009266E_850278	9266	009266E	850278	77	0.198	0.014	2.416	35	chr1	76000001	77000000
WE-001	00026	009266E_875037	9266	009266E	875037	77	-0.065	0.041	-0.792	28	chr1	76000001	77000000
WE-001	00026	009266E_893905	9266	009266E	893905	77	-0.038	0.025	-0.46	31	chr1	76000001	77000000
WE-001	00026	009266E_1018712	9266	009266E	1018712	78	-0.075	0.002	-0.674	28	chr1	77000001	78000000
WE-001	00026	009266E_1047602	9266	009266E	1047602	78	0.084	-0.042	0.749	13	chr1	77000001	78000000
WE-001	00026	009266E_152147	9266	009266E	152147	78	-0.076	-0.154	-0.68	13	chr1	77000001	78000000
WE-001	00026	009266E_154074	9266	009266E	154074	78	0.101	-0.001	0.903	30	chr1	77000001	78000000
WE-001	00026	009266E_175371	9266	009266E	175371	78	-0.224	-0.188	-2.008	26	chr1	77000001	78000000
WE-001	00026	009266E_212466	9266	009266E	212466	78	0.05	-0.018	0.446	29	chr1	77000001	78000000
WE-001	00026	009266E_214761	9266	009266E	214761	78	-0.022	0.014	-0.2	26	chr1	77000001	78000000
WE-001	00026	009266E_226001	9266	009266E	226001	78	-0.067	0.028	-0.601	28	chr1	77000001	78000000
WE-001	00026	009266E_379009	9266	009266E	379009	78	-0.011	0.031	-0.102	28	chr1	77000001	78000000
WE-001	00026	009266E_419592	9266	009266E	419592	78	-0.088	0.025	-0.789	29	chr1	77000001	78000000
WE-001	00026	009266E_431349	9266	009266E	431349	78	0.155	0.052	1.389	31	chr1	77000001	78000000
WE-001	00026	009266E_530171	9266	009266E	530171	78	0.178	-0.147	1.592	30	chr1	77000001	78000000
WE-001	00026	009266E_542308	9266	009266E	542308	78	0.174	0.1	1.559	35	chr1	77000001	78000000
WE-001	00026	009266E_607368	9266	009266E	607368	78	0.184	0.103	1.649	41	chr1	77000001	78000000
WE-001	00026	009266E_651632	9266	009266E	651632	78	0.079	-0.001	0.707	26	chr1	77000001	78000000
WE-001	00026	009266E_664147	9266	009266E	664147	78	-0.055	0.001	-0.494	4	chr1	77000001	78000000
WE-001	00026	009266E_666445	9266	009266E	666445	78	-0.004	0.001	-0.034	28	chr1	77000001	78000000
WE-001	00026	009266E_697305	9266	009266E	697305	78	0.19	0.007	1.703	28	chr1	77000001	78000000
WE-001	00026	009266E_717922	9266	009266E	717922	78	0.242	0.017	2.173	2	chr1	77000001	78000000
WE-001	00026	009266E_753811	9266	009266E	753811	78	0.161	0.138	1.44	29	chr1	77000001	78000000
WE-001	00026	009266E_762053	9266	009266E	762053	78	0.061	0.017	0.548	31	chr1	77000001	78000000
WE-001	00026	009266E_789990	9266	009266E	789990	78	0.397	0.088	3.561	25	chr1	77000001	78000000
WE-001	00026	009266E_850278	9266	009266E	850278	78	0.116	0.014	1.036	35	chr1	77000001	78000000
WE-001	00026	009266E_875037	9266	009266E	875037	78	0.204	0.041	1.825	28	chr1	77000001	78000000
WE-001	00026	009266E_893905	9266	009266E	893905	78	0.046	0.025	0.409	31	chr1	77000001	78000000
WE-001	00026	009266E_1018712	9266	009266E	1018712	79	0.097	0.002	1.003	28	chr1	78000001	79000000
WE-001	00026	009266E_1047602	9266	009266E	1047602	79	0.075	-0.042	0.774	13	chr1	78000001	79000000
WE-001	00026	009266E_152147	9266	009266E	152147	79	0.068	-0.154	0.705	13	chr1	78000001	79000000
WE-001	00026	009266E_154074	9266	009266E	154074	79	0.017	-0.001	0.18	30	chr1	78000001	79000000
WE-001	00026	009266E_175371	9266	009266E	175371	79	-0.097	-0.188	-1.001	26	chr1	78000001	79000000
WE-001	00026	009266E_212466	9266	009266E	212466	79	0.102	-0.018	1.053	29	chr1	78000001	79000000
WE-001	00026	009266E_214761	9266	009266E	214761	79	-0.011	0.014	-0.11	26	chr1	78000001	79000000
WE-001	00026	009266E_226001	9266	009266E	226001	79	-0.11	0.028	-1.13	28	chr1	78000001	79000000
WE-001	00026	009266E_379009	9266	009266E	379009	79	0.13	0.031	1.335	28	chr1	78000001	79000000
WE-001	00026	009266E_419592	9266	009266E	419592	79	0.077	0.025	0.797	29	chr1	78000001	79000000
WE-001	00026	009266E_431349	9266	009266E	431349	79	0.298	0.052	3.067	31	chr1	78000001	79000000
WE-001	00026	009266E_530171	9266	009266E	530171	79	-0.215	-0.147	-2.212	30	chr1	78000001	79000000
WE-001	00026	009266E_542308	9266	009266E	542308	79	0.214	0.1	2.202	35	chr1	78000001	79000000
WE-001	00026	009266E_607368	9266	009266E	607368	79	0.001	0.103	0.012	41	chr1	78000001	79000000
WE-001	00026	009266E_651632	9266	009266E	651632	79	-0.043	-0.001	-0.44	26	chr1	78000001	79000000
WE-001	00026	009266E_664147	9266	009266E	664147	79	-0.002	0.001	-0.019	4	chr1	78000001	79000000
WE-001	00026	009266E_666445	9266	009266E	666445	79	-0.112	0.001	-1.159	28	chr1	78000001	79000000
WE-001	00026	009266E_697305	9266	009266E	697305	79	-0.013	0.007	-0.13	28	chr1	78000001	79000000
WE-001	00026	009266E_717922	9266	009266E	717922	79	-0.021	0.017	-0.214	2	chr1	78000001	79000000
WE-001	00026	009266E_753811	9266	009266E	753811	79	0.066	0.138	0.683	29	chr1	78000001	79000000
WE-001	00026	009266E_762053	9266	009266E	762053	79	0.027	0.017	0.279	31	chr1	78000001	79000000
WE-001	00026	009266E_789990	9266	009266E	789990	79	0.261	0.088	2.686	25	chr1	78000001	79000000
WE-001	00026	009266E_850278	9266	009266E	850278	79	-0.044	0.014	-0.45	35	chr1	78000001	79000000
WE-001	00026	009266E_875037	9266	009266E	875037	79	0.113	0.041	1.165	28	chr1	78000001	79000000
WE-001	00026	009266E_893905	9266	009266E	893905	79	0.07	0.025	0.721	31	chr1	78000001	79000000
WE-001	00026	009266E_1018712	9266	009266E	1018712	80	0.022	0.002	0.266	28	chr1	79000001	80000000
WE-001	00026	009266E_1047602	9266	009266E	1047602	80	0.015	-0.042	0.191	13	chr1	79000001	80000000
WE-001	00026	009266E_152147	9266	009266E	152147	80	0.168	-0.154	2.074	13	chr1	79000001	80000000
WE-001	00026	009266E_154074	9266	009266E	154074	80	0.173	-0.001	2.14	30	chr1	79000001	80000000
WE-001	00026	009266E_175371	9266	009266E	175371	80	-0.195	-0.188	-2.405	26	chr1	79000001	80000000
WE-001	00026	009266E_212466	9266	009266E	212466	80	0.068	-0.018	0.843	29	chr1	79000001	80000000
WE-001	00026	009266E_214761	9266	009266E	214761	80	0.092	0.014	1.14	26	chr1	79000001	80000000
WE-001	00026	009266E_226001	9266	009266E	226001	80	0.003	0.028	0.041	28	chr1	79000001	80000000
WE-001	00026	009266E_379009	9266	009266E	379009	80	0.168	0.031	2.073	28	chr1	79000001	80000000
WE-001	00026	009266E_419592	9266	009266E	419592	80	-0.07	0.025	-0.864	29	chr1	79000001	80000000
WE-001	00026	009266E_431349	9266	009266E	431349	80	0.067	0.052	0.833	31	chr1	79000001	80000000
WE-001	00026	009266E_530171	9266	009266E	530171	80	-0.821	-0.147	-10.137	30	chr1	79000001	80000000
WE-001	00026	009266E_542308	9266	009266E	542308	80	0.253	0.1	3.126	35	chr1	79000001	80000000
WE-001	00026	009266E_607368	9266	009266E	607368	80	0.171	0.103	2.113	41	chr1	79000001	80000000
WE-001	00026	009266E_651632	9266	009266E	651632	80	0.132	-0.001	1.636	26	chr1	79000001	80000000
WE-001	00026	009266E_664147	9266	009266E	664147	80	0.16	0.001	1.971	4	chr1	79000001	80000000
WE-001	00026	009266E_666445	9266	009266E	666445	80	-0.06	0.001	-0.742	28	chr1	79000001	80000000
WE-001	00026	009266E_697305	9266	009266E	697305	80	0.104	0.007	1.289	28	chr1	79000001	80000000
WE-001	00026	009266E_717922	9266	009266E	717922	80	-0.073	0.017	-0.905	2	chr1	79000001	80000000
WE-001	00026	009266E_753811	9266	009266E	753811	80	0.301	0.138	3.722	29	chr1	79000001	80000000
WE-001	00026	009266E_762053	9266	009266E	762053	80	0.031	0.017	0.388	31	chr1	79000001	80000000
WE-001	00026	009266E_789990	9266	009266E	789990	80	0.484	0.088	5.978	25	chr1	79000001	80000000
WE-001	00026	009266E_850278	9266	009266E	850278	80	0.081	0.014	1.001	35	chr1	79000001	80000000
WE-001	00026	009266E_875037	9266	009266E	875037	80	0.272	0.041	3.357	28	chr1	79000001	80000000
WE-001	00026	009266E_893905	9266	009266E	893905	80	0.102	0.025	1.262	31	chr1	79000001	80000000
WE-001	00026	009266E_1018712	9266	009266E	1018712	81	-0.14	0.002	-1.328	28	chr1	80000001	81000000
WE-001	00026	009266E_1047602	9266	009266E	1047602	81	0.028	-0.042	0.266	13	chr1	80000001	81000000
WE-001	00026	009266E_152147	9266	009266E	152147	81	-0.074	-0.154	-0.698	13	chr1	80000001	81000000
WE-001	00026	009266E_154074	9266	009266E	154074	81	-0.002	-0.001	-0.023	30	chr1	80000001	81000000
WE-001	00026	009266E_175371	9266	009266E	175371	81	-0.244	-0.188	-2.315	26	chr1	80000001	81000000
WE-001	00026	009266E_212466	9266	009266E	212466	81	0.104	-0.018	0.984	29	chr1	80000001	81000000
WE-001	00026	009266E_214761	9266	009266E	214761	81	-0.13	0.014	-1.238	26	chr1	80000001	81000000
WE-001	00026	009266E_226001	9266	009266E	226001	81	-0.003	0.028	-0.028	28	chr1	80000001	81000000
WE-001	00026	009266E_379009	9266	009266E	379009	81	-0.152	0.031	-1.444	28	chr1	80000001	81000000
WE-001	00026	009266E_419592	9266	009266E	419592	81	-0.008	0.025	-0.073	29	chr1	80000001	81000000
WE-001	00026	009266E_431349	9266	009266E	431349	81	-0.191	0.052	-1.816	31	chr1	80000001	81000000
WE-001	00026	009266E_530171	9266	009266E	530171	81	-0.081	-0.147	-0.767	30	chr1	80000001	81000000
WE-001	00026	009266E_542308	9266	009266E	542308	81	0.006	0.1	0.059	35	chr1	80000001	81000000
WE-001	00026	009266E_607368	9266	009266E	607368	81	-0.186	0.103	-1.767	41	chr1	80000001	81000000
WE-001	00026	009266E_651632	9266	009266E	651632	81	-0.184	-0.001	-1.75	26	chr1	80000001	81000000
WE-001	00026	009266E_664147	9266	009266E	664147	81	0.155	0.001	1.468	4	chr1	80000001	81000000
WE-001	00026	009266E_666445	9266	009266E	666445	81	0.063	0.001	0.601	28	chr1	80000001	81000000
WE-001	00026	009266E_697305	9266	009266E	697305	81	0.048	0.007	0.454	28	chr1	80000001	81000000
WE-001	00026	009266E_717922	9266	009266E	717922	81	0.059	0.017	0.562	2	chr1	80000001	81000000
WE-001	00026	009266E_753811	9266	009266E	753811	81	0.081	0.138	0.772	29	chr1	80000001	81000000
WE-001	00026	009266E_762053	9266	009266E	762053	81	-0.073	0.017	-0.696	31	chr1	80000001	81000000
WE-001	00026	009266E_789990	9266	009266E	789990	81	0.202	0.088	1.921	25	chr1	80000001	81000000
WE-001	00026	009266E_850278	9266	009266E	850278	81	-0.144	0.014	-1.366	35	chr1	80000001	81000000
WE-001	00026	009266E_875037	9266	009266E	875037	81	0.01	0.041	0.094	28	chr1	80000001	81000000
[truncated: 69,776 more rows]
