# Supplementary material for: Circulating tumor cell heterogeneity in neuroendocrine prostate cancer by single cell copy number analysis
Source: NPJ Precis Oncol. 2021 Aug 12;5:76. doi: 10.1038/s41698-021-00211-1 (PMC8361159; doi:10.1038/s41698-021-00211-1)
Supplement: Supplementary file 7 — Supplementary Data 7 [file 41698_2021_211_MOESM7_ESM.csv]

Project Name	PatientID	CNVID	TubeID	SlideID	CellID	BinID	NorRatio	PredictedCopyNumber	ZScore	LST	BinChr	BinStart	BinEnd
WE-001	31	030221E_152187	30221	030221E	152187	2	0.461	0.248	3.087	36	chr1	1000001	2000000
WE-001	31	030221E_1669713	30221	030221E	1669713	2	0.133	0.082	0.892	5	chr1	1000001	2000000
WE-001	31	030221E_407129	30221	030221E	407129	2	-0.003	-0.071	-0.017	12	chr1	1000001	2000000
WE-001	31	030221E_538431	30221	030221E	538431	2	-0.117	-0.03	-0.781	32	chr1	1000001	2000000
WE-001	31	030221E_628694	30221	030221E	628694	2	-0.27	-0.236	-1.811	15	chr1	1000001	2000000
WE-001	31	030221E_813526	30221	030221E	813526	2	-0.125	-0.526	-0.834	4	chr1	1000001	2000000
WE-001	31	030221E_846373	30221	030221E	846373	2	0.065	0.223	0.437	10	chr1	1000001	2000000
WE-001	31	030221F_1103306	30221	030221F	1103306	2	0.19	0.084	1.273	11	chr1	1000001	2000000
WE-001	31	030221F_1159447	30221	030221F	1159447	2	0.357	0.084	2.39	5	chr1	1000001	2000000
WE-001	31	030221F_1354977	30221	030221F	1354977	2	-0.034	0.093	-0.226	14	chr1	1000001	2000000
WE-001	31	030221F_1743721	30221	030221F	1743721	2	0.373	0.016	2.498	11	chr1	1000001	2000000
WE-001	31	030221F_1934630	30221	030221F	1934630	2	0.038	0.311	0.253	15	chr1	1000001	2000000
WE-001	31	030221F_1941838	30221	030221F	1941838	2	0.026	0.173	0.175	8	chr1	1000001	2000000
WE-001	31	030221F_241198	30221	030221F	241198	2	0.222	0.197	1.487	18	chr1	1000001	2000000
WE-001	31	030221E_152187	30221	030221E	152187	3	0.095	0.248	0.37	36	chr1	2000001	3000000
WE-001	31	030221E_1669713	30221	030221E	1669713	3	-0.295	0.082	-1.153	5	chr1	2000001	3000000
WE-001	31	030221E_407129	30221	030221E	407129	3	-0.323	-0.071	-1.264	12	chr1	2000001	3000000
WE-001	31	030221E_538431	30221	030221E	538431	3	-0.182	-0.03	-0.713	32	chr1	2000001	3000000
WE-001	31	030221E_628694	30221	030221E	628694	3	-0.417	-0.236	-1.631	15	chr1	2000001	3000000
WE-001	31	030221E_813526	30221	030221E	813526	3	-0.895	-0.526	-3.504	4	chr1	2000001	3000000
WE-001	31	030221E_846373	30221	030221E	846373	3	-0.531	0.223	-2.077	10	chr1	2000001	3000000
WE-001	31	030221F_1103306	30221	030221F	1103306	3	-0.261	0.084	-1.021	11	chr1	2000001	3000000
WE-001	31	030221F_1159447	30221	030221F	1159447	3	-0.009	0.084	-0.036	5	chr1	2000001	3000000
WE-001	31	030221F_1354977	30221	030221F	1354977	3	-0.282	0.093	-1.104	14	chr1	2000001	3000000
WE-001	31	030221F_1743721	30221	030221F	1743721	3	-0.249	0.016	-0.973	11	chr1	2000001	3000000
WE-001	31	030221F_1934630	30221	030221F	1934630	3	-0.03	0.311	-0.118	15	chr1	2000001	3000000
WE-001	31	030221F_1941838	30221	030221F	1941838	3	-0.782	0.173	-3.061	8	chr1	2000001	3000000
WE-001	31	030221F_241198	30221	030221F	241198	3	-0.263	0.197	-1.029	18	chr1	2000001	3000000
WE-001	31	030221E_152187	30221	030221E	152187	4	0.318	0.248	1.702	36	chr1	3000001	4000000
WE-001	31	030221E_1669713	30221	030221E	1669713	4	0.146	0.082	0.781	5	chr1	3000001	4000000
WE-001	31	030221E_407129	30221	030221E	407129	4	-0.038	-0.071	-0.205	12	chr1	3000001	4000000
WE-001	31	030221E_538431	30221	030221E	538431	4	-0.022	-0.03	-0.118	32	chr1	3000001	4000000
WE-001	31	030221E_628694	30221	030221E	628694	4	-0.123	-0.236	-0.659	15	chr1	3000001	4000000
WE-001	31	030221E_813526	30221	030221E	813526	4	-0.39	-0.526	-2.088	4	chr1	3000001	4000000
WE-001	31	030221E_846373	30221	030221E	846373	4	-0.166	0.223	-0.886	10	chr1	3000001	4000000
WE-001	31	030221F_1103306	30221	030221F	1103306	4	-0.148	0.084	-0.794	11	chr1	3000001	4000000
WE-001	31	030221F_1159447	30221	030221F	1159447	4	-0.194	0.084	-1.038	5	chr1	3000001	4000000
WE-001	31	030221F_1354977	30221	030221F	1354977	4	-0.094	0.093	-0.502	14	chr1	3000001	4000000
WE-001	31	030221F_1743721	30221	030221F	1743721	4	-0.298	0.016	-1.596	11	chr1	3000001	4000000
WE-001	31	030221F_1934630	30221	030221F	1934630	4	0.256	0.311	1.371	15	chr1	3000001	4000000
WE-001	31	030221F_1941838	30221	030221F	1941838	4	0.276	0.173	1.478	8	chr1	3000001	4000000
WE-001	31	030221F_241198	30221	030221F	241198	4	-0.185	0.197	-0.988	18	chr1	3000001	4000000
WE-001	31	030221E_152187	30221	030221E	152187	5	0.452	0.248	4.854	36	chr1	4000001	5000000
WE-001	31	030221E_1669713	30221	030221E	1669713	5	-0.605	0.082	-6.503	5	chr1	4000001	5000000
WE-001	31	030221E_407129	30221	030221E	407129	5	0.511	-0.071	5.495	12	chr1	4000001	5000000
WE-001	31	030221E_538431	30221	030221E	538431	5	0.519	-0.03	5.577	32	chr1	4000001	5000000
WE-001	31	030221E_628694	30221	030221E	628694	5	-0.15	-0.236	-1.615	15	chr1	4000001	5000000
WE-001	31	030221E_813526	30221	030221E	813526	5	-0.68	-0.526	-7.313	4	chr1	4000001	5000000
WE-001	31	030221E_846373	30221	030221E	846373	5	-0.998	0.223	-10.734	10	chr1	4000001	5000000
WE-001	31	030221F_1103306	30221	030221F	1103306	5	-0.179	0.084	-1.924	11	chr1	4000001	5000000
WE-001	31	030221F_1159447	30221	030221F	1159447	5	-0.044	0.084	-0.475	5	chr1	4000001	5000000
WE-001	31	030221F_1354977	30221	030221F	1354977	5	-0.174	0.093	-1.869	14	chr1	4000001	5000000
WE-001	31	030221F_1743721	30221	030221F	1743721	5	-0.401	0.016	-4.316	11	chr1	4000001	5000000
WE-001	31	030221F_1934630	30221	030221F	1934630	5	-0.001	0.311	-0.015	15	chr1	4000001	5000000
WE-001	31	030221F_1941838	30221	030221F	1941838	5	-0.638	0.173	-6.863	8	chr1	4000001	5000000
WE-001	31	030221F_241198	30221	030221F	241198	5	-0.683	0.197	-7.343	18	chr1	4000001	5000000
WE-001	31	030221E_152187	30221	030221E	152187	6	0.311	0.248	2.757	36	chr1	5000001	6000000
WE-001	31	030221E_1669713	30221	030221E	1669713	6	0.128	0.082	1.131	5	chr1	5000001	6000000
WE-001	31	030221E_407129	30221	030221E	407129	6	-0.38	-0.071	-3.371	12	chr1	5000001	6000000
WE-001	31	030221E_538431	30221	030221E	538431	6	0.185	-0.03	1.64	32	chr1	5000001	6000000
WE-001	31	030221E_628694	30221	030221E	628694	6	-0.321	-0.236	-2.849	15	chr1	5000001	6000000
WE-001	31	030221E_813526	30221	030221E	813526	6	-0.54	-0.526	-4.783	4	chr1	5000001	6000000
WE-001	31	030221E_846373	30221	030221E	846373	6	0.134	0.223	1.191	10	chr1	5000001	6000000
WE-001	31	030221F_1103306	30221	030221F	1103306	6	0.112	0.084	0.996	11	chr1	5000001	6000000
WE-001	31	030221F_1159447	30221	030221F	1159447	6	-0.169	0.084	-1.502	5	chr1	5000001	6000000
WE-001	31	030221F_1354977	30221	030221F	1354977	6	0.157	0.093	1.394	14	chr1	5000001	6000000
WE-001	31	030221F_1743721	30221	030221F	1743721	6	-0.209	0.016	-1.852	11	chr1	5000001	6000000
WE-001	31	030221F_1934630	30221	030221F	1934630	6	0.331	0.311	2.93	15	chr1	5000001	6000000
WE-001	31	030221F_1941838	30221	030221F	1941838	6	0.161	0.173	1.427	8	chr1	5000001	6000000
WE-001	31	030221F_241198	30221	030221F	241198	6	0.035	0.197	0.307	18	chr1	5000001	6000000
WE-001	31	030221E_152187	30221	030221E	152187	7	0.44	0.248	3.535	36	chr1	6000001	7000000
WE-001	31	030221E_1669713	30221	030221E	1669713	7	-0.107	0.082	-0.86	5	chr1	6000001	7000000
WE-001	31	030221E_407129	30221	030221E	407129	7	-0.004	-0.071	-0.029	12	chr1	6000001	7000000
WE-001	31	030221E_538431	30221	030221E	538431	7	0.24	-0.03	1.926	32	chr1	6000001	7000000
WE-001	31	030221E_628694	30221	030221E	628694	7	-0.042	-0.236	-0.335	15	chr1	6000001	7000000
WE-001	31	030221E_813526	30221	030221E	813526	7	0.124	0.113	0.999	4	chr1	6000001	7000000
WE-001	31	030221E_846373	30221	030221E	846373	7	-0.12	0.223	-0.965	10	chr1	6000001	7000000
WE-001	31	030221F_1103306	30221	030221F	1103306	7	-0.173	0.084	-1.392	11	chr1	6000001	7000000
WE-001	31	030221F_1159447	30221	030221F	1159447	7	-0.274	0.084	-2.202	5	chr1	6000001	7000000
WE-001	31	030221F_1354977	30221	030221F	1354977	7	-0.01	0.093	-0.082	14	chr1	6000001	7000000
WE-001	31	030221F_1743721	30221	030221F	1743721	7	-0.094	0.016	-0.752	11	chr1	6000001	7000000
WE-001	31	030221F_1934630	30221	030221F	1934630	7	0.081	0.311	0.65	15	chr1	6000001	7000000
WE-001	31	030221F_1941838	30221	030221F	1941838	7	0.386	0.173	3.105	8	chr1	6000001	7000000
WE-001	31	030221F_241198	30221	030221F	241198	7	-0.099	0.197	-0.792	18	chr1	6000001	7000000
WE-001	31	030221E_152187	30221	030221E	152187	8	0.457	0.248	3.702	36	chr1	7000001	8000000
WE-001	31	030221E_1669713	30221	030221E	1669713	8	0.388	0.082	3.138	5	chr1	7000001	8000000
WE-001	31	030221E_407129	30221	030221E	407129	8	0.196	-0.071	1.586	12	chr1	7000001	8000000
WE-001	31	030221E_538431	30221	030221E	538431	8	0.275	-0.03	2.227	32	chr1	7000001	8000000
WE-001	31	030221E_628694	30221	030221E	628694	8	-0.131	-0.236	-1.059	15	chr1	7000001	8000000
WE-001	31	030221E_813526	30221	030221E	813526	8	0.138	0.113	1.117	4	chr1	7000001	8000000
WE-001	31	030221E_846373	30221	030221E	846373	8	0.35	0.223	2.835	10	chr1	7000001	8000000
WE-001	31	030221F_1103306	30221	030221F	1103306	8	0.04	0.084	0.325	11	chr1	7000001	8000000
WE-001	31	030221F_1159447	30221	030221F	1159447	8	-0.116	0.084	-0.941	5	chr1	7000001	8000000
WE-001	31	030221F_1354977	30221	030221F	1354977	8	-0.036	0.093	-0.29	14	chr1	7000001	8000000
WE-001	31	030221F_1743721	30221	030221F	1743721	8	-0.01	0.016	-0.08	11	chr1	7000001	8000000
WE-001	31	030221F_1934630	30221	030221F	1934630	8	0.406	0.311	3.284	15	chr1	7000001	8000000
WE-001	31	030221F_1941838	30221	030221F	1941838	8	0.377	0.173	3.053	8	chr1	7000001	8000000
WE-001	31	030221F_241198	30221	030221F	241198	8	0.357	0.197	2.89	18	chr1	7000001	8000000
WE-001	31	030221E_152187	30221	030221E	152187	9	0.453	0.248	2.273	36	chr1	8000001	9000000
WE-001	31	030221E_1669713	30221	030221E	1669713	9	0.944	0.082	4.733	5	chr1	8000001	9000000
WE-001	31	030221E_407129	30221	030221E	407129	9	0.543	-0.071	2.724	12	chr1	8000001	9000000
WE-001	31	030221E_538431	30221	030221E	538431	9	0.354	-0.03	1.776	32	chr1	8000001	9000000
WE-001	31	030221E_628694	30221	030221E	628694	9	-0.221	-0.236	-1.107	15	chr1	8000001	9000000
WE-001	31	030221E_813526	30221	030221E	813526	9	0.226	0.113	1.134	4	chr1	8000001	9000000
WE-001	31	030221E_846373	30221	030221E	846373	9	0.693	0.223	3.476	10	chr1	8000001	9000000
WE-001	31	030221F_1103306	30221	030221F	1103306	9	0.351	0.084	1.759	11	chr1	8000001	9000000
WE-001	31	030221F_1159447	30221	030221F	1159447	9	0.74	0.084	3.709	5	chr1	8000001	9000000
WE-001	31	030221F_1354977	30221	030221F	1354977	9	0.324	0.093	1.625	14	chr1	8000001	9000000
WE-001	31	030221F_1743721	30221	030221F	1743721	9	0.448	0.016	2.244	11	chr1	8000001	9000000
WE-001	31	030221F_1934630	30221	030221F	1934630	9	0.384	0.311	1.925	15	chr1	8000001	9000000
WE-001	31	030221F_1941838	30221	030221F	1941838	9	0.233	0.173	1.168	8	chr1	8000001	9000000
WE-001	31	030221F_241198	30221	030221F	241198	9	1.338	0.197	6.709	18	chr1	8000001	9000000
WE-001	31	030221E_152187	30221	030221E	152187	10	0.076	0.248	0.513	36	chr1	9000001	10000000
WE-001	31	030221E_1669713	30221	030221E	1669713	10	0.535	0.082	3.625	5	chr1	9000001	10000000
WE-001	31	030221E_407129	30221	030221E	407129	10	0.304	-0.071	2.057	12	chr1	9000001	10000000
WE-001	31	030221E_538431	30221	030221E	538431	10	0.004	-0.03	0.028	32	chr1	9000001	10000000
WE-001	31	030221E_628694	30221	030221E	628694	10	-0.237	-0.236	-1.606	15	chr1	9000001	10000000
WE-001	31	030221E_813526	30221	030221E	813526	10	0.293	0.113	1.985	4	chr1	9000001	10000000
WE-001	31	030221E_846373	30221	030221E	846373	10	0.236	0.223	1.597	10	chr1	9000001	10000000
WE-001	31	030221F_1103306	30221	030221F	1103306	10	0.093	0.084	0.629	11	chr1	9000001	10000000
WE-001	31	030221F_1159447	30221	030221F	1159447	10	0.385	0.084	2.604	5	chr1	9000001	10000000
WE-001	31	030221F_1354977	30221	030221F	1354977	10	-0.02	0.093	-0.136	14	chr1	9000001	10000000
WE-001	31	030221F_1743721	30221	030221F	1743721	10	0.202	0.016	1.369	11	chr1	9000001	10000000
WE-001	31	030221F_1934630	30221	030221F	1934630	10	0.038	0.311	0.259	15	chr1	9000001	10000000
WE-001	31	030221F_1941838	30221	030221F	1941838	10	0.17	0.173	1.151	8	chr1	9000001	10000000
WE-001	31	030221F_241198	30221	030221F	241198	10	0.517	0.197	3.501	18	chr1	9000001	10000000
WE-001	31	030221E_152187	30221	030221E	152187	11	0.196	0.248	2.118	36	chr1	10000001	11000000
WE-001	31	030221E_1669713	30221	030221E	1669713	11	0.453	0.082	4.91	5	chr1	10000001	11000000
WE-001	31	030221E_407129	30221	030221E	407129	11	0.049	-0.071	0.529	12	chr1	10000001	11000000
WE-001	31	030221E_538431	30221	030221E	538431	11	-0.166	-0.03	-1.804	32	chr1	10000001	11000000
WE-001	31	030221E_628694	30221	030221E	628694	11	-0.152	-0.236	-1.652	15	chr1	10000001	11000000
WE-001	31	030221E_813526	30221	030221E	813526	11	0.133	0.113	1.437	4	chr1	10000001	11000000
WE-001	31	030221E_846373	30221	030221E	846373	11	0.206	0.223	2.231	10	chr1	10000001	11000000
WE-001	31	030221F_1103306	30221	030221F	1103306	11	0.494	0.084	5.351	11	chr1	10000001	11000000
WE-001	31	030221F_1159447	30221	030221F	1159447	11	0.179	0.084	1.936	5	chr1	10000001	11000000
WE-001	31	030221F_1354977	30221	030221F	1354977	11	-0.004	0.093	-0.041	14	chr1	10000001	11000000
WE-001	31	030221F_1743721	30221	030221F	1743721	11	0.13	0.016	1.412	11	chr1	10000001	11000000
WE-001	31	030221F_1934630	30221	030221F	1934630	11	0.388	0.311	4.208	15	chr1	10000001	11000000
WE-001	31	030221F_1941838	30221	030221F	1941838	11	-0.105	0.173	-1.141	8	chr1	10000001	11000000
WE-001	31	030221F_241198	30221	030221F	241198	11	0.686	0.197	7.43	18	chr1	10000001	11000000
WE-001	31	030221E_152187	30221	030221E	152187	12	0.303	0.248	1.83	36	chr1	11000001	12000000
WE-001	31	030221E_1669713	30221	030221E	1669713	12	0.411	0.082	2.483	5	chr1	11000001	12000000
WE-001	31	030221E_407129	30221	030221E	407129	12	0.342	-0.071	2.066	12	chr1	11000001	12000000
WE-001	31	030221E_538431	30221	030221E	538431	12	0.102	-0.03	0.618	32	chr1	11000001	12000000
WE-001	31	030221E_628694	30221	030221E	628694	12	-0.095	-0.236	-0.572	15	chr1	11000001	12000000
WE-001	31	030221E_813526	30221	030221E	813526	12	-0.004	0.113	-0.023	4	chr1	11000001	12000000
WE-001	31	030221E_846373	30221	030221E	846373	12	0.675	0.223	4.076	10	chr1	11000001	12000000
WE-001	31	030221F_1103306	30221	030221F	1103306	12	0.419	0.084	2.533	11	chr1	11000001	12000000
WE-001	31	030221F_1159447	30221	030221F	1159447	12	0.18	0.084	1.086	5	chr1	11000001	12000000
WE-001	31	030221F_1354977	30221	030221F	1354977	12	0.373	0.093	2.251	14	chr1	11000001	12000000
WE-001	31	030221F_1743721	30221	030221F	1743721	12	0.139	0.016	0.837	11	chr1	11000001	12000000
WE-001	31	030221F_1934630	30221	030221F	1934630	12	0.402	0.311	2.43	15	chr1	11000001	12000000
WE-001	31	030221F_1941838	30221	030221F	1941838	12	0.083	0.173	0.502	8	chr1	11000001	12000000
WE-001	31	030221F_241198	30221	030221F	241198	12	0.641	0.197	3.873	18	chr1	11000001	12000000
WE-001	31	030221E_152187	30221	030221E	152187	13	0.041	0.248	0.416	36	chr1	12000001	13000000
WE-001	31	030221E_1669713	30221	030221E	1669713	13	-0.105	0.082	-1.066	5	chr1	12000001	13000000
WE-001	31	030221E_407129	30221	030221E	407129	13	0.216	-0.071	2.196	12	chr1	12000001	13000000
WE-001	31	030221E_538431	30221	030221E	538431	13	-0.455	-0.03	-4.617	32	chr1	12000001	13000000
WE-001	31	030221E_628694	30221	030221E	628694	13	-0.212	-0.236	-2.149	15	chr1	12000001	13000000
WE-001	31	030221E_813526	30221	030221E	813526	13	0.003	0.113	0.033	4	chr1	12000001	13000000
WE-001	31	030221E_846373	30221	030221E	846373	13	-0.334	0.223	-3.387	10	chr1	12000001	13000000
WE-001	31	030221F_1103306	30221	030221F	1103306	13	0.05	0.084	0.504	11	chr1	12000001	13000000
WE-001	31	030221F_1159447	30221	030221F	1159447	13	0.013	0.084	0.13	5	chr1	12000001	13000000
WE-001	31	030221F_1354977	30221	030221F	1354977	13	-0.49	0.093	-4.974	14	chr1	12000001	13000000
WE-001	31	030221F_1743721	30221	030221F	1743721	13	-0.043	0.016	-0.433	11	chr1	12000001	13000000
WE-001	31	030221F_1934630	30221	030221F	1934630	13	0.29	0.311	2.945	15	chr1	12000001	13000000
WE-001	31	030221F_1941838	30221	030221F	1941838	13	-0.526	0.173	-5.341	8	chr1	12000001	13000000
WE-001	31	030221F_241198	30221	030221F	241198	13	0.412	0.197	4.187	18	chr1	12000001	13000000
WE-001	31	030221E_152187	30221	030221E	152187	14	-0.141	0.248	-0.936	36	chr1	13000001	14000000
WE-001	31	030221E_1669713	30221	030221E	1669713	14	0.342	0.082	2.277	5	chr1	13000001	14000000
WE-001	31	030221E_407129	30221	030221E	407129	14	0.264	-0.071	1.761	12	chr1	13000001	14000000
WE-001	31	030221E_538431	30221	030221E	538431	14	0.204	-0.03	1.358	32	chr1	13000001	14000000
WE-001	31	030221E_628694	30221	030221E	628694	14	-0.185	-0.236	-1.231	15	chr1	13000001	14000000
WE-001	31	030221E_813526	30221	030221E	813526	14	-0.115	0.113	-0.763	4	chr1	13000001	14000000
WE-001	31	030221E_846373	30221	030221E	846373	14	-0.027	0.223	-0.183	10	chr1	13000001	14000000
WE-001	31	030221F_1103306	30221	030221F	1103306	14	0.024	0.084	0.161	11	chr1	13000001	14000000
WE-001	31	030221F_1159447	30221	030221F	1159447	14	-0.069	0.084	-0.46	5	chr1	13000001	14000000
WE-001	31	030221F_1354977	30221	030221F	1354977	14	-0.327	0.093	-2.178	14	chr1	13000001	14000000
WE-001	31	030221F_1743721	30221	030221F	1743721	14	-0.002	0.016	-0.012	11	chr1	13000001	14000000
WE-001	31	030221F_1934630	30221	030221F	1934630	14	0.291	0.311	1.936	15	chr1	13000001	14000000
WE-001	31	030221F_1941838	30221	030221F	1941838	14	-0.431	0.173	-2.869	8	chr1	13000001	14000000
WE-001	31	030221F_241198	30221	030221F	241198	14	0.789	0.197	5.256	18	chr1	13000001	14000000
WE-001	31	030221E_152187	30221	030221E	152187	15	-0.03	0.248	-0.273	36	chr1	14000001	15000000
WE-001	31	030221E_1669713	30221	030221E	1669713	15	0.02	0.082	0.185	5	chr1	14000001	15000000
WE-001	31	030221E_407129	30221	030221E	407129	15	-0.141	-0.071	-1.293	12	chr1	14000001	15000000
WE-001	31	030221E_538431	30221	030221E	538431	15	-0.155	-0.03	-1.42	32	chr1	14000001	15000000
WE-001	31	030221E_628694	30221	030221E	628694	15	-0.168	-0.236	-1.541	15	chr1	14000001	15000000
WE-001	31	030221E_813526	30221	030221E	813526	15	-0.324	0.113	-2.972	4	chr1	14000001	15000000
WE-001	31	030221E_846373	30221	030221E	846373	15	0.445	0.223	4.079	10	chr1	14000001	15000000
WE-001	31	030221F_1103306	30221	030221F	1103306	15	-0.186	0.084	-1.702	11	chr1	14000001	15000000
WE-001	31	030221F_1159447	30221	030221F	1159447	15	-0.185	0.084	-1.698	5	chr1	14000001	15000000
WE-001	31	030221F_1354977	30221	030221F	1354977	15	0.213	0.093	1.957	14	chr1	14000001	15000000
WE-001	31	030221F_1743721	30221	030221F	1743721	15	-0.221	0.016	-2.027	11	chr1	14000001	15000000
WE-001	31	030221F_1934630	30221	030221F	1934630	15	0.494	0.311	4.53	15	chr1	14000001	15000000
WE-001	31	030221F_1941838	30221	030221F	1941838	15	0.259	0.173	2.372	8	chr1	14000001	15000000
WE-001	31	030221F_241198	30221	030221F	241198	15	0.55	0.197	5.046	18	chr1	14000001	15000000
WE-001	31	030221E_152187	30221	030221E	152187	16	0.28	0.248	3.803	36	chr1	15000001	16000000
WE-001	31	030221E_1669713	30221	030221E	1669713	16	0.06	0.082	0.81	5	chr1	15000001	16000000
WE-001	31	030221E_407129	30221	030221E	407129	16	-0.091	-0.071	-1.242	12	chr1	15000001	16000000
WE-001	31	030221E_538431	30221	030221E	538431	16	-0.086	-0.03	-1.162	32	chr1	15000001	16000000
WE-001	31	030221E_628694	30221	030221E	628694	16	-0.199	-0.236	-2.707	15	chr1	15000001	16000000
WE-001	31	030221E_813526	30221	030221E	813526	16	0.028	0.113	0.381	4	chr1	15000001	16000000
WE-001	31	030221E_846373	30221	030221E	846373	16	0.039	0.223	0.534	10	chr1	15000001	16000000
WE-001	31	030221F_1103306	30221	030221F	1103306	16	0.12	0.084	1.629	11	chr1	15000001	16000000
WE-001	31	030221F_1159447	30221	030221F	1159447	16	0.356	0.084	4.831	5	chr1	15000001	16000000
WE-001	31	030221F_1354977	30221	030221F	1354977	16	0.288	0.093	3.903	14	chr1	15000001	16000000
WE-001	31	030221F_1743721	30221	030221F	1743721	16	0.207	0.016	2.814	11	chr1	15000001	16000000
WE-001	31	030221F_1934630	30221	030221F	1934630	16	0.394	0.311	5.35	15	chr1	15000001	16000000
WE-001	31	030221F_1941838	30221	030221F	1941838	16	0.365	0.173	4.949	8	chr1	15000001	16000000
WE-001	31	030221F_241198	30221	030221F	241198	16	0.704	0.197	9.553	18	chr1	15000001	16000000
WE-001	31	030221E_152187	30221	030221E	152187	17	0.292	0.248	1.99	36	chr1	16000001	17000000
WE-001	31	030221E_1669713	30221	030221E	1669713	17	-0.001	0.082	-0.009	5	chr1	16000001	17000000
WE-001	31	030221E_407129	30221	030221E	407129	17	0.051	-0.071	0.348	12	chr1	16000001	17000000
WE-001	31	030221E_538431	30221	030221E	538431	17	-0.161	-0.03	-1.097	32	chr1	16000001	17000000
WE-001	31	030221E_628694	30221	030221E	628694	17	-0.003	-0.236	-0.022	15	chr1	16000001	17000000
WE-001	31	030221E_813526	30221	030221E	813526	17	0.181	0.113	1.238	4	chr1	16000001	17000000
WE-001	31	030221E_846373	30221	030221E	846373	17	0.403	0.223	2.752	10	chr1	16000001	17000000
WE-001	31	030221F_1103306	30221	030221F	1103306	17	0.311	0.084	2.12	11	chr1	16000001	17000000
WE-001	31	030221F_1159447	30221	030221F	1159447	17	0.237	0.084	1.62	5	chr1	16000001	17000000
WE-001	31	030221F_1354977	30221	030221F	1354977	17	0.588	0.093	4.017	14	chr1	16000001	17000000
WE-001	31	030221F_1743721	30221	030221F	1743721	17	-0.126	0.016	-0.858	11	chr1	16000001	17000000
WE-001	31	030221F_1934630	30221	030221F	1934630	17	0.415	0.311	2.835	15	chr1	16000001	17000000
WE-001	31	030221F_1941838	30221	030221F	1941838	17	0.203	0.173	1.386	8	chr1	16000001	17000000
WE-001	31	030221F_241198	30221	030221F	241198	17	0.606	0.197	4.136	18	chr1	16000001	17000000
WE-001	31	030221E_152187	30221	030221E	152187	18	0.344	0.248	1.721	36	chr1	17000001	18000000
WE-001	31	030221E_1669713	30221	030221E	1669713	18	-0.321	0.082	-1.609	5	chr1	17000001	18000000
WE-001	31	030221E_407129	30221	030221E	407129	18	-0.114	-0.071	-0.571	12	chr1	17000001	18000000
WE-001	31	030221E_538431	30221	030221E	538431	18	0.187	-0.03	0.937	32	chr1	17000001	18000000
WE-001	31	030221E_628694	30221	030221E	628694	18	-0.147	-0.236	-0.735	15	chr1	17000001	18000000
WE-001	31	030221E_813526	30221	030221E	813526	18	0.049	0.113	0.243	4	chr1	17000001	18000000
WE-001	31	030221E_846373	30221	030221E	846373	18	0.196	0.223	0.983	10	chr1	17000001	18000000
WE-001	31	030221F_1103306	30221	030221F	1103306	18	0.011	0.084	0.056	11	chr1	17000001	18000000
WE-001	31	030221F_1159447	30221	030221F	1159447	18	0.195	0.084	0.976	5	chr1	17000001	18000000
WE-001	31	030221F_1354977	30221	030221F	1354977	18	-0.152	0.093	-0.76	14	chr1	17000001	18000000
WE-001	31	030221F_1743721	30221	030221F	1743721	18	0.093	0.016	0.466	11	chr1	17000001	18000000
WE-001	31	030221F_1934630	30221	030221F	1934630	18	0.11	0.311	0.549	15	chr1	17000001	18000000
WE-001	31	030221F_1941838	30221	030221F	1941838	18	0.145	0.173	0.725	8	chr1	17000001	18000000
WE-001	31	030221F_241198	30221	030221F	241198	18	0.668	0.197	3.345	18	chr1	17000001	18000000
WE-001	31	030221E_152187	30221	030221E	152187	19	0.242	0.248	1.319	36	chr1	18000001	19000000
WE-001	31	030221E_1669713	30221	030221E	1669713	19	-0.366	0.082	-1.993	5	chr1	18000001	19000000
WE-001	31	030221E_407129	30221	030221E	407129	19	0.26	-0.071	1.417	12	chr1	18000001	19000000
WE-001	31	030221E_538431	30221	030221E	538431	19	0.17	-0.03	0.926	32	chr1	18000001	19000000
WE-001	31	030221E_628694	30221	030221E	628694	19	-0.2	-0.236	-1.092	15	chr1	18000001	19000000
WE-001	31	030221E_813526	30221	030221E	813526	19	-0.095	0.113	-0.517	4	chr1	18000001	19000000
WE-001	31	030221E_846373	30221	030221E	846373	19	0.413	0.223	2.249	10	chr1	18000001	19000000
WE-001	31	030221F_1103306	30221	030221F	1103306	19	-0.012	0.084	-0.064	11	chr1	18000001	19000000
WE-001	31	030221F_1159447	30221	030221F	1159447	19	-0.243	0.084	-1.326	5	chr1	18000001	19000000
WE-001	31	030221F_1354977	30221	030221F	1354977	19	0.103	0.093	0.563	14	chr1	18000001	19000000
WE-001	31	030221F_1743721	30221	030221F	1743721	19	-0.25	0.016	-1.36	11	chr1	18000001	19000000
WE-001	31	030221F_1934630	30221	030221F	1934630	19	0.34	0.311	1.853	15	chr1	18000001	19000000
WE-001	31	030221F_1941838	30221	030221F	1941838	19	-0.019	0.173	-0.102	8	chr1	18000001	19000000
WE-001	31	030221F_241198	30221	030221F	241198	19	0.438	0.197	2.386	18	chr1	18000001	19000000
WE-001	31	030221E_152187	30221	030221E	152187	20	0.432	0.248	3.95	36	chr1	19000001	20000000
WE-001	31	030221E_1669713	30221	030221E	1669713	20	0.225	0.082	2.057	5	chr1	19000001	20000000
WE-001	31	030221E_407129	30221	030221E	407129	20	0.065	-0.071	0.591	12	chr1	19000001	20000000
WE-001	31	030221E_538431	30221	030221E	538431	20	0.185	-0.03	1.693	32	chr1	19000001	20000000
WE-001	31	030221E_628694	30221	030221E	628694	20	-0.149	-0.236	-1.357	15	chr1	19000001	20000000
WE-001	31	030221E_813526	30221	030221E	813526	20	0.172	0.113	1.571	4	chr1	19000001	20000000
WE-001	31	030221E_846373	30221	030221E	846373	20	0.566	0.223	5.17	10	chr1	19000001	20000000
WE-001	31	030221F_1103306	30221	030221F	1103306	20	0.07	0.084	0.642	11	chr1	19000001	20000000
WE-001	31	030221F_1159447	30221	030221F	1159447	20	-0.008	0.084	-0.071	5	chr1	19000001	20000000
WE-001	31	030221F_1354977	30221	030221F	1354977	20	0.239	0.093	2.185	14	chr1	19000001	20000000
WE-001	31	030221F_1743721	30221	030221F	1743721	20	0.113	0.016	1.034	11	chr1	19000001	20000000
WE-001	31	030221F_1934630	30221	030221F	1934630	20	0.549	0.311	5.012	15	chr1	19000001	20000000
WE-001	31	030221F_1941838	30221	030221F	1941838	20	0.479	0.173	4.379	8	chr1	19000001	20000000
WE-001	31	030221F_241198	30221	030221F	241198	20	0.796	0.197	7.275	18	chr1	19000001	20000000
WE-001	31	030221E_152187	30221	030221E	152187	21	0.408	0.248	2.655	36	chr1	20000001	21000000
WE-001	31	030221E_1669713	30221	030221E	1669713	21	0.456	0.082	2.969	5	chr1	20000001	21000000
WE-001	31	030221E_407129	30221	030221E	407129	21	0.056	-0.071	0.363	12	chr1	20000001	21000000
WE-001	31	030221E_538431	30221	030221E	538431	21	-0.004	-0.03	-0.023	32	chr1	20000001	21000000
WE-001	31	030221E_628694	30221	030221E	628694	21	-0.098	-0.236	-0.639	15	chr1	20000001	21000000
WE-001	31	030221E_813526	30221	030221E	813526	21	0.059	0.113	0.385	4	chr1	20000001	21000000
WE-001	31	030221E_846373	30221	030221E	846373	21	-0.329	0.223	-2.139	10	chr1	20000001	21000000
WE-001	31	030221F_1103306	30221	030221F	1103306	21	-0.081	0.084	-0.527	11	chr1	20000001	21000000
WE-001	31	030221F_1159447	30221	030221F	1159447	21	0.238	0.084	1.549	5	chr1	20000001	21000000
WE-001	31	030221F_1354977	30221	030221F	1354977	21	-0.134	0.093	-0.871	14	chr1	20000001	21000000
WE-001	31	030221F_1743721	30221	030221F	1743721	21	0.159	0.016	1.035	11	chr1	20000001	21000000
WE-001	31	030221F_1934630	30221	030221F	1934630	21	0.536	0.311	3.488	15	chr1	20000001	21000000
WE-001	31	030221F_1941838	30221	030221F	1941838	21	0.005	0.173	0.03	8	chr1	20000001	21000000
WE-001	31	030221F_241198	30221	030221F	241198	21	0.791	0.197	5.15	18	chr1	20000001	21000000
WE-001	31	030221E_152187	30221	030221E	152187	22	0.19	0.248	1.371	36	chr1	21000001	22000000
WE-001	31	030221E_1669713	30221	030221E	1669713	22	0.065	0.082	0.47	5	chr1	21000001	22000000
WE-001	31	030221E_407129	30221	030221E	407129	22	-0.055	-0.071	-0.4	12	chr1	21000001	22000000
WE-001	31	030221E_538431	30221	030221E	538431	22	-0.096	-0.03	-0.693	32	chr1	21000001	22000000
WE-001	31	030221E_628694	30221	030221E	628694	22	-0.338	-0.236	-2.434	15	chr1	21000001	22000000
WE-001	31	030221E_813526	30221	030221E	813526	22	0.272	0.113	1.959	4	chr1	21000001	22000000
WE-001	31	030221E_846373	30221	030221E	846373	22	0.366	0.223	2.64	10	chr1	21000001	22000000
WE-001	31	030221F_1103306	30221	030221F	1103306	22	0.368	0.084	2.655	11	chr1	21000001	22000000
WE-001	31	030221F_1159447	30221	030221F	1159447	22	0.538	0.084	3.88	5	chr1	21000001	22000000
WE-001	31	030221F_1354977	30221	030221F	1354977	22	-0.106	0.093	-0.765	14	chr1	21000001	22000000
WE-001	31	030221F_1743721	30221	030221F	1743721	22	0.322	0.016	2.322	11	chr1	21000001	22000000
WE-001	31	030221F_1934630	30221	030221F	1934630	22	0.114	0.311	0.822	15	chr1	21000001	22000000
WE-001	31	030221F_1941838	30221	030221F	1941838	22	0.181	0.173	1.308	8	chr1	21000001	22000000
WE-001	31	030221F_241198	30221	030221F	241198	22	0.498	0.197	3.589	18	chr1	21000001	22000000
WE-001	31	030221E_152187	30221	030221E	152187	23	0.442	0.248	2.893	36	chr1	22000001	23000000
WE-001	31	030221E_1669713	30221	030221E	1669713	23	0.163	0.082	1.068	5	chr1	22000001	23000000
WE-001	31	030221E_407129	30221	030221E	407129	23	-0.427	-0.071	-2.795	12	chr1	22000001	23000000
WE-001	31	030221E_538431	30221	030221E	538431	23	0.284	-0.03	1.86	32	chr1	22000001	23000000
WE-001	31	030221E_628694	30221	030221E	628694	23	-0.281	-0.236	-1.836	15	chr1	22000001	23000000
WE-001	31	030221E_813526	30221	030221E	813526	23	0.188	0.113	1.227	4	chr1	22000001	23000000
WE-001	31	030221E_846373	30221	030221E	846373	23	0.184	0.223	1.205	10	chr1	22000001	23000000
WE-001	31	030221F_1103306	30221	030221F	1103306	23	-0.112	0.084	-0.733	11	chr1	22000001	23000000
WE-001	31	030221F_1159447	30221	030221F	1159447	23	-0.042	0.084	-0.272	5	chr1	22000001	23000000
WE-001	31	030221F_1354977	30221	030221F	1354977	23	-0.031	0.093	-0.205	14	chr1	22000001	23000000
WE-001	31	030221F_1743721	30221	030221F	1743721	23	-0.162	0.016	-1.058	11	chr1	22000001	23000000
WE-001	31	030221F_1934630	30221	030221F	1934630	23	0.007	0.311	0.043	15	chr1	22000001	23000000
WE-001	31	030221F_1941838	30221	030221F	1941838	23	0.129	0.173	0.841	8	chr1	22000001	23000000
WE-001	31	030221F_241198	30221	030221F	241198	23	0.633	0.197	4.143	18	chr1	22000001	23000000
WE-001	31	030221E_152187	30221	030221E	152187	24	0.289	0.248	4.735	36	chr1	23000001	24000000
WE-001	31	030221E_1669713	30221	030221E	1669713	24	0.366	0.082	6.014	5	chr1	23000001	24000000
WE-001	31	030221E_407129	30221	030221E	407129	24	0.064	-0.071	1.056	12	chr1	23000001	24000000
WE-001	31	030221E_538431	30221	030221E	538431	24	-0.071	-0.03	-1.16	32	chr1	23000001	24000000
WE-001	31	030221E_628694	30221	030221E	628694	24	-0.139	-0.236	-2.286	15	chr1	23000001	24000000
WE-001	31	030221E_813526	30221	030221E	813526	24	0.351	0.113	5.754	4	chr1	23000001	24000000
WE-001	31	030221E_846373	30221	030221E	846373	24	0.136	0.223	2.23	10	chr1	23000001	24000000
WE-001	31	030221F_1103306	30221	030221F	1103306	24	0.012	0.084	0.192	11	chr1	23000001	24000000
WE-001	31	030221F_1159447	30221	030221F	1159447	24	0.214	0.084	3.52	5	chr1	23000001	24000000
WE-001	31	030221F_1354977	30221	030221F	1354977	24	0.056	0.093	0.92	14	chr1	23000001	24000000
WE-001	31	030221F_1743721	30221	030221F	1743721	24	0.218	0.016	3.58	11	chr1	23000001	24000000
WE-001	31	030221F_1934630	30221	030221F	1934630	24	0.168	0.311	2.757	15	chr1	23000001	24000000
WE-001	31	030221F_1941838	30221	030221F	1941838	24	0.718	0.173	11.78	8	chr1	23000001	24000000
WE-001	31	030221F_241198	30221	030221F	241198	24	0.999	0.197	16.4	18	chr1	23000001	24000000
WE-001	31	030221E_152187	30221	030221E	152187	25	-0.015	0.248	-0.116	36	chr1	24000001	25000000
WE-001	31	030221E_1669713	30221	030221E	1669713	25	0.109	0.082	0.83	5	chr1	24000001	25000000
WE-001	31	030221E_407129	30221	030221E	407129	25	0.144	-0.071	1.099	12	chr1	24000001	25000000
WE-001	31	030221E_538431	30221	030221E	538431	25	-0.097	-0.03	-0.74	32	chr1	24000001	25000000
WE-001	31	030221E_628694	30221	030221E	628694	25	-0.307	-0.236	-2.339	15	chr1	24000001	25000000
WE-001	31	030221E_813526	30221	030221E	813526	25	-0.134	0.113	-1.023	4	chr1	24000001	25000000
WE-001	31	030221E_846373	30221	030221E	846373	25	0.192	0.223	1.464	10	chr1	24000001	25000000
WE-001	31	030221F_1103306	30221	030221F	1103306	25	-0.031	0.084	-0.237	11	chr1	24000001	25000000
WE-001	31	030221F_1159447	30221	030221F	1159447	25	0.127	0.084	0.971	5	chr1	24000001	25000000
WE-001	31	030221F_1354977	30221	030221F	1354977	25	-0.116	0.093	-0.887	14	chr1	24000001	25000000
WE-001	31	030221F_1743721	30221	030221F	1743721	25	-0.037	0.016	-0.279	11	chr1	24000001	25000000
WE-001	31	030221F_1934630	30221	030221F	1934630	25	0.184	0.311	1.399	15	chr1	24000001	25000000
WE-001	31	030221F_1941838	30221	030221F	1941838	25	0.4	0.173	3.051	8	chr1	24000001	25000000
WE-001	31	030221F_241198	30221	030221F	241198	25	0.973	0.197	7.418	18	chr1	24000001	25000000
WE-001	31	030221E_152187	30221	030221E	152187	26	0.163	0.248	1.593	36	chr1	25000001	26000000
WE-001	31	030221E_1669713	30221	030221E	1669713	26	-0.009	0.082	-0.087	5	chr1	25000001	26000000
WE-001	31	030221E_407129	30221	030221E	407129	26	0.015	-0.071	0.144	12	chr1	25000001	26000000
WE-001	31	030221E_538431	30221	030221E	538431	26	0.157	-0.03	1.535	32	chr1	25000001	26000000
WE-001	31	030221E_628694	30221	030221E	628694	26	-0.348	-0.236	-3.408	15	chr1	25000001	26000000
WE-001	31	030221E_813526	30221	030221E	813526	26	0.079	0.113	0.777	4	chr1	25000001	26000000
WE-001	31	030221E_846373	30221	030221E	846373	26	0.263	0.223	2.576	10	chr1	25000001	26000000
WE-001	31	030221F_1103306	30221	030221F	1103306	26	0.201	0.084	1.971	11	chr1	25000001	26000000
WE-001	31	030221F_1159447	30221	030221F	1159447	26	0.143	0.084	1.399	5	chr1	25000001	26000000
WE-001	31	030221F_1354977	30221	030221F	1354977	26	0.156	0.093	1.525	14	chr1	25000001	26000000
WE-001	31	030221F_1743721	30221	030221F	1743721	26	0.101	0.016	0.99	11	chr1	25000001	26000000
WE-001	31	030221F_1934630	30221	030221F	1934630	26	0.176	0.311	1.723	15	chr1	25000001	26000000
WE-001	31	030221F_1941838	30221	030221F	1941838	26	0.715	0.173	7.0	8	chr1	25000001	26000000
WE-001	31	030221F_241198	30221	030221F	241198	26	0.534	0.197	5.229	18	chr1	25000001	26000000
WE-001	31	030221E_152187	30221	030221E	152187	27	0.489	0.248	3.166	36	chr1	26000001	27000000
WE-001	31	030221E_1669713	30221	030221E	1669713	27	0.285	0.082	1.846	5	chr1	26000001	27000000
WE-001	31	030221E_407129	30221	030221E	407129	27	-0.13	-0.071	-0.842	12	chr1	26000001	27000000
WE-001	31	030221E_538431	30221	030221E	538431	27	0.259	-0.03	1.675	32	chr1	26000001	27000000
WE-001	31	030221E_628694	30221	030221E	628694	27	-0.235	-0.236	-1.522	15	chr1	26000001	27000000
WE-001	31	030221E_813526	30221	030221E	813526	27	0.429	0.113	2.776	4	chr1	26000001	27000000
WE-001	31	030221E_846373	30221	030221E	846373	27	0.251	0.223	1.624	10	chr1	26000001	27000000
WE-001	31	030221F_1103306	30221	030221F	1103306	27	0.507	0.084	3.28	11	chr1	26000001	27000000
WE-001	31	030221F_1159447	30221	030221F	1159447	27	0.793	0.084	5.134	5	chr1	26000001	27000000
WE-001	31	030221F_1354977	30221	030221F	1354977	27	0.313	0.093	2.027	14	chr1	26000001	27000000
WE-001	31	030221F_1743721	30221	030221F	1743721	27	0.528	0.631	3.42	11	chr1	26000001	27000000
WE-001	31	030221F_1934630	30221	030221F	1934630	27	0.322	0.311	2.083	15	chr1	26000001	27000000
WE-001	31	030221F_1941838	30221	030221F	1941838	27	0.424	0.173	2.748	8	chr1	26000001	27000000
WE-001	31	030221F_241198	30221	030221F	241198	27	0.635	0.197	4.112	18	chr1	26000001	27000000
WE-001	31	030221E_152187	30221	030221E	152187	28	0.311	0.248	3.446	36	chr1	27000001	28000000
WE-001	31	030221E_1669713	30221	030221E	1669713	28	0.36	0.082	3.991	5	chr1	27000001	28000000
WE-001	31	030221E_407129	30221	030221E	407129	28	-0.204	-0.071	-2.257	12	chr1	27000001	28000000
WE-001	31	030221E_538431	30221	030221E	538431	28	-0.114	-0.03	-1.267	32	chr1	27000001	28000000
WE-001	31	030221E_628694	30221	030221E	628694	28	-0.602	-0.236	-6.679	15	chr1	27000001	28000000
WE-001	31	030221E_813526	30221	030221E	813526	28	0.181	0.113	2.013	4	chr1	27000001	28000000
WE-001	31	030221E_846373	30221	030221E	846373	28	0.575	0.223	6.376	10	chr1	27000001	28000000
WE-001	31	030221F_1103306	30221	030221F	1103306	28	0.742	0.084	8.23	11	chr1	27000001	28000000
WE-001	31	030221F_1159447	30221	030221F	1159447	28	0.567	0.084	6.293	5	chr1	27000001	28000000
WE-001	31	030221F_1354977	30221	030221F	1354977	28	0.165	0.093	1.833	14	chr1	27000001	28000000
WE-001	31	030221F_1743721	30221	030221F	1743721	28	0.685	0.631	7.595	11	chr1	27000001	28000000
WE-001	31	030221F_1934630	30221	030221F	1934630	28	-0.007	0.311	-0.083	15	chr1	27000001	28000000
WE-001	31	030221F_1941838	30221	030221F	1941838	28	0.499	0.173	5.533	8	chr1	27000001	28000000
WE-001	31	030221F_241198	30221	030221F	241198	28	0.369	0.197	4.089	18	chr1	27000001	28000000
WE-001	31	030221E_152187	30221	030221E	152187	29	0.261	0.248	1.633	36	chr1	28000001	29000000
WE-001	31	030221E_1669713	30221	030221E	1669713	29	0.779	0.082	4.872	5	chr1	28000001	29000000
WE-001	31	030221E_407129	30221	030221E	407129	29	-0.009	-0.071	-0.056	12	chr1	28000001	29000000
WE-001	31	030221E_538431	30221	030221E	538431	29	0.366	-0.03	2.288	32	chr1	28000001	29000000
WE-001	31	030221E_628694	30221	030221E	628694	29	-0.276	-0.236	-1.727	15	chr1	28000001	29000000
WE-001	31	030221E_813526	30221	030221E	813526	29	0.31	0.113	1.938	4	chr1	28000001	29000000
WE-001	31	030221E_846373	30221	030221E	846373	29	0.519	0.223	3.247	10	chr1	28000001	29000000
WE-001	31	030221F_1103306	30221	030221F	1103306	29	0.379	0.084	2.371	11	chr1	28000001	29000000
WE-001	31	030221F_1159447	30221	030221F	1159447	29	0.67	0.084	4.189	5	chr1	28000001	29000000
WE-001	31	030221F_1354977	30221	030221F	1354977	29	0.423	0.093	2.642	14	chr1	28000001	29000000
WE-001	31	030221F_1743721	30221	030221F	1743721	29	0.679	0.631	4.246	11	chr1	28000001	29000000
WE-001	31	030221F_1934630	30221	030221F	1934630	29	0.329	0.311	2.057	15	chr1	28000001	29000000
WE-001	31	030221F_1941838	30221	030221F	1941838	29	0.675	0.173	4.219	8	chr1	28000001	29000000
WE-001	31	030221F_241198	30221	030221F	241198	29	0.859	0.197	5.372	18	chr1	28000001	29000000
WE-001	31	030221E_152187	30221	030221E	152187	30	0.467	0.248	3.642	36	chr1	29000001	30000000
WE-001	31	030221E_1669713	30221	030221E	1669713	30	0.013	0.082	0.104	5	chr1	29000001	30000000
WE-001	31	030221E_407129	30221	030221E	407129	30	0.948	-0.071	7.391	12	chr1	29000001	30000000
WE-001	31	030221E_538431	30221	030221E	538431	30	0.48	-0.03	3.74	32	chr1	29000001	30000000
WE-001	31	030221E_628694	30221	030221E	628694	30	-0.292	-0.236	-2.276	15	chr1	29000001	30000000
WE-001	31	030221E_813526	30221	030221E	813526	30	-0.088	0.113	-0.685	4	chr1	29000001	30000000
WE-001	31	030221E_846373	30221	030221E	846373	30	-0.664	0.223	-5.173	10	chr1	29000001	30000000
WE-001	31	030221F_1103306	30221	030221F	1103306	30	0.3	0.084	2.338	11	chr1	29000001	30000000
WE-001	31	030221F_1159447	30221	030221F	1159447	30	-0.013	0.084	-0.098	5	chr1	29000001	30000000
WE-001	31	030221F_1354977	30221	030221F	1354977	30	-0.017	0.093	-0.136	14	chr1	29000001	30000000
WE-001	31	030221F_1743721	30221	030221F	1743721	30	0.046	-0.016	0.357	11	chr1	29000001	30000000
WE-001	31	030221F_1934630	30221	030221F	1934630	30	0.023	0.311	0.178	15	chr1	29000001	30000000
WE-001	31	030221F_1941838	30221	030221F	1941838	30	-0.398	0.173	-3.104	8	chr1	29000001	30000000
WE-001	31	030221F_241198	30221	030221F	241198	30	0.387	0.197	3.018	18	chr1	29000001	30000000
WE-001	31	030221E_152187	30221	030221E	152187	31	0.408	0.248	2.754	36	chr1	30000001	31000000
WE-001	31	030221E_1669713	30221	030221E	1669713	31	-0.217	0.082	-1.461	5	chr1	30000001	31000000
WE-001	31	030221E_407129	30221	030221E	407129	31	0.672	-0.071	4.53	12	chr1	30000001	31000000
WE-001	31	030221E_538431	30221	030221E	538431	31	0.351	-0.03	2.368	32	chr1	30000001	31000000
WE-001	31	030221E_628694	30221	030221E	628694	31	-0.292	-0.236	-1.965	15	chr1	30000001	31000000
WE-001	31	030221E_813526	30221	030221E	813526	31	-0.183	0.113	-1.235	4	chr1	30000001	31000000
WE-001	31	030221E_846373	30221	030221E	846373	31	-0.389	0.223	-2.621	10	chr1	30000001	31000000
WE-001	31	030221F_1103306	30221	030221F	1103306	31	-0.082	0.084	-0.55	11	chr1	30000001	31000000
WE-001	31	030221F_1159447	30221	030221F	1159447	31	-0.087	0.084	-0.585	5	chr1	30000001	31000000
WE-001	31	030221F_1354977	30221	030221F	1354977	31	-0.15	0.093	-1.013	14	chr1	30000001	31000000
WE-001	31	030221F_1743721	30221	030221F	1743721	31	-0.14	-0.016	-0.944	11	chr1	30000001	31000000
WE-001	31	030221F_1934630	30221	030221F	1934630	31	0.02	0.311	0.132	15	chr1	30000001	31000000
WE-001	31	030221F_1941838	30221	030221F	1941838	31	-0.322	0.173	-2.173	8	chr1	30000001	31000000
WE-001	31	030221F_241198	30221	030221F	241198	31	0.153	0.197	1.032	18	chr1	30000001	31000000
WE-001	31	030221E_152187	30221	030221E	152187	32	0.209	0.248	1.521	36	chr1	31000001	32000000
WE-001	31	030221E_1669713	30221	030221E	1669713	32	0.003	0.082	0.022	5	chr1	31000001	32000000
WE-001	31	030221E_407129	30221	030221E	407129	32	-0.015	-0.071	-0.109	12	chr1	31000001	32000000
WE-001	31	030221E_538431	30221	030221E	538431	32	0.111	-0.03	0.806	32	chr1	31000001	32000000
WE-001	31	030221E_628694	30221	030221E	628694	32	-0.311	-0.236	-2.266	15	chr1	31000001	32000000
WE-001	31	030221E_813526	30221	030221E	813526	32	0.213	0.113	1.548	4	chr1	31000001	32000000
WE-001	31	030221E_846373	30221	030221E	846373	32	0.124	0.223	0.901	10	chr1	31000001	32000000
WE-001	31	030221F_1103306	30221	030221F	1103306	32	-0.309	0.084	-2.249	11	chr1	31000001	32000000
WE-001	31	030221F_1159447	30221	030221F	1159447	32	-0.09	0.084	-0.656	5	chr1	31000001	32000000
WE-001	31	030221F_1354977	30221	030221F	1354977	32	0.239	0.093	1.741	14	chr1	31000001	32000000
WE-001	31	030221F_1743721	30221	030221F	1743721	32	0.04	-0.016	0.294	11	chr1	31000001	32000000
WE-001	31	030221F_1934630	30221	030221F	1934630	32	0.091	0.311	0.665	15	chr1	31000001	32000000
WE-001	31	030221F_1941838	30221	030221F	1941838	32	0.417	0.173	3.039	8	chr1	31000001	32000000
WE-001	31	030221F_241198	30221	030221F	241198	32	0.561	0.197	4.086	18	chr1	31000001	32000000
WE-001	31	030221E_152187	30221	030221E	152187	33	0.265	0.248	2.439	36	chr1	32000001	33000000
WE-001	31	030221E_1669713	30221	030221E	1669713	33	0.379	0.082	3.484	5	chr1	32000001	33000000
WE-001	31	030221E_407129	30221	030221E	407129	33	0.095	-0.071	0.877	12	chr1	32000001	33000000
WE-001	31	030221E_538431	30221	030221E	538431	33	0.11	-0.03	1.016	32	chr1	32000001	33000000
WE-001	31	030221E_628694	30221	030221E	628694	33	-0.14	-0.236	-1.29	15	chr1	32000001	33000000
WE-001	31	030221E_813526	30221	030221E	813526	33	0.295	0.113	2.708	4	chr1	32000001	33000000
WE-001	31	030221E_846373	30221	030221E	846373	33	0.754	0.223	6.934	10	chr1	32000001	33000000
WE-001	31	030221F_1103306	30221	030221F	1103306	33	0.296	0.084	2.724	11	chr1	32000001	33000000
WE-001	31	030221F_1159447	30221	030221F	1159447	33	0.381	0.084	3.508	5	chr1	32000001	33000000
WE-001	31	030221F_1354977	30221	030221F	1354977	33	0.465	0.093	4.276	14	chr1	32000001	33000000
WE-001	31	030221F_1743721	30221	030221F	1743721	33	0.232	-0.016	2.133	11	chr1	32000001	33000000
WE-001	31	030221F_1934630	30221	030221F	1934630	33	0.414	0.311	3.809	15	chr1	32000001	33000000
WE-001	31	030221F_1941838	30221	030221F	1941838	33	0.009	0.173	0.084	8	chr1	32000001	33000000
WE-001	31	030221F_241198	30221	030221F	241198	33	0.905	0.197	8.325	18	chr1	32000001	33000000
WE-001	31	030221E_152187	30221	030221E	152187	34	0.322	0.248	3.337	36	chr1	33000001	34000000
WE-001	31	030221E_1669713	30221	030221E	1669713	34	-0.166	0.082	-1.72	5	chr1	33000001	34000000
WE-001	31	030221E_407129	30221	030221E	407129	34	0.096	-0.071	0.993	12	chr1	33000001	34000000
WE-001	31	030221E_538431	30221	030221E	538431	34	0.175	-0.03	1.813	32	chr1	33000001	34000000
WE-001	31	030221E_628694	30221	030221E	628694	34	-0.231	-0.236	-2.389	15	chr1	33000001	34000000
WE-001	31	030221E_813526	30221	030221E	813526	34	0.111	0.113	1.145	4	chr1	33000001	34000000
WE-001	31	030221E_846373	30221	030221E	846373	34	0.2	0.223	2.074	10	chr1	33000001	34000000
WE-001	31	030221F_1103306	30221	030221F	1103306	34	0.025	0.084	0.256	11	chr1	33000001	34000000
WE-001	31	030221F_1159447	30221	030221F	1159447	34	0.179	0.084	1.853	5	chr1	33000001	34000000
WE-001	31	030221F_1354977	30221	030221F	1354977	34	0.283	0.093	2.934	14	chr1	33000001	34000000
WE-001	31	030221F_1743721	30221	030221F	1743721	34	0.118	-0.016	1.219	11	chr1	33000001	34000000
WE-001	31	030221F_1934630	30221	030221F	1934630	34	0.212	0.311	2.194	15	chr1	33000001	34000000
WE-001	31	030221F_1941838	30221	030221F	1941838	34	0.801	0.173	8.299	8	chr1	33000001	34000000
WE-001	31	030221F_241198	30221	030221F	241198	34	0.754	0.197	7.813	18	chr1	33000001	34000000
WE-001	31	030221E_152187	30221	030221E	152187	35	0.517	0.248	4.562	36	chr1	34000001	35000000
WE-001	31	030221E_1669713	30221	030221E	1669713	35	-0.3	0.082	-2.643	5	chr1	34000001	35000000
WE-001	31	030221E_407129	30221	030221E	407129	35	-0.044	-0.071	-0.389	12	chr1	34000001	35000000
WE-001	31	030221E_538431	30221	030221E	538431	35	-0.038	-0.03	-0.337	32	chr1	34000001	35000000
WE-001	31	030221E_628694	30221	030221E	628694	35	-0.189	-0.236	-1.665	15	chr1	34000001	35000000
WE-001	31	030221E_813526	30221	030221E	813526	35	-0.14	0.113	-1.238	4	chr1	34000001	35000000
WE-001	31	030221E_846373	30221	030221E	846373	35	-0.681	0.223	-6.005	10	chr1	34000001	35000000
WE-001	31	030221F_1103306	30221	030221F	1103306	35	-0.111	0.084	-0.98	11	chr1	34000001	35000000
WE-001	31	030221F_1159447	30221	030221F	1159447	35	-0.39	0.084	-3.438	5	chr1	34000001	35000000
WE-001	31	030221F_1354977	30221	030221F	1354977	35	-0.074	0.093	-0.652	14	chr1	34000001	35000000
WE-001	31	030221F_1743721	30221	030221F	1743721	35	-0.334	-0.016	-2.95	11	chr1	34000001	35000000
WE-001	31	030221F_1934630	30221	030221F	1934630	35	0.148	0.311	1.304	15	chr1	34000001	35000000
WE-001	31	030221F_1941838	30221	030221F	1941838	35	-0.22	0.173	-1.939	8	chr1	34000001	35000000
WE-001	31	030221F_241198	30221	030221F	241198	35	0.523	0.197	4.614	18	chr1	34000001	35000000
WE-001	31	030221E_152187	30221	030221E	152187	36	0.404	0.248	2.991	36	chr1	35000001	36000000
WE-001	31	030221E_1669713	30221	030221E	1669713	36	0.404	0.082	2.994	5	chr1	35000001	36000000
WE-001	31	030221E_407129	30221	030221E	407129	36	0.205	-0.071	1.517	12	chr1	35000001	36000000
WE-001	31	030221E_538431	30221	030221E	538431	36	0.311	-0.03	2.306	32	chr1	35000001	36000000
WE-001	31	030221E_628694	30221	030221E	628694	36	-0.143	-0.236	-1.061	15	chr1	35000001	36000000
WE-001	31	030221E_813526	30221	030221E	813526	36	0.34	0.113	2.519	4	chr1	35000001	36000000
WE-001	31	030221E_846373	30221	030221E	846373	36	0.054	0.223	0.402	10	chr1	35000001	36000000
WE-001	31	030221F_1103306	30221	030221F	1103306	36	0.291	0.084	2.159	11	chr1	35000001	36000000
WE-001	31	030221F_1159447	30221	030221F	1159447	36	0.129	0.084	0.959	5	chr1	35000001	36000000
WE-001	31	030221F_1354977	30221	030221F	1354977	36	0.386	0.093	2.861	14	chr1	35000001	36000000
WE-001	31	030221F_1743721	30221	030221F	1743721	36	0.292	-0.016	2.162	11	chr1	35000001	36000000
WE-001	31	030221F_1934630	30221	030221F	1934630	36	0.526	0.311	3.901	15	chr1	35000001	36000000
WE-001	31	030221F_1941838	30221	030221F	1941838	36	0.027	0.173	0.2	8	chr1	35000001	36000000
WE-001	31	030221F_241198	30221	030221F	241198	36	1.16	0.197	8.595	18	chr1	35000001	36000000
WE-001	31	030221E_152187	30221	030221E	152187	37	0.536	0.248	4.637	36	chr1	36000001	37000000
WE-001	31	030221E_1669713	30221	030221E	1669713	37	0.186	0.082	1.611	5	chr1	36000001	37000000
WE-001	31	030221E_407129	30221	030221E	407129	37	0.602	-0.071	5.207	12	chr1	36000001	37000000
WE-001	31	030221E_538431	30221	030221E	538431	37	-0.011	-0.03	-0.098	32	chr1	36000001	37000000
WE-001	31	030221E_628694	30221	030221E	628694	37	-0.24	-0.236	-2.071	15	chr1	36000001	37000000
WE-001	31	030221E_813526	30221	030221E	813526	37	0.004	0.113	0.03	4	chr1	36000001	37000000
WE-001	31	030221E_846373	30221	030221E	846373	37	-0.111	0.223	-0.961	10	chr1	36000001	37000000
WE-001	31	030221F_1103306	30221	030221F	1103306	37	0.65	0.084	5.616	11	chr1	36000001	37000000
WE-001	31	030221F_1159447	30221	030221F	1159447	37	0.525	0.084	4.541	5	chr1	36000001	37000000
WE-001	31	030221F_1354977	30221	030221F	1354977	37	0.411	0.093	3.554	14	chr1	36000001	37000000
WE-001	31	030221F_1743721	30221	030221F	1743721	37	0.563	-0.016	4.865	11	chr1	36000001	37000000
WE-001	31	030221F_1934630	30221	030221F	1934630	37	0.237	0.311	2.048	15	chr1	36000001	37000000
WE-001	31	030221F_1941838	30221	030221F	1941838	37	0.363	0.173	3.141	8	chr1	36000001	37000000
WE-001	31	030221F_241198	30221	030221F	241198	37	0.413	0.197	3.57	18	chr1	36000001	37000000
WE-001	31	030221E_152187	30221	030221E	152187	38	0.576	0.248	8.089	36	chr1	37000001	38000000
WE-001	31	030221E_1669713	30221	030221E	1669713	38	-0.164	0.082	-2.31	5	chr1	37000001	38000000
WE-001	31	030221E_407129	30221	030221E	407129	38	0.645	-0.071	9.062	12	chr1	37000001	38000000
WE-001	31	030221E_538431	30221	030221E	538431	38	-0.009	-0.03	-0.123	32	chr1	37000001	38000000
WE-001	31	030221E_628694	30221	030221E	628694	38	-0.276	-0.236	-3.877	15	chr1	37000001	38000000
WE-001	31	030221E_813526	30221	030221E	813526	38	0.0	0.113	-0.002	4	chr1	37000001	38000000
WE-001	31	030221E_846373	30221	030221E	846373	38	-0.196	0.223	-2.751	10	chr1	37000001	38000000
WE-001	31	030221F_1103306	30221	030221F	1103306	38	0.066	0.084	0.924	11	chr1	37000001	38000000
WE-001	31	030221F_1159447	30221	030221F	1159447	38	-0.192	0.084	-2.698	5	chr1	37000001	38000000
WE-001	31	030221F_1354977	30221	030221F	1354977	38	0.079	0.093	1.103	14	chr1	37000001	38000000
WE-001	31	030221F_1743721	30221	030221F	1743721	38	0.173	-0.016	2.428	11	chr1	37000001	38000000
WE-001	31	030221F_1934630	30221	030221F	1934630	38	0.104	0.311	1.456	15	chr1	37000001	38000000
WE-001	31	030221F_1941838	30221	030221F	1941838	38	-0.073	0.173	-1.032	8	chr1	37000001	38000000
WE-001	31	030221F_241198	30221	030221F	241198	38	0.331	0.197	4.654	18	chr1	37000001	38000000
WE-001	31	030221E_152187	30221	030221E	152187	39	0.145	0.248	1.18	36	chr1	38000001	39000000
WE-001	31	030221E_1669713	30221	030221E	1669713	39	-0.034	0.082	-0.274	5	chr1	38000001	39000000
WE-001	31	030221E_407129	30221	030221E	407129	39	0.578	-0.071	4.696	12	chr1	38000001	39000000
WE-001	31	030221E_538431	30221	030221E	538431	39	0.068	-0.03	0.555	32	chr1	38000001	39000000
WE-001	31	030221E_628694	30221	030221E	628694	39	0.066	-0.236	0.537	15	chr1	38000001	39000000
WE-001	31	030221E_813526	30221	030221E	813526	39	0.057	0.113	0.464	4	chr1	38000001	39000000
WE-001	31	030221E_846373	30221	030221E	846373	39	-0.297	0.223	-2.418	10	chr1	38000001	39000000
WE-001	31	030221F_1103306	30221	030221F	1103306	39	0.182	0.084	1.482	11	chr1	38000001	39000000
WE-001	31	030221F_1159447	30221	030221F	1159447	39	-0.019	0.084	-0.155	5	chr1	38000001	39000000
WE-001	31	030221F_1354977	30221	030221F	1354977	39	0.279	0.093	2.273	14	chr1	38000001	39000000
WE-001	31	030221F_1743721	30221	030221F	1743721	39	0.063	-0.016	0.511	11	chr1	38000001	39000000
WE-001	31	030221F_1934630	30221	030221F	1934630	39	0.345	0.311	2.802	15	chr1	38000001	39000000
WE-001	31	030221F_1941838	30221	030221F	1941838	39	0.268	0.173	2.181	8	chr1	38000001	39000000
WE-001	31	030221F_241198	30221	030221F	241198	39	0.651	0.197	5.296	18	chr1	38000001	39000000
WE-001	31	030221E_152187	30221	030221E	152187	40	0.315	0.248	3.036	36	chr1	39000001	40000000
WE-001	31	030221E_1669713	30221	030221E	1669713	40	1.134	0.082	10.947	5	chr1	39000001	40000000
WE-001	31	030221E_407129	30221	030221E	407129	40	0.575	-0.071	5.548	12	chr1	39000001	40000000
WE-001	31	030221E_538431	30221	030221E	538431	40	0.299	-0.03	2.885	32	chr1	39000001	40000000
WE-001	31	030221E_628694	30221	030221E	628694	40	-0.169	-0.236	-1.631	15	chr1	39000001	40000000
WE-001	31	030221E_813526	30221	030221E	813526	40	0.339	0.113	3.274	4	chr1	39000001	40000000
WE-001	31	030221E_846373	30221	030221E	846373	40	1.081	0.223	10.43	10	chr1	39000001	40000000
WE-001	31	030221F_1103306	30221	030221F	1103306	40	0.361	0.084	3.486	11	chr1	39000001	40000000
WE-001	31	030221F_1159447	30221	030221F	1159447	40	0.451	0.084	4.355	5	chr1	39000001	40000000
WE-001	31	030221F_1354977	30221	030221F	1354977	40	0.525	0.093	5.065	14	chr1	39000001	40000000
WE-001	31	030221F_1743721	30221	030221F	1743721	40	0.269	-0.016	2.6	11	chr1	39000001	40000000
WE-001	31	030221F_1934630	30221	030221F	1934630	40	0.343	0.311	3.314	15	chr1	39000001	40000000
WE-001	31	030221F_1941838	30221	030221F	1941838	40	0.297	0.173	2.866	8	chr1	39000001	40000000
WE-001	31	030221F_241198	30221	030221F	241198	40	0.676	0.197	6.527	18	chr1	39000001	40000000
WE-001	31	030221E_152187	30221	030221E	152187	41	0.662	0.248	4.551	36	chr1	40000001	41000000
WE-001	31	030221E_1669713	30221	030221E	1669713	41	0.481	0.082	3.309	5	chr1	40000001	41000000
WE-001	31	030221E_407129	30221	030221E	407129	41	-0.309	-0.071	-2.124	12	chr1	40000001	41000000
WE-001	31	030221E_538431	30221	030221E	538431	41	0.315	-0.03	2.169	32	chr1	40000001	41000000
WE-001	31	030221E_628694	30221	030221E	628694	41	-0.064	-0.236	-0.44	15	chr1	40000001	41000000
WE-001	31	030221E_813526	30221	030221E	813526	41	0.358	0.113	2.459	4	chr1	40000001	41000000
WE-001	31	030221E_846373	30221	030221E	846373	41	0.336	0.223	2.312	10	chr1	40000001	41000000
WE-001	31	030221F_1103306	30221	030221F	1103306	41	0.239	0.084	1.643	11	chr1	40000001	41000000
WE-001	31	030221F_1159447	30221	030221F	1159447	41	0.597	0.084	4.106	5	chr1	40000001	41000000
WE-001	31	030221F_1354977	30221	030221F	1354977	41	0.339	0.093	2.33	14	chr1	40000001	41000000
WE-001	31	030221F_1743721	30221	030221F	1743721	41	0.456	-0.016	3.138	11	chr1	40000001	41000000
WE-001	31	030221F_1934630	30221	030221F	1934630	41	0.211	0.311	1.452	15	chr1	40000001	41000000
WE-001	31	030221F_1941838	30221	030221F	1941838	41	0.375	0.173	2.582	8	chr1	40000001	41000000
WE-001	31	030221F_241198	30221	030221F	241198	41	0.572	0.197	3.934	18	chr1	40000001	41000000
WE-001	31	030221E_152187	30221	030221E	152187	42	0.524	0.248	5.48	36	chr1	41000001	42000000
WE-001	31	030221E_1669713	30221	030221E	1669713	42	0.036	0.082	0.373	5	chr1	41000001	42000000
WE-001	31	030221E_407129	30221	030221E	407129	42	-0.211	-0.071	-2.201	12	chr1	41000001	42000000
WE-001	31	030221E_538431	30221	030221E	538431	42	-0.225	-0.03	-2.353	32	chr1	41000001	42000000
WE-001	31	030221E_628694	30221	030221E	628694	42	-0.132	-0.236	-1.385	15	chr1	41000001	42000000
WE-001	31	030221E_813526	30221	030221E	813526	42	0.016	0.113	0.166	4	chr1	41000001	42000000
WE-001	31	030221E_846373	30221	030221E	846373	42	-0.177	0.223	-1.849	10	chr1	41000001	42000000
WE-001	31	030221F_1103306	30221	030221F	1103306	42	-0.1	0.084	-1.05	11	chr1	41000001	42000000
WE-001	31	030221F_1159447	30221	030221F	1159447	42	0.064	0.084	0.669	5	chr1	41000001	42000000
WE-001	31	030221F_1354977	30221	030221F	1354977	42	0.186	0.093	1.942	14	chr1	41000001	42000000
WE-001	31	030221F_1743721	30221	030221F	1743721	42	0.133	-0.016	1.392	11	chr1	41000001	42000000
WE-001	31	030221F_1934630	30221	030221F	1934630	42	0.343	0.311	3.587	15	chr1	41000001	42000000
WE-001	31	030221F_1941838	30221	030221F	1941838	42	0.259	0.173	2.705	8	chr1	41000001	42000000
WE-001	31	030221F_241198	30221	030221F	241198	42	0.414	0.197	4.324	18	chr1	41000001	42000000
WE-001	31	030221E_152187	30221	030221E	152187	43	0.401	0.248	4.378	36	chr1	42000001	43000000
WE-001	31	030221E_1669713	30221	030221E	1669713	43	0.104	0.082	1.131	5	chr1	42000001	43000000
WE-001	31	030221E_407129	30221	030221E	407129	43	0.105	-0.071	1.149	12	chr1	42000001	43000000
WE-001	31	030221E_538431	30221	030221E	538431	43	0.221	-0.03	2.418	32	chr1	42000001	43000000
WE-001	31	030221E_628694	30221	030221E	628694	43	-0.253	-0.236	-2.763	15	chr1	42000001	43000000
WE-001	31	030221E_813526	30221	030221E	813526	43	0.129	0.113	1.406	4	chr1	42000001	43000000
WE-001	31	030221E_846373	30221	030221E	846373	43	0.316	0.223	3.453	10	chr1	42000001	43000000
WE-001	31	030221F_1103306	30221	030221F	1103306	43	-0.144	0.084	-1.571	11	chr1	42000001	43000000
WE-001	31	030221F_1159447	30221	030221F	1159447	43	0.231	0.084	2.52	5	chr1	42000001	43000000
WE-001	31	030221F_1354977	30221	030221F	1354977	43	0.232	0.093	2.534	14	chr1	42000001	43000000
WE-001	31	030221F_1743721	30221	030221F	1743721	43	0.129	-0.016	1.405	11	chr1	42000001	43000000
WE-001	31	030221F_1934630	30221	030221F	1934630	43	0.49	0.311	5.345	15	chr1	42000001	43000000
WE-001	31	030221F_1941838	30221	030221F	1941838	43	0.443	0.173	4.84	8	chr1	42000001	43000000
WE-001	31	030221F_241198	30221	030221F	241198	43	1.193	0.197	13.027	18	chr1	42000001	43000000
WE-001	31	030221E_152187	30221	030221E	152187	44	0.469	0.248	3.604	36	chr1	43000001	44000000
WE-001	31	030221E_1669713	30221	030221E	1669713	44	0.301	0.082	2.311	5	chr1	43000001	44000000
WE-001	31	030221E_407129	30221	030221E	407129	44	0.167	-0.071	1.282	12	chr1	43000001	44000000
WE-001	31	030221E_538431	30221	030221E	538431	44	-0.011	-0.03	-0.081	32	chr1	43000001	44000000
WE-001	31	030221E_628694	30221	030221E	628694	44	-0.214	-0.236	-1.644	15	chr1	43000001	44000000
WE-001	31	030221E_813526	30221	030221E	813526	44	0.142	0.113	1.089	4	chr1	43000001	44000000
WE-001	31	030221E_846373	30221	030221E	846373	44	0.32	0.223	2.458	10	chr1	43000001	44000000
WE-001	31	030221F_1103306	30221	030221F	1103306	44	-0.023	0.084	-0.173	11	chr1	43000001	44000000
WE-001	31	030221F_1159447	30221	030221F	1159447	44	0.247	0.084	1.895	5	chr1	43000001	44000000
WE-001	31	030221F_1354977	30221	030221F	1354977	44	0.109	0.093	0.84	14	chr1	43000001	44000000
WE-001	31	030221F_1743721	30221	030221F	1743721	44	-0.171	-0.016	-1.311	11	chr1	43000001	44000000
WE-001	31	030221F_1934630	30221	030221F	1934630	44	0.299	0.311	2.298	15	chr1	43000001	44000000
WE-001	31	030221F_1941838	30221	030221F	1941838	44	0.239	0.173	1.834	8	chr1	43000001	44000000
WE-001	31	030221F_241198	30221	030221F	241198	44	0.307	0.197	2.359	18	chr1	43000001	44000000
WE-001	31	030221E_152187	30221	030221E	152187	45	0.247	0.248	2.321	36	chr1	44000001	45000000
WE-001	31	030221E_1669713	30221	030221E	1669713	45	0.737	0.082	6.91	5	chr1	44000001	45000000
WE-001	31	030221E_407129	30221	030221E	407129	45	-0.204	-0.071	-1.91	12	chr1	44000001	45000000
WE-001	31	030221E_538431	30221	030221E	538431	45	-0.065	-0.03	-0.607	32	chr1	44000001	45000000
WE-001	31	030221E_628694	30221	030221E	628694	45	-0.166	-0.236	-1.557	15	chr1	44000001	45000000
WE-001	31	030221E_813526	30221	030221E	813526	45	0.189	0.113	1.775	4	chr1	44000001	45000000
WE-001	31	030221E_846373	30221	030221E	846373	45	0.328	0.223	3.076	10	chr1	44000001	45000000
WE-001	31	030221F_1103306	30221	030221F	1103306	45	0.133	0.084	1.242	11	chr1	44000001	45000000
WE-001	31	030221F_1159447	30221	030221F	1159447	45	-0.21	0.084	-1.973	5	chr1	44000001	45000000
WE-001	31	030221F_1354977	30221	030221F	1354977	45	0.214	0.093	2.007	14	chr1	44000001	45000000
WE-001	31	030221F_1743721	30221	030221F	1743721	45	0.069	-0.016	0.651	11	chr1	44000001	45000000
WE-001	31	030221F_1934630	30221	030221F	1934630	45	0.495	0.311	4.644	15	chr1	44000001	45000000
WE-001	31	030221F_1941838	30221	030221F	1941838	45	0.189	0.173	1.771	8	chr1	44000001	45000000
WE-001	31	030221F_241198	30221	030221F	241198	45	0.322	0.197	3.022	18	chr1	44000001	45000000
WE-001	31	030221E_152187	30221	030221E	152187	46	0.651	0.248	4.303	36	chr1	45000001	46000000
WE-001	31	030221E_1669713	30221	030221E	1669713	46	0.521	0.082	3.443	5	chr1	45000001	46000000
WE-001	31	030221E_407129	30221	030221E	407129	46	0.328	-0.071	2.166	12	chr1	45000001	46000000
WE-001	31	030221E_538431	30221	030221E	538431	46	0.292	-0.03	1.927	32	chr1	45000001	46000000
WE-001	31	030221E_628694	30221	030221E	628694	46	-0.085	-0.236	-0.564	15	chr1	45000001	46000000
WE-001	31	030221E_813526	30221	030221E	813526	46	0.233	0.113	1.537	4	chr1	45000001	46000000
WE-001	31	030221E_846373	30221	030221E	846373	46	0.322	0.223	2.13	10	chr1	45000001	46000000
WE-001	31	030221F_1103306	30221	030221F	1103306	46	0.264	0.084	1.747	11	chr1	45000001	46000000
WE-001	31	030221F_1159447	30221	030221F	1159447	46	-0.087	0.084	-0.573	5	chr1	45000001	46000000
WE-001	31	030221F_1354977	30221	030221F	1354977	46	0.324	0.093	2.139	14	chr1	45000001	46000000
WE-001	31	030221F_1743721	30221	030221F	1743721	46	-0.017	-0.016	-0.11	11	chr1	45000001	46000000
WE-001	31	030221F_1934630	30221	030221F	1934630	46	0.279	0.311	1.843	15	chr1	45000001	46000000
WE-001	31	030221F_1941838	30221	030221F	1941838	46	0.29	0.173	1.919	8	chr1	45000001	46000000
WE-001	31	030221F_241198	30221	030221F	241198	46	1.092	0.197	7.217	18	chr1	45000001	46000000
WE-001	31	030221E_152187	30221	030221E	152187	47	0.011	0.248	0.102	36	chr1	46000001	47000000
WE-001	31	030221E_1669713	30221	030221E	1669713	47	0.781	0.082	7.528	5	chr1	46000001	47000000
WE-001	31	030221E_407129	30221	030221E	407129	47	0.304	-0.071	2.927	12	chr1	46000001	47000000
WE-001	31	030221E_538431	30221	030221E	538431	47	0.039	-0.03	0.376	32	chr1	46000001	47000000
WE-001	31	030221E_628694	30221	030221E	628694	47	-0.016	-0.236	-0.152	15	chr1	46000001	47000000
WE-001	31	030221E_813526	30221	030221E	813526	47	0.211	0.113	2.029	4	chr1	46000001	47000000
WE-001	31	030221E_846373	30221	030221E	846373	47	0.594	0.223	5.723	10	chr1	46000001	47000000
WE-001	31	030221F_1103306	30221	030221F	1103306	47	0.045	0.084	0.437	11	chr1	46000001	47000000
WE-001	31	030221F_1159447	30221	030221F	1159447	47	-0.019	0.084	-0.185	5	chr1	46000001	47000000
WE-001	31	030221F_1354977	30221	030221F	1354977	47	0.037	0.093	0.353	14	chr1	46000001	47000000
WE-001	31	030221F_1743721	30221	030221F	1743721	47	0.101	-0.016	0.976	11	chr1	46000001	47000000
WE-001	31	030221F_1934630	30221	030221F	1934630	47	-0.047	0.311	-0.45	15	chr1	46000001	47000000
WE-001	31	030221F_1941838	30221	030221F	1941838	47	0.576	0.173	5.554	8	chr1	46000001	47000000
WE-001	31	030221F_241198	30221	030221F	241198	47	0.571	0.197	5.503	18	chr1	46000001	47000000
WE-001	31	030221E_152187	30221	030221E	152187	48	0.349	0.248	3.315	36	chr1	47000001	48000000
WE-001	31	030221E_1669713	30221	030221E	1669713	48	-0.226	0.082	-2.146	5	chr1	47000001	48000000
WE-001	31	030221E_407129	30221	030221E	407129	48	-0.404	-0.071	-3.837	12	chr1	47000001	48000000
WE-001	31	030221E_538431	30221	030221E	538431	48	0.054	-0.03	0.513	32	chr1	47000001	48000000
WE-001	31	030221E_628694	30221	030221E	628694	48	-0.336	-0.236	-3.193	15	chr1	47000001	48000000
WE-001	31	030221E_813526	30221	030221E	813526	48	0.02	0.113	0.193	4	chr1	47000001	48000000
WE-001	31	030221E_846373	30221	030221E	846373	48	0.174	0.223	1.652	10	chr1	47000001	48000000
WE-001	31	030221F_1103306	30221	030221F	1103306	48	0.051	0.084	0.485	11	chr1	47000001	48000000
WE-001	31	030221F_1159447	30221	030221F	1159447	48	-0.351	0.084	-3.335	5	chr1	47000001	48000000
WE-001	31	030221F_1354977	30221	030221F	1354977	48	0.117	0.093	1.108	14	chr1	47000001	48000000
WE-001	31	030221F_1743721	30221	030221F	1743721	48	-0.214	-0.016	-2.032	11	chr1	47000001	48000000
WE-001	31	030221F_1934630	30221	030221F	1934630	48	0.392	0.311	3.725	15	chr1	47000001	48000000
WE-001	31	030221F_1941838	30221	030221F	1941838	48	0.526	0.173	4.999	8	chr1	47000001	48000000
WE-001	31	030221F_241198	30221	030221F	241198	48	0.356	0.197	3.382	18	chr1	47000001	48000000
WE-001	31	030221E_152187	30221	030221E	152187	49	-0.128	0.248	-1.133	36	chr1	48000001	49000000
WE-001	31	030221E_1669713	30221	030221E	1669713	49	0.672	0.082	5.93	5	chr1	48000001	49000000
WE-001	31	030221E_407129	30221	030221E	407129	49	-0.266	-0.071	-2.35	12	chr1	48000001	49000000
WE-001	31	030221E_538431	30221	030221E	538431	49	0.302	-0.03	2.666	32	chr1	48000001	49000000
WE-001	31	030221E_628694	30221	030221E	628694	49	-0.074	-0.236	-0.654	15	chr1	48000001	49000000
WE-001	31	030221E_813526	30221	030221E	813526	49	-0.127	0.113	-1.121	4	chr1	48000001	49000000
WE-001	31	030221E_846373	30221	030221E	846373	49	0.071	0.223	0.624	10	chr1	48000001	49000000
WE-001	31	030221F_1103306	30221	030221F	1103306	49	0.237	0.084	2.088	11	chr1	48000001	49000000
WE-001	31	030221F_1159447	30221	030221F	1159447	49	0.06	0.084	0.533	5	chr1	48000001	49000000
WE-001	31	030221F_1354977	30221	030221F	1354977	49	-0.241	0.093	-2.128	14	chr1	48000001	49000000
WE-001	31	030221F_1743721	30221	030221F	1743721	49	0.051	-0.016	0.446	11	chr1	48000001	49000000
WE-001	31	030221F_1934630	30221	030221F	1934630	49	0.348	0.311	3.069	15	chr1	48000001	49000000
WE-001	31	030221F_1941838	30221	030221F	1941838	49	0.327	0.173	2.881	8	chr1	48000001	49000000
WE-001	31	030221F_241198	30221	030221F	241198	49	0.498	0.197	4.395	18	chr1	48000001	49000000
WE-001	31	030221E_152187	30221	030221E	152187	50	0.227	0.248	2.447	36	chr1	49000001	50000000
WE-001	31	030221E_1669713	30221	030221E	1669713	50	0.067	0.082	0.722	5	chr1	49000001	50000000
WE-001	31	030221E_407129	30221	030221E	407129	50	0.104	-0.071	1.122	12	chr1	49000001	50000000
WE-001	31	030221E_538431	30221	030221E	538431	50	0.209	-0.03	2.251	32	chr1	49000001	50000000
WE-001	31	030221E_628694	30221	030221E	628694	50	-0.236	-0.236	-2.541	15	chr1	49000001	50000000
WE-001	31	030221E_813526	30221	030221E	813526	50	0.07	0.113	0.753	4	chr1	49000001	50000000
WE-001	31	030221E_846373	30221	030221E	846373	50	0.369	0.223	3.97	10	chr1	49000001	50000000
WE-001	31	030221F_1103306	30221	030221F	1103306	50	0.327	0.084	3.514	11	chr1	49000001	50000000
WE-001	31	030221F_1159447	30221	030221F	1159447	50	-0.217	0.084	-2.333	5	chr1	49000001	50000000
WE-001	31	030221F_1354977	30221	030221F	1354977	50	-0.422	0.093	-4.542	14	chr1	49000001	50000000
WE-001	31	030221F_1743721	30221	030221F	1743721	50	-0.047	-0.016	-0.506	11	chr1	49000001	50000000
WE-001	31	030221F_1934630	30221	030221F	1934630	50	0.317	0.311	3.405	15	chr1	49000001	50000000
WE-001	31	030221F_1941838	30221	030221F	1941838	50	-0.385	0.173	-4.14	8	chr1	49000001	50000000
WE-001	31	030221F_241198	30221	030221F	241198	50	0.525	0.197	5.643	18	chr1	49000001	50000000
WE-001	31	030221E_152187	30221	030221E	152187	51	0.117	0.248	1.74	36	chr1	50000001	51000000
WE-001	31	030221E_1669713	30221	030221E	1669713	51	-0.121	0.082	-1.798	5	chr1	50000001	51000000
WE-001	31	030221E_407129	30221	030221E	407129	51	-0.003	-0.071	-0.052	12	chr1	50000001	51000000
WE-001	31	030221E_538431	30221	030221E	538431	51	0.296	-0.03	4.401	32	chr1	50000001	51000000
WE-001	31	030221E_628694	30221	030221E	628694	51	-0.206	-0.236	-3.068	15	chr1	50000001	51000000
WE-001	31	030221E_813526	30221	030221E	813526	51	0.14	0.113	2.087	4	chr1	50000001	51000000
WE-001	31	030221E_846373	30221	030221E	846373	51	-0.093	0.223	-1.384	10	chr1	50000001	51000000
WE-001	31	030221F_1103306	30221	030221F	1103306	51	-0.085	0.084	-1.267	11	chr1	50000001	51000000
WE-001	31	030221F_1159447	30221	030221F	1159447	51	-0.055	0.084	-0.811	5	chr1	50000001	51000000
WE-001	31	030221F_1354977	30221	030221F	1354977	51	0.237	0.093	3.522	14	chr1	50000001	51000000
WE-001	31	030221F_1743721	30221	030221F	1743721	51	-0.079	-0.016	-1.177	11	chr1	50000001	51000000
WE-001	31	030221F_1934630	30221	030221F	1934630	51	0.195	0.311	2.905	15	chr1	50000001	51000000
WE-001	31	030221F_1941838	30221	030221F	1941838	51	-0.057	0.173	-0.846	8	chr1	50000001	51000000
WE-001	31	030221F_241198	30221	030221F	241198	51	1.068	0.197	15.871	18	chr1	50000001	51000000
WE-001	31	030221E_152187	30221	030221E	152187	52	-0.135	0.248	-1.448	36	chr1	51000001	52000000
WE-001	31	030221E_1669713	30221	030221E	1669713	52	0.419	0.082	4.496	5	chr1	51000001	52000000
WE-001	31	030221E_407129	30221	030221E	407129	52	-0.045	-0.071	-0.481	12	chr1	51000001	52000000
WE-001	31	030221E_538431	30221	030221E	538431	52	0.106	-0.03	1.141	32	chr1	51000001	52000000
WE-001	31	030221E_628694	30221	030221E	628694	52	-0.204	-0.236	-2.189	15	chr1	51000001	52000000
WE-001	31	030221E_813526	30221	030221E	813526	52	0.419	0.113	4.497	4	chr1	51000001	52000000
WE-001	31	030221E_846373	30221	030221E	846373	52	0.486	0.223	5.214	10	chr1	51000001	52000000
WE-001	31	030221F_1103306	30221	030221F	1103306	52	0.201	0.084	2.163	11	chr1	51000001	52000000
WE-001	31	030221F_1159447	30221	030221F	1159447	52	0.1	0.084	1.071	5	chr1	51000001	52000000
WE-001	31	030221F_1354977	30221	030221F	1354977	52	0.322	0.093	3.457	14	chr1	51000001	52000000
WE-001	31	030221F_1743721	30221	030221F	1743721	52	0.084	-0.016	0.901	11	chr1	51000001	52000000
WE-001	31	030221F_1934630	30221	030221F	1934630	52	0.717	0.311	7.7	15	chr1	51000001	52000000
WE-001	31	030221F_1941838	30221	030221F	1941838	52	0.151	0.173	1.626	8	chr1	51000001	52000000
WE-001	31	030221F_241198	30221	030221F	241198	52	1.147	0.197	12.323	18	chr1	51000001	52000000
WE-001	31	030221E_152187	30221	030221E	152187	53	-0.056	0.248	-0.385	36	chr1	52000001	53000000
WE-001	31	030221E_1669713	30221	030221E	1669713	53	-0.094	0.082	-0.642	5	chr1	52000001	53000000
WE-001	31	030221E_407129	30221	030221E	407129	53	-0.129	-0.071	-0.883	12	chr1	52000001	53000000
WE-001	31	030221E_538431	30221	030221E	538431	53	0.201	-0.03	1.37	32	chr1	52000001	53000000
WE-001	31	030221E_628694	30221	030221E	628694	53	-0.031	-0.236	-0.213	15	chr1	52000001	53000000
WE-001	31	030221E_813526	30221	030221E	813526	53	0.181	0.113	1.232	4	chr1	52000001	53000000
WE-001	31	030221E_846373	30221	030221E	846373	53	0.758	0.223	5.17	10	chr1	52000001	53000000
WE-001	31	030221F_1103306	30221	030221F	1103306	53	-0.056	0.084	-0.382	11	chr1	52000001	53000000
WE-001	31	030221F_1159447	30221	030221F	1159447	53	0.292	0.084	1.991	5	chr1	52000001	53000000
WE-001	31	030221F_1354977	30221	030221F	1354977	53	0.21	0.093	1.434	14	chr1	52000001	53000000
WE-001	31	030221F_1743721	30221	030221F	1743721	53	0.1	-0.016	0.679	11	chr1	52000001	53000000
WE-001	31	030221F_1934630	30221	030221F	1934630	53	0.395	0.311	2.696	15	chr1	52000001	53000000
WE-001	31	030221F_1941838	30221	030221F	1941838	53	-0.15	0.173	-1.024	8	chr1	52000001	53000000
WE-001	31	030221F_241198	30221	030221F	241198	53	1.366	0.197	9.32	18	chr1	52000001	53000000
WE-001	31	030221E_152187	30221	030221E	152187	54	-0.218	0.248	-1.517	36	chr1	53000001	54000000
WE-001	31	030221E_1669713	30221	030221E	1669713	54	-0.516	0.082	-3.584	5	chr1	53000001	54000000
WE-001	31	030221E_407129	30221	030221E	407129	54	-0.278	-0.071	-1.929	12	chr1	53000001	54000000
WE-001	31	030221E_538431	30221	030221E	538431	54	-0.164	-0.03	-1.139	32	chr1	53000001	54000000
WE-001	31	030221E_628694	30221	030221E	628694	54	-0.134	-0.236	-0.928	15	chr1	53000001	54000000
WE-001	31	030221E_813526	30221	030221E	813526	54	0.031	0.113	0.213	4	chr1	53000001	54000000
WE-001	31	030221E_846373	30221	030221E	846373	54	-0.284	0.223	-1.974	10	chr1	53000001	54000000
WE-001	31	030221F_1103306	30221	030221F	1103306	54	-0.257	0.084	-1.789	11	chr1	53000001	54000000
WE-001	31	030221F_1159447	30221	030221F	1159447	54	-0.264	0.084	-1.838	5	chr1	53000001	54000000
WE-001	31	030221F_1354977	30221	030221F	1354977	54	-0.055	0.093	-0.381	14	chr1	53000001	54000000
WE-001	31	030221F_1743721	30221	030221F	1743721	54	-0.217	-0.016	-1.511	11	chr1	53000001	54000000
WE-001	31	030221F_1934630	30221	030221F	1934630	54	-0.05	0.311	-0.345	15	chr1	53000001	54000000
WE-001	31	030221F_1941838	30221	030221F	1941838	54	0.083	0.173	0.578	8	chr1	53000001	54000000
WE-001	31	030221F_241198	30221	030221F	241198	54	0.483	0.197	3.359	18	chr1	53000001	54000000
WE-001	31	030221E_152187	30221	030221E	152187	55	0.096	0.248	0.74	36	chr1	54000001	55000000
WE-001	31	030221E_1669713	30221	030221E	1669713	55	-0.437	0.082	-3.384	5	chr1	54000001	55000000
WE-001	31	030221E_407129	30221	030221E	407129	55	-0.176	-0.071	-1.364	12	chr1	54000001	55000000
WE-001	31	030221E_538431	30221	030221E	538431	55	-0.081	-0.03	-0.624	32	chr1	54000001	55000000
WE-001	31	030221E_628694	30221	030221E	628694	55	-0.047	-0.236	-0.363	15	chr1	54000001	55000000
WE-001	31	030221E_813526	30221	030221E	813526	55	0.004	0.113	0.033	4	chr1	54000001	55000000
WE-001	31	030221E_846373	30221	030221E	846373	55	0.377	0.223	2.92	10	chr1	54000001	55000000
WE-001	31	030221F_1103306	30221	030221F	1103306	55	-0.085	0.084	-0.654	11	chr1	54000001	55000000
WE-001	31	030221F_1159447	30221	030221F	1159447	55	0.003	0.084	0.026	5	chr1	54000001	55000000
WE-001	31	030221F_1354977	30221	030221F	1354977	55	0.204	0.093	1.581	14	chr1	54000001	55000000
WE-001	31	030221F_1743721	30221	030221F	1743721	55	-0.12	-0.016	-0.93	11	chr1	54000001	55000000
WE-001	31	030221F_1934630	30221	030221F	1934630	55	0.252	0.311	1.951	15	chr1	54000001	55000000
WE-001	31	030221F_1941838	30221	030221F	1941838	55	0.279	0.173	2.16	8	chr1	54000001	55000000
WE-001	31	030221F_241198	30221	030221F	241198	55	0.145	0.197	1.121	18	chr1	54000001	55000000
WE-001	31	030221E_152187	30221	030221E	152187	56	0.257	0.248	2.863	36	chr1	55000001	56000000
WE-001	31	030221E_1669713	30221	030221E	1669713	56	-0.386	0.082	-4.301	5	chr1	55000001	56000000
WE-001	31	030221E_407129	30221	030221E	407129	56	-0.059	-0.071	-0.653	12	chr1	55000001	56000000
WE-001	31	030221E_538431	30221	030221E	538431	56	0.143	-0.03	1.593	32	chr1	55000001	56000000
WE-001	31	030221E_628694	30221	030221E	628694	56	-0.257	-0.236	-2.868	15	chr1	55000001	56000000
WE-001	31	030221E_813526	30221	030221E	813526	56	-0.041	0.113	-0.454	4	chr1	55000001	56000000
WE-001	31	030221E_846373	30221	030221E	846373	56	0.062	0.223	0.694	10	chr1	55000001	56000000
WE-001	31	030221F_1103306	30221	030221F	1103306	56	-0.016	0.084	-0.178	11	chr1	55000001	56000000
WE-001	31	030221F_1159447	30221	030221F	1159447	56	0.092	0.084	1.021	5	chr1	55000001	56000000
WE-001	31	030221F_1354977	30221	030221F	1354977	56	0.207	0.093	2.313	14	chr1	55000001	56000000
WE-001	31	030221F_1743721	30221	030221F	1743721	56	0.13	-0.016	1.448	11	chr1	55000001	56000000
WE-001	31	030221F_1934630	30221	030221F	1934630	56	0.477	0.311	5.319	15	chr1	55000001	56000000
WE-001	31	030221F_1941838	30221	030221F	1941838	56	0.411	0.173	4.583	8	chr1	55000001	56000000
WE-001	31	030221F_241198	30221	030221F	241198	56	0.692	0.197	7.714	18	chr1	55000001	56000000
WE-001	31	030221E_152187	30221	030221E	152187	57	-0.345	0.248	-2.835	36	chr1	56000001	57000000
WE-001	31	030221E_1669713	30221	030221E	1669713	57	0.161	0.082	1.324	5	chr1	56000001	57000000
WE-001	31	030221E_407129	30221	030221E	407129	57	0.043	-0.071	0.352	12	chr1	56000001	57000000
WE-001	31	030221E_538431	30221	030221E	538431	57	-0.041	-0.03	-0.333	32	chr1	56000001	57000000
WE-001	31	030221E_628694	30221	030221E	628694	57	-0.203	-0.236	-1.672	15	chr1	56000001	57000000
WE-001	31	030221E_813526	30221	030221E	813526	57	0.075	0.113	0.618	4	chr1	56000001	57000000
WE-001	31	030221E_846373	30221	030221E	846373	57	0.372	0.223	3.058	10	chr1	56000001	57000000
WE-001	31	030221F_1103306	30221	030221F	1103306	57	0.207	0.084	1.705	11	chr1	56000001	57000000
WE-001	31	030221F_1159447	30221	030221F	1159447	57	-0.183	0.084	-1.502	5	chr1	56000001	57000000
WE-001	31	030221F_1354977	30221	030221F	1354977	57	0.163	0.093	1.34	14	chr1	56000001	57000000
WE-001	31	030221F_1743721	30221	030221F	1743721	57	-0.087	-0.016	-0.719	11	chr1	56000001	57000000
WE-001	31	030221F_1934630	30221	030221F	1934630	57	0.521	0.311	4.282	15	chr1	56000001	57000000
WE-001	31	030221F_1941838	30221	030221F	1941838	57	0.255	0.173	2.097	8	chr1	56000001	57000000
WE-001	31	030221F_241198	30221	030221F	241198	57	0.185	0.197	1.523	18	chr1	56000001	57000000
WE-001	31	030221E_152187	30221	030221E	152187	58	0.047	0.248	0.455	36	chr1	57000001	58000000
WE-001	31	030221E_1669713	30221	030221E	1669713	58	-0.129	0.082	-1.253	5	chr1	57000001	58000000
WE-001	31	030221E_407129	30221	030221E	407129	58	-0.629	-0.071	-6.11	12	chr1	57000001	58000000
WE-001	31	030221E_538431	30221	030221E	538431	58	-0.036	-0.03	-0.353	32	chr1	57000001	58000000
WE-001	31	030221E_628694	30221	030221E	628694	58	-0.231	-0.236	-2.242	15	chr1	57000001	58000000
WE-001	31	030221E_813526	30221	030221E	813526	58	0.091	0.113	0.88	4	chr1	57000001	58000000
WE-001	31	030221E_846373	30221	030221E	846373	58	-0.07	0.223	-0.679	10	chr1	57000001	58000000
WE-001	31	030221F_1103306	30221	030221F	1103306	58	0.129	0.084	1.249	11	chr1	57000001	58000000
WE-001	31	030221F_1159447	30221	030221F	1159447	58	-0.018	0.084	-0.171	5	chr1	57000001	58000000
WE-001	31	030221F_1354977	30221	030221F	1354977	58	-0.433	0.093	-4.201	14	chr1	57000001	58000000
WE-001	31	030221F_1743721	30221	030221F	1743721	58	-0.101	-0.016	-0.984	11	chr1	57000001	58000000
WE-001	31	030221F_1934630	30221	030221F	1934630	58	0.349	0.311	3.387	15	chr1	57000001	58000000
WE-001	31	030221F_1941838	30221	030221F	1941838	58	-0.452	0.173	-4.388	8	chr1	57000001	58000000
WE-001	31	030221F_241198	30221	030221F	241198	58	-1.025	0.197	-9.948	18	chr1	57000001	58000000
WE-001	31	030221E_152187	30221	030221E	152187	59	0.186	0.248	1.585	36	chr1	58000001	59000000
WE-001	31	030221E_1669713	30221	030221E	1669713	59	-0.123	0.082	-1.046	5	chr1	58000001	59000000
WE-001	31	030221E_407129	30221	030221E	407129	59	-0.156	-0.071	-1.329	12	chr1	58000001	59000000
WE-001	31	030221E_538431	30221	030221E	538431	59	-0.142	-0.03	-1.208	32	chr1	58000001	59000000
WE-001	31	030221E_628694	30221	030221E	628694	59	-0.286	-0.236	-2.439	15	chr1	58000001	59000000
WE-001	31	030221E_813526	30221	030221E	813526	59	0.124	0.113	1.055	4	chr1	58000001	59000000
WE-001	31	030221E_846373	30221	030221E	846373	59	0.121	0.223	1.026	10	chr1	58000001	59000000
WE-001	31	030221F_1103306	30221	030221F	1103306	59	0.262	0.084	2.228	11	chr1	58000001	59000000
WE-001	31	030221F_1159447	30221	030221F	1159447	59	0.189	0.084	1.605	5	chr1	58000001	59000000
WE-001	31	030221F_1354977	30221	030221F	1354977	59	0.039	0.093	0.33	14	chr1	58000001	59000000
WE-001	31	030221F_1743721	30221	030221F	1743721	59	0.071	-0.016	0.606	11	chr1	58000001	59000000
WE-001	31	030221F_1934630	30221	030221F	1934630	59	0.472	0.311	4.016	15	chr1	58000001	59000000
WE-001	31	030221F_1941838	30221	030221F	1941838	59	0.202	0.173	1.721	8	chr1	58000001	59000000
WE-001	31	030221F_241198	30221	030221F	241198	59	0.107	0.197	0.915	18	chr1	58000001	59000000
WE-001	31	030221E_152187	30221	030221E	152187	60	0.034	0.248	0.282	36	chr1	59000001	60000000
WE-001	31	030221E_1669713	30221	030221E	1669713	60	-0.079	0.082	-0.649	5	chr1	59000001	60000000
WE-001	31	030221E_407129	30221	030221E	407129	60	-0.239	-0.071	-1.976	12	chr1	59000001	60000000
WE-001	31	030221E_538431	30221	030221E	538431	60	-0.526	-0.03	-4.349	32	chr1	59000001	60000000
WE-001	31	030221E_628694	30221	030221E	628694	60	-0.256	-0.236	-2.115	15	chr1	59000001	60000000
WE-001	31	030221E_813526	30221	030221E	813526	60	0.296	0.113	2.444	4	chr1	59000001	60000000
WE-001	31	030221E_846373	30221	030221E	846373	60	0.159	0.223	1.311	10	chr1	59000001	60000000
WE-001	31	030221F_1103306	30221	030221F	1103306	60	0.378	0.084	3.121	11	chr1	59000001	60000000
WE-001	31	030221F_1159447	30221	030221F	1159447	60	-0.01	0.084	-0.079	5	chr1	59000001	60000000
WE-001	31	030221F_1354977	30221	030221F	1354977	60	-0.179	0.093	-1.483	14	chr1	59000001	60000000
WE-001	31	030221F_1743721	30221	030221F	1743721	60	0.238	-0.016	1.965	11	chr1	59000001	60000000
WE-001	31	030221F_1934630	30221	030221F	1934630	60	0.308	0.311	2.545	15	chr1	59000001	60000000
WE-001	31	030221F_1941838	30221	030221F	1941838	60	-0.07	0.173	-0.577	8	chr1	59000001	60000000
WE-001	31	030221F_241198	30221	030221F	241198	60	-0.039	0.197	-0.321	18	chr1	59000001	60000000
WE-001	31	030221E_152187	30221	030221E	152187	61	-0.121	0.248	-1.166	36	chr1	60000001	61000000
WE-001	31	030221E_1669713	30221	030221E	1669713	61	-0.23	0.082	-2.212	5	chr1	60000001	61000000
WE-001	31	030221E_407129	30221	030221E	407129	61	-0.122	-0.071	-1.169	12	chr1	60000001	61000000
WE-001	31	030221E_538431	30221	030221E	538431	61	-0.347	-0.03	-3.33	32	chr1	60000001	61000000
WE-001	31	030221E_628694	30221	030221E	628694	61	-0.455	-0.236	-4.366	15	chr1	60000001	61000000
WE-001	31	030221E_813526	30221	030221E	813526	61	0.203	0.113	1.945	4	chr1	60000001	61000000
WE-001	31	030221E_846373	30221	030221E	846373	61	0.188	0.223	1.807	10	chr1	60000001	61000000
WE-001	31	030221F_1103306	30221	030221F	1103306	61	-0.142	0.084	-1.364	11	chr1	60000001	61000000
WE-001	31	030221F_1159447	30221	030221F	1159447	61	0.108	0.084	1.041	5	chr1	60000001	61000000
WE-001	31	030221F_1354977	30221	030221F	1354977	61	0.096	0.093	0.924	14	chr1	60000001	61000000
WE-001	31	030221F_1743721	30221	030221F	1743721	61	-0.312	-0.016	-2.997	11	chr1	60000001	61000000
WE-001	31	030221F_1934630	30221	030221F	1934630	61	0.494	0.311	4.743	15	chr1	60000001	61000000
WE-001	31	030221F_1941838	30221	030221F	1941838	61	0.014	0.173	0.131	8	chr1	60000001	61000000
WE-001	31	030221F_241198	30221	030221F	241198	61	0.408	0.197	3.912	18	chr1	60000001	61000000
WE-001	31	030221E_152187	30221	030221E	152187	62	0.107	0.248	0.835	36	chr1	61000001	62000000
WE-001	31	030221E_1669713	30221	030221E	1669713	62	-0.076	0.082	-0.592	5	chr1	61000001	62000000
WE-001	31	030221E_407129	30221	030221E	407129	62	-0.125	-0.071	-0.971	12	chr1	61000001	62000000
WE-001	31	030221E_538431	30221	030221E	538431	62	-0.314	-0.03	-2.445	32	chr1	61000001	62000000
WE-001	31	030221E_628694	30221	030221E	628694	62	-0.267	-0.236	-2.085	15	chr1	61000001	62000000
WE-001	31	030221E_813526	30221	030221E	813526	62	0.038	0.113	0.297	4	chr1	61000001	62000000
WE-001	31	030221E_846373	30221	030221E	846373	62	0.615	0.223	4.791	10	chr1	61000001	62000000
WE-001	31	030221F_1103306	30221	030221F	1103306	62	-0.091	0.084	-0.706	11	chr1	61000001	62000000
WE-001	31	030221F_1159447	30221	030221F	1159447	62	-0.113	0.084	-0.879	5	chr1	61000001	62000000
WE-001	31	030221F_1354977	30221	030221F	1354977	62	0.395	0.093	3.079	14	chr1	61000001	62000000
WE-001	31	030221F_1743721	30221	030221F	1743721	62	-0.158	-0.016	-1.231	11	chr1	61000001	62000000
WE-001	31	030221F_1934630	30221	030221F	1934630	62	0.557	0.311	4.341	15	chr1	61000001	62000000
WE-001	31	030221F_1941838	30221	030221F	1941838	62	0.168	0.173	1.311	8	chr1	61000001	62000000
WE-001	31	030221F_241198	30221	030221F	241198	62	-0.107	0.197	-0.838	18	chr1	61000001	62000000
WE-001	31	030221E_152187	30221	030221E	152187	63	-0.207	-0.331	-4.87	36	chr1	62000001	63000000
WE-001	31	030221E_1669713	30221	030221E	1669713	63	-0.23	0.082	-5.419	5	chr1	62000001	63000000
WE-001	31	030221E_407129	30221	030221E	407129	63	-0.615	-0.071	-14.503	12	chr1	62000001	63000000
WE-001	31	030221E_538431	30221	030221E	538431	63	-1.119	-0.03	-26.363	32	chr1	62000001	63000000
WE-001	31	030221E_628694	30221	030221E	628694	63	-0.08	-0.236	-1.891	15	chr1	62000001	63000000
WE-001	31	030221E_813526	30221	030221E	813526	63	-0.014	0.113	-0.338	4	chr1	62000001	63000000
WE-001	31	030221E_846373	30221	030221E	846373	63	0.497	0.223	11.722	10	chr1	62000001	63000000
WE-001	31	030221F_1103306	30221	030221F	1103306	63	0.089	0.084	2.105	11	chr1	62000001	63000000
WE-001	31	030221F_1159447	30221	030221F	1159447	63	-0.262	0.084	-6.171	5	chr1	62000001	63000000
WE-001	31	030221F_1354977	30221	030221F	1354977	63	0.258	0.093	6.076	14	chr1	62000001	63000000
WE-001	31	030221F_1743721	30221	030221F	1743721	63	-0.208	-0.016	-4.894	11	chr1	62000001	63000000
WE-001	31	030221F_1934630	30221	030221F	1934630	63	0.332	0.311	7.814	15	chr1	62000001	63000000
WE-001	31	030221F_1941838	30221	030221F	1941838	63	0.032	0.173	0.757	8	chr1	62000001	63000000
WE-001	31	030221F_241198	30221	030221F	241198	63	0.148	0.197	3.49	18	chr1	62000001	63000000
WE-001	31	030221E_152187	30221	030221E	152187	64	-0.127	-0.331	-1.665	36	chr1	63000001	64000000
WE-001	31	030221E_1669713	30221	030221E	1669713	64	0.298	0.082	3.9	5	chr1	63000001	64000000
WE-001	31	030221E_407129	30221	030221E	407129	64	-0.442	-0.071	-5.777	12	chr1	63000001	64000000
WE-001	31	030221E_538431	30221	030221E	538431	64	-0.389	-0.03	-5.093	32	chr1	63000001	64000000
WE-001	31	030221E_628694	30221	030221E	628694	64	-0.114	-0.236	-1.491	15	chr1	63000001	64000000
WE-001	31	030221E_813526	30221	030221E	813526	64	0.076	0.113	0.997	4	chr1	63000001	64000000
WE-001	31	030221E_846373	30221	030221E	846373	64	0.5	0.223	6.542	10	chr1	63000001	64000000
WE-001	31	030221F_1103306	30221	030221F	1103306	64	-0.247	0.084	-3.234	11	chr1	63000001	64000000
WE-001	31	030221F_1159447	30221	030221F	1159447	64	0.074	0.084	0.962	5	chr1	63000001	64000000
WE-001	31	030221F_1354977	30221	030221F	1354977	64	-0.05	0.093	-0.65	14	chr1	63000001	64000000
WE-001	31	030221F_1743721	30221	030221F	1743721	64	0.016	-0.016	0.203	11	chr1	63000001	64000000
WE-001	31	030221F_1934630	30221	030221F	1934630	64	0.424	0.311	5.54	15	chr1	63000001	64000000
WE-001	31	030221F_1941838	30221	030221F	1941838	64	0.135	0.173	1.771	8	chr1	63000001	64000000
WE-001	31	030221F_241198	30221	030221F	241198	64	0.042	0.197	0.548	18	chr1	63000001	64000000
WE-001	31	030221E_152187	30221	030221E	152187	65	-0.335	-0.331	-2.637	36	chr1	64000001	65000000
WE-001	31	030221E_1669713	30221	030221E	1669713	65	0.684	0.082	5.381	5	chr1	64000001	65000000
WE-001	31	030221E_407129	30221	030221E	407129	65	-0.103	-0.071	-0.809	12	chr1	64000001	65000000
WE-001	31	030221E_538431	30221	030221E	538431	65	0.104	-0.03	0.818	32	chr1	64000001	65000000
WE-001	31	030221E_628694	30221	030221E	628694	65	-0.014	-0.236	-0.111	15	chr1	64000001	65000000
WE-001	31	030221E_813526	30221	030221E	813526	65	0.173	0.113	1.361	4	chr1	64000001	65000000
WE-001	31	030221E_846373	30221	030221E	846373	65	0.364	0.223	2.861	10	chr1	64000001	65000000
WE-001	31	030221F_1103306	30221	030221F	1103306	65	0.104	0.084	0.821	11	chr1	64000001	65000000
WE-001	31	030221F_1159447	30221	030221F	1159447	65	0.038	0.084	0.296	5	chr1	64000001	65000000
WE-001	31	030221F_1354977	30221	030221F	1354977	65	0.149	0.093	1.171	14	chr1	64000001	65000000
WE-001	31	030221F_1743721	30221	030221F	1743721	65	0.039	-0.016	0.307	11	chr1	64000001	65000000
WE-001	31	030221F_1934630	30221	030221F	1934630	65	0.494	0.311	3.889	15	chr1	64000001	65000000
WE-001	31	030221F_1941838	30221	030221F	1941838	65	0.46	0.173	3.623	8	chr1	64000001	65000000
WE-001	31	030221F_241198	30221	030221F	241198	65	0.496	0.197	3.902	18	chr1	64000001	65000000
WE-001	31	030221E_152187	30221	030221E	152187	66	-0.565	-0.331	-5.303	36	chr1	65000001	66000000
WE-001	31	030221E_1669713	30221	030221E	1669713	66	-0.207	0.082	-1.945	5	chr1	65000001	66000000
WE-001	31	030221E_407129	30221	030221E	407129	66	-0.255	-0.071	-2.396	12	chr1	65000001	66000000
WE-001	31	030221E_538431	30221	030221E	538431	66	-0.237	-0.03	-2.229	32	chr1	65000001	66000000
WE-001	31	030221E_628694	30221	030221E	628694	66	-0.174	-0.236	-1.635	15	chr1	65000001	66000000
WE-001	31	030221E_813526	30221	030221E	813526	66	0.003	0.113	0.024	4	chr1	65000001	66000000
WE-001	31	030221E_846373	30221	030221E	846373	66	0.183	0.223	1.715	10	chr1	65000001	66000000
WE-001	31	030221F_1103306	30221	030221F	1103306	66	0.106	0.084	0.996	11	chr1	65000001	66000000
WE-001	31	030221F_1159447	30221	030221F	1159447	66	0.207	0.084	1.948	5	chr1	65000001	66000000
WE-001	31	030221F_1354977	30221	030221F	1354977	66	-0.199	0.093	-1.869	14	chr1	65000001	66000000
WE-001	31	030221F_1743721	30221	030221F	1743721	66	-0.014	-0.016	-0.132	11	chr1	65000001	66000000
WE-001	31	030221F_1934630	30221	030221F	1934630	66	0.166	0.311	1.563	15	chr1	65000001	66000000
WE-001	31	030221F_1941838	30221	030221F	1941838	66	0.441	0.173	4.139	8	chr1	65000001	66000000
WE-001	31	030221F_241198	30221	030221F	241198	66	0.265	0.197	2.488	18	chr1	65000001	66000000
WE-001	31	030221E_152187	30221	030221E	152187	67	0.322	-0.331	2.974	36	chr1	66000001	67000000
WE-001	31	030221E_1669713	30221	030221E	1669713	67	-0.105	0.082	-0.973	5	chr1	66000001	67000000
WE-001	31	030221E_407129	30221	030221E	407129	67	0.142	-0.071	1.309	12	chr1	66000001	67000000
WE-001	31	030221E_538431	30221	030221E	538431	67	-0.026	-0.03	-0.24	32	chr1	66000001	67000000
WE-001	31	030221E_628694	30221	030221E	628694	67	-0.093	-0.236	-0.862	15	chr1	66000001	67000000
WE-001	31	030221E_813526	30221	030221E	813526	67	0.377	0.113	3.477	4	chr1	66000001	67000000
WE-001	31	030221E_846373	30221	030221E	846373	67	0.584	0.223	5.394	10	chr1	66000001	67000000
WE-001	31	030221F_1103306	30221	030221F	1103306	67	0.023	0.084	0.217	11	chr1	66000001	67000000
WE-001	31	030221F_1159447	30221	030221F	1159447	67	0.072	0.084	0.668	5	chr1	66000001	67000000
WE-001	31	030221F_1354977	30221	030221F	1354977	67	-0.394	-0.59	-3.641	14	chr1	66000001	67000000
WE-001	31	030221F_1743721	30221	030221F	1743721	67	-0.011	-0.016	-0.105	11	chr1	66000001	67000000
WE-001	31	030221F_1934630	30221	030221F	1934630	67	0.512	0.311	4.73	15	chr1	66000001	67000000
WE-001	31	030221F_1941838	30221	030221F	1941838	67	0.388	0.173	3.578	8	chr1	66000001	67000000
WE-001	31	030221F_241198	30221	030221F	241198	67	0.803	0.197	7.416	18	chr1	66000001	67000000
WE-001	31	030221E_152187	30221	030221E	152187	68	-0.463	-0.331	-5.269	36	chr1	67000001	68000000
WE-001	31	030221E_1669713	30221	030221E	1669713	68	0.314	0.082	3.575	5	chr1	67000001	68000000
WE-001	31	030221E_407129	30221	030221E	407129	68	-0.253	-0.071	-2.882	12	chr1	67000001	68000000
WE-001	31	030221E_538431	30221	030221E	538431	68	-0.185	-0.03	-2.101	32	chr1	67000001	68000000
WE-001	31	030221E_628694	30221	030221E	628694	68	-0.277	-0.236	-3.15	15	chr1	67000001	68000000
WE-001	31	030221E_813526	30221	030221E	813526	68	0.131	0.113	1.486	4	chr1	67000001	68000000
WE-001	31	030221E_846373	30221	030221E	846373	68	0.506	0.223	5.755	10	chr1	67000001	68000000
WE-001	31	030221F_1103306	30221	030221F	1103306	68	-0.068	0.084	-0.772	11	chr1	67000001	68000000
WE-001	31	030221F_1159447	30221	030221F	1159447	68	-0.136	0.084	-1.549	5	chr1	67000001	68000000
WE-001	31	030221F_1354977	30221	030221F	1354977	68	-0.518	-0.59	-5.886	14	chr1	67000001	68000000
WE-001	31	030221F_1743721	30221	030221F	1743721	68	-0.208	-0.016	-2.369	11	chr1	67000001	68000000
WE-001	31	030221F_1934630	30221	030221F	1934630	68	0.422	0.311	4.798	15	chr1	67000001	68000000
WE-001	31	030221F_1941838	30221	030221F	1941838	68	0.144	0.173	1.643	8	chr1	67000001	68000000
WE-001	31	030221F_241198	30221	030221F	241198	68	0.577	0.197	6.565	18	chr1	67000001	68000000
WE-001	31	030221E_152187	30221	030221E	152187	69	-0.483	-0.331	-4.194	36	chr1	68000001	69000000
WE-001	31	030221E_1669713	30221	030221E	1669713	69	0.047	0.082	0.409	5	chr1	68000001	69000000
WE-001	31	030221E_407129	30221	030221E	407129	69	-0.784	-0.071	-6.811	12	chr1	68000001	69000000
WE-001	31	030221E_538431	30221	030221E	538431	69	-0.464	-0.03	-4.03	32	chr1	68000001	69000000
WE-001	31	030221E_628694	30221	030221E	628694	69	-0.324	-0.236	-2.815	15	chr1	68000001	69000000
WE-001	31	030221E_813526	30221	030221E	813526	69	0.019	0.113	0.169	4	chr1	68000001	69000000
WE-001	31	030221E_846373	30221	030221E	846373	69	-0.496	0.223	-4.306	10	chr1	68000001	69000000
WE-001	31	030221F_1103306	30221	030221F	1103306	69	0.193	0.084	1.679	11	chr1	68000001	69000000
WE-001	31	030221F_1159447	30221	030221F	1159447	69	-0.215	0.084	-1.871	5	chr1	68000001	69000000
WE-001	31	030221F_1354977	30221	030221F	1354977	69	-0.406	-0.59	-3.532	14	chr1	68000001	69000000
WE-001	31	030221F_1743721	30221	030221F	1743721	69	0.035	-0.016	0.306	11	chr1	68000001	69000000
WE-001	31	030221F_1934630	30221	030221F	1934630	69	0.335	0.311	2.911	15	chr1	68000001	69000000
WE-001	31	030221F_1941838	30221	030221F	1941838	69	0.216	0.173	1.88	8	chr1	68000001	69000000
WE-001	31	030221F_241198	30221	030221F	241198	69	-0.122	0.197	-1.063	18	chr1	68000001	69000000
WE-001	31	030221E_152187	30221	030221E	152187	70	0.036	-0.331	0.493	36	chr1	69000001	70000000
WE-001	31	030221E_1669713	30221	030221E	1669713	70	-0.25	0.082	-3.422	5	chr1	69000001	70000000
WE-001	31	030221E_407129	30221	030221E	407129	70	-0.421	-0.071	-5.778	12	chr1	69000001	70000000
WE-001	31	030221E_538431	30221	030221E	538431	70	-0.098	-0.03	-1.344	32	chr1	69000001	70000000
WE-001	31	030221E_628694	30221	030221E	628694	70	-0.402	-0.236	-5.508	15	chr1	69000001	70000000
WE-001	31	030221E_813526	30221	030221E	813526	70	0.223	0.113	3.058	4	chr1	69000001	70000000
WE-001	31	030221E_846373	30221	030221E	846373	70	-0.176	0.223	-2.416	10	chr1	69000001	70000000
WE-001	31	030221F_1103306	30221	030221F	1103306	70	0.182	0.084	2.497	11	chr1	69000001	70000000
WE-001	31	030221F_1159447	30221	030221F	1159447	70	0.175	0.084	2.399	5	chr1	69000001	70000000
WE-001	31	030221F_1354977	30221	030221F	1354977	70	-0.688	-0.59	-9.438	14	chr1	69000001	70000000
WE-001	31	030221F_1743721	30221	030221F	1743721	70	-0.022	-0.016	-0.301	11	chr1	69000001	70000000
WE-001	31	030221F_1934630	30221	030221F	1934630	70	0.162	0.311	2.222	15	chr1	69000001	70000000
WE-001	31	030221F_1941838	30221	030221F	1941838	70	0.13	0.173	1.776	8	chr1	69000001	70000000
WE-001	31	030221F_241198	30221	030221F	241198	70	0.118	0.197	1.62	18	chr1	69000001	70000000
WE-001	31	030221E_152187	30221	030221E	152187	71	-0.485	-0.331	-5.491	36	chr1	70000001	71000000
WE-001	31	030221E_1669713	30221	030221E	1669713	71	-0.091	0.082	-1.028	5	chr1	70000001	71000000
WE-001	31	030221E_407129	30221	030221E	407129	71	-0.106	-0.071	-1.206	12	chr1	70000001	71000000
WE-001	31	030221E_538431	30221	030221E	538431	71	-0.148	-0.03	-1.68	32	chr1	70000001	71000000
WE-001	31	030221E_628694	30221	030221E	628694	71	-0.21	-0.236	-2.376	15	chr1	70000001	71000000
WE-001	31	030221E_813526	30221	030221E	813526	71	0.005	0.113	0.052	4	chr1	70000001	71000000
WE-001	31	030221E_846373	30221	030221E	846373	71	0.521	0.223	5.9	10	chr1	70000001	71000000
WE-001	31	030221F_1103306	30221	030221F	1103306	71	-0.103	0.084	-1.169	11	chr1	70000001	71000000
WE-001	31	030221F_1159447	30221	030221F	1159447	71	-0.03	0.084	-0.342	5	chr1	70000001	71000000
WE-001	31	030221F_1354977	30221	030221F	1354977	71	-0.943	-0.59	-10.677	14	chr1	70000001	71000000
WE-001	31	030221F_1743721	30221	030221F	1743721	71	-0.077	-0.016	-0.867	11	chr1	70000001	71000000
WE-001	31	030221F_1934630	30221	030221F	1934630	71	0.536	0.311	6.068	15	chr1	70000001	71000000
WE-001	31	030221F_1941838	30221	030221F	1941838	71	0.353	0.173	3.995	8	chr1	70000001	71000000
WE-001	31	030221F_241198	30221	030221F	241198	71	0.174	0.197	1.977	18	chr1	70000001	71000000
WE-001	31	030221E_152187	30221	030221E	152187	72	-0.535	-0.331	-3.929	36	chr1	71000001	72000000
WE-001	31	030221E_1669713	30221	030221E	1669713	72	0.165	0.082	1.211	5	chr1	71000001	72000000
WE-001	31	030221E_407129	30221	030221E	407129	72	-0.306	-0.071	-2.248	12	chr1	71000001	72000000
WE-001	31	030221E_538431	30221	030221E	538431	72	-0.256	-0.03	-1.879	32	chr1	71000001	72000000
WE-001	31	030221E_628694	30221	030221E	628694	72	-0.182	-0.236	-1.336	15	chr1	71000001	72000000
WE-001	31	030221E_813526	30221	030221E	813526	72	0.054	0.113	0.396	4	chr1	71000001	72000000
WE-001	31	030221E_846373	30221	030221E	846373	72	0.217	0.223	1.593	10	chr1	71000001	72000000
WE-001	31	030221F_1103306	30221	030221F	1103306	72	0.25	0.084	1.836	11	chr1	71000001	72000000
WE-001	31	030221F_1159447	30221	030221F	1159447	72	0.018	0.084	0.13	5	chr1	71000001	72000000
WE-001	31	030221F_1354977	30221	030221F	1354977	72	0.067	0.028	0.492	14	chr1	71000001	72000000
WE-001	31	030221F_1743721	30221	030221F	1743721	72	0.124	-0.016	0.907	11	chr1	71000001	72000000
WE-001	31	030221F_1934630	30221	030221F	1934630	72	0.251	0.311	1.84	15	chr1	71000001	72000000
WE-001	31	030221F_1941838	30221	030221F	1941838	72	0.397	0.173	2.914	8	chr1	71000001	72000000
WE-001	31	030221F_241198	30221	030221F	241198	72	0.018	0.197	0.133	18	chr1	71000001	72000000
WE-001	31	030221E_152187	30221	030221E	152187	73	-0.452	-0.331	-4.645	36	chr1	72000001	73000000
WE-001	31	030221E_1669713	30221	030221E	1669713	73	0.008	0.082	0.083	5	chr1	72000001	73000000
WE-001	31	030221E_407129	30221	030221E	407129	73	-0.241	-0.071	-2.476	12	chr1	72000001	73000000
WE-001	31	030221E_538431	30221	030221E	538431	73	-0.035	-0.03	-0.36	32	chr1	72000001	73000000
WE-001	31	030221E_628694	30221	030221E	628694	73	-0.225	-0.236	-2.313	15	chr1	72000001	73000000
WE-001	31	030221E_813526	30221	030221E	813526	73	0.079	0.113	0.812	4	chr1	72000001	73000000
WE-001	31	030221E_846373	30221	030221E	846373	73	-0.165	0.223	-1.693	10	chr1	72000001	73000000
WE-001	31	030221F_1103306	30221	030221F	1103306	73	-0.243	0.084	-2.496	11	chr1	72000001	73000000
WE-001	31	030221F_1159447	30221	030221F	1159447	73	-0.507	0.084	-5.219	5	chr1	72000001	73000000
WE-001	31	030221F_1354977	30221	030221F	1354977	73	-0.293	0.028	-3.017	14	chr1	72000001	73000000
WE-001	31	030221F_1743721	30221	030221F	1743721	73	-0.231	-0.016	-2.378	11	chr1	72000001	73000000
WE-001	31	030221F_1934630	30221	030221F	1934630	73	-0.148	0.311	-1.518	15	chr1	72000001	73000000
WE-001	31	030221F_1941838	30221	030221F	1941838	73	-0.262	0.173	-2.69	8	chr1	72000001	73000000
WE-001	31	030221F_241198	30221	030221F	241198	73	-0.087	0.197	-0.89	18	chr1	72000001	73000000
WE-001	31	030221E_152187	30221	030221E	152187	74	-0.292	-0.331	-2.358	36	chr1	73000001	74000000
WE-001	31	030221E_1669713	30221	030221E	1669713	74	0.156	0.082	1.258	5	chr1	73000001	74000000
WE-001	31	030221E_407129	30221	030221E	407129	74	-0.29	-0.071	-2.336	12	chr1	73000001	74000000
WE-001	31	030221E_538431	30221	030221E	538431	74	-0.213	-0.03	-1.715	32	chr1	73000001	74000000
WE-001	31	030221E_628694	30221	030221E	628694	74	-0.427	-0.236	-3.439	15	chr1	73000001	74000000
WE-001	31	030221E_813526	30221	030221E	813526	74	-0.02	0.113	-0.158	4	chr1	73000001	74000000
WE-001	31	030221E_846373	30221	030221E	846373	74	0.12	0.223	0.969	10	chr1	73000001	74000000
WE-001	31	030221F_1103306	30221	030221F	1103306	74	0.037	0.084	0.298	11	chr1	73000001	74000000
WE-001	31	030221F_1159447	30221	030221F	1159447	74	-0.005	0.084	-0.037	5	chr1	73000001	74000000
WE-001	31	030221F_1354977	30221	030221F	1354977	74	-0.126	0.028	-1.014	14	chr1	73000001	74000000
WE-001	31	030221F_1743721	30221	030221F	1743721	74	0.072	-0.016	0.578	11	chr1	73000001	74000000
WE-001	31	030221F_1934630	30221	030221F	1934630	74	0.183	0.311	1.479	15	chr1	73000001	74000000
WE-001	31	030221F_1941838	30221	030221F	1941838	74	-0.06	0.173	-0.488	8	chr1	73000001	74000000
WE-001	31	030221F_241198	30221	030221F	241198	74	-0.112	0.197	-0.907	18	chr1	73000001	74000000
WE-001	31	030221E_152187	30221	030221E	152187	75	0.132	-0.331	1.397	36	chr1	74000001	75000000
WE-001	31	030221E_1669713	30221	030221E	1669713	75	-0.293	0.082	-3.092	5	chr1	74000001	75000000
WE-001	31	030221E_407129	30221	030221E	407129	75	-0.052	-0.071	-0.551	12	chr1	74000001	75000000
WE-001	31	030221E_538431	30221	030221E	538431	75	-0.275	-0.03	-2.897	32	chr1	74000001	75000000
WE-001	31	030221E_628694	30221	030221E	628694	75	-0.121	-0.236	-1.276	15	chr1	74000001	75000000
WE-001	31	030221E_813526	30221	030221E	813526	75	0.075	0.113	0.796	4	chr1	74000001	75000000
WE-001	31	030221E_846373	30221	030221E	846373	75	0.064	0.223	0.68	10	chr1	74000001	75000000
WE-001	31	030221F_1103306	30221	030221F	1103306	75	0.348	0.084	3.672	11	chr1	74000001	75000000
WE-001	31	030221F_1159447	30221	030221F	1159447	75	0.04	0.084	0.419	5	chr1	74000001	75000000
WE-001	31	030221F_1354977	30221	030221F	1354977	75	0.123	0.028	1.294	14	chr1	74000001	75000000
WE-001	31	030221F_1743721	30221	030221F	1743721	75	0.221	-0.016	2.333	11	chr1	74000001	75000000
WE-001	31	030221F_1934630	30221	030221F	1934630	75	0.265	0.311	2.796	15	chr1	74000001	75000000
WE-001	31	030221F_1941838	30221	030221F	1941838	75	-0.381	0.173	-4.017	8	chr1	74000001	75000000
WE-001	31	030221F_241198	30221	030221F	241198	75	0.819	0.197	8.647	18	chr1	74000001	75000000
WE-001	31	030221E_152187	30221	030221E	152187	76	-0.02	-0.331	-0.189	36	chr1	75000001	76000000
WE-001	31	030221E_1669713	30221	030221E	1669713	76	0.144	0.082	1.391	5	chr1	75000001	76000000
WE-001	31	030221E_407129	30221	030221E	407129	76	-0.278	-0.071	-2.683	12	chr1	75000001	76000000
WE-001	31	030221E_538431	30221	030221E	538431	76	-0.232	-0.03	-2.241	32	chr1	75000001	76000000
WE-001	31	030221E_628694	30221	030221E	628694	76	-0.143	-0.236	-1.379	15	chr1	75000001	76000000
WE-001	31	030221E_813526	30221	030221E	813526	76	0.099	0.113	0.958	4	chr1	75000001	76000000
WE-001	31	030221E_846373	30221	030221E	846373	76	0.02	0.223	0.198	10	chr1	75000001	76000000
WE-001	31	030221F_1103306	30221	030221F	1103306	76	0.06	0.084	0.583	11	chr1	75000001	76000000
WE-001	31	030221F_1159447	30221	030221F	1159447	76	-0.098	0.084	-0.945	5	chr1	75000001	76000000
WE-001	31	030221F_1354977	30221	030221F	1354977	76	-0.121	0.028	-1.171	14	chr1	75000001	76000000
WE-001	31	030221F_1743721	30221	030221F	1743721	76	-0.008	-0.016	-0.076	11	chr1	75000001	76000000
WE-001	31	030221F_1934630	30221	030221F	1934630	76	0.421	0.311	4.062	15	chr1	75000001	76000000
WE-001	31	030221F_1941838	30221	030221F	1941838	76	0.176	0.173	1.698	8	chr1	75000001	76000000
WE-001	31	030221F_241198	30221	030221F	241198	76	0.132	0.197	1.273	18	chr1	75000001	76000000
WE-001	31	030221E_152187	30221	030221E	152187	77	-0.409	-0.331	-4.979	36	chr1	76000001	77000000
WE-001	31	030221E_1669713	30221	030221E	1669713	77	-0.131	0.082	-1.593	5	chr1	76000001	77000000
WE-001	31	030221E_407129	30221	030221E	407129	77	-1.054	-0.071	-12.824	12	chr1	76000001	77000000
WE-001	31	030221E_538431	30221	030221E	538431	77	-0.168	-0.03	-2.044	32	chr1	76000001	77000000
WE-001	31	030221E_628694	30221	030221E	628694	77	-0.155	-0.236	-1.883	15	chr1	76000001	77000000
WE-001	31	030221E_813526	30221	030221E	813526	77	-0.103	0.113	-1.256	4	chr1	76000001	77000000
WE-001	31	030221E_846373	30221	030221E	846373	77	-0.18	0.223	-2.195	10	chr1	76000001	77000000
WE-001	31	030221F_1103306	30221	030221F	1103306	77	-0.083	0.084	-1.015	11	chr1	76000001	77000000
WE-001	31	030221F_1159447	30221	030221F	1159447	77	-0.373	0.084	-4.54	5	chr1	76000001	77000000
WE-001	31	030221F_1354977	30221	030221F	1354977	77	-0.009	0.028	-0.108	14	chr1	76000001	77000000
WE-001	31	030221F_1743721	30221	030221F	1743721	77	-0.107	-0.016	-1.299	11	chr1	76000001	77000000
WE-001	31	030221F_1934630	30221	030221F	1934630	77	0.528	0.311	6.424	15	chr1	76000001	77000000
WE-001	31	030221F_1941838	30221	030221F	1941838	77	-0.262	0.173	-3.187	8	chr1	76000001	77000000
WE-001	31	030221F_241198	30221	030221F	241198	77	-0.452	0.197	-5.505	18	chr1	76000001	77000000
WE-001	31	030221E_152187	30221	030221E	152187	78	-0.395	-0.331	-3.538	36	chr1	77000001	78000000
WE-001	31	030221E_1669713	30221	030221E	1669713	78	-0.136	0.082	-1.22	5	chr1	77000001	78000000
WE-001	31	030221E_407129	30221	030221E	407129	78	-0.213	-0.071	-1.909	12	chr1	77000001	78000000
WE-001	31	030221E_538431	30221	030221E	538431	78	-0.237	-0.03	-2.129	32	chr1	77000001	78000000
WE-001	31	030221E_628694	30221	030221E	628694	78	-0.129	-0.236	-1.156	15	chr1	77000001	78000000
WE-001	31	030221E_813526	30221	030221E	813526	78	0.043	0.113	0.385	4	chr1	77000001	78000000
WE-001	31	030221E_846373	30221	030221E	846373	78	0.024	0.223	0.218	10	chr1	77000001	78000000
WE-001	31	030221F_1103306	30221	030221F	1103306	78	0.029	0.084	0.261	11	chr1	77000001	78000000
WE-001	31	030221F_1159447	30221	030221F	1159447	78	-0.168	0.084	-1.505	5	chr1	77000001	78000000
WE-001	31	030221F_1354977	30221	030221F	1354977	78	0.074	0.028	0.664	14	chr1	77000001	78000000
WE-001	31	030221F_1743721	30221	030221F	1743721	78	-0.306	-0.016	-2.741	11	chr1	77000001	78000000
WE-001	31	030221F_1934630	30221	030221F	1934630	78	0.487	0.311	4.363	15	chr1	77000001	78000000
WE-001	31	030221F_1941838	30221	030221F	1941838	78	0.712	0.173	6.383	8	chr1	77000001	78000000
WE-001	31	030221F_241198	30221	030221F	241198	78	-0.172	0.197	-1.543	18	chr1	77000001	78000000
WE-001	31	030221E_152187	30221	030221E	152187	79	-0.476	-0.331	-4.91	36	chr1	78000001	79000000
WE-001	31	030221E_1669713	30221	030221E	1669713	79	-0.646	0.082	-6.655	5	chr1	78000001	79000000
WE-001	31	030221E_407129	30221	030221E	407129	79	-0.294	-0.071	-3.03	12	chr1	78000001	79000000
WE-001	31	030221E_538431	30221	030221E	538431	79	-0.59	-0.03	-6.078	32	chr1	78000001	79000000
WE-001	31	030221E_628694	30221	030221E	628694	79	-0.272	-0.236	-2.805	15	chr1	78000001	79000000
WE-001	31	030221E_813526	30221	030221E	813526	79	0.228	0.113	2.346	4	chr1	78000001	79000000
WE-001	31	030221E_846373	30221	030221E	846373	79	0.256	0.223	2.636	10	chr1	78000001	79000000
WE-001	31	030221F_1103306	30221	030221F	1103306	79	-0.227	0.084	-2.339	11	chr1	78000001	79000000
WE-001	31	030221F_1159447	30221	030221F	1159447	79	-0.252	0.084	-2.594	5	chr1	78000001	79000000
WE-001	31	030221F_1354977	30221	030221F	1354977	79	-0.059	0.028	-0.603	14	chr1	78000001	79000000
WE-001	31	030221F_1743721	30221	030221F	1743721	79	-0.227	-0.016	-2.34	11	chr1	78000001	79000000
WE-001	31	030221F_1934630	30221	030221F	1934630	79	0.239	0.311	2.461	15	chr1	78000001	79000000
WE-001	31	030221F_1941838	30221	030221F	1941838	79	-0.022	0.173	-0.222	8	chr1	78000001	79000000
WE-001	31	030221F_241198	30221	030221F	241198	79	-0.317	0.197	-3.271	18	chr1	78000001	79000000
WE-001	31	030221E_152187	30221	030221E	152187	80	0.027	-0.331	0.331	36	chr1	79000001	80000000
WE-001	31	030221E_1669713	30221	030221E	1669713	80	0.015	0.082	0.187	5	chr1	79000001	80000000
WE-001	31	030221E_407129	30221	030221E	407129	80	-0.408	-0.071	-5.043	12	chr1	79000001	80000000
WE-001	31	030221E_538431	30221	030221E	538431	80	-0.448	-0.03	-5.53	32	chr1	79000001	80000000
WE-001	31	030221E_628694	30221	030221E	628694	80	-0.289	-0.236	-3.574	15	chr1	79000001	80000000
WE-001	31	030221E_813526	30221	030221E	813526	80	0.228	0.113	2.816	4	chr1	79000001	80000000
WE-001	31	030221E_846373	30221	030221E	846373	80	0.227	0.223	2.801	10	chr1	79000001	80000000
WE-001	31	030221F_1103306	30221	030221F	1103306	80	0.473	0.084	5.84	11	chr1	79000001	80000000
WE-001	31	030221F_1159447	30221	030221F	1159447	80	0.2	0.084	2.472	5	chr1	79000001	80000000
WE-001	31	030221F_1354977	30221	030221F	1354977	80	0.073	0.028	0.901	14	chr1	79000001	80000000
WE-001	31	030221F_1743721	30221	030221F	1743721	80	0.247	-0.016	3.051	11	chr1	79000001	80000000
WE-001	31	030221F_1934630	30221	030221F	1934630	80	0.602	0.311	7.437	15	chr1	79000001	80000000
WE-001	31	030221F_1941838	30221	030221F	1941838	80	-0.12	0.173	-1.484	8	chr1	79000001	80000000
WE-001	31	030221F_241198	30221	030221F	241198	80	0.115	0.197	1.423	18	chr1	79000001	80000000
WE-001	31	030221E_152187	30221	030221E	152187	81	-0.694	-0.331	-6.587	36	chr1	80000001	81000000
WE-001	31	030221E_1669713	30221	030221E	1669713	81	0.243	0.082	2.306	5	chr1	80000001	81000000
WE-001	31	030221E_407129	30221	030221E	407129	81	-0.829	-0.071	-7.871	12	chr1	80000001	81000000
WE-001	31	030221E_538431	30221	030221E	538431	81	-0.302	-0.03	-2.869	32	chr1	80000001	81000000
WE-001	31	030221E_628694	30221	030221E	628694	81	-0.254	-0.236	-2.409	15	chr1	80000001	81000000
WE-001	31	030221E_813526	30221	030221E	813526	81	0.263	0.113	2.5	4	chr1	80000001	81000000
WE-001	31	030221E_846373	30221	030221E	846373	81	0.367	0.223	3.479	10	chr1	80000001	81000000
WE-001	31	030221F_1103306	30221	030221F	1103306	81	0.249	0.084	2.363	11	chr1	80000001	81000000
WE-001	31	030221F_1159447	30221	030221F	1159447	81	-0.048	0.084	-0.452	5	chr1	80000001	81000000
WE-001	31	030221F_1354977	30221	030221F	1354977	81	-0.427	0.028	-4.057	14	chr1	80000001	81000000
WE-001	31	030221F_1743721	30221	030221F	1743721	81	0.018	-0.016	0.173	11	chr1	80000001	81000000
WE-001	31	030221F_1934630	30221	030221F	1934630	81	0.125	0.311	1.185	15	chr1	80000001	81000000
WE-001	31	030221F_1941838	30221	030221F	1941838	81	0.097	0.173	0.922	8	chr1	80000001	81000000
WE-001	31	030221F_241198	30221	030221F	241198	81	0.32	0.197	3.039	18	chr1	80000001	81000000
WE-001	31	030221E_152187	30221	030221E	152187	82	-0.6	-0.331	-4.447	36	chr1	81000001	82000000
WE-001	31	030221E_1669713	30221	030221E	1669713	82	0.189	0.082	1.401	5	chr1	81000001	82000000
WE-001	31	030221E_407129	30221	030221E	407129	82	-0.581	-0.071	-4.305	12	chr1	81000001	82000000
WE-001	31	030221E_538431	30221	030221E	538431	82	-0.634	-0.03	-4.701	32	chr1	81000001	82000000
WE-001	31	030221E_628694	30221	030221E	628694	82	-0.116	-0.236	-0.861	15	chr1	81000001	82000000
WE-001	31	030221E_813526	30221	030221E	813526	82	0.183	0.113	1.358	4	chr1	81000001	82000000
WE-001	31	030221E_846373	30221	030221E	846373	82	0.216	0.223	1.598	10	chr1	81000001	82000000
WE-001	31	030221F_1103306	30221	030221F	1103306	82	0.109	0.084	0.807	11	chr1	81000001	82000000
WE-001	31	030221F_1159447	30221	030221F	1159447	82	-0.441	0.084	-3.265	5	chr1	81000001	82000000
WE-001	31	030221F_1354977	30221	030221F	1354977	82	0.005	0.028	0.04	14	chr1	81000001	82000000
WE-001	31	030221F_1743721	30221	030221F	1743721	82	0.111	-0.016	0.823	11	chr1	81000001	82000000
WE-001	31	030221F_1934630	30221	030221F	1934630	82	0.387	0.311	2.87	15	chr1	81000001	82000000
WE-001	31	030221F_1941838	30221	030221F	1941838	82	-0.439	0.173	-3.253	8	chr1	81000001	82000000
WE-001	31	030221F_241198	30221	030221F	241198	82	0.79	0.197	5.856	18	chr1	81000001	82000000
WE-001	31	030221E_152187	30221	030221E	152187	83	-0.27	-0.331	-2.751	36	chr1	82000001	83000000
WE-001	31	030221E_1669713	30221	030221E	1669713	83	0.35	0.082	3.571	5	chr1	82000001	83000000
WE-001	31	030221E_407129	30221	030221E	407129	83	-0.686	-0.071	-7.003	12	chr1	82000001	83000000
WE-001	31	030221E_538431	30221	030221E	538431	83	-0.318	-0.03	-3.248	32	chr1	82000001	83000000
WE-001	31	030221E_628694	30221	030221E	628694	83	0.105	-0.236	1.071	15	chr1	82000001	83000000
WE-001	31	030221E_813526	30221	030221E	813526	83	0.044	0.113	0.445	4	chr1	82000001	83000000
WE-001	31	030221E_846373	30221	030221E	846373	83	0.411	0.223	4.199	10	chr1	82000001	83000000
WE-001	31	030221F_1103306	30221	030221F	1103306	83	0.257	0.084	2.62	11	chr1	82000001	83000000
WE-001	31	030221F_1159447	30221	030221F	1159447	83	0.12	0.084	1.224	5	chr1	82000001	83000000
WE-001	31	030221F_1354977	30221	030221F	1354977	83	0.079	0.028	0.811	14	chr1	82000001	83000000
WE-001	31	030221F_1743721	30221	030221F	1743721	83	0.047	-0.016	0.479	11	chr1	82000001	83000000
WE-001	31	030221F_1934630	30221	030221F	1934630	83	0.026	0.311	0.264	15	chr1	82000001	83000000
WE-001	31	030221F_1941838	30221	030221F	1941838	83	0.102	0.173	1.037	8	chr1	82000001	83000000
WE-001	31	030221F_241198	30221	030221F	241198	83	-0.677	0.197	-6.91	18	chr1	82000001	83000000
WE-001	31	030221E_152187	30221	030221E	152187	84	-0.849	-0.331	-8.677	36	chr1	83000001	84000000
WE-001	31	030221E_1669713	30221	030221E	1669713	84	0.035	0.082	0.361	5	chr1	83000001	84000000
WE-001	31	030221E_407129	30221	030221E	407129	84	-0.657	-0.071	-6.711	12	chr1	83000001	84000000
WE-001	31	030221E_538431	30221	030221E	538431	84	-1.28	-1.036	-13.074	32	chr1	83000001	84000000
WE-001	31	030221E_628694	30221	030221E	628694	84	-0.262	-0.236	-2.682	15	chr1	83000001	84000000
WE-001	31	030221E_813526	30221	030221E	813526	84	0.094	0.113	0.959	4	chr1	83000001	84000000
WE-001	31	030221E_846373	30221	030221E	846373	84	0.241	0.223	2.462	10	chr1	83000001	84000000
WE-001	31	030221F_1103306	30221	030221F	1103306	84	0.364	0.084	3.718	11	chr1	83000001	84000000
WE-001	31	030221F_1159447	30221	030221F	1159447	84	-0.467	0.084	-4.772	5	chr1	83000001	84000000
WE-001	31	030221F_1354977	30221	030221F	1354977	84	-0.447	0.028	-4.57	14	chr1	83000001	84000000
WE-001	31	030221F_1743721	30221	030221F	1743721	84	0.025	-0.016	0.252	11	chr1	83000001	84000000
WE-001	31	030221F_1934630	30221	030221F	1934630	84	-0.016	0.311	-0.162	15	chr1	83000001	84000000
WE-001	31	030221F_1941838	30221	030221F	1941838	84	-0.059	0.173	-0.601	8	chr1	83000001	84000000
WE-001	31	030221F_241198	30221	030221F	241198	84	-0.468	0.197	-4.778	18	chr1	83000001	84000000
WE-001	31	030221E_152187	30221	030221E	152187	85	-0.355	-0.331	-3.923	36	chr1	84000001	85000000
WE-001	31	030221E_1669713	30221	030221E	1669713	85	-0.084	0.082	-0.925	5	chr1	84000001	85000000
WE-001	31	030221E_407129	30221	030221E	407129	85	-0.652	-0.071	-7.207	12	chr1	84000001	85000000
WE-001	31	030221E_538431	30221	030221E	538431	85	-0.934	-1.036	-10.324	32	chr1	84000001	85000000
WE-001	31	030221E_628694	30221	030221E	628694	85	-0.043	-0.236	-0.48	15	chr1	84000001	85000000
WE-001	31	030221E_813526	30221	030221E	813526	85	0.053	0.113	0.587	4	chr1	84000001	85000000
WE-001	31	030221E_846373	30221	030221E	846373	85	-0.401	0.223	-4.437	10	chr1	84000001	85000000
WE-001	31	030221F_1103306	30221	030221F	1103306	85	-0.167	0.084	-1.844	11	chr1	84000001	85000000
WE-001	31	030221F_1159447	30221	030221F	1159447	85	-0.094	0.084	-1.039	5	chr1	84000001	85000000
WE-001	31	030221F_1354977	30221	030221F	1354977	85	-0.218	0.028	-2.416	14	chr1	84000001	85000000
WE-001	31	030221F_1743721	30221	030221F	1743721	85	-0.279	-0.016	-3.085	11	chr1	84000001	85000000
WE-001	31	030221F_1934630	30221	030221F	1934630	85	0.315	0.311	3.479	15	chr1	84000001	85000000
WE-001	31	030221F_1941838	30221	030221F	1941838	85	0.212	0.173	2.347	8	chr1	84000001	85000000
WE-001	31	030221F_241198	30221	030221F	241198	85	-0.015	0.197	-0.161	18	chr1	84000001	85000000
WE-001	31	030221E_152187	30221	030221E	152187	86	-0.438	-0.331	-3.424	36	chr1	85000001	86000000
WE-001	31	030221E_1669713	30221	030221E	1669713	86	0.432	0.082	3.381	5	chr1	85000001	86000000
WE-001	31	030221E_407129	30221	030221E	407129	86	-0.392	-0.071	-3.069	12	chr1	85000001	86000000
WE-001	31	030221E_538431	30221	030221E	538431	86	-1.21	-1.036	-9.458	32	chr1	85000001	86000000
WE-001	31	030221E_628694	30221	030221E	628694	86	-0.164	-0.236	-1.281	15	chr1	85000001	86000000
WE-001	31	030221E_813526	30221	030221E	813526	86	-0.017	0.113	-0.137	4	chr1	85000001	86000000
WE-001	31	030221E_846373	30221	030221E	846373	86	0.522	0.223	4.084	10	chr1	85000001	86000000
WE-001	31	030221F_1103306	30221	030221F	1103306	86	0.167	0.084	1.305	11	chr1	85000001	86000000
WE-001	31	030221F_1159447	30221	030221F	1159447	86	-0.162	0.084	-1.264	5	chr1	85000001	86000000
WE-001	31	030221F_1354977	30221	030221F	1354977	86	0.083	0.028	0.645	14	chr1	85000001	86000000
WE-001	31	030221F_1743721	30221	030221F	1743721	86	0.048	-0.016	0.374	11	chr1	85000001	86000000
WE-001	31	030221F_1934630	30221	030221F	1934630	86	0.264	0.311	2.066	15	chr1	85000001	86000000
WE-001	31	030221F_1941838	30221	030221F	1941838	86	0.472	0.173	3.69	8	chr1	85000001	86000000
WE-001	31	030221F_241198	30221	030221F	241198	86	0.674	0.197	5.267	18	chr1	85000001	86000000
WE-001	31	030221E_152187	30221	030221E	152187	87	0.192	0.244	2.072	36	chr1	86000001	87000000
WE-001	31	030221E_1669713	30221	030221E	1669713	87	0.243	0.082	2.622	5	chr1	86000001	87000000
WE-001	31	030221E_407129	30221	030221E	407129	87	-0.547	-0.071	-5.892	12	chr1	86000001	87000000
WE-001	31	030221E_538431	30221	030221E	538431	87	-0.723	-1.036	-7.789	32	chr1	86000001	87000000
WE-001	31	030221E_628694	30221	030221E	628694	87	-0.174	-0.236	-1.878	15	chr1	86000001	87000000
WE-001	31	030221E_813526	30221	030221E	813526	87	0.287	0.113	3.089	4	chr1	86000001	87000000
WE-001	31	030221E_846373	30221	030221E	846373	87	0.417	0.223	4.493	10	chr1	86000001	87000000
WE-001	31	030221F_1103306	30221	030221F	1103306	87	0.159	0.084	1.713	11	chr1	86000001	87000000
WE-001	31	030221F_1159447	30221	030221F	1159447	87	0.266	0.084	2.865	5	chr1	86000001	87000000
WE-001	31	030221F_1354977	30221	030221F	1354977	87	0.472	0.028	5.082	14	chr1	86000001	87000000
WE-001	31	030221F_1743721	30221	030221F	1743721	87	0.064	-0.016	0.684	11	chr1	86000001	87000000
WE-001	31	030221F_1934630	30221	030221F	1934630	87	0.142	0.311	1.529	15	chr1	86000001	87000000
WE-001	31	030221F_1941838	30221	030221F	1941838	87	0.939	0.173	10.116	8	chr1	86000001	87000000
WE-001	31	030221F_241198	30221	030221F	241198	87	0.745	0.197	8.023	18	chr1	86000001	87000000
WE-001	31	030221E_152187	30221	030221E	152187	88	0.12	0.244	0.67	36	chr1	87000001	88000000
WE-001	31	030221E_1669713	30221	030221E	1669713	88	0.337	0.082	1.88	5	chr1	87000001	88000000
WE-001	31	030221E_407129	30221	030221E	407129	88	-0.105	-0.071	-0.584	12	chr1	87000001	88000000
WE-001	31	030221E_538431	30221	030221E	538431	88	-0.536	0.036	-2.991	32	chr1	87000001	88000000
WE-001	31	030221E_628694	30221	030221E	628694	88	-0.185	-0.236	-1.035	15	chr1	87000001	88000000
WE-001	31	030221E_813526	30221	030221E	813526	88	0.042	0.113	0.235	4	chr1	87000001	88000000
WE-001	31	030221E_846373	30221	030221E	846373	88	0.367	0.223	2.046	10	chr1	87000001	88000000
WE-001	31	030221F_1103306	30221	030221F	1103306	88	0.393	0.084	2.194	11	chr1	87000001	88000000
WE-001	31	030221F_1159447	30221	030221F	1159447	88	-0.128	0.084	-0.713	5	chr1	87000001	88000000
WE-001	31	030221F_1354977	30221	030221F	1354977	88	0.343	0.028	1.915	14	chr1	87000001	88000000
WE-001	31	030221F_1743721	30221	030221F	1743721	88	0.039	-0.016	0.215	11	chr1	87000001	88000000
WE-001	31	030221F_1934630	30221	030221F	1934630	88	0.292	0.311	1.632	15	chr1	87000001	88000000
WE-001	31	030221F_1941838	30221	030221F	1941838	88	0.618	0.173	3.451	8	chr1	87000001	88000000
WE-001	31	030221F_241198	30221	030221F	241198	88	0.814	0.197	4.541	18	chr1	87000001	88000000
WE-001	31	030221E_152187	30221	030221E	152187	89	-0.175	0.244	-2.086	36	chr1	88000001	89000000
WE-001	31	030221E_1669713	30221	030221E	1669713	89	0.465	0.082	5.555	5	chr1	88000001	89000000
WE-001	31	030221E_407129	30221	030221E	407129	89	0.26	-0.071	3.11	12	chr1	88000001	89000000
WE-001	31	030221E_538431	30221	030221E	538431	89	-0.262	0.036	-3.128	32	chr1	88000001	89000000
WE-001	31	030221E_628694	30221	030221E	628694	89	-0.139	-0.236	-1.666	15	chr1	88000001	89000000
WE-001	31	030221E_813526	30221	030221E	813526	89	0.403	0.113	4.817	4	chr1	88000001	89000000
WE-001	31	030221E_846373	30221	030221E	846373	89	0.209	0.223	2.493	10	chr1	88000001	89000000
WE-001	31	030221F_1103306	30221	030221F	1103306	89	0.13	0.084	1.559	11	chr1	88000001	89000000
WE-001	31	030221F_1159447	30221	030221F	1159447	89	0.047	0.084	0.563	5	chr1	88000001	89000000
WE-001	31	030221F_1354977	30221	030221F	1354977	89	0.058	0.028	0.694	14	chr1	88000001	89000000
WE-001	31	030221F_1743721	30221	030221F	1743721	89	-0.009	-0.016	-0.113	11	chr1	88000001	89000000
WE-001	31	030221F_1934630	30221	030221F	1934630	89	0.423	0.311	5.05	15	chr1	88000001	89000000
WE-001	31	030221F_1941838	30221	030221F	1941838	89	0.935	0.173	11.171	8	chr1	88000001	89000000
WE-001	31	030221F_241198	30221	030221F	241198	89	0.77	0.197	9.194	18	chr1	88000001	89000000
WE-001	31	030221E_152187	30221	030221E	152187	90	0.066	0.244	0.893	36	chr1	89000001	90000000
WE-001	31	030221E_1669713	30221	030221E	1669713	90	0.013	0.082	0.18	5	chr1	89000001	90000000
WE-001	31	030221E_407129	30221	030221E	407129	90	-0.515	-0.071	-6.966	12	chr1	89000001	90000000
WE-001	31	030221E_538431	30221	030221E	538431	90	-0.095	0.036	-1.29	32	chr1	89000001	90000000
WE-001	31	030221E_628694	30221	030221E	628694	90	-0.073	-0.236	-0.981	15	chr1	89000001	90000000
WE-001	31	030221E_813526	30221	030221E	813526	90	0.159	0.113	2.151	4	chr1	89000001	90000000
WE-001	31	030221E_846373	30221	030221E	846373	90	0.167	0.223	2.257	10	chr1	89000001	90000000
WE-001	31	030221F_1103306	30221	030221F	1103306	90	0.375	0.084	5.067	11	chr1	89000001	90000000
WE-001	31	030221F_1159447	30221	030221F	1159447	90	-0.189	0.084	-2.561	5	chr1	89000001	90000000
WE-001	31	030221F_1354977	30221	030221F	1354977	90	0.108	0.028	1.467	14	chr1	89000001	90000000
WE-001	31	030221F_1743721	30221	030221F	1743721	90	0.105	-0.016	1.426	11	chr1	89000001	90000000
WE-001	31	030221F_1934630	30221	030221F	1934630	90	0.265	0.311	3.589	15	chr1	89000001	90000000
WE-001	31	030221F_1941838	30221	030221F	1941838	90	0.511	0.173	6.912	8	chr1	89000001	90000000
WE-001	31	030221F_241198	30221	030221F	241198	90	0.392	0.197	5.309	18	chr1	89000001	90000000
WE-001	31	030221E_152187	30221	030221E	152187	91	-0.225	0.244	-2.172	36	chr1	90000001	91000000
WE-001	31	030221E_1669713	30221	030221E	1669713	91	-0.367	0.082	-3.54	5	chr1	90000001	91000000
WE-001	31	030221E_407129	30221	030221E	407129	91	-0.573	-0.071	-5.525	12	chr1	90000001	91000000
WE-001	31	030221E_538431	30221	030221E	538431	91	-0.292	0.036	-2.814	32	chr1	90000001	91000000
WE-001	31	030221E_628694	30221	030221E	628694	91	-0.386	-0.236	-3.719	15	chr1	90000001	91000000
WE-001	31	030221E_813526	30221	030221E	813526	91	0.073	0.113	0.703	4	chr1	90000001	91000000
WE-001	31	030221E_846373	30221	030221E	846373	91	0.074	0.223	0.712	10	chr1	90000001	91000000
WE-001	31	030221F_1103306	30221	030221F	1103306	91	-0.204	0.084	-1.965	11	chr1	90000001	91000000
WE-001	31	030221F_1159447	30221	030221F	1159447	91	-0.261	0.084	-2.513	5	chr1	90000001	91000000
WE-001	31	030221F_1354977	30221	030221F	1354977	91	-0.244	0.028	-2.347	14	chr1	90000001	91000000
WE-001	31	030221F_1743721	30221	030221F	1743721	91	-0.15	-0.016	-1.445	11	chr1	90000001	91000000
WE-001	31	030221F_1934630	30221	030221F	1934630	91	0.462	0.311	4.455	15	chr1	90000001	91000000
WE-001	31	030221F_1941838	30221	030221F	1941838	91	0.176	0.173	1.698	8	chr1	90000001	91000000
WE-001	31	030221F_241198	30221	030221F	241198	91	-0.077	0.197	-0.744	18	chr1	90000001	91000000
WE-001	31	030221E_152187	30221	030221E	152187	92	0.085	0.244	0.735	36	chr1	91000001	92000000
WE-001	31	030221E_1669713	30221	030221E	1669713	92	-0.512	0.082	-4.429	5	chr1	91000001	92000000
WE-001	31	030221E_407129	30221	030221E	407129	92	-0.248	-0.071	-2.147	12	chr1	91000001	92000000
WE-001	31	030221E_538431	30221	030221E	538431	92	-0.24	0.036	-2.075	32	chr1	91000001	92000000
WE-001	31	030221E_628694	30221	030221E	628694	92	-0.069	-0.236	-0.597	15	chr1	91000001	92000000
WE-001	31	030221E_813526	30221	030221E	813526	92	-0.182	0.113	-1.575	4	chr1	91000001	92000000
WE-001	31	030221E_846373	30221	030221E	846373	92	0.12	0.223	1.035	10	chr1	91000001	92000000
WE-001	31	030221F_1103306	30221	030221F	1103306	92	-0.165	0.084	-1.424	11	chr1	91000001	92000000
WE-001	31	030221F_1159447	30221	030221F	1159447	92	-0.361	0.084	-3.127	5	chr1	91000001	92000000
WE-001	31	030221F_1354977	30221	030221F	1354977	92	-0.12	0.028	-1.042	14	chr1	91000001	92000000
WE-001	31	030221F_1743721	30221	030221F	1743721	92	-0.295	-0.016	-2.553	11	chr1	91000001	92000000
WE-001	31	030221F_1934630	30221	030221F	1934630	92	0.311	0.311	2.693	15	chr1	91000001	92000000
WE-001	31	030221F_1941838	30221	030221F	1941838	92	0.464	0.173	4.019	8	chr1	91000001	92000000
WE-001	31	030221F_241198	30221	030221F	241198	92	-0.482	0.197	-4.169	18	chr1	91000001	92000000
WE-001	31	030221E_152187	30221	030221E	152187	93	-0.229	0.244	-2.282	36	chr1	92000001	93000000
WE-001	31	030221E_1669713	30221	030221E	1669713	93	-0.111	0.082	-1.107	5	chr1	92000001	93000000
WE-001	31	030221E_407129	30221	030221E	407129	93	-0.024	-0.071	-0.238	12	chr1	92000001	93000000
WE-001	31	030221E_538431	30221	030221E	538431	93	-0.238	0.036	-2.372	32	chr1	92000001	93000000
WE-001	31	030221E_628694	30221	030221E	628694	93	0.032	-0.236	0.321	15	chr1	92000001	93000000
WE-001	31	030221E_813526	30221	030221E	813526	93	0.132	0.113	1.31	4	chr1	92000001	93000000
WE-001	31	030221E_846373	30221	030221E	846373	93	0.278	0.223	2.765	10	chr1	92000001	93000000
WE-001	31	030221F_1103306	30221	030221F	1103306	93	-0.095	0.084	-0.949	11	chr1	92000001	93000000
WE-001	31	030221F_1159447	30221	030221F	1159447	93	-0.087	0.084	-0.865	5	chr1	92000001	93000000
WE-001	31	030221F_1354977	30221	030221F	1354977	93	0.075	0.028	0.749	14	chr1	92000001	93000000
WE-001	31	030221F_1743721	30221	030221F	1743721	93	-0.169	-0.016	-1.684	11	chr1	92000001	93000000
WE-001	31	030221F_1934630	30221	030221F	1934630	93	0.196	0.311	1.948	15	chr1	92000001	93000000
WE-001	31	030221F_1941838	30221	030221F	1941838	93	0.309	0.173	3.078	8	chr1	92000001	93000000
WE-001	31	030221F_241198	30221	030221F	241198	93	0.07	0.197	0.697	18	chr1	92000001	93000000
WE-001	31	030221E_152187	30221	030221E	152187	94	-0.046	0.244	-0.399	36	chr1	93000001	94000000
WE-001	31	030221E_1669713	30221	030221E	1669713	94	-0.094	0.082	-0.817	5	chr1	93000001	94000000
WE-001	31	030221E_407129	30221	030221E	407129	94	-0.003	-0.071	-0.026	12	chr1	93000001	94000000
WE-001	31	030221E_538431	30221	030221E	538431	94	0.058	0.036	0.507	32	chr1	93000001	94000000
WE-001	31	030221E_628694	30221	030221E	628694	94	-0.194	-0.236	-1.693	15	chr1	93000001	94000000
WE-001	31	030221E_813526	30221	030221E	813526	94	0.349	0.113	3.049	4	chr1	93000001	94000000
WE-001	31	030221E_846373	30221	030221E	846373	94	-0.187	0.223	-1.63	10	chr1	93000001	94000000
WE-001	31	030221F_1103306	30221	030221F	1103306	94	-0.111	0.084	-0.968	11	chr1	93000001	94000000
WE-001	31	030221F_1159447	30221	030221F	1159447	94	-0.211	0.084	-1.843	5	chr1	93000001	94000000
WE-001	31	030221F_1354977	30221	030221F	1354977	94	0.335	0.028	2.926	14	chr1	93000001	94000000
WE-001	31	030221F_1743721	30221	030221F	1743721	94	-0.02	-0.016	-0.177	11	chr1	93000001	94000000
WE-001	31	030221F_1934630	30221	030221F	1934630	94	0.114	0.311	0.993	15	chr1	93000001	94000000
WE-001	31	030221F_1941838	30221	030221F	1941838	94	0.374	0.173	3.266	8	chr1	93000001	94000000
WE-001	31	030221F_241198	30221	030221F	241198	94	0.895	0.197	7.816	18	chr1	93000001	94000000
WE-001	31	030221E_152187	30221	030221E	152187	95	0.124	0.244	1.021	36	chr1	94000001	95000000
WE-001	31	030221E_1669713	30221	030221E	1669713	95	0.129	0.082	1.064	5	chr1	94000001	95000000
WE-001	31	030221E_407129	30221	030221E	407129	95	-0.169	-0.071	-1.39	12	chr1	94000001	95000000
WE-001	31	030221E_538431	30221	030221E	538431	95	-0.124	0.036	-1.021	32	chr1	94000001	95000000
WE-001	31	030221E_628694	30221	030221E	628694	95	-0.013	-0.236	-0.11	15	chr1	94000001	95000000
WE-001	31	030221E_813526	30221	030221E	813526	95	0.233	0.113	1.912	4	chr1	94000001	95000000
WE-001	31	030221E_846373	30221	030221E	846373	95	0.434	0.223	3.565	10	chr1	94000001	95000000
WE-001	31	030221F_1103306	30221	030221F	1103306	95	0.192	0.084	1.582	11	chr1	94000001	95000000
WE-001	31	030221F_1159447	30221	030221F	1159447	95	0.172	0.084	1.414	5	chr1	94000001	95000000
WE-001	31	030221F_1354977	30221	030221F	1354977	95	0.034	0.028	0.282	14	chr1	94000001	95000000
WE-001	31	030221F_1743721	30221	030221F	1743721	95	-0.069	-0.016	-0.569	11	chr1	94000001	95000000
WE-001	31	030221F_1934630	30221	030221F	1934630	95	0.464	0.311	3.816	15	chr1	94000001	95000000
WE-001	31	030221F_1941838	30221	030221F	1941838	95	0.692	0.173	5.69	8	chr1	94000001	95000000
WE-001	31	030221F_241198	30221	030221F	241198	95	0.291	0.197	2.389	18	chr1	94000001	95000000
WE-001	31	030221E_152187	30221	030221E	152187	96	0.159	0.244	1.146	36	chr1	95000001	96000000
WE-001	31	030221E_1669713	30221	030221E	1669713	96	0.162	0.082	1.167	5	chr1	95000001	96000000
WE-001	31	030221E_407129	30221	030221E	407129	96	-0.669	-0.071	-4.809	12	chr1	95000001	96000000
WE-001	31	030221E_538431	30221	030221E	538431	96	0.077	0.036	0.552	32	chr1	95000001	96000000
WE-001	31	030221E_628694	30221	030221E	628694	96	0.021	-0.236	0.148	15	chr1	95000001	96000000
WE-001	31	030221E_813526	30221	030221E	813526	96	0.066	0.113	0.476	4	chr1	95000001	96000000
WE-001	31	030221E_846373	30221	030221E	846373	96	0.154	0.223	1.11	10	chr1	95000001	96000000
WE-001	31	030221F_1103306	30221	030221F	1103306	96	0.341	0.084	2.452	11	chr1	95000001	96000000
WE-001	31	030221F_1159447	30221	030221F	1159447	96	0.338	0.084	2.43	5	chr1	95000001	96000000
WE-001	31	030221F_1354977	30221	030221F	1354977	96	0.031	0.028	0.225	14	chr1	95000001	96000000
WE-001	31	030221F_1743721	30221	030221F	1743721	96	0.122	-0.016	0.877	11	chr1	95000001	96000000
WE-001	31	030221F_1934630	30221	030221F	1934630	96	0.509	0.311	3.663	15	chr1	95000001	96000000
WE-001	31	030221F_1941838	30221	030221F	1941838	96	0.272	0.173	1.957	8	chr1	95000001	96000000
WE-001	31	030221F_241198	30221	030221F	241198	96	0.027	0.197	0.196	18	chr1	95000001	96000000
WE-001	31	030221E_152187	30221	030221E	152187	97	0.123	0.244	1.631	36	chr1	96000001	97000000
WE-001	31	030221E_1669713	30221	030221E	1669713	97	0.001	0.082	0.013	5	chr1	96000001	97000000
WE-001	31	030221E_407129	30221	030221E	407129	97	-0.671	-0.071	-8.918	12	chr1	96000001	97000000
WE-001	31	030221E_538431	30221	030221E	538431	97	-0.086	0.036	-1.143	32	chr1	96000001	97000000
WE-001	31	030221E_628694	30221	030221E	628694	97	-0.266	-0.236	-3.533	15	chr1	96000001	97000000
WE-001	31	030221E_813526	30221	030221E	813526	97	0.145	0.113	1.933	4	chr1	96000001	97000000
WE-001	31	030221E_846373	30221	030221E	846373	97	0.113	0.223	1.506	10	chr1	96000001	97000000
WE-001	31	030221F_1103306	30221	030221F	1103306	97	0.282	0.084	3.754	11	chr1	96000001	97000000
WE-001	31	030221F_1159447	30221	030221F	1159447	97	-0.358	0.084	-4.757	5	chr1	96000001	97000000
WE-001	31	030221F_1354977	30221	030221F	1354977	97	0.01	0.028	0.134	14	chr1	96000001	97000000
WE-001	31	030221F_1743721	30221	030221F	1743721	97	-0.1	-0.016	-1.331	11	chr1	96000001	97000000
WE-001	31	030221F_1934630	30221	030221F	1934630	97	0.533	0.311	7.081	15	chr1	96000001	97000000
WE-001	31	030221F_1941838	30221	030221F	1941838	97	0.207	0.173	2.757	8	chr1	96000001	97000000
WE-001	31	030221F_241198	30221	030221F	241198	97	0.642	0.197	8.532	18	chr1	96000001	97000000
WE-001	31	030221E_152187	30221	030221E	152187	98	-0.053	0.244	-0.401	36	chr1	97000001	98000000
WE-001	31	030221E_1669713	30221	030221E	1669713	98	-0.178	0.082	-1.34	5	chr1	97000001	98000000
WE-001	31	030221E_407129	30221	030221E	407129	98	-0.649	-0.071	-4.883	12	chr1	97000001	98000000
WE-001	31	030221E_538431	30221	030221E	538431	98	-0.273	0.036	-2.051	32	chr1	97000001	98000000
WE-001	31	030221E_628694	30221	030221E	628694	98	-0.493	-0.236	-3.711	15	chr1	97000001	98000000
WE-001	31	030221E_813526	30221	030221E	813526	98	-0.071	0.113	-0.537	4	chr1	97000001	98000000
WE-001	31	030221E_846373	30221	030221E	846373	98	0.184	0.223	1.381	10	chr1	97000001	98000000
WE-001	31	030221F_1103306	30221	030221F	1103306	98	-0.259	0.084	-1.951	11	chr1	97000001	98000000
WE-001	31	030221F_1159447	30221	030221F	1159447	98	-0.784	0.084	-5.899	5	chr1	97000001	98000000
WE-001	31	030221F_1354977	30221	030221F	1354977	98	-0.192	0.028	-1.444	14	chr1	97000001	98000000
WE-001	31	030221F_1743721	30221	030221F	1743721	98	-0.627	-0.016	-4.713	11	chr1	97000001	98000000
WE-001	31	030221F_1934630	30221	030221F	1934630	98	0.454	0.311	3.418	15	chr1	97000001	98000000
WE-001	31	030221F_1941838	30221	030221F	1941838	98	-0.09	0.173	-0.677	8	chr1	97000001	98000000
WE-001	31	030221F_241198	30221	030221F	241198	98	0.717	0.197	5.39	18	chr1	97000001	98000000
WE-001	31	030221E_152187	30221	030221E	152187	99	-0.11	0.244	-1.201	36	chr1	98000001	99000000
WE-001	31	030221E_1669713	30221	030221E	1669713	99	-0.151	0.082	-1.655	5	chr1	98000001	99000000
WE-001	31	030221E_407129	30221	030221E	407129	99	-0.265	-0.071	-2.901	12	chr1	98000001	99000000
WE-001	31	030221E_538431	30221	030221E	538431	99	0.132	0.036	1.447	32	chr1	98000001	99000000
WE-001	31	030221E_628694	30221	030221E	628694	99	-0.218	-0.236	-2.382	15	chr1	98000001	99000000
WE-001	31	030221E_813526	30221	030221E	813526	99	-0.053	0.113	-0.577	4	chr1	98000001	99000000
WE-001	31	030221E_846373	30221	030221E	846373	99	0.018	0.223	0.194	10	chr1	98000001	99000000
WE-001	31	030221F_1103306	30221	030221F	1103306	99	-0.156	0.084	-1.708	11	chr1	98000001	99000000
WE-001	31	030221F_1159447	30221	030221F	1159447	99	-0.421	0.084	-4.598	5	chr1	98000001	99000000
WE-001	31	030221F_1354977	30221	030221F	1354977	99	-0.013	0.028	-0.143	14	chr1	98000001	99000000
WE-001	31	030221F_1743721	30221	030221F	1743721	99	-0.04	-0.016	-0.434	11	chr1	98000001	99000000
WE-001	31	030221F_1934630	30221	030221F	1934630	99	0.612	0.311	6.689	15	chr1	98000001	99000000
WE-001	31	030221F_1941838	30221	030221F	1941838	99	0.163	0.173	1.784	8	chr1	98000001	99000000
WE-001	31	030221F_241198	30221	030221F	241198	99	0.486	0.197	5.318	18	chr1	98000001	99000000
WE-001	31	030221E_152187	30221	030221E	152187	100	0.058	0.244	0.751	36	chr1	99000001	100000000
WE-001	31	030221E_1669713	30221	030221E	1669713	100	-0.047	0.082	-0.608	5	chr1	99000001	100000000
WE-001	31	030221E_407129	30221	030221E	407129	100	-0.802	-0.071	-10.325	12	chr1	99000001	100000000
WE-001	31	030221E_538431	30221	030221E	538431	100	-0.037	0.036	-0.471	32	chr1	99000001	100000000
WE-001	31	030221E_628694	30221	030221E	628694	100	-0.344	-0.236	-4.43	15	chr1	99000001	100000000
WE-001	31	030221E_813526	30221	030221E	813526	100	0.078	0.113	1.002	4	chr1	99000001	100000000
WE-001	31	030221E_846373	30221	030221E	846373	100	-0.272	0.223	-3.498	10	chr1	99000001	100000000
WE-001	31	030221F_1103306	30221	030221F	1103306	100	0.063	0.084	0.808	11	chr1	99000001	100000000
WE-001	31	030221F_1159447	30221	030221F	1159447	100	-0.425	0.084	-5.472	5	chr1	99000001	100000000
WE-001	31	030221F_1354977	30221	030221F	1354977	100	-0.138	0.028	-1.778	14	chr1	99000001	100000000
WE-001	31	030221F_1743721	30221	030221F	1743721	100	-0.056	-0.016	-0.72	11	chr1	99000001	100000000
WE-001	31	030221F_1934630	30221	030221F	1934630	100	0.221	0.311	2.843	15	chr1	99000001	100000000
WE-001	31	030221F_1941838	30221	030221F	1941838	100	0.276	0.173	3.556	8	chr1	99000001	100000000
WE-001	31	030221F_241198	30221	030221F	241198	100	-0.138	0.197	-1.78	18	chr1	99000001	100000000
WE-001	31	030221E_152187	30221	030221E	152187	101	0.354	0.244	3.246	36	chr1	100000001	101000000
WE-001	31	030221E_1669713	30221	030221E	1669713	101	-0.123	0.082	-1.126	5	chr1	100000001	101000000
WE-001	31	030221E_407129	30221	030221E	407129	101	-0.093	-0.071	-0.856	12	chr1	100000001	101000000
WE-001	31	030221E_538431	30221	030221E	538431	101	0.114	0.036	1.044	32	chr1	100000001	101000000
WE-001	31	030221E_628694	30221	030221E	628694	101	-0.211	-0.236	-1.935	15	chr1	100000001	101000000
WE-001	31	030221E_813526	30221	030221E	813526	101	0.266	0.113	2.436	4	chr1	100000001	101000000
WE-001	31	030221E_846373	30221	030221E	846373	101	0.52	0.223	4.762	10	chr1	100000001	101000000
WE-001	31	030221F_1103306	30221	030221F	1103306	101	0.06	0.084	0.551	11	chr1	100000001	101000000
WE-001	31	030221F_1159447	30221	030221F	1159447	101	0.013	0.084	0.12	5	chr1	100000001	101000000
WE-001	31	030221F_1354977	30221	030221F	1354977	101	0.171	0.028	1.565	14	chr1	100000001	101000000
WE-001	31	030221F_1743721	30221	030221F	1743721	101	-0.106	-0.016	-0.975	11	chr1	100000001	101000000
WE-001	31	030221F_1934630	30221	030221F	1934630	101	0.738	0.311	6.768	15	chr1	100000001	101000000
WE-001	31	030221F_1941838	30221	030221F	1941838	101	0.556	0.173	5.093	8	chr1	100000001	101000000
WE-001	31	030221F_241198	30221	030221F	241198	101	1.217	0.197	11.155	18	chr1	100000001	101000000
WE-001	31	030221E_152187	30221	030221E	152187	102	0.488	0.244	4.329	36	chr1	101000001	102000000
WE-001	31	030221E_1669713	30221	030221E	1669713	102	-0.146	0.082	-1.297	5	chr1	101000001	102000000
WE-001	31	030221E_407129	30221	030221E	407129	102	-0.213	-0.071	-1.885	12	chr1	101000001	102000000
WE-001	31	030221E_538431	30221	030221E	538431	102	-0.118	0.036	-1.046	32	chr1	101000001	102000000
WE-001	31	030221E_628694	30221	030221E	628694	102	-0.303	-0.236	-2.688	15	chr1	101000001	102000000
WE-001	31	030221E_813526	30221	030221E	813526	102	0.08	0.113	0.711	4	chr1	101000001	102000000
WE-001	31	030221E_846373	30221	030221E	846373	102	-0.137	0.223	-1.21	10	chr1	101000001	102000000
WE-001	31	030221F_1103306	30221	030221F	1103306	102	0.076	0.084	0.677	11	chr1	101000001	102000000
WE-001	31	030221F_1159447	30221	030221F	1159447	102	-0.237	0.084	-2.098	5	chr1	101000001	102000000
WE-001	31	030221F_1354977	30221	030221F	1354977	102	-0.254	0.028	-2.248	14	chr1	101000001	102000000
WE-001	31	030221F_1743721	30221	030221F	1743721	102	-0.074	-0.016	-0.66	11	chr1	101000001	102000000
WE-001	31	030221F_1934630	30221	030221F	1934630	102	0.059	0.311	0.52	15	chr1	101000001	102000000
WE-001	31	030221F_1941838	30221	030221F	1941838	102	-0.139	0.173	-1.23	8	chr1	101000001	102000000
WE-001	31	030221F_241198	30221	030221F	241198	102	0.858	0.197	7.609	18	chr1	101000001	102000000
WE-001	31	030221E_152187	30221	030221E	152187	103	0.553	0.244	6.665	36	chr1	102000001	103000000
WE-001	31	030221E_1669713	30221	030221E	1669713	103	-0.233	0.082	-2.806	5	chr1	102000001	103000000
WE-001	31	030221E_407129	30221	030221E	407129	103	-0.682	-0.071	-8.216	12	chr1	102000001	103000000
WE-001	31	030221E_538431	30221	030221E	538431	103	-0.05	0.036	-0.601	32	chr1	102000001	103000000
WE-001	31	030221E_628694	30221	030221E	628694	103	-0.314	-0.236	-3.784	15	chr1	102000001	103000000
WE-001	31	030221E_813526	30221	030221E	813526	103	0.116	0.113	1.392	4	chr1	102000001	103000000
WE-001	31	030221E_846373	30221	030221E	846373	103	-0.621	0.223	-7.482	10	chr1	102000001	103000000
WE-001	31	030221F_1103306	30221	030221F	1103306	103	-0.028	0.084	-0.336	11	chr1	102000001	103000000
WE-001	31	030221F_1159447	30221	030221F	1159447	103	0.121	0.084	1.454	5	chr1	102000001	103000000
WE-001	31	030221F_1354977	30221	030221F	1354977	103	-0.315	0.028	-3.794	14	chr1	102000001	103000000
WE-001	31	030221F_1743721	30221	030221F	1743721	103	-0.124	-0.016	-1.489	11	chr1	102000001	103000000
WE-001	31	030221F_1934630	30221	030221F	1934630	103	0.297	0.311	3.582	15	chr1	102000001	103000000
WE-001	31	030221F_1941838	30221	030221F	1941838	103	-0.371	0.173	-4.466	8	chr1	102000001	103000000
WE-001	31	030221F_241198	30221	030221F	241198	103	0.484	0.197	5.837	18	chr1	102000001	103000000
WE-001	31	030221E_152187	30221	030221E	152187	104	0.536	0.244	4.673	36	chr1	103000001	104000000
WE-001	31	030221E_1669713	30221	030221E	1669713	104	-0.449	0.082	-3.916	5	chr1	103000001	104000000
WE-001	31	030221E_407129	30221	030221E	407129	104	-0.409	-0.071	-3.57	12	chr1	103000001	104000000
WE-001	31	030221E_538431	30221	030221E	538431	104	0.087	0.036	0.757	32	chr1	103000001	104000000
WE-001	31	030221E_628694	30221	030221E	628694	104	-0.418	-0.236	-3.647	15	chr1	103000001	104000000
WE-001	31	030221E_813526	30221	030221E	813526	104	-0.052	0.113	-0.449	4	chr1	103000001	104000000
WE-001	31	030221E_846373	30221	030221E	846373	104	0.368	0.223	3.213	10	chr1	103000001	104000000
WE-001	31	030221F_1103306	30221	030221F	1103306	104	-0.064	0.084	-0.558	11	chr1	103000001	104000000
WE-001	31	030221F_1159447	30221	030221F	1159447	104	0.031	0.084	0.267	5	chr1	103000001	104000000
WE-001	31	030221F_1354977	30221	030221F	1354977	104	0.153	0.028	1.335	14	chr1	103000001	104000000
WE-001	31	030221F_1743721	30221	030221F	1743721	104	-0.24	-0.016	-2.091	11	chr1	103000001	104000000
WE-001	31	030221F_1934630	30221	030221F	1934630	104	0.118	0.311	1.027	15	chr1	103000001	104000000
WE-001	31	030221F_1941838	30221	030221F	1941838	104	-0.523	0.173	-4.564	8	chr1	103000001	104000000
WE-001	31	030221F_241198	30221	030221F	241198	104	0.557	0.197	4.86	18	chr1	103000001	104000000
WE-001	31	030221E_152187	30221	030221E	152187	105	0.574	0.244	5.484	36	chr1	104000001	105000000
WE-001	31	030221E_1669713	30221	030221E	1669713	105	-0.453	0.082	-4.327	5	chr1	104000001	105000000
WE-001	31	030221E_407129	30221	030221E	407129	105	-0.326	-0.071	-3.115	12	chr1	104000001	105000000
WE-001	31	030221E_538431	30221	030221E	538431	105	0.041	0.036	0.395	32	chr1	104000001	105000000
WE-001	31	030221E_628694	30221	030221E	628694	105	-0.557	-0.236	-5.328	15	chr1	104000001	105000000
WE-001	31	030221E_813526	30221	030221E	813526	105	0.034	0.113	0.323	4	chr1	104000001	105000000
WE-001	31	030221E_846373	30221	030221E	846373	105	0.19	0.223	1.82	10	chr1	104000001	105000000
WE-001	31	030221F_1103306	30221	030221F	1103306	105	0.246	0.084	2.348	11	chr1	104000001	105000000
WE-001	31	030221F_1159447	30221	030221F	1159447	105	-0.044	0.084	-0.42	5	chr1	104000001	105000000
WE-001	31	030221F_1354977	30221	030221F	1354977	105	-0.182	0.028	-1.736	14	chr1	104000001	105000000
WE-001	31	030221F_1743721	30221	030221F	1743721	105	-0.245	-0.016	-2.343	11	chr1	104000001	105000000
WE-001	31	030221F_1934630	30221	030221F	1934630	105	0.356	0.311	3.402	15	chr1	104000001	105000000
WE-001	31	030221F_1941838	30221	030221F	1941838	105	0.324	0.173	3.097	8	chr1	104000001	105000000
WE-001	31	030221F_241198	30221	030221F	241198	105	0.717	0.197	6.851	18	chr1	104000001	105000000
WE-001	31	030221E_152187	30221	030221E	152187	106	0.256	0.244	1.699	36	chr1	105000001	106000000
WE-001	31	030221E_1669713	30221	030221E	1669713	106	0.074	0.082	0.492	5	chr1	105000001	106000000
WE-001	31	030221E_407129	30221	030221E	407129	106	-0.442	-0.071	-2.928	12	chr1	105000001	106000000
WE-001	31	030221E_538431	30221	030221E	538431	106	0.245	0.036	1.62	32	chr1	105000001	106000000
WE-001	31	030221E_628694	30221	030221E	628694	106	-0.353	-0.236	-2.34	15	chr1	105000001	106000000
WE-001	31	030221E_813526	30221	030221E	813526	106	0.141	0.113	0.937	4	chr1	105000001	106000000
WE-001	31	030221E_846373	30221	030221E	846373	106	0.152	0.223	1.008	10	chr1	105000001	106000000
WE-001	31	030221F_1103306	30221	030221F	1103306	106	-0.053	0.084	-0.351	11	chr1	105000001	106000000
WE-001	31	030221F_1159447	30221	030221F	1159447	106	0.332	0.084	2.201	5	chr1	105000001	106000000
WE-001	31	030221F_1354977	30221	030221F	1354977	106	-0.159	0.028	-1.056	14	chr1	105000001	106000000
WE-001	31	030221F_1743721	30221	030221F	1743721	106	0.008	-0.016	0.053	11	chr1	105000001	106000000
WE-001	31	030221F_1934630	30221	030221F	1934630	106	-0.008	0.311	-0.051	15	chr1	105000001	106000000
WE-001	31	030221F_1941838	30221	030221F	1941838	106	-0.066	0.173	-0.44	8	chr1	105000001	106000000
WE-001	31	030221F_241198	30221	030221F	241198	106	0.405	0.197	2.681	18	chr1	105000001	106000000
WE-001	31	030221E_152187	30221	030221E	152187	107	0.177	0.244	1.982	36	chr1	106000001	107000000
WE-001	31	030221E_1669713	30221	030221E	1669713	107	0.136	0.082	1.522	5	chr1	106000001	107000000
WE-001	31	030221E_407129	30221	030221E	407129	107	-0.311	-0.071	-3.487	12	chr1	106000001	107000000
WE-001	31	030221E_538431	30221	030221E	538431	107	-0.016	0.036	-0.177	32	chr1	106000001	107000000
WE-001	31	030221E_628694	30221	030221E	628694	107	-0.307	-0.236	-3.449	15	chr1	106000001	107000000
WE-001	31	030221E_813526	30221	030221E	813526	107	0.14	0.113	1.572	4	chr1	106000001	107000000
WE-001	31	030221E_846373	30221	030221E	846373	107	0.379	0.223	4.247	10	chr1	106000001	107000000
WE-001	31	030221F_1103306	30221	030221F	1103306	107	0.074	0.084	0.827	11	chr1	106000001	107000000
WE-001	31	030221F_1159447	30221	030221F	1159447	107	-0.133	0.084	-1.487	5	chr1	106000001	107000000
WE-001	31	030221F_1354977	30221	030221F	1354977	107	-0.289	0.028	-3.24	14	chr1	106000001	107000000
WE-001	31	030221F_1743721	30221	030221F	1743721	107	-0.112	-0.016	-1.258	11	chr1	106000001	107000000
WE-001	31	030221F_1934630	30221	030221F	1934630	107	0.107	0.311	1.198	15	chr1	106000001	107000000
WE-001	31	030221F_1941838	30221	030221F	1941838	107	0.04	0.173	0.447	8	chr1	106000001	107000000
WE-001	31	030221F_241198	30221	030221F	241198	107	0.741	0.197	8.307	18	chr1	106000001	107000000
WE-001	31	030221E_152187	30221	030221E	152187	108	0.29	0.244	3.157	36	chr1	107000001	108000000
WE-001	31	030221E_1669713	30221	030221E	1669713	108	0.047	0.082	0.512	5	chr1	107000001	108000000
WE-001	31	030221E_407129	30221	030221E	407129	108	-0.143	-0.071	-1.553	12	chr1	107000001	108000000
WE-001	31	030221E_538431	30221	030221E	538431	108	-0.086	0.036	-0.931	32	chr1	107000001	108000000
WE-001	31	030221E_628694	30221	030221E	628694	108	-0.325	-0.236	-3.542	15	chr1	107000001	108000000
WE-001	31	030221E_813526	30221	030221E	813526	108	0.148	0.113	1.612	4	chr1	107000001	108000000
WE-001	31	030221E_846373	30221	030221E	846373	108	0.167	0.223	1.822	10	chr1	107000001	108000000
WE-001	31	030221F_1103306	30221	030221F	1103306	108	-0.068	0.084	-0.736	11	chr1	107000001	108000000
WE-001	31	030221F_1159447	30221	030221F	1159447	108	-0.21	0.084	-2.29	5	chr1	107000001	108000000
WE-001	31	030221F_1354977	30221	030221F	1354977	108	-0.28	0.028	-3.043	14	chr1	107000001	108000000
WE-001	31	030221F_1743721	30221	030221F	1743721	108	-0.008	-0.016	-0.086	11	chr1	107000001	108000000
WE-001	31	030221F_1934630	30221	030221F	1934630	108	0.393	0.311	4.28	15	chr1	107000001	108000000
WE-001	31	030221F_1941838	30221	030221F	1941838	108	-0.205	0.173	-2.227	8	chr1	107000001	108000000
WE-001	31	030221F_241198	30221	030221F	241198	108	0.592	0.197	6.441	18	chr1	107000001	108000000
WE-001	31	030221E_152187	30221	030221E	152187	109	0.234	0.244	2.346	36	chr1	108000001	109000000
WE-001	31	030221E_1669713	30221	030221E	1669713	109	0.263	0.082	2.637	5	chr1	108000001	109000000
WE-001	31	030221E_407129	30221	030221E	407129	109	-0.052	-0.071	-0.522	12	chr1	108000001	109000000
WE-001	31	030221E_538431	30221	030221E	538431	109	0.049	0.036	0.491	32	chr1	108000001	109000000
WE-001	31	030221E_628694	30221	030221E	628694	109	-0.272	-0.236	-2.73	15	chr1	108000001	109000000
WE-001	31	030221E_813526	30221	030221E	813526	109	0.305	0.113	3.063	4	chr1	108000001	109000000
WE-001	31	030221E_846373	30221	030221E	846373	109	0.361	0.223	3.62	10	chr1	108000001	109000000
WE-001	31	030221F_1103306	30221	030221F	1103306	109	0.296	0.084	2.967	11	chr1	108000001	109000000
WE-001	31	030221F_1159447	30221	030221F	1159447	109	0.521	0.084	5.234	5	chr1	108000001	109000000
WE-001	31	030221F_1354977	30221	030221F	1354977	109	0.337	0.028	3.381	14	chr1	108000001	109000000
WE-001	31	030221F_1743721	30221	030221F	1743721	109	0.141	-0.016	1.414	11	chr1	108000001	109000000
WE-001	31	030221F_1934630	30221	030221F	1934630	109	-0.163	0.311	-1.635	15	chr1	108000001	109000000
WE-001	31	030221F_1941838	30221	030221F	1941838	109	0.121	0.173	1.217	8	chr1	108000001	109000000
WE-001	31	030221F_241198	30221	030221F	241198	109	0.879	0.197	8.822	18	chr1	108000001	109000000
WE-001	31	030221E_152187	30221	030221E	152187	110	0.504	0.244	5.4	36	chr1	109000001	110000000
WE-001	31	030221E_1669713	30221	030221E	1669713	110	0.361	0.082	3.87	5	chr1	109000001	110000000
WE-001	31	030221E_407129	30221	030221E	407129	110	-0.031	-0.071	-0.333	12	chr1	109000001	110000000
WE-001	31	030221E_538431	30221	030221E	538431	110	-0.126	0.036	-1.354	32	chr1	109000001	110000000
WE-001	31	030221E_628694	30221	030221E	628694	110	-0.08	-0.236	-0.863	15	chr1	109000001	110000000
WE-001	31	030221E_813526	30221	030221E	813526	110	0.3	0.113	3.215	4	chr1	109000001	110000000
WE-001	31	030221E_846373	30221	030221E	846373	110	0.37	0.223	3.963	10	chr1	109000001	110000000
WE-001	31	030221F_1103306	30221	030221F	1103306	110	0.126	0.084	1.347	11	chr1	109000001	110000000
WE-001	31	030221F_1159447	30221	030221F	1159447	110	0.497	0.084	5.322	5	chr1	109000001	110000000
WE-001	31	030221F_1354977	30221	030221F	1354977	110	0.066	0.028	0.705	14	chr1	109000001	110000000
WE-001	31	030221F_1743721	30221	030221F	1743721	110	0.597	0.364	6.404	11	chr1	109000001	110000000
WE-001	31	030221F_1934630	30221	030221F	1934630	110	0.342	0.311	3.671	15	chr1	109000001	110000000
WE-001	31	030221F_1941838	30221	030221F	1941838	110	0.299	0.173	3.21	8	chr1	109000001	110000000
WE-001	31	030221F_241198	30221	030221F	241198	110	0.508	0.197	5.45	18	chr1	109000001	110000000
WE-001	31	030221E_152187	30221	030221E	152187	111	0.103	0.244	0.743	36	chr1	110000001	111000000
WE-001	31	030221E_1669713	30221	030221E	1669713	111	0.564	0.082	4.06	5	chr1	110000001	111000000
WE-001	31	030221E_407129	30221	030221E	407129	111	0.103	-0.071	0.738	12	chr1	110000001	111000000
WE-001	31	030221E_538431	30221	030221E	538431	111	-0.275	0.036	-1.978	32	chr1	110000001	111000000
WE-001	31	030221E_628694	30221	030221E	628694	111	-0.201	-0.236	-1.445	15	chr1	110000001	111000000
WE-001	31	030221E_813526	30221	030221E	813526	111	0.122	0.113	0.876	4	chr1	110000001	111000000
WE-001	31	030221E_846373	30221	030221E	846373	111	0.381	0.223	2.742	10	chr1	110000001	111000000
WE-001	31	030221F_1103306	30221	030221F	1103306	111	0.066	0.084	0.472	11	chr1	110000001	111000000
WE-001	31	030221F_1159447	30221	030221F	1159447	111	0.452	0.084	3.249	5	chr1	110000001	111000000
WE-001	31	030221F_1354977	30221	030221F	1354977	111	-0.063	0.028	-0.45	14	chr1	110000001	111000000
WE-001	31	030221F_1743721	30221	030221F	1743721	111	0.135	0.364	0.972	11	chr1	110000001	111000000
WE-001	31	030221F_1934630	30221	030221F	1934630	111	0.301	0.311	2.169	15	chr1	110000001	111000000
WE-001	31	030221F_1941838	30221	030221F	1941838	111	0.288	0.173	2.075	8	chr1	110000001	111000000
WE-001	31	030221F_241198	30221	030221F	241198	111	0.609	0.197	4.381	18	chr1	110000001	111000000
WE-001	31	030221E_152187	30221	030221E	152187	112	0.034	0.244	0.274	36	chr1	111000001	112000000
WE-001	31	030221E_1669713	30221	030221E	1669713	112	0.272	0.082	2.215	5	chr1	111000001	112000000
WE-001	31	030221E_407129	30221	030221E	407129	112	-0.349	-0.071	-2.847	12	chr1	111000001	112000000
WE-001	31	030221E_538431	30221	030221E	538431	112	0.101	0.036	0.823	32	chr1	111000001	112000000
WE-001	31	030221E_628694	30221	030221E	628694	112	0.045	-0.236	0.37	15	chr1	111000001	112000000
WE-001	31	030221E_813526	30221	030221E	813526	112	0.033	0.113	0.272	4	chr1	111000001	112000000
WE-001	31	030221E_846373	30221	030221E	846373	112	0.3	0.223	2.45	10	chr1	111000001	112000000
WE-001	31	030221F_1103306	30221	030221F	1103306	112	0.155	0.084	1.266	11	chr1	111000001	112000000
WE-001	31	030221F_1159447	30221	030221F	1159447	112	0.11	0.084	0.899	5	chr1	111000001	112000000
WE-001	31	030221F_1354977	30221	030221F	1354977	112	0.234	0.028	1.906	14	chr1	111000001	112000000
WE-001	31	030221F_1743721	30221	030221F	1743721	112	0.36	0.364	2.937	11	chr1	111000001	112000000
WE-001	31	030221F_1934630	30221	030221F	1934630	112	0.404	0.311	3.295	15	chr1	111000001	112000000
WE-001	31	030221F_1941838	30221	030221F	1941838	112	0.432	0.173	3.521	8	chr1	111000001	112000000
WE-001	31	030221F_241198	30221	030221F	241198	112	0.504	0.197	4.112	18	chr1	111000001	112000000
WE-001	31	030221E_152187	30221	030221E	152187	113	-0.035	0.244	-0.287	36	chr1	112000001	113000000
WE-001	31	030221E_1669713	30221	030221E	1669713	113	0.235	0.082	1.94	5	chr1	112000001	113000000
WE-001	31	030221E_407129	30221	030221E	407129	113	-0.206	-0.071	-1.698	12	chr1	112000001	113000000
WE-001	31	030221E_538431	30221	030221E	538431	113	-0.189	0.036	-1.558	32	chr1	112000001	113000000
WE-001	31	030221E_628694	30221	030221E	628694	113	0.037	-0.236	0.308	15	chr1	112000001	113000000
WE-001	31	030221E_813526	30221	030221E	813526	113	0.037	0.113	0.305	4	chr1	112000001	113000000
WE-001	31	030221E_846373	30221	030221E	846373	113	0.354	0.223	2.923	10	chr1	112000001	113000000
WE-001	31	030221F_1103306	30221	030221F	1103306	113	-0.029	0.084	-0.24	11	chr1	112000001	113000000
WE-001	31	030221F_1159447	30221	030221F	1159447	113	-0.114	0.084	-0.943	5	chr1	112000001	113000000
WE-001	31	030221F_1354977	30221	030221F	1354977	113	-0.089	0.028	-0.736	14	chr1	112000001	113000000
WE-001	31	030221F_1743721	30221	030221F	1743721	113	-0.06	-0.043	-0.494	11	chr1	112000001	113000000
WE-001	31	030221F_1934630	30221	030221F	1934630	113	0.365	0.311	3.009	15	chr1	112000001	113000000
WE-001	31	030221F_1941838	30221	030221F	1941838	113	-0.215	0.173	-1.776	8	chr1	112000001	113000000
WE-001	31	030221F_241198	30221	030221F	241198	113	0.764	0.197	6.301	18	chr1	112000001	113000000
WE-001	31	030221E_152187	30221	030221E	152187	114	0.295	0.244	2.221	36	chr1	113000001	114000000
WE-001	31	030221E_1669713	30221	030221E	1669713	114	0.251	0.082	1.887	5	chr1	113000001	114000000
WE-001	31	030221E_407129	30221	030221E	407129	114	-0.175	-0.071	-1.32	12	chr1	113000001	114000000
WE-001	31	030221E_538431	30221	030221E	538431	114	0.285	0.036	2.148	32	chr1	113000001	114000000
WE-001	31	030221E_628694	30221	030221E	628694	114	-0.328	-0.236	-2.466	15	chr1	113000001	114000000
WE-001	31	030221E_813526	30221	030221E	813526	114	0.158	0.113	1.19	4	chr1	113000001	114000000
WE-001	31	030221E_846373	30221	030221E	846373	114	0.224	0.223	1.688	10	chr1	113000001	114000000
WE-001	31	030221F_1103306	30221	030221F	1103306	114	-0.061	0.084	-0.456	11	chr1	113000001	114000000
WE-001	31	030221F_1159447	30221	030221F	1159447	114	0.509	0.084	3.832	5	chr1	113000001	114000000
WE-001	31	030221F_1354977	30221	030221F	1354977	114	0.567	0.028	4.264	14	chr1	113000001	114000000
WE-001	31	030221F_1743721	30221	030221F	1743721	114	0.156	-0.043	1.174	11	chr1	113000001	114000000
WE-001	31	030221F_1934630	30221	030221F	1934630	114	0.392	0.311	2.947	15	chr1	113000001	114000000
WE-001	31	030221F_1941838	30221	030221F	1941838	114	-0.12	0.173	-0.903	8	chr1	113000001	114000000
WE-001	31	030221F_241198	30221	030221F	241198	114	0.673	0.197	5.065	18	chr1	113000001	114000000
WE-001	31	030221E_152187	30221	030221E	152187	115	-0.098	0.244	-0.645	36	chr1	114000001	115000000
WE-001	31	030221E_1669713	30221	030221E	1669713	115	0.411	0.082	2.709	5	chr1	114000001	115000000
WE-001	31	030221E_407129	30221	030221E	407129	115	-0.202	-0.071	-1.333	12	chr1	114000001	115000000
WE-001	31	030221E_538431	30221	030221E	538431	115	0.217	0.036	1.43	32	chr1	114000001	115000000
WE-001	31	030221E_628694	30221	030221E	628694	115	-0.372	-0.236	-2.448	15	chr1	114000001	115000000
WE-001	31	030221E_813526	30221	030221E	813526	115	0.097	0.113	0.636	4	chr1	114000001	115000000
WE-001	31	030221E_846373	30221	030221E	846373	115	0.544	0.223	3.585	10	chr1	114000001	115000000
WE-001	31	030221F_1103306	30221	030221F	1103306	115	-0.352	0.084	-2.317	11	chr1	114000001	115000000
WE-001	31	030221F_1159447	30221	030221F	1159447	115	0.239	0.084	1.574	5	chr1	114000001	115000000
WE-001	31	030221F_1354977	30221	030221F	1354977	115	0.027	0.028	0.18	14	chr1	114000001	115000000
WE-001	31	030221F_1743721	30221	030221F	1743721	115	0.033	-0.043	0.217	11	chr1	114000001	115000000
WE-001	31	030221F_1934630	30221	030221F	1934630	115	0.643	0.311	4.235	15	chr1	114000001	115000000
WE-001	31	030221F_1941838	30221	030221F	1941838	115	-0.266	0.173	-1.752	8	chr1	114000001	115000000
WE-001	31	030221F_241198	30221	030221F	241198	115	0.165	0.197	1.087	18	chr1	114000001	115000000
WE-001	31	030221E_152187	30221	030221E	152187	116	-0.328	0.244	-3.432	36	chr1	115000001	116000000
WE-001	31	030221E_1669713	30221	030221E	1669713	116	0.066	0.082	0.693	5	chr1	115000001	116000000
WE-001	31	030221E_407129	30221	030221E	407129	116	0.013	-0.071	0.138	12	chr1	115000001	116000000
WE-001	31	030221E_538431	30221	030221E	538431	116	0.187	0.036	1.954	32	chr1	115000001	116000000
WE-001	31	030221E_628694	30221	030221E	628694	116	-0.137	-0.236	-1.432	15	chr1	115000001	116000000
WE-001	31	030221E_813526	30221	030221E	813526	116	0.15	0.113	1.569	4	chr1	115000001	116000000
WE-001	31	030221E_846373	30221	030221E	846373	116	0.318	0.223	3.328	10	chr1	115000001	116000000
WE-001	31	030221F_1103306	30221	030221F	1103306	116	0.051	0.084	0.536	11	chr1	115000001	116000000
WE-001	31	030221F_1159447	30221	030221F	1159447	116	0.049	0.084	0.515	5	chr1	115000001	116000000
WE-001	31	030221F_1354977	30221	030221F	1354977	116	0.249	0.028	2.601	14	chr1	115000001	116000000
WE-001	31	030221F_1743721	30221	030221F	1743721	116	-0.022	-0.043	-0.233	11	chr1	115000001	116000000
WE-001	31	030221F_1934630	30221	030221F	1934630	116	0.404	0.311	4.227	15	chr1	115000001	116000000
WE-001	31	030221F_1941838	30221	030221F	1941838	116	0.069	0.173	0.723	8	chr1	115000001	116000000
WE-001	31	030221F_241198	30221	030221F	241198	116	1.102	0.197	11.52	18	chr1	115000001	116000000
WE-001	31	030221E_152187	30221	030221E	152187	117	0.08	0.244	0.605	36	chr1	116000001	117000000
WE-001	31	030221E_1669713	30221	030221E	1669713	117	0.343	0.082	2.595	5	chr1	116000001	117000000
WE-001	31	030221E_407129	30221	030221E	407129	117	-0.322	-0.071	-2.438	12	chr1	116000001	117000000
WE-001	31	030221E_538431	30221	030221E	538431	117	0.445	0.036	3.364	32	chr1	116000001	117000000
WE-001	31	030221E_628694	30221	030221E	628694	117	-0.408	-0.236	-3.084	15	chr1	116000001	117000000
WE-001	31	030221E_813526	30221	030221E	813526	117	0.143	0.113	1.083	4	chr1	116000001	117000000
WE-001	31	030221E_846373	30221	030221E	846373	117	0.577	0.223	4.364	10	chr1	116000001	117000000
WE-001	31	030221F_1103306	30221	030221F	1103306	117	0.326	0.084	2.468	11	chr1	116000001	117000000
WE-001	31	030221F_1159447	30221	030221F	1159447	117	0.355	0.084	2.684	5	chr1	116000001	117000000
WE-001	31	030221F_1354977	30221	030221F	1354977	117	0.657	0.028	4.967	14	chr1	116000001	117000000
WE-001	31	030221F_1743721	30221	030221F	1743721	117	0.137	-0.043	1.037	11	chr1	116000001	117000000
WE-001	31	030221F_1934630	30221	030221F	1934630	117	0.508	0.311	3.84	15	chr1	116000001	117000000
WE-001	31	030221F_1941838	30221	030221F	1941838	117	0.336	0.173	2.542	8	chr1	116000001	117000000
WE-001	31	030221F_241198	30221	030221F	241198	117	0.533	0.197	4.028	18	chr1	116000001	117000000
WE-001	31	030221E_152187	30221	030221E	152187	118	-0.23	0.244	-1.596	36	chr1	117000001	118000000
WE-001	31	030221E_1669713	30221	030221E	1669713	118	0.405	0.082	2.819	5	chr1	117000001	118000000
WE-001	31	030221E_407129	30221	030221E	407129	118	0.184	-0.071	1.28	12	chr1	117000001	118000000
WE-001	31	030221E_538431	30221	030221E	538431	118	0.043	0.036	0.301	32	chr1	117000001	118000000
WE-001	31	030221E_628694	30221	030221E	628694	118	-0.159	-0.236	-1.107	15	chr1	117000001	118000000
WE-001	31	030221E_813526	30221	030221E	813526	118	0.248	0.113	1.722	4	chr1	117000001	118000000
WE-001	31	030221E_846373	30221	030221E	846373	118	0.623	0.223	4.332	10	chr1	117000001	118000000
WE-001	31	030221F_1103306	30221	030221F	1103306	118	0.251	0.084	1.749	11	chr1	117000001	118000000
WE-001	31	030221F_1159447	30221	030221F	1159447	118	0.069	0.084	0.48	5	chr1	117000001	118000000
WE-001	31	030221F_1354977	30221	030221F	1354977	118	0.318	0.028	2.211	14	chr1	117000001	118000000
WE-001	31	030221F_1743721	30221	030221F	1743721	118	-0.025	-0.043	-0.177	11	chr1	117000001	118000000
WE-001	31	030221F_1934630	30221	030221F	1934630	118	0.256	0.311	1.783	15	chr1	117000001	118000000
WE-001	31	030221F_1941838	30221	030221F	1941838	118	0.341	0.173	2.37	8	chr1	117000001	118000000
WE-001	31	030221F_241198	30221	030221F	241198	118	0.581	0.197	4.038	18	chr1	117000001	118000000
WE-001	31	030221E_152187	30221	030221E	152187	119	-0.497	0.244	-3.805	36	chr1	118000001	119000000
WE-001	31	030221E_1669713	30221	030221E	1669713	119	0.087	0.082	0.668	5	chr1	118000001	119000000
WE-001	31	030221E_407129	30221	030221E	407129	119	-0.336	-0.071	-2.575	12	chr1	118000001	119000000
WE-001	31	030221E_538431	30221	030221E	538431	119	0.342	0.036	2.617	32	chr1	118000001	119000000
WE-001	31	030221E_628694	30221	030221E	628694	119	-0.236	-0.236	-1.808	15	chr1	118000001	119000000
WE-001	31	030221E_813526	30221	030221E	813526	119	0.054	0.113	0.413	4	chr1	118000001	119000000
WE-001	31	030221E_846373	30221	030221E	846373	119	0.232	0.223	1.778	10	chr1	118000001	119000000
WE-001	31	030221F_1103306	30221	030221F	1103306	119	0.022	0.084	0.166	11	chr1	118000001	119000000
WE-001	31	030221F_1159447	30221	030221F	1159447	119	0.205	0.084	1.566	5	chr1	118000001	119000000
WE-001	31	030221F_1354977	30221	030221F	1354977	119	-0.007	0.028	-0.054	14	chr1	118000001	119000000
WE-001	31	030221F_1743721	30221	030221F	1743721	119	-0.06	-0.043	-0.458	11	chr1	118000001	119000000
WE-001	31	030221F_1934630	30221	030221F	1934630	119	0.0	0.311	0.0	15	chr1	118000001	119000000
WE-001	31	030221F_1941838	30221	030221F	1941838	119	0.406	0.173	3.109	8	chr1	118000001	119000000
WE-001	31	030221F_241198	30221	030221F	241198	119	0.276	0.197	2.112	18	chr1	118000001	119000000
WE-001	31	030221E_152187	30221	030221E	152187	120	-0.234	0.244	-1.676	36	chr1	119000001	120000000
WE-001	31	030221E_1669713	30221	030221E	1669713	120	-0.61	0.082	-4.371	5	chr1	119000001	120000000
WE-001	31	030221E_407129	30221	030221E	407129	120	-0.257	-0.071	-1.843	12	chr1	119000001	120000000
WE-001	31	030221E_538431	30221	030221E	538431	120	0.045	0.036	0.32	32	chr1	119000001	120000000
WE-001	31	030221E_628694	30221	030221E	628694	120	-0.035	-0.236	-0.251	15	chr1	119000001	120000000
WE-001	31	030221E_813526	30221	030221E	813526	120	-0.057	-0.328	-0.408	4	chr1	119000001	120000000
WE-001	31	030221E_846373	30221	030221E	846373	120	0.295	0.223	2.113	10	chr1	119000001	120000000
WE-001	31	030221F_1103306	30221	030221F	1103306	120	0.079	0.084	0.569	11	chr1	119000001	120000000
WE-001	31	030221F_1159447	30221	030221F	1159447	120	0.157	0.084	1.126	5	chr1	119000001	120000000
WE-001	31	030221F_1354977	30221	030221F	1354977	120	-0.052	0.028	-0.37	14	chr1	119000001	120000000
WE-001	31	030221F_1743721	30221	030221F	1743721	120	0.038	-0.043	0.269	11	chr1	119000001	120000000
WE-001	31	030221F_1934630	30221	030221F	1934630	120	0.274	0.311	1.964	15	chr1	119000001	120000000
WE-001	31	030221F_1941838	30221	030221F	1941838	120	0.481	0.173	3.45	8	chr1	119000001	120000000
WE-001	31	030221F_241198	30221	030221F	241198	120	0.034	0.197	0.246	18	chr1	119000001	120000000
WE-001	31	030221E_152187	30221	030221E	152187	122	0.233	0.244	1.12	36	chr1	121000001	122000000
WE-001	31	030221E_1669713	30221	030221E	1669713	122	-0.421	0.082	-2.023	5	chr1	121000001	122000000
WE-001	31	030221E_407129	30221	030221E	407129	122	-0.646	-0.071	-3.102	12	chr1	121000001	122000000
WE-001	31	030221E_538431	30221	030221E	538431	122	0.145	0.036	0.698	32	chr1	121000001	122000000
WE-001	31	030221E_628694	30221	030221E	628694	122	-0.095	-0.236	-0.458	15	chr1	121000001	122000000
WE-001	31	030221E_813526	30221	030221E	813526	122	-0.332	-0.328	-1.596	4	chr1	121000001	122000000
WE-001	31	030221E_846373	30221	030221E	846373	122	-0.281	0.223	-1.348	10	chr1	121000001	122000000
WE-001	31	030221F_1103306	30221	030221F	1103306	122	0.121	0.084	0.579	11	chr1	121000001	122000000
WE-001	31	030221F_1159447	30221	030221F	1159447	122	0.066	0.084	0.319	5	chr1	121000001	122000000
WE-001	31	030221F_1354977	30221	030221F	1354977	122	-0.781	0.028	-3.751	14	chr1	121000001	122000000
WE-001	31	030221F_1743721	30221	030221F	1743721	122	-0.247	-0.043	-1.185	11	chr1	121000001	122000000
WE-001	31	030221F_1934630	30221	030221F	1934630	122	-0.211	0.311	-1.014	15	chr1	121000001	122000000
WE-001	31	030221F_1941838	30221	030221F	1941838	122	-0.256	0.173	-1.23	8	chr1	121000001	122000000
WE-001	31	030221F_241198	30221	030221F	241198	122	-0.364	0.197	-1.748	18	chr1	121000001	122000000
WE-001	31	030221E_152187	30221	030221E	152187	127	0.346	0.244	0.609	36	chr1	143000001	144000000
WE-001	31	030221E_1669713	30221	030221E	1669713	127	-0.302	0.082	-0.531	5	chr1	143000001	144000000
WE-001	31	030221E_407129	30221	030221E	407129	127	-0.842	-0.071	-1.48	12	chr1	143000001	144000000
WE-001	31	030221E_538431	30221	030221E	538431	127	0.255	0.036	0.449	32	chr1	143000001	144000000
WE-001	31	030221E_628694	30221	030221E	628694	127	0.007	-0.236	0.013	15	chr1	143000001	144000000
WE-001	31	030221E_813526	30221	030221E	813526	127	-0.595	-0.328	-1.046	4	chr1	143000001	144000000
WE-001	31	030221E_846373	30221	030221E	846373	127	-0.878	0.223	-1.543	10	chr1	143000001	144000000
WE-001	31	030221F_1103306	30221	030221F	1103306	127	0.195	0.084	0.344	11	chr1	143000001	144000000
WE-001	31	030221F_1159447	30221	030221F	1159447	127	0.506	0.084	0.89	5	chr1	143000001	144000000
WE-001	31	030221F_1354977	30221	030221F	1354977	127	-0.038	0.028	-0.067	14	chr1	143000001	144000000
WE-001	31	030221F_1743721	30221	030221F	1743721	127	-0.376	-0.043	-0.661	11	chr1	143000001	144000000
WE-001	31	030221F_1934630	30221	030221F	1934630	127	-0.534	0.311	-0.939	15	chr1	143000001	144000000
WE-001	31	030221F_1941838	30221	030221F	1941838	127	0.05	0.173	0.088	8	chr1	143000001	144000000
WE-001	31	030221F_241198	30221	030221F	241198	127	-1.898	0.197	-3.338	18	chr1	143000001	144000000
WE-001	31	030221E_152187	30221	030221E	152187	129	0.372	0.244	2.413	36	chr1	145000001	146000000
WE-001	31	030221E_1669713	30221	030221E	1669713	129	0.659	0.082	4.278	5	chr1	145000001	146000000
WE-001	31	030221E_407129	30221	030221E	407129	129	0.333	-0.071	2.163	12	chr1	145000001	146000000
WE-001	31	030221E_538431	30221	030221E	538431	129	0.663	0.036	4.301	32	chr1	145000001	146000000
WE-001	31	030221E_628694	30221	030221E	628694	129	-0.372	-0.236	-2.413	15	chr1	145000001	146000000
WE-001	31	030221E_813526	30221	030221E	813526	129	0.45	0.139	2.92	4	chr1	145000001	146000000
WE-001	31	030221E_846373	30221	030221E	846373	129	1.149	0.223	7.452	10	chr1	145000001	146000000
WE-001	31	030221F_1103306	30221	030221F	1103306	129	0.254	0.084	1.651	11	chr1	145000001	146000000
WE-001	31	030221F_1159447	30221	030221F	1159447	129	0.447	0.084	2.899	5	chr1	145000001	146000000
WE-001	31	030221F_1354977	30221	030221F	1354977	129	0.582	0.028	3.779	14	chr1	145000001	146000000
WE-001	31	030221F_1743721	30221	030221F	1743721	129	0.543	0.483	3.523	11	chr1	145000001	146000000
WE-001	31	030221F_1934630	30221	030221F	1934630	129	0.637	0.311	4.131	15	chr1	145000001	146000000
WE-001	31	030221F_1941838	30221	030221F	1941838	129	1.461	0.173	9.48	8	chr1	145000001	146000000
WE-001	31	030221F_241198	30221	030221F	241198	129	0.67	0.197	4.349	18	chr1	145000001	146000000
WE-001	31	030221E_152187	30221	030221E	152187	131	0.466	0.244	5.12	36	chr1	147000001	148000000
WE-001	31	030221E_1669713	30221	030221E	1669713	131	0.091	0.082	0.995	5	chr1	147000001	148000000
WE-001	31	030221E_407129	30221	030221E	407129	131	0.217	-0.071	2.383	12	chr1	147000001	148000000
WE-001	31	030221E_538431	30221	030221E	538431	131	0.409	0.036	4.492	32	chr1	147000001	148000000
WE-001	31	030221E_628694	30221	030221E	628694	131	-0.218	-0.236	-2.39	15	chr1	147000001	148000000
WE-001	31	030221E_813526	30221	030221E	813526	131	-0.098	0.139	-1.077	4	chr1	147000001	148000000
WE-001	31	030221E_846373	30221	030221E	846373	131	-0.274	0.223	-3.009	10	chr1	147000001	148000000
WE-001	31	030221F_1103306	30221	030221F	1103306	131	0.236	0.084	2.594	11	chr1	147000001	148000000
WE-001	31	030221F_1159447	30221	030221F	1159447	131	0.002	0.084	0.026	5	chr1	147000001	148000000
WE-001	31	030221F_1354977	30221	030221F	1354977	131	0.224	0.028	2.463	14	chr1	147000001	148000000
WE-001	31	030221F_1743721	30221	030221F	1743721	131	0.047	0.483	0.518	11	chr1	147000001	148000000
WE-001	31	030221F_1934630	30221	030221F	1934630	131	0.328	0.311	3.598	15	chr1	147000001	148000000
WE-001	31	030221F_1941838	30221	030221F	1941838	131	-0.172	0.173	-1.89	8	chr1	147000001	148000000
WE-001	31	030221F_241198	30221	030221F	241198	131	0.222	0.197	2.439	18	chr1	147000001	148000000
WE-001	31	030221E_152187	30221	030221E	152187	132	0.75	0.244	2.525	36	chr1	148000001	149000000
WE-001	31	030221E_1669713	30221	030221E	1669713	132	0.215	0.082	0.724	5	chr1	148000001	149000000
WE-001	31	030221E_407129	30221	030221E	407129	132	0.05	-0.071	0.168	12	chr1	148000001	149000000
WE-001	31	030221E_538431	30221	030221E	538431	132	0.38	0.036	1.279	32	chr1	148000001	149000000
WE-001	31	030221E_628694	30221	030221E	628694	132	-0.301	-0.236	-1.014	15	chr1	148000001	149000000
WE-001	31	030221E_813526	30221	030221E	813526	132	0.181	0.139	0.609	4	chr1	148000001	149000000
WE-001	31	030221E_846373	30221	030221E	846373	132	0.281	0.223	0.947	10	chr1	148000001	149000000
WE-001	31	030221F_1103306	30221	030221F	1103306	132	-0.362	0.084	-1.219	11	chr1	148000001	149000000
WE-001	31	030221F_1159447	30221	030221F	1159447	132	0.309	0.084	1.039	5	chr1	148000001	149000000
WE-001	31	030221F_1354977	30221	030221F	1354977	132	-0.134	0.028	-0.449	14	chr1	148000001	149000000
WE-001	31	030221F_1743721	30221	030221F	1743721	132	0.283	0.483	0.951	11	chr1	148000001	149000000
WE-001	31	030221F_1934630	30221	030221F	1934630	132	0.744	0.311	2.505	15	chr1	148000001	149000000
WE-001	31	030221F_1941838	30221	030221F	1941838	132	0.116	0.173	0.389	8	chr1	148000001	149000000
WE-001	31	030221F_241198	30221	030221F	241198	132	-0.278	0.197	-0.935	18	chr1	148000001	149000000
WE-001	31	030221E_152187	30221	030221E	152187	133	0.591	0.244	2.222	36	chr1	149000001	150000000
WE-001	31	030221E_1669713	30221	030221E	1669713	133	0.928	0.941	3.489	5	chr1	149000001	150000000
WE-001	31	030221E_407129	30221	030221E	407129	133	0.365	-0.071	1.374	12	chr1	149000001	150000000
WE-001	31	030221E_538431	30221	030221E	538431	133	1.069	0.036	4.02	32	chr1	149000001	150000000
WE-001	31	030221E_628694	30221	030221E	628694	133	-0.589	-0.236	-2.214	15	chr1	149000001	150000000
WE-001	31	030221E_813526	30221	030221E	813526	133	0.37	0.139	1.392	4	chr1	149000001	150000000
WE-001	31	030221E_846373	30221	030221E	846373	133	1.14	0.223	4.287	10	chr1	149000001	150000000
WE-001	31	030221F_1103306	30221	030221F	1103306	133	0.765	0.084	2.878	11	chr1	149000001	150000000
WE-001	31	030221F_1159447	30221	030221F	1159447	133	0.771	0.084	2.898	5	chr1	149000001	150000000
WE-001	31	030221F_1354977	30221	030221F	1354977	133	0.573	0.028	2.153	14	chr1	149000001	150000000
WE-001	31	030221F_1743721	30221	030221F	1743721	133	0.676	0.483	2.542	11	chr1	149000001	150000000
WE-001	31	030221F_1934630	30221	030221F	1934630	133	0.656	0.311	2.466	15	chr1	149000001	150000000
WE-001	31	030221F_1941838	30221	030221F	1941838	133	0.381	0.173	1.433	8	chr1	149000001	150000000
WE-001	31	030221F_241198	30221	030221F	241198	133	0.854	0.197	3.211	18	chr1	149000001	150000000
WE-001	31	030221E_152187	30221	030221E	152187	134	0.326	0.244	2.185	36	chr1	150000001	151000000
WE-001	31	030221E_1669713	30221	030221E	1669713	134	1.046	0.941	7.012	5	chr1	150000001	151000000
WE-001	31	030221E_407129	30221	030221E	407129	134	0.067	-0.071	0.447	12	chr1	150000001	151000000
WE-001	31	030221E_538431	30221	030221E	538431	134	0.393	0.036	2.637	32	chr1	150000001	151000000
WE-001	31	030221E_628694	30221	030221E	628694	134	-0.217	-0.236	-1.457	15	chr1	150000001	151000000
WE-001	31	030221E_813526	30221	030221E	813526	134	0.503	0.139	3.374	4	chr1	150000001	151000000
WE-001	31	030221E_846373	30221	030221E	846373	134	0.667	0.223	4.476	10	chr1	150000001	151000000
WE-001	31	030221F_1103306	30221	030221F	1103306	134	0.509	0.084	3.415	11	chr1	150000001	151000000
WE-001	31	030221F_1159447	30221	030221F	1159447	134	0.72	0.084	4.828	5	chr1	150000001	151000000
WE-001	31	030221F_1354977	30221	030221F	1354977	134	0.264	0.028	1.773	14	chr1	150000001	151000000
WE-001	31	030221F_1743721	30221	030221F	1743721	134	0.973	0.483	6.524	11	chr1	150000001	151000000
WE-001	31	030221F_1934630	30221	030221F	1934630	134	0.565	0.311	3.79	15	chr1	150000001	151000000
WE-001	31	030221F_1941838	30221	030221F	1941838	134	0.268	0.173	1.794	8	chr1	150000001	151000000
WE-001	31	030221F_241198	30221	030221F	241198	134	0.773	0.197	5.183	18	chr1	150000001	151000000
WE-001	31	030221E_152187	30221	030221E	152187	135	0.437	0.244	2.709	36	chr1	151000001	152000000
WE-001	31	030221E_1669713	30221	030221E	1669713	135	0.849	0.941	5.262	5	chr1	151000001	152000000
WE-001	31	030221E_407129	30221	030221E	407129	135	0.21	-0.071	1.301	12	chr1	151000001	152000000
WE-001	31	030221E_538431	30221	030221E	538431	135	0.309	0.036	1.917	32	chr1	151000001	152000000
WE-001	31	030221E_628694	30221	030221E	628694	135	-0.34	-0.236	-2.105	15	chr1	151000001	152000000
WE-001	31	030221E_813526	30221	030221E	813526	135	0.086	0.139	0.533	4	chr1	151000001	152000000
WE-001	31	030221E_846373	30221	030221E	846373	135	0.554	0.223	3.431	10	chr1	151000001	152000000
WE-001	31	030221F_1103306	30221	030221F	1103306	135	0.106	0.084	0.655	11	chr1	151000001	152000000
WE-001	31	030221F_1159447	30221	030221F	1159447	135	0.582	0.084	3.605	5	chr1	151000001	152000000
WE-001	31	030221F_1354977	30221	030221F	1354977	135	0.365	0.028	2.259	14	chr1	151000001	152000000
WE-001	31	030221F_1743721	30221	030221F	1743721	135	0.619	0.483	3.838	11	chr1	151000001	152000000
WE-001	31	030221F_1934630	30221	030221F	1934630	135	0.441	0.311	2.731	15	chr1	151000001	152000000
WE-001	31	030221F_1941838	30221	030221F	1941838	135	0.396	0.173	2.454	8	chr1	151000001	152000000
WE-001	31	030221F_241198	30221	030221F	241198	135	0.773	0.197	4.79	18	chr1	151000001	152000000
WE-001	31	030221E_152187	30221	030221E	152187	136	0.62	0.244	6.144	36	chr1	152000001	153000000
WE-001	31	030221E_1669713	30221	030221E	1669713	136	-0.614	0.063	-6.082	5	chr1	152000001	153000000
WE-001	31	030221E_407129	30221	030221E	407129	136	-0.498	-0.071	-4.938	12	chr1	152000001	153000000
WE-001	31	030221E_538431	30221	030221E	538431	136	0.596	0.036	5.901	32	chr1	152000001	153000000
WE-001	31	030221E_628694	30221	030221E	628694	136	-0.282	-0.236	-2.79	15	chr1	152000001	153000000
WE-001	31	030221E_813526	30221	030221E	813526	136	-0.219	0.139	-2.174	4	chr1	152000001	153000000
WE-001	31	030221E_846373	30221	030221E	846373	136	-0.729	0.223	-7.223	10	chr1	152000001	153000000
WE-001	31	030221F_1103306	30221	030221F	1103306	136	0.149	0.084	1.478	11	chr1	152000001	153000000
WE-001	31	030221F_1159447	30221	030221F	1159447	136	0.079	0.084	0.781	5	chr1	152000001	153000000
WE-001	31	030221F_1354977	30221	030221F	1354977	136	-0.473	0.028	-4.685	14	chr1	152000001	153000000
WE-001	31	030221F_1743721	30221	030221F	1743721	136	-0.049	0.483	-0.49	11	chr1	152000001	153000000
WE-001	31	030221F_1934630	30221	030221F	1934630	136	0.408	0.311	4.046	15	chr1	152000001	153000000
WE-001	31	030221F_1941838	30221	030221F	1941838	136	-0.411	0.173	-4.076	8	chr1	152000001	153000000
WE-001	31	030221F_241198	30221	030221F	241198	136	-0.808	0.197	-8.005	18	chr1	152000001	153000000
WE-001	31	030221E_152187	30221	030221E	152187	137	0.434	0.244	3.085	36	chr1	153000001	154000000
WE-001	31	030221E_1669713	30221	030221E	1669713	137	0.339	0.063	2.408	5	chr1	153000001	154000000
WE-001	31	030221E_407129	30221	030221E	407129	137	-0.055	-0.071	-0.388	12	chr1	153000001	154000000
WE-001	31	030221E_538431	30221	030221E	538431	137	0.209	0.036	1.486	32	chr1	153000001	154000000
WE-001	31	030221E_628694	30221	030221E	628694	137	-0.36	-0.236	-2.56	15	chr1	153000001	154000000
WE-001	31	030221E_813526	30221	030221E	813526	137	0.254	0.139	1.808	4	chr1	153000001	154000000
WE-001	31	030221E_846373	30221	030221E	846373	137	0.178	0.223	1.266	10	chr1	153000001	154000000
WE-001	31	030221F_1103306	30221	030221F	1103306	137	0.145	0.084	1.031	11	chr1	153000001	154000000
WE-001	31	030221F_1159447	30221	030221F	1159447	137	0.605	0.084	4.302	5	chr1	153000001	154000000
WE-001	31	030221F_1354977	30221	030221F	1354977	137	-0.258	0.028	-1.834	14	chr1	153000001	154000000
WE-001	31	030221F_1743721	30221	030221F	1743721	137	0.718	0.483	5.101	11	chr1	153000001	154000000
WE-001	31	030221F_1934630	30221	030221F	1934630	137	0.139	0.311	0.987	15	chr1	153000001	154000000
WE-001	31	030221F_1941838	30221	030221F	1941838	137	0.459	0.173	3.264	8	chr1	153000001	154000000
WE-001	31	030221F_241198	30221	030221F	241198	137	-0.25	0.197	-1.774	18	chr1	153000001	154000000
WE-001	31	030221E_152187	30221	030221E	152187	138	0.14	0.244	1.128	36	chr1	154000001	155000000
WE-001	31	030221E_1669713	30221	030221E	1669713	138	0.223	0.063	1.795	5	chr1	154000001	155000000
WE-001	31	030221E_407129	30221	030221E	407129	138	0.083	-0.071	0.667	12	chr1	154000001	155000000
WE-001	31	030221E_538431	30221	030221E	538431	138	0.265	0.036	2.13	32	chr1	154000001	155000000
WE-001	31	030221E_628694	30221	030221E	628694	138	-0.189	-0.236	-1.525	15	chr1	154000001	155000000
WE-001	31	030221E_813526	30221	030221E	813526	138	0.147	0.139	1.18	4	chr1	154000001	155000000
WE-001	31	030221E_846373	30221	030221E	846373	138	0.552	0.223	4.442	10	chr1	154000001	155000000
WE-001	31	030221F_1103306	30221	030221F	1103306	138	0.191	0.084	1.54	11	chr1	154000001	155000000
WE-001	31	030221F_1159447	30221	030221F	1159447	138	1.032	0.084	8.313	5	chr1	154000001	155000000
WE-001	31	030221F_1354977	30221	030221F	1354977	138	0.204	0.028	1.645	14	chr1	154000001	155000000
WE-001	31	030221F_1743721	30221	030221F	1743721	138	0.609	0.483	4.903	11	chr1	154000001	155000000
WE-001	31	030221F_1934630	30221	030221F	1934630	138	-0.226	0.311	-1.816	15	chr1	154000001	155000000
WE-001	31	030221F_1941838	30221	030221F	1941838	138	-0.012	0.173	-0.098	8	chr1	154000001	155000000
WE-001	31	030221F_241198	30221	030221F	241198	138	0.665	0.197	5.354	18	chr1	154000001	155000000
WE-001	31	030221E_152187	30221	030221E	152187	139	0.517	0.244	5.3	36	chr1	155000001	156000000
WE-001	31	030221E_1669713	30221	030221E	1669713	139	0.325	0.063	3.333	5	chr1	155000001	156000000
WE-001	31	030221E_407129	30221	030221E	407129	139	0.337	-0.071	3.459	12	chr1	155000001	156000000
WE-001	31	030221E_538431	30221	030221E	538431	139	0.04	0.036	0.412	32	chr1	155000001	156000000
WE-001	31	030221E_628694	30221	030221E	628694	139	-0.404	-0.236	-4.143	15	chr1	155000001	156000000
WE-001	31	030221E_813526	30221	030221E	813526	139	0.033	0.139	0.338	4	chr1	155000001	156000000
WE-001	31	030221E_846373	30221	030221E	846373	139	0.366	0.223	3.748	10	chr1	155000001	156000000
WE-001	31	030221F_1103306	30221	030221F	1103306	139	0.026	0.084	0.27	11	chr1	155000001	156000000
WE-001	31	030221F_1159447	30221	030221F	1159447	139	0.658	0.084	6.748	5	chr1	155000001	156000000
WE-001	31	030221F_1354977	30221	030221F	1354977	139	0.098	0.028	1.004	14	chr1	155000001	156000000
WE-001	31	030221F_1743721	30221	030221F	1743721	139	0.463	0.483	4.742	11	chr1	155000001	156000000
WE-001	31	030221F_1934630	30221	030221F	1934630	139	0.377	0.311	3.866	15	chr1	155000001	156000000
WE-001	31	030221F_1941838	30221	030221F	1941838	139	0.347	0.173	3.558	8	chr1	155000001	156000000
WE-001	31	030221F_241198	30221	030221F	241198	139	1.022	0.197	10.478	18	chr1	155000001	156000000
WE-001	31	030221E_152187	30221	030221E	152187	140	0.574	0.244	3.832	36	chr1	156000001	157000000
WE-001	31	030221E_1669713	30221	030221E	1669713	140	0.257	0.063	1.716	5	chr1	156000001	157000000
WE-001	31	030221E_407129	30221	030221E	407129	140	0.005	-0.071	0.031	12	chr1	156000001	157000000
WE-001	31	030221E_538431	30221	030221E	538431	140	0.158	0.036	1.054	32	chr1	156000001	157000000
WE-001	31	030221E_628694	30221	030221E	628694	140	-0.27	-0.236	-1.803	15	chr1	156000001	157000000
WE-001	31	030221E_813526	30221	030221E	813526	140	0.185	0.139	1.234	4	chr1	156000001	157000000
WE-001	31	030221E_846373	30221	030221E	846373	140	0.157	0.223	1.049	10	chr1	156000001	157000000
WE-001	31	030221F_1103306	30221	030221F	1103306	140	-0.089	0.084	-0.594	11	chr1	156000001	157000000
WE-001	31	030221F_1159447	30221	030221F	1159447	140	0.486	0.084	3.245	5	chr1	156000001	157000000
WE-001	31	030221F_1354977	30221	030221F	1354977	140	0.03	0.028	0.199	14	chr1	156000001	157000000
WE-001	31	030221F_1743721	30221	030221F	1743721	140	0.435	0.483	2.905	11	chr1	156000001	157000000
WE-001	31	030221F_1934630	30221	030221F	1934630	140	0.358	0.311	2.386	15	chr1	156000001	157000000
WE-001	31	030221F_1941838	30221	030221F	1941838	140	1.015	0.173	6.773	8	chr1	156000001	157000000
WE-001	31	030221F_241198	30221	030221F	241198	140	0.561	0.197	3.745	18	chr1	156000001	157000000
WE-001	31	030221E_152187	30221	030221E	152187	141	0.808	0.244	4.964	36	chr1	157000001	158000000
WE-001	31	030221E_1669713	30221	030221E	1669713	141	-0.328	0.063	-2.016	5	chr1	157000001	158000000
WE-001	31	030221E_407129	30221	030221E	407129	141	-0.061	-0.071	-0.375	12	chr1	157000001	158000000
WE-001	31	030221E_538431	30221	030221E	538431	141	0.279	0.036	1.714	32	chr1	157000001	158000000
WE-001	31	030221E_628694	30221	030221E	628694	141	-0.196	-0.236	-1.203	15	chr1	157000001	158000000
WE-001	31	030221E_813526	30221	030221E	813526	141	-0.135	0.139	-0.827	4	chr1	157000001	158000000
WE-001	31	030221E_846373	30221	030221E	846373	141	-0.581	0.223	-3.571	10	chr1	157000001	158000000
WE-001	31	030221F_1103306	30221	030221F	1103306	141	-0.106	0.084	-0.65	11	chr1	157000001	158000000
WE-001	31	030221F_1159447	30221	030221F	1159447	141	-0.039	0.084	-0.239	5	chr1	157000001	158000000
WE-001	31	030221F_1354977	30221	030221F	1354977	141	-0.408	0.028	-2.509	14	chr1	157000001	158000000
WE-001	31	030221F_1743721	30221	030221F	1743721	141	-0.152	0.121	-0.934	11	chr1	157000001	158000000
WE-001	31	030221F_1934630	30221	030221F	1934630	141	0.004	0.311	0.025	15	chr1	157000001	158000000
WE-001	31	030221F_1941838	30221	030221F	1941838	141	-0.25	0.173	-1.539	8	chr1	157000001	158000000
WE-001	31	030221F_241198	30221	030221F	241198	141	-0.654	0.197	-4.017	18	chr1	157000001	158000000
WE-001	31	030221E_152187	30221	030221E	152187	142	0.928	0.244	6.848	36	chr1	158000001	159000000
WE-001	31	030221E_1669713	30221	030221E	1669713	142	-0.395	0.063	-2.915	5	chr1	158000001	159000000
WE-001	31	030221E_407129	30221	030221E	407129	142	-0.039	-0.071	-0.288	12	chr1	158000001	159000000
WE-001	31	030221E_538431	30221	030221E	538431	142	0.171	0.036	1.262	32	chr1	158000001	159000000
WE-001	31	030221E_628694	30221	030221E	628694	142	-0.423	-0.236	-3.119	15	chr1	158000001	159000000
WE-001	31	030221E_813526	30221	030221E	813526	142	-0.071	0.139	-0.52	4	chr1	158000001	159000000
WE-001	31	030221E_846373	30221	030221E	846373	142	-1.055	0.223	-7.785	10	chr1	158000001	159000000
WE-001	31	030221F_1103306	30221	030221F	1103306	142	-0.125	0.084	-0.921	11	chr1	158000001	159000000
WE-001	31	030221F_1159447	30221	030221F	1159447	142	0.315	0.084	2.323	5	chr1	158000001	159000000
WE-001	31	030221F_1354977	30221	030221F	1354977	142	-0.749	0.028	-5.524	14	chr1	158000001	159000000
WE-001	31	030221F_1743721	30221	030221F	1743721	142	0.015	0.121	0.114	11	chr1	158000001	159000000
WE-001	31	030221F_1934630	30221	030221F	1934630	142	-0.316	0.311	-2.335	15	chr1	158000001	159000000
WE-001	31	030221F_1941838	30221	030221F	1941838	142	-0.478	0.173	-3.525	8	chr1	158000001	159000000
WE-001	31	030221F_241198	30221	030221F	241198	142	-0.617	0.197	-4.554	18	chr1	158000001	159000000
WE-001	31	030221E_152187	30221	030221E	152187	143	0.708	0.244	5.791	36	chr1	159000001	160000000
WE-001	31	030221E_1669713	30221	030221E	1669713	143	-0.165	0.063	-1.351	5	chr1	159000001	160000000
WE-001	31	030221E_407129	30221	030221E	407129	143	0.129	-0.071	1.053	12	chr1	159000001	160000000
WE-001	31	030221E_538431	30221	030221E	538431	143	0.3	0.036	2.452	32	chr1	159000001	160000000
WE-001	31	030221E_628694	30221	030221E	628694	143	-0.255	-0.236	-2.081	15	chr1	159000001	160000000
WE-001	31	030221E_813526	30221	030221E	813526	143	-0.054	0.139	-0.443	4	chr1	159000001	160000000
WE-001	31	030221E_846373	30221	030221E	846373	143	-0.104	0.223	-0.85	10	chr1	159000001	160000000
WE-001	31	030221F_1103306	30221	030221F	1103306	143	-0.006	0.084	-0.051	11	chr1	159000001	160000000
WE-001	31	030221F_1159447	30221	030221F	1159447	143	0.266	0.084	2.171	5	chr1	159000001	160000000
WE-001	31	030221F_1354977	30221	030221F	1354977	143	-0.537	0.028	-4.392	14	chr1	159000001	160000000
WE-001	31	030221F_1743721	30221	030221F	1743721	143	0.365	0.121	2.982	11	chr1	159000001	160000000
WE-001	31	030221F_1934630	30221	030221F	1934630	143	0.283	0.311	2.315	15	chr1	159000001	160000000
WE-001	31	030221F_1941838	30221	030221F	1941838	143	-0.345	0.173	-2.82	8	chr1	159000001	160000000
WE-001	31	030221F_241198	30221	030221F	241198	143	-0.38	0.197	-3.106	18	chr1	159000001	160000000
WE-001	31	030221E_152187	30221	030221E	152187	144	0.369	0.244	3.009	36	chr1	160000001	161000000
WE-001	31	030221E_1669713	30221	030221E	1669713	144	0.522	0.063	4.257	5	chr1	160000001	161000000
WE-001	31	030221E_407129	30221	030221E	407129	144	-0.066	-0.071	-0.54	12	chr1	160000001	161000000
WE-001	31	030221E_538431	30221	030221E	538431	144	0.211	0.036	1.719	32	chr1	160000001	161000000
WE-001	31	030221E_628694	30221	030221E	628694	144	-0.303	-0.236	-2.469	15	chr1	160000001	161000000
WE-001	31	030221E_813526	30221	030221E	813526	144	0.443	0.139	3.614	4	chr1	160000001	161000000
WE-001	31	030221E_846373	30221	030221E	846373	144	0.339	0.223	2.768	10	chr1	160000001	161000000
WE-001	31	030221F_1103306	30221	030221F	1103306	144	-0.059	0.084	-0.484	11	chr1	160000001	161000000
WE-001	31	030221F_1159447	30221	030221F	1159447	144	0.322	0.084	2.625	5	chr1	160000001	161000000
WE-001	31	030221F_1354977	30221	030221F	1354977	144	0.259	0.028	2.116	14	chr1	160000001	161000000
WE-001	31	030221F_1743721	30221	030221F	1743721	144	0.239	0.121	1.95	11	chr1	160000001	161000000
WE-001	31	030221F_1934630	30221	030221F	1934630	144	0.315	0.311	2.568	15	chr1	160000001	161000000
WE-001	31	030221F_1941838	30221	030221F	1941838	144	0.379	0.173	3.095	8	chr1	160000001	161000000
WE-001	31	030221F_241198	30221	030221F	241198	144	0.093	0.197	0.759	18	chr1	160000001	161000000
WE-001	31	030221E_152187	30221	030221E	152187	145	0.641	0.244	6.109	36	chr1	161000001	162000000
WE-001	31	030221E_1669713	30221	030221E	1669713	145	0.216	0.063	2.057	5	chr1	161000001	162000000
WE-001	31	030221E_407129	30221	030221E	407129	145	0.111	-0.071	1.056	12	chr1	161000001	162000000
WE-001	31	030221E_538431	30221	030221E	538431	145	0.0	0.036	0.004	32	chr1	161000001	162000000
WE-001	31	030221E_628694	30221	030221E	628694	145	-0.386	-0.236	-3.677	15	chr1	161000001	162000000
WE-001	31	030221E_813526	30221	030221E	813526	145	0.531	0.139	5.063	4	chr1	161000001	162000000
WE-001	31	030221E_846373	30221	030221E	846373	145	0.41	0.223	3.906	10	chr1	161000001	162000000
WE-001	31	030221F_1103306	30221	030221F	1103306	145	0.157	0.084	1.493	11	chr1	161000001	162000000
WE-001	31	030221F_1159447	30221	030221F	1159447	145	0.892	0.084	8.506	5	chr1	161000001	162000000
WE-001	31	030221F_1354977	30221	030221F	1354977	145	-0.286	0.028	-2.725	14	chr1	161000001	162000000
WE-001	31	030221F_1743721	30221	030221F	1743721	145	0.631	0.121	6.015	11	chr1	161000001	162000000
WE-001	31	030221F_1934630	30221	030221F	1934630	145	0.357	0.311	3.404	15	chr1	161000001	162000000
WE-001	31	030221F_1941838	30221	030221F	1941838	145	0.317	0.173	3.022	8	chr1	161000001	162000000
WE-001	31	030221F_241198	30221	030221F	241198	145	0.326	0.197	3.111	18	chr1	161000001	162000000
WE-001	31	030221E_152187	30221	030221E	152187	146	0.764	0.244	6.352	36	chr1	162000001	163000000
WE-001	31	030221E_1669713	30221	030221E	1669713	146	-0.36	0.063	-2.99	5	chr1	162000001	163000000
WE-001	31	030221E_407129	30221	030221E	407129	146	0.03	-0.071	0.251	12	chr1	162000001	163000000
WE-001	31	030221E_538431	30221	030221E	538431	146	0.201	0.036	1.669	32	chr1	162000001	163000000
WE-001	31	030221E_628694	30221	030221E	628694	146	-0.146	-0.236	-1.212	15	chr1	162000001	163000000
WE-001	31	030221E_813526	30221	030221E	813526	146	0.364	0.139	3.029	4	chr1	162000001	163000000
WE-001	31	030221E_846373	30221	030221E	846373	146	0.61	0.223	5.071	10	chr1	162000001	163000000
WE-001	31	030221F_1103306	30221	030221F	1103306	146	0.199	0.084	1.653	11	chr1	162000001	163000000
WE-001	31	030221F_1159447	30221	030221F	1159447	146	0.191	0.084	1.586	5	chr1	162000001	163000000
WE-001	31	030221F_1354977	30221	030221F	1354977	146	0.333	0.028	2.771	14	chr1	162000001	163000000
WE-001	31	030221F_1743721	30221	030221F	1743721	146	0.076	0.121	0.629	11	chr1	162000001	163000000
WE-001	31	030221F_1934630	30221	030221F	1934630	146	0.706	0.311	5.872	15	chr1	162000001	163000000
WE-001	31	030221F_1941838	30221	030221F	1941838	146	0.364	0.173	3.03	8	chr1	162000001	163000000
WE-001	31	030221F_241198	30221	030221F	241198	146	0.626	0.197	5.204	18	chr1	162000001	163000000
WE-001	31	030221E_152187	30221	030221E	152187	147	0.598	0.244	5.83	36	chr1	163000001	164000000
WE-001	31	030221E_1669713	30221	030221E	1669713	147	0.048	0.063	0.466	5	chr1	163000001	164000000
WE-001	31	030221E_407129	30221	030221E	407129	147	-0.049	-0.071	-0.479	12	chr1	163000001	164000000
WE-001	31	030221E_538431	30221	030221E	538431	147	0.183	0.036	1.788	32	chr1	163000001	164000000
WE-001	31	030221E_628694	30221	030221E	628694	147	-0.148	-0.236	-1.446	15	chr1	163000001	164000000
WE-001	31	030221E_813526	30221	030221E	813526	147	0.066	0.139	0.646	4	chr1	163000001	164000000
WE-001	31	030221E_846373	30221	030221E	846373	147	0.52	0.223	5.068	10	chr1	163000001	164000000
WE-001	31	030221F_1103306	30221	030221F	1103306	147	0.221	0.084	2.153	11	chr1	163000001	164000000
WE-001	31	030221F_1159447	30221	030221F	1159447	147	0.315	0.084	3.067	5	chr1	163000001	164000000
WE-001	31	030221F_1354977	30221	030221F	1354977	147	0.07	0.028	0.682	14	chr1	163000001	164000000
WE-001	31	030221F_1743721	30221	030221F	1743721	147	0.058	0.121	0.565	11	chr1	163000001	164000000
WE-001	31	030221F_1934630	30221	030221F	1934630	147	0.348	0.311	3.396	15	chr1	163000001	164000000
WE-001	31	030221F_1941838	30221	030221F	1941838	147	0.517	0.173	5.036	8	chr1	163000001	164000000
WE-001	31	030221F_241198	30221	030221F	241198	147	0.94	0.197	9.164	18	chr1	163000001	164000000
WE-001	31	030221E_152187	30221	030221E	152187	148	0.523	0.244	4.754	36	chr1	164000001	165000000
WE-001	31	030221E_1669713	30221	030221E	1669713	148	0.233	0.063	2.123	5	chr1	164000001	165000000
WE-001	31	030221E_407129	30221	030221E	407129	148	0.257	-0.071	2.335	12	chr1	164000001	165000000
WE-001	31	030221E_538431	30221	030221E	538431	148	-0.084	0.036	-0.767	32	chr1	164000001	165000000
WE-001	31	030221E_628694	30221	030221E	628694	148	-0.423	-0.236	-3.852	15	chr1	164000001	165000000
WE-001	31	030221E_813526	30221	030221E	813526	148	-0.044	0.139	-0.397	4	chr1	164000001	165000000
WE-001	31	030221E_846373	30221	030221E	846373	148	0.093	0.223	0.846	10	chr1	164000001	165000000
WE-001	31	030221F_1103306	30221	030221F	1103306	148	0.472	0.084	4.294	11	chr1	164000001	165000000
WE-001	31	030221F_1159447	30221	030221F	1159447	148	0.404	0.084	3.674	5	chr1	164000001	165000000
WE-001	31	030221F_1354977	30221	030221F	1354977	148	0.273	0.028	2.485	14	chr1	164000001	165000000
WE-001	31	030221F_1743721	30221	030221F	1743721	148	0.187	0.121	1.706	11	chr1	164000001	165000000
WE-001	31	030221F_1934630	30221	030221F	1934630	148	0.375	0.311	3.409	15	chr1	164000001	165000000
WE-001	31	030221F_1941838	30221	030221F	1941838	148	0.456	0.173	4.146	8	chr1	164000001	165000000
WE-001	31	030221F_241198	30221	030221F	241198	148	1.005	0.197	9.148	18	chr1	164000001	165000000
WE-001	31	030221E_152187	30221	030221E	152187	149	0.229	0.244	2.326	36	chr1	165000001	166000000
WE-001	31	030221E_1669713	30221	030221E	1669713	149	0.249	0.063	2.533	5	chr1	165000001	166000000
WE-001	31	030221E_407129	30221	030221E	407129	149	-0.081	-0.071	-0.821	12	chr1	165000001	166000000
WE-001	31	030221E_538431	30221	030221E	538431	149	-0.268	0.036	-2.72	32	chr1	165000001	166000000
WE-001	31	030221E_628694	30221	030221E	628694	149	-0.294	-0.236	-2.984	15	chr1	165000001	166000000
WE-001	31	030221E_813526	30221	030221E	813526	149	0.136	0.139	1.379	4	chr1	165000001	166000000
WE-001	31	030221E_846373	30221	030221E	846373	149	-0.084	0.223	-0.852	10	chr1	165000001	166000000
WE-001	31	030221F_1103306	30221	030221F	1103306	149	-0.045	0.084	-0.455	11	chr1	165000001	166000000
WE-001	31	030221F_1159447	30221	030221F	1159447	149	0.175	0.084	1.779	5	chr1	165000001	166000000
WE-001	31	030221F_1354977	30221	030221F	1354977	149	-0.05	0.028	-0.508	14	chr1	165000001	166000000
WE-001	31	030221F_1743721	30221	030221F	1743721	149	-0.08	0.121	-0.818	11	chr1	165000001	166000000
WE-001	31	030221F_1934630	30221	030221F	1934630	149	0.464	0.311	4.715	15	chr1	165000001	166000000
WE-001	31	030221F_1941838	30221	030221F	1941838	149	0.162	0.173	1.643	8	chr1	165000001	166000000
WE-001	31	030221F_241198	30221	030221F	241198	149	0.044	0.197	0.443	18	chr1	165000001	166000000
WE-001	31	030221E_152187	30221	030221E	152187	150	0.235	0.244	2.398	36	chr1	166000001	167000000
WE-001	31	030221E_1669713	30221	030221E	1669713	150	-0.436	0.063	-4.45	5	chr1	166000001	167000000
WE-001	31	030221E_407129	30221	030221E	407129	150	-0.483	-0.071	-4.934	12	chr1	166000001	167000000
WE-001	31	030221E_538431	30221	030221E	538431	150	-0.313	0.036	-3.2	32	chr1	166000001	167000000
WE-001	31	030221E_628694	30221	030221E	628694	150	-0.358	-0.236	-3.658	15	chr1	166000001	167000000
WE-001	31	030221E_813526	30221	030221E	813526	150	-0.439	0.139	-4.485	4	chr1	166000001	167000000
WE-001	31	030221E_846373	30221	030221E	846373	150	-0.871	0.223	-8.899	10	chr1	166000001	167000000
WE-001	31	030221F_1103306	30221	030221F	1103306	150	-0.073	0.084	-0.744	11	chr1	166000001	167000000
WE-001	31	030221F_1159447	30221	030221F	1159447	150	-0.013	0.084	-0.133	5	chr1	166000001	167000000
WE-001	31	030221F_1354977	30221	030221F	1354977	150	-1.169	0.028	-11.945	14	chr1	166000001	167000000
WE-001	31	030221F_1743721	30221	030221F	1743721	150	-0.235	0.121	-2.402	11	chr1	166000001	167000000
WE-001	31	030221F_1934630	30221	030221F	1934630	150	-0.124	0.311	-1.269	15	chr1	166000001	167000000
WE-001	31	030221F_1941838	30221	030221F	1941838	150	-0.081	0.173	-0.826	8	chr1	166000001	167000000
WE-001	31	030221F_241198	30221	030221F	241198	150	-0.157	0.197	-1.609	18	chr1	166000001	167000000
WE-001	31	030221E_152187	30221	030221E	152187	151	0.169	0.244	1.747	36	chr1	167000001	168000000
WE-001	31	030221E_1669713	30221	030221E	1669713	151	0.474	0.063	4.892	5	chr1	167000001	168000000
WE-001	31	030221E_407129	30221	030221E	407129	151	0.406	-0.071	4.185	12	chr1	167000001	168000000
WE-001	31	030221E_538431	30221	030221E	538431	151	-0.05	0.036	-0.514	32	chr1	167000001	168000000
WE-001	31	030221E_628694	30221	030221E	628694	151	-0.385	-0.236	-3.971	15	chr1	167000001	168000000
WE-001	31	030221E_813526	30221	030221E	813526	151	0.327	0.139	3.376	4	chr1	167000001	168000000
WE-001	31	030221E_846373	30221	030221E	846373	151	0.57	0.223	5.874	10	chr1	167000001	168000000
WE-001	31	030221F_1103306	30221	030221F	1103306	151	-0.002	0.084	-0.016	11	chr1	167000001	168000000
WE-001	31	030221F_1159447	30221	030221F	1159447	151	0.143	0.084	1.473	5	chr1	167000001	168000000
WE-001	31	030221F_1354977	30221	030221F	1354977	151	0.215	0.028	2.218	14	chr1	167000001	168000000
WE-001	31	030221F_1743721	30221	030221F	1743721	151	0.275	0.121	2.832	11	chr1	167000001	168000000
[truncated: 38,195 more rows]
