# Supplementary material for: Circulating tumor cell heterogeneity in neuroendocrine prostate cancer by single cell copy number analysis
Source: NPJ Precis Oncol. 2021 Aug 12;5:76. doi: 10.1038/s41698-021-00211-1 (PMC8361159; doi:10.1038/s41698-021-00211-1)
Supplement: Supplementary file 8 — Supplementary Data 8 [file 41698_2021_211_MOESM8_ESM.csv]

Project Name	PatientID	CNVID	TubeID	SlideID	CellID	BinID	NorRatio	PredictedCopyNumber	ZScore	LST	BinChr	BinStart	BinEnd
WE-001	33	032769C_1003332	32769	032769C	1003332	2	0.003	-0.014	0.018	1	chr1	1000001	2000000
WE-001	33	032769C_1052308	32769	032769C	1052308	2	5.679	5.385	38.042	11	chr1	1000001	2000000
WE-001	33	032769C_1168288	32769	032769C	1168288	2	0.142	0.02	0.952	3	chr1	1000001	2000000
WE-001	33	032769C_1248551	32769	032769C	1248551	2	0.331	0.544	2.22	29	chr1	1000001	2000000
WE-001	33	032769C_1341406	32769	032769C	1341406	2	-1.024	-0.796	-6.861	34	chr1	1000001	2000000
WE-001	33	032769C_275459	32769	032769C	275459	2	-0.234	-0.076	-1.57	27	chr1	1000001	2000000
WE-001	33	032769C_319862	32769	032769C	319862	2	-0.169	-0.223	-1.132	22	chr1	1000001	2000000
WE-001	33	032769C_529000	32769	032769C	529000	2	-0.03	-0.038	-0.199	27	chr1	1000001	2000000
WE-001	33	032769C_573959	32769	032769C	573959	2	-0.055	-0.032	-0.367	16	chr1	1000001	2000000
WE-001	33	032769C_644484	32769	032769C	644484	2	-0.071	0.016	-0.474	27	chr1	1000001	2000000
WE-001	33	032769C_90889	32769	032769C	90889	2	-0.253	-0.014	-1.692	31	chr1	1000001	2000000
WE-001	33	032769C_922169	32769	032769C	922169	2	-0.015	0.007	-0.1	33	chr1	1000001	2000000
WE-001	33	032769C_1003332	32769	032769C	1003332	3	-0.181	-0.014	-0.708	1	chr1	2000001	3000000
WE-001	33	032769C_1052308	32769	032769C	1052308	3	5.004	5.385	19.586	11	chr1	2000001	3000000
WE-001	33	032769C_1168288	32769	032769C	1168288	3	-0.075	0.02	-0.293	3	chr1	2000001	3000000
WE-001	33	032769C_1248551	32769	032769C	1248551	3	0.506	0.544	1.98	29	chr1	2000001	3000000
WE-001	33	032769C_1341406	32769	032769C	1341406	3	-1.082	-0.796	-4.235	34	chr1	2000001	3000000
WE-001	33	032769C_275459	32769	032769C	275459	3	-0.157	-0.076	-0.616	27	chr1	2000001	3000000
WE-001	33	032769C_319862	32769	032769C	319862	3	-0.419	-0.223	-1.642	22	chr1	2000001	3000000
WE-001	33	032769C_529000	32769	032769C	529000	3	-0.199	-0.038	-0.778	27	chr1	2000001	3000000
WE-001	33	032769C_573959	32769	032769C	573959	3	-0.108	-0.032	-0.422	16	chr1	2000001	3000000
WE-001	33	032769C_644484	32769	032769C	644484	3	0.081	0.016	0.319	27	chr1	2000001	3000000
WE-001	33	032769C_90889	32769	032769C	90889	3	-0.275	-0.014	-1.074	31	chr1	2000001	3000000
WE-001	33	032769C_922169	32769	032769C	922169	3	-0.229	0.007	-0.897	33	chr1	2000001	3000000
WE-001	33	032769C_1003332	32769	032769C	1003332	4	0.034	-0.014	0.184	1	chr1	3000001	4000000
WE-001	33	032769C_1052308	32769	032769C	1052308	4	5.749	5.385	30.75	11	chr1	3000001	4000000
WE-001	33	032769C_1168288	32769	032769C	1168288	4	0.047	0.02	0.253	3	chr1	3000001	4000000
WE-001	33	032769C_1248551	32769	032769C	1248551	4	0.479	0.544	2.564	29	chr1	3000001	4000000
WE-001	33	032769C_1341406	32769	032769C	1341406	4	-0.825	-0.796	-4.412	34	chr1	3000001	4000000
WE-001	33	032769C_275459	32769	032769C	275459	4	-0.091	-0.076	-0.489	27	chr1	3000001	4000000
WE-001	33	032769C_319862	32769	032769C	319862	4	-0.316	-0.223	-1.69	22	chr1	3000001	4000000
WE-001	33	032769C_529000	32769	032769C	529000	4	-0.068	-0.038	-0.364	27	chr1	3000001	4000000
WE-001	33	032769C_573959	32769	032769C	573959	4	0.151	-0.032	0.807	16	chr1	3000001	4000000
WE-001	33	032769C_644484	32769	032769C	644484	4	0.25	0.016	1.337	27	chr1	3000001	4000000
WE-001	33	032769C_90889	32769	032769C	90889	4	-0.324	-0.014	-1.733	31	chr1	3000001	4000000
WE-001	33	032769C_922169	32769	032769C	922169	4	0.026	0.007	0.138	33	chr1	3000001	4000000
WE-001	33	032769C_1003332	32769	032769C	1003332	5	-0.097	-0.014	-1.048	1	chr1	4000001	5000000
WE-001	33	032769C_1052308	32769	032769C	1052308	5	4.954	5.385	53.255	11	chr1	4000001	5000000
WE-001	33	032769C_1168288	32769	032769C	1168288	5	0.024	0.02	0.261	3	chr1	4000001	5000000
WE-001	33	032769C_1248551	32769	032769C	1248551	5	0.233	0.544	2.509	29	chr1	4000001	5000000
WE-001	33	032769C_1341406	32769	032769C	1341406	5	-0.945	-0.796	-10.163	34	chr1	4000001	5000000
WE-001	33	032769C_275459	32769	032769C	275459	5	-0.374	-0.076	-4.025	27	chr1	4000001	5000000
WE-001	33	032769C_319862	32769	032769C	319862	5	-0.424	-0.223	-4.562	22	chr1	4000001	5000000
WE-001	33	032769C_529000	32769	032769C	529000	5	-0.142	-0.038	-1.53	27	chr1	4000001	5000000
WE-001	33	032769C_573959	32769	032769C	573959	5	0.069	-0.032	0.744	16	chr1	4000001	5000000
WE-001	33	032769C_644484	32769	032769C	644484	5	-0.45	0.016	-4.833	27	chr1	4000001	5000000
WE-001	33	032769C_90889	32769	032769C	90889	5	-0.178	-0.014	-1.918	31	chr1	4000001	5000000
WE-001	33	032769C_922169	32769	032769C	922169	5	0.067	0.007	0.717	33	chr1	4000001	5000000
WE-001	33	032769C_1003332	32769	032769C	1003332	6	0.044	-0.014	0.389	1	chr1	5000001	6000000
WE-001	33	032769C_1052308	32769	032769C	1052308	6	4.391	5.385	38.92	11	chr1	5000001	6000000
WE-001	33	032769C_1168288	32769	032769C	1168288	6	-0.056	0.02	-0.496	3	chr1	5000001	6000000
WE-001	33	032769C_1248551	32769	032769C	1248551	6	0.419	0.544	3.717	29	chr1	5000001	6000000
WE-001	33	032769C_1341406	32769	032769C	1341406	6	-0.856	-0.796	-7.585	34	chr1	5000001	6000000
WE-001	33	032769C_275459	32769	032769C	275459	6	-0.432	-0.076	-3.83	27	chr1	5000001	6000000
WE-001	33	032769C_319862	32769	032769C	319862	6	-0.396	-0.223	-3.514	22	chr1	5000001	6000000
WE-001	33	032769C_529000	32769	032769C	529000	6	-0.285	-0.038	-2.53	27	chr1	5000001	6000000
WE-001	33	032769C_573959	32769	032769C	573959	6	-0.02	-0.032	-0.179	16	chr1	5000001	6000000
WE-001	33	032769C_644484	32769	032769C	644484	6	-0.313	0.016	-2.771	27	chr1	5000001	6000000
WE-001	33	032769C_90889	32769	032769C	90889	6	-0.268	-0.014	-2.376	31	chr1	5000001	6000000
WE-001	33	032769C_922169	32769	032769C	922169	6	-0.032	0.007	-0.288	33	chr1	5000001	6000000
WE-001	33	032769C_1003332	32769	032769C	1003332	7	-0.008	-0.014	-0.066	1	chr1	6000001	7000000
WE-001	33	032769C_1052308	32769	032769C	1052308	7	7.208	5.385	57.931	11	chr1	6000001	7000000
WE-001	33	032769C_1168288	32769	032769C	1168288	7	0.193	0.02	1.549	3	chr1	6000001	7000000
WE-001	33	032769C_1248551	32769	032769C	1248551	7	0.644	0.544	5.177	29	chr1	6000001	7000000
WE-001	33	032769C_1341406	32769	032769C	1341406	7	-1.081	-0.796	-8.688	34	chr1	6000001	7000000
WE-001	33	032769C_275459	32769	032769C	275459	7	-0.066	-0.076	-0.532	27	chr1	6000001	7000000
WE-001	33	032769C_319862	32769	032769C	319862	7	-0.485	-0.223	-3.895	22	chr1	6000001	7000000
WE-001	33	032769C_529000	32769	032769C	529000	7	-0.422	-0.038	-3.39	27	chr1	6000001	7000000
WE-001	33	032769C_573959	32769	032769C	573959	7	-0.018	-0.032	-0.142	16	chr1	6000001	7000000
WE-001	33	032769C_644484	32769	032769C	644484	7	-0.266	0.016	-2.138	27	chr1	6000001	7000000
WE-001	33	032769C_90889	32769	032769C	90889	7	0.143	-0.014	1.148	31	chr1	6000001	7000000
WE-001	33	032769C_922169	32769	032769C	922169	7	-0.134	0.007	-1.076	33	chr1	6000001	7000000
WE-001	33	032769C_1003332	32769	032769C	1003332	8	0.22	-0.014	1.783	1	chr1	7000001	8000000
WE-001	33	032769C_1052308	32769	032769C	1052308	8	5.133	5.385	41.569	11	chr1	7000001	8000000
WE-001	33	032769C_1168288	32769	032769C	1168288	8	0.125	0.02	1.01	3	chr1	7000001	8000000
WE-001	33	032769C_1248551	32769	032769C	1248551	8	0.509	0.544	4.124	29	chr1	7000001	8000000
WE-001	33	032769C_1341406	32769	032769C	1341406	8	-0.891	-0.796	-7.214	34	chr1	7000001	8000000
WE-001	33	032769C_275459	32769	032769C	275459	8	-0.25	-0.076	-2.028	27	chr1	7000001	8000000
WE-001	33	032769C_319862	32769	032769C	319862	8	-0.235	-0.223	-1.903	22	chr1	7000001	8000000
WE-001	33	032769C_529000	32769	032769C	529000	8	0.033	-0.038	0.269	27	chr1	7000001	8000000
WE-001	33	032769C_573959	32769	032769C	573959	8	0.081	-0.032	0.654	16	chr1	7000001	8000000
WE-001	33	032769C_644484	32769	032769C	644484	8	-0.042	0.016	-0.338	27	chr1	7000001	8000000
WE-001	33	032769C_90889	32769	032769C	90889	8	0.231	-0.014	1.868	31	chr1	7000001	8000000
WE-001	33	032769C_922169	32769	032769C	922169	8	0.157	0.007	1.272	33	chr1	7000001	8000000
WE-001	33	032769C_1003332	32769	032769C	1003332	9	-0.223	-0.014	-1.116	1	chr1	8000001	9000000
WE-001	33	032769C_1052308	32769	032769C	1052308	9	6.678	5.385	33.475	11	chr1	8000001	9000000
WE-001	33	032769C_1168288	32769	032769C	1168288	9	-0.087	0.02	-0.437	3	chr1	8000001	9000000
WE-001	33	032769C_1248551	32769	032769C	1248551	9	0.588	0.544	2.947	29	chr1	8000001	9000000
WE-001	33	032769C_1341406	32769	032769C	1341406	9	-1.003	-0.796	-5.029	34	chr1	8000001	9000000
WE-001	33	032769C_275459	32769	032769C	275459	9	-0.258	-0.076	-1.292	27	chr1	8000001	9000000
WE-001	33	032769C_319862	32769	032769C	319862	9	-0.097	-0.223	-0.487	22	chr1	8000001	9000000
WE-001	33	032769C_529000	32769	032769C	529000	9	-0.044	-0.038	-0.219	27	chr1	8000001	9000000
WE-001	33	032769C_573959	32769	032769C	573959	9	-0.021	-0.032	-0.107	16	chr1	8000001	9000000
WE-001	33	032769C_644484	32769	032769C	644484	9	-0.202	0.016	-1.014	27	chr1	8000001	9000000
WE-001	33	032769C_90889	32769	032769C	90889	9	-0.094	-0.014	-0.471	31	chr1	8000001	9000000
WE-001	33	032769C_922169	32769	032769C	922169	9	-0.131	0.007	-0.654	33	chr1	8000001	9000000
WE-001	33	032769C_1003332	32769	032769C	1003332	10	0.176	-0.014	1.189	1	chr1	9000001	10000000
WE-001	33	032769C_1052308	32769	032769C	1052308	10	6.435	5.385	43.576	11	chr1	9000001	10000000
WE-001	33	032769C_1168288	32769	032769C	1168288	10	0.233	0.02	1.58	3	chr1	9000001	10000000
WE-001	33	032769C_1248551	32769	032769C	1248551	10	0.864	0.544	5.848	29	chr1	9000001	10000000
WE-001	33	032769C_1341406	32769	032769C	1341406	10	-1.358	-0.796	-9.195	34	chr1	9000001	10000000
WE-001	33	032769C_275459	32769	032769C	275459	10	0.057	-0.076	0.387	27	chr1	9000001	10000000
WE-001	33	032769C_319862	32769	032769C	319862	10	0.029	-0.223	0.197	22	chr1	9000001	10000000
WE-001	33	032769C_529000	32769	032769C	529000	10	0.114	-0.038	0.773	27	chr1	9000001	10000000
WE-001	33	032769C_573959	32769	032769C	573959	10	-0.077	-0.032	-0.524	16	chr1	9000001	10000000
WE-001	33	032769C_644484	32769	032769C	644484	10	0.134	0.016	0.908	27	chr1	9000001	10000000
WE-001	33	032769C_90889	32769	032769C	90889	10	0.071	-0.014	0.482	31	chr1	9000001	10000000
WE-001	33	032769C_922169	32769	032769C	922169	10	0.035	0.007	0.236	33	chr1	9000001	10000000
WE-001	33	032769C_1003332	32769	032769C	1003332	11	-0.036	-0.014	-0.386	1	chr1	10000001	11000000
WE-001	33	032769C_1052308	32769	032769C	1052308	11	5.24	5.385	56.772	11	chr1	10000001	11000000
WE-001	33	032769C_1168288	32769	032769C	1168288	11	0.024	0.02	0.261	3	chr1	10000001	11000000
WE-001	33	032769C_1248551	32769	032769C	1248551	11	0.484	0.544	5.241	29	chr1	10000001	11000000
WE-001	33	032769C_1341406	32769	032769C	1341406	11	-0.807	-0.796	-8.746	34	chr1	10000001	11000000
WE-001	33	032769C_275459	32769	032769C	275459	11	-0.131	-0.076	-1.423	27	chr1	10000001	11000000
WE-001	33	032769C_319862	32769	032769C	319862	11	-0.239	-0.223	-2.594	22	chr1	10000001	11000000
WE-001	33	032769C_529000	32769	032769C	529000	11	-0.048	-0.038	-0.521	27	chr1	10000001	11000000
WE-001	33	032769C_573959	32769	032769C	573959	11	0.002	-0.032	0.027	16	chr1	10000001	11000000
WE-001	33	032769C_644484	32769	032769C	644484	11	-0.031	0.016	-0.334	27	chr1	10000001	11000000
WE-001	33	032769C_90889	32769	032769C	90889	11	-0.282	-0.014	-3.054	31	chr1	10000001	11000000
WE-001	33	032769C_922169	32769	032769C	922169	11	-0.121	0.007	-1.306	33	chr1	10000001	11000000
WE-001	33	032769C_1003332	32769	032769C	1003332	12	-0.073	-0.014	-0.44	1	chr1	11000001	12000000
WE-001	33	032769C_1052308	32769	032769C	1052308	12	6.444	5.385	38.909	11	chr1	11000001	12000000
WE-001	33	032769C_1168288	32769	032769C	1168288	12	0.057	0.02	0.347	3	chr1	11000001	12000000
WE-001	33	032769C_1248551	32769	032769C	1248551	12	0.685	0.544	4.134	29	chr1	11000001	12000000
WE-001	33	032769C_1341406	32769	032769C	1341406	12	-0.812	-0.796	-4.905	34	chr1	11000001	12000000
WE-001	33	032769C_275459	32769	032769C	275459	12	0.02	-0.076	0.118	27	chr1	11000001	12000000
WE-001	33	032769C_319862	32769	032769C	319862	12	-0.321	-0.223	-1.936	22	chr1	11000001	12000000
WE-001	33	032769C_529000	32769	032769C	529000	12	-0.238	-0.038	-1.438	27	chr1	11000001	12000000
WE-001	33	032769C_573959	32769	032769C	573959	12	-0.008	-0.032	-0.046	16	chr1	11000001	12000000
WE-001	33	032769C_644484	32769	032769C	644484	12	-0.138	0.016	-0.83	27	chr1	11000001	12000000
WE-001	33	032769C_90889	32769	032769C	90889	12	0.058	-0.014	0.352	31	chr1	11000001	12000000
WE-001	33	032769C_922169	32769	032769C	922169	12	-0.14	0.007	-0.847	33	chr1	11000001	12000000
WE-001	33	032769C_1003332	32769	032769C	1003332	13	0.035	-0.014	0.356	1	chr1	12000001	13000000
WE-001	33	032769C_1052308	32769	032769C	1052308	13	5.599	5.385	56.837	11	chr1	12000001	13000000
WE-001	33	032769C_1168288	32769	032769C	1168288	13	0.068	0.02	0.688	3	chr1	12000001	13000000
WE-001	33	032769C_1248551	32769	032769C	1248551	13	0.257	0.544	2.605	29	chr1	12000001	13000000
WE-001	33	032769C_1341406	32769	032769C	1341406	13	-0.84	-0.796	-8.53	34	chr1	12000001	13000000
WE-001	33	032769C_275459	32769	032769C	275459	13	-0.275	-0.076	-2.794	27	chr1	12000001	13000000
WE-001	33	032769C_319862	32769	032769C	319862	13	-0.328	-0.223	-3.328	22	chr1	12000001	13000000
WE-001	33	032769C_529000	32769	032769C	529000	13	-0.033	-0.038	-0.332	27	chr1	12000001	13000000
WE-001	33	032769C_573959	32769	032769C	573959	13	0.018	-0.032	0.184	16	chr1	12000001	13000000
WE-001	33	032769C_644484	32769	032769C	644484	13	-0.12	0.016	-1.217	27	chr1	12000001	13000000
WE-001	33	032769C_90889	32769	032769C	90889	13	-0.163	-0.014	-1.653	31	chr1	12000001	13000000
WE-001	33	032769C_922169	32769	032769C	922169	13	0.033	0.007	0.332	33	chr1	12000001	13000000
WE-001	33	032769C_1003332	32769	032769C	1003332	14	0.025	-0.014	0.164	1	chr1	13000001	14000000
WE-001	33	032769C_1052308	32769	032769C	1052308	14	6.04	5.385	40.229	11	chr1	13000001	14000000
WE-001	33	032769C_1168288	32769	032769C	1168288	14	0.03	0.02	0.197	3	chr1	13000001	14000000
WE-001	33	032769C_1248551	32769	032769C	1248551	14	0.614	0.544	4.087	29	chr1	13000001	14000000
WE-001	33	032769C_1341406	32769	032769C	1341406	14	-0.665	-0.796	-4.428	34	chr1	13000001	14000000
WE-001	33	032769C_275459	32769	032769C	275459	14	-0.119	-0.076	-0.79	27	chr1	13000001	14000000
WE-001	33	032769C_319862	32769	032769C	319862	14	-0.457	-0.223	-3.047	22	chr1	13000001	14000000
WE-001	33	032769C_529000	32769	032769C	529000	14	-0.272	-0.038	-1.811	27	chr1	13000001	14000000
WE-001	33	032769C_573959	32769	032769C	573959	14	-0.055	-0.032	-0.368	16	chr1	13000001	14000000
WE-001	33	032769C_644484	32769	032769C	644484	14	-0.284	0.016	-1.889	27	chr1	13000001	14000000
WE-001	33	032769C_90889	32769	032769C	90889	14	0.071	-0.014	0.475	31	chr1	13000001	14000000
WE-001	33	032769C_922169	32769	032769C	922169	14	0.215	0.007	1.432	33	chr1	13000001	14000000
WE-001	33	032769C_1003332	32769	032769C	1003332	15	0.018	-0.014	0.169	1	chr1	14000001	15000000
WE-001	33	032769C_1052308	32769	032769C	1052308	15	6.471	5.385	59.331	11	chr1	14000001	15000000
WE-001	33	032769C_1168288	32769	032769C	1168288	15	-0.076	0.02	-0.694	3	chr1	14000001	15000000
WE-001	33	032769C_1248551	32769	032769C	1248551	15	0.572	0.544	5.241	29	chr1	14000001	15000000
WE-001	33	032769C_1341406	32769	032769C	1341406	15	-0.727	-0.796	-6.668	34	chr1	14000001	15000000
WE-001	33	032769C_275459	32769	032769C	275459	15	-0.398	-0.076	-3.649	27	chr1	14000001	15000000
WE-001	33	032769C_319862	32769	032769C	319862	15	-0.229	-0.223	-2.104	22	chr1	14000001	15000000
WE-001	33	032769C_529000	32769	032769C	529000	15	-0.479	-0.038	-4.392	27	chr1	14000001	15000000
WE-001	33	032769C_573959	32769	032769C	573959	15	0.104	-0.032	0.958	16	chr1	14000001	15000000
WE-001	33	032769C_644484	32769	032769C	644484	15	-0.198	0.016	-1.816	27	chr1	14000001	15000000
WE-001	33	032769C_90889	32769	032769C	90889	15	-0.029	-0.014	-0.262	31	chr1	14000001	15000000
WE-001	33	032769C_922169	32769	032769C	922169	15	0.102	0.007	0.934	33	chr1	14000001	15000000
WE-001	33	032769C_1003332	32769	032769C	1003332	16	-0.062	-0.014	-0.838	1	chr1	15000001	16000000
WE-001	33	032769C_1052308	32769	032769C	1052308	16	5.889	5.385	79.936	11	chr1	15000001	16000000
WE-001	33	032769C_1168288	32769	032769C	1168288	16	-0.127	0.02	-1.729	3	chr1	15000001	16000000
WE-001	33	032769C_1248551	32769	032769C	1248551	16	0.387	0.544	5.257	29	chr1	15000001	16000000
WE-001	33	032769C_1341406	32769	032769C	1341406	16	-0.784	-0.796	-10.639	34	chr1	15000001	16000000
WE-001	33	032769C_275459	32769	032769C	275459	16	-0.073	-0.076	-0.989	27	chr1	15000001	16000000
WE-001	33	032769C_319862	32769	032769C	319862	16	-0.281	-0.223	-3.811	22	chr1	15000001	16000000
WE-001	33	032769C_529000	32769	032769C	529000	16	0.058	-0.038	0.794	27	chr1	15000001	16000000
WE-001	33	032769C_573959	32769	032769C	573959	16	0.038	-0.032	0.512	16	chr1	15000001	16000000
WE-001	33	032769C_644484	32769	032769C	644484	16	0.024	0.016	0.325	27	chr1	15000001	16000000
WE-001	33	032769C_90889	32769	032769C	90889	16	-0.057	-0.014	-0.775	31	chr1	15000001	16000000
WE-001	33	032769C_922169	32769	032769C	922169	16	0.066	0.007	0.894	33	chr1	15000001	16000000
WE-001	33	032769C_1003332	32769	032769C	1003332	17	0.253	-0.014	1.728	1	chr1	16000001	17000000
WE-001	33	032769C_1052308	32769	032769C	1052308	17	6.58	5.385	44.917	11	chr1	16000001	17000000
WE-001	33	032769C_1168288	32769	032769C	1168288	17	0.107	0.02	0.731	3	chr1	16000001	17000000
WE-001	33	032769C_1248551	32769	032769C	1248551	17	0.755	0.544	5.153	29	chr1	16000001	17000000
WE-001	33	032769C_1341406	32769	032769C	1341406	17	-0.997	-0.796	-6.803	34	chr1	16000001	17000000
WE-001	33	032769C_275459	32769	032769C	275459	17	0.176	-0.076	1.203	27	chr1	16000001	17000000
WE-001	33	032769C_319862	32769	032769C	319862	17	-0.166	-0.223	-1.133	22	chr1	16000001	17000000
WE-001	33	032769C_529000	32769	032769C	529000	17	0.111	-0.038	0.76	27	chr1	16000001	17000000
WE-001	33	032769C_573959	32769	032769C	573959	17	0.089	-0.032	0.607	16	chr1	16000001	17000000
WE-001	33	032769C_644484	32769	032769C	644484	17	0.109	0.016	0.743	27	chr1	16000001	17000000
WE-001	33	032769C_90889	32769	032769C	90889	17	-0.125	-0.014	-0.853	31	chr1	16000001	17000000
WE-001	33	032769C_922169	32769	032769C	922169	17	0.211	0.007	1.44	33	chr1	16000001	17000000
WE-001	33	032769C_1003332	32769	032769C	1003332	18	0.017	-0.014	0.084	1	chr1	17000001	18000000
WE-001	33	032769C_1052308	32769	032769C	1052308	18	6.656	5.385	33.317	11	chr1	17000001	18000000
WE-001	33	032769C_1168288	32769	032769C	1168288	18	0.016	0.02	0.078	3	chr1	17000001	18000000
WE-001	33	032769C_1248551	32769	032769C	1248551	18	0.742	0.544	3.711	29	chr1	17000001	18000000
WE-001	33	032769C_1341406	32769	032769C	1341406	18	-1.072	-0.796	-5.365	34	chr1	17000001	18000000
WE-001	33	032769C_275459	32769	032769C	275459	18	-0.266	-0.076	-1.33	27	chr1	17000001	18000000
WE-001	33	032769C_319862	32769	032769C	319862	18	-0.333	-0.223	-1.666	22	chr1	17000001	18000000
WE-001	33	032769C_529000	32769	032769C	529000	18	-0.259	-0.038	-1.298	27	chr1	17000001	18000000
WE-001	33	032769C_573959	32769	032769C	573959	18	-0.148	-0.032	-0.743	16	chr1	17000001	18000000
WE-001	33	032769C_644484	32769	032769C	644484	18	-0.293	0.016	-1.466	27	chr1	17000001	18000000
WE-001	33	032769C_90889	32769	032769C	90889	18	0.227	-0.014	1.138	31	chr1	17000001	18000000
WE-001	33	032769C_922169	32769	032769C	922169	18	-0.055	0.007	-0.277	33	chr1	17000001	18000000
WE-001	33	032769C_1003332	32769	032769C	1003332	19	0.052	-0.014	0.283	1	chr1	18000001	19000000
WE-001	33	032769C_1052308	32769	032769C	1052308	19	6.374	5.385	34.736	11	chr1	18000001	19000000
WE-001	33	032769C_1168288	32769	032769C	1168288	19	-0.03	0.02	-0.166	3	chr1	18000001	19000000
WE-001	33	032769C_1248551	32769	032769C	1248551	19	0.784	0.544	4.272	29	chr1	18000001	19000000
WE-001	33	032769C_1341406	32769	032769C	1341406	19	-1.144	-0.796	-6.235	34	chr1	18000001	19000000
WE-001	33	032769C_275459	32769	032769C	275459	19	-0.101	-0.076	-0.553	27	chr1	18000001	19000000
WE-001	33	032769C_319862	32769	032769C	319862	19	-0.497	-0.223	-2.71	22	chr1	18000001	19000000
WE-001	33	032769C_529000	32769	032769C	529000	19	-0.158	-0.038	-0.861	27	chr1	18000001	19000000
WE-001	33	032769C_573959	32769	032769C	573959	19	0.093	-0.032	0.506	16	chr1	18000001	19000000
WE-001	33	032769C_644484	32769	032769C	644484	19	-0.086	0.016	-0.466	27	chr1	18000001	19000000
WE-001	33	032769C_90889	32769	032769C	90889	19	-0.339	-0.014	-1.849	31	chr1	18000001	19000000
WE-001	33	032769C_922169	32769	032769C	922169	19	-0.079	0.007	-0.432	33	chr1	18000001	19000000
WE-001	33	032769C_1003332	32769	032769C	1003332	20	0.154	-0.014	1.404	1	chr1	19000001	20000000
WE-001	33	032769C_1052308	32769	032769C	1052308	20	4.573	5.385	41.78	11	chr1	19000001	20000000
WE-001	33	032769C_1168288	32769	032769C	1168288	20	-0.049	0.02	-0.451	3	chr1	19000001	20000000
WE-001	33	032769C_1248551	32769	032769C	1248551	20	0.386	0.544	3.525	29	chr1	19000001	20000000
WE-001	33	032769C_1341406	32769	032769C	1341406	20	-1.066	-0.796	-9.738	34	chr1	19000001	20000000
WE-001	33	032769C_275459	32769	032769C	275459	20	-0.142	-0.076	-1.298	27	chr1	19000001	20000000
WE-001	33	032769C_319862	32769	032769C	319862	20	-0.182	-0.223	-1.665	22	chr1	19000001	20000000
WE-001	33	032769C_529000	32769	032769C	529000	20	-0.136	-0.038	-1.239	27	chr1	19000001	20000000
WE-001	33	032769C_573959	32769	032769C	573959	20	0.023	-0.032	0.213	16	chr1	19000001	20000000
WE-001	33	032769C_644484	32769	032769C	644484	20	0.0	0.016	0.003	27	chr1	19000001	20000000
WE-001	33	032769C_90889	32769	032769C	90889	20	-0.056	-0.014	-0.509	31	chr1	19000001	20000000
WE-001	33	032769C_922169	32769	032769C	922169	20	-0.068	0.007	-0.625	33	chr1	19000001	20000000
WE-001	33	032769C_1003332	32769	032769C	1003332	21	-0.033	-0.014	-0.214	1	chr1	20000001	21000000
WE-001	33	032769C_1052308	32769	032769C	1052308	21	5.875	5.385	38.233	11	chr1	20000001	21000000
WE-001	33	032769C_1168288	32769	032769C	1168288	21	-0.15	0.02	-0.978	3	chr1	20000001	21000000
WE-001	33	032769C_1248551	32769	032769C	1248551	21	0.621	0.544	4.042	29	chr1	20000001	21000000
WE-001	33	032769C_1341406	32769	032769C	1341406	21	-0.828	-0.796	-5.39	34	chr1	20000001	21000000
WE-001	33	032769C_275459	32769	032769C	275459	21	-0.08	-0.076	-0.522	27	chr1	20000001	21000000
WE-001	33	032769C_319862	32769	032769C	319862	21	0.224	-0.223	1.456	22	chr1	20000001	21000000
WE-001	33	032769C_529000	32769	032769C	529000	21	-0.027	-0.038	-0.173	27	chr1	20000001	21000000
WE-001	33	032769C_573959	32769	032769C	573959	21	-0.016	-0.032	-0.107	16	chr1	20000001	21000000
WE-001	33	032769C_644484	32769	032769C	644484	21	0.016	0.016	0.103	27	chr1	20000001	21000000
WE-001	33	032769C_90889	32769	032769C	90889	21	-0.118	-0.014	-0.769	31	chr1	20000001	21000000
WE-001	33	032769C_922169	32769	032769C	922169	21	0.141	0.007	0.918	33	chr1	20000001	21000000
WE-001	33	032769C_1003332	32769	032769C	1003332	22	-0.112	-0.014	-0.81	1	chr1	21000001	22000000
WE-001	33	032769C_1052308	32769	032769C	1052308	22	5.781	5.385	41.68	11	chr1	21000001	22000000
WE-001	33	032769C_1168288	32769	032769C	1168288	22	-0.057	0.02	-0.409	3	chr1	21000001	22000000
WE-001	33	032769C_1248551	32769	032769C	1248551	22	0.37	0.544	2.67	29	chr1	21000001	22000000
WE-001	33	032769C_1341406	32769	032769C	1341406	22	-0.869	-0.796	-6.267	34	chr1	21000001	22000000
WE-001	33	032769C_275459	32769	032769C	275459	22	-0.106	-0.076	-0.764	27	chr1	21000001	22000000
WE-001	33	032769C_319862	32769	032769C	319862	22	-0.199	-0.223	-1.434	22	chr1	21000001	22000000
WE-001	33	032769C_529000	32769	032769C	529000	22	-0.137	-0.038	-0.991	27	chr1	21000001	22000000
WE-001	33	032769C_573959	32769	032769C	573959	22	-0.187	-0.032	-1.349	16	chr1	21000001	22000000
WE-001	33	032769C_644484	32769	032769C	644484	22	0.044	0.016	0.32	27	chr1	21000001	22000000
WE-001	33	032769C_90889	32769	032769C	90889	22	-0.116	-0.014	-0.84	31	chr1	21000001	22000000
WE-001	33	032769C_922169	32769	032769C	922169	22	-0.097	0.007	-0.703	33	chr1	21000001	22000000
WE-001	33	032769C_1003332	32769	032769C	1003332	23	0.135	-0.014	0.884	1	chr1	22000001	23000000
WE-001	33	032769C_1052308	32769	032769C	1052308	23	6.456	5.385	42.228	11	chr1	22000001	23000000
WE-001	33	032769C_1168288	32769	032769C	1168288	23	-0.082	0.02	-0.537	3	chr1	22000001	23000000
WE-001	33	032769C_1248551	32769	032769C	1248551	23	0.737	0.544	4.823	29	chr1	22000001	23000000
WE-001	33	032769C_1341406	32769	032769C	1341406	23	-0.912	-0.796	-5.964	34	chr1	22000001	23000000
WE-001	33	032769C_275459	32769	032769C	275459	23	-0.157	-0.076	-1.025	27	chr1	22000001	23000000
WE-001	33	032769C_319862	32769	032769C	319862	23	-0.181	-0.223	-1.184	22	chr1	22000001	23000000
WE-001	33	032769C_529000	32769	032769C	529000	23	-0.449	-0.038	-2.936	27	chr1	22000001	23000000
WE-001	33	032769C_573959	32769	032769C	573959	23	-0.061	-0.032	-0.401	16	chr1	22000001	23000000
WE-001	33	032769C_644484	32769	032769C	644484	23	-0.003	0.016	-0.021	27	chr1	22000001	23000000
WE-001	33	032769C_90889	32769	032769C	90889	23	-0.177	-0.014	-1.16	31	chr1	22000001	23000000
WE-001	33	032769C_922169	32769	032769C	922169	23	0.027	0.007	0.178	33	chr1	22000001	23000000
WE-001	33	032769C_1003332	32769	032769C	1003332	24	-0.203	-0.014	-3.336	1	chr1	23000001	24000000
WE-001	33	032769C_1052308	32769	032769C	1052308	24	5.877	5.385	96.446	11	chr1	23000001	24000000
WE-001	33	032769C_1168288	32769	032769C	1168288	24	0.001	0.02	0.015	3	chr1	23000001	24000000
WE-001	33	032769C_1248551	32769	032769C	1248551	24	0.44	0.544	7.218	29	chr1	23000001	24000000
WE-001	33	032769C_1341406	32769	032769C	1341406	24	-0.732	-0.796	-12.016	34	chr1	23000001	24000000
WE-001	33	032769C_275459	32769	032769C	275459	24	-0.136	-0.076	-2.234	27	chr1	23000001	24000000
WE-001	33	032769C_319862	32769	032769C	319862	24	-0.04	-0.223	-0.659	22	chr1	23000001	24000000
WE-001	33	032769C_529000	32769	032769C	529000	24	-0.318	-0.038	-5.218	27	chr1	23000001	24000000
WE-001	33	032769C_573959	32769	032769C	573959	24	-0.073	-0.032	-1.198	16	chr1	23000001	24000000
WE-001	33	032769C_644484	32769	032769C	644484	24	-0.045	0.016	-0.746	27	chr1	23000001	24000000
WE-001	33	032769C_90889	32769	032769C	90889	24	-0.155	-0.014	-2.543	31	chr1	23000001	24000000
WE-001	33	032769C_922169	32769	032769C	922169	24	-0.078	0.007	-1.286	33	chr1	23000001	24000000
WE-001	33	032769C_1003332	32769	032769C	1003332	25	-0.138	-0.014	-1.052	1	chr1	24000001	25000000
WE-001	33	032769C_1052308	32769	032769C	1052308	25	5.025	5.385	38.308	11	chr1	24000001	25000000
WE-001	33	032769C_1168288	32769	032769C	1168288	25	-0.008	0.02	-0.058	3	chr1	24000001	25000000
WE-001	33	032769C_1248551	32769	032769C	1248551	25	0.341	0.544	2.603	29	chr1	24000001	25000000
WE-001	33	032769C_1341406	32769	032769C	1341406	25	-0.757	-0.796	-5.772	34	chr1	24000001	25000000
WE-001	33	032769C_275459	32769	032769C	275459	25	-0.185	-0.076	-1.411	27	chr1	24000001	25000000
WE-001	33	032769C_319862	32769	032769C	319862	25	-0.295	-0.223	-2.249	22	chr1	24000001	25000000
WE-001	33	032769C_529000	32769	032769C	529000	25	0.038	-0.038	0.293	27	chr1	24000001	25000000
WE-001	33	032769C_573959	32769	032769C	573959	25	-0.031	-0.032	-0.239	16	chr1	24000001	25000000
WE-001	33	032769C_644484	32769	032769C	644484	25	-0.122	0.016	-0.933	27	chr1	24000001	25000000
WE-001	33	032769C_90889	32769	032769C	90889	25	0.039	-0.014	0.296	31	chr1	24000001	25000000
WE-001	33	032769C_922169	32769	032769C	922169	25	0.051	0.007	0.393	33	chr1	24000001	25000000
WE-001	33	032769C_1003332	32769	032769C	1003332	26	-0.115	-0.014	-1.121	1	chr1	25000001	26000000
WE-001	33	032769C_1052308	32769	032769C	1052308	26	4.914	5.385	48.101	11	chr1	25000001	26000000
WE-001	33	032769C_1168288	32769	032769C	1168288	26	0.003	0.02	0.028	3	chr1	25000001	26000000
WE-001	33	032769C_1248551	32769	032769C	1248551	26	0.199	0.544	1.952	29	chr1	25000001	26000000
WE-001	33	032769C_1341406	32769	032769C	1341406	26	-0.897	-0.796	-8.782	34	chr1	25000001	26000000
WE-001	33	032769C_275459	32769	032769C	275459	26	-0.393	-0.076	-3.849	27	chr1	25000001	26000000
WE-001	33	032769C_319862	32769	032769C	319862	26	-0.437	-0.223	-4.282	22	chr1	25000001	26000000
WE-001	33	032769C_529000	32769	032769C	529000	26	-0.114	-0.038	-1.12	27	chr1	25000001	26000000
WE-001	33	032769C_573959	32769	032769C	573959	26	-0.118	-0.032	-1.152	16	chr1	25000001	26000000
WE-001	33	032769C_644484	32769	032769C	644484	26	-0.073	0.016	-0.716	27	chr1	25000001	26000000
WE-001	33	032769C_90889	32769	032769C	90889	26	-0.247	-0.014	-2.417	31	chr1	25000001	26000000
WE-001	33	032769C_922169	32769	032769C	922169	26	-0.095	0.007	-0.93	33	chr1	25000001	26000000
WE-001	33	032769C_1003332	32769	032769C	1003332	27	-0.088	-0.014	-0.569	1	chr1	26000001	27000000
WE-001	33	032769C_1052308	32769	032769C	1052308	27	6.348	5.385	41.109	11	chr1	26000001	27000000
WE-001	33	032769C_1168288	32769	032769C	1168288	27	-0.012	0.02	-0.079	3	chr1	26000001	27000000
WE-001	33	032769C_1248551	32769	032769C	1248551	27	0.187	0.544	1.212	29	chr1	26000001	27000000
WE-001	33	032769C_1341406	32769	032769C	1341406	27	-0.985	-0.796	-6.378	34	chr1	26000001	27000000
WE-001	33	032769C_275459	32769	032769C	275459	27	-0.336	-0.076	-2.176	27	chr1	26000001	27000000
WE-001	33	032769C_319862	32769	032769C	319862	27	-0.505	-0.223	-3.272	22	chr1	26000001	27000000
WE-001	33	032769C_529000	32769	032769C	529000	27	0.035	-0.038	0.225	27	chr1	26000001	27000000
WE-001	33	032769C_573959	32769	032769C	573959	27	-0.189	-0.032	-1.227	16	chr1	26000001	27000000
WE-001	33	032769C_644484	32769	032769C	644484	27	0.043	0.016	0.278	27	chr1	26000001	27000000
WE-001	33	032769C_90889	32769	032769C	90889	27	-0.224	-0.014	-1.453	31	chr1	26000001	27000000
WE-001	33	032769C_922169	32769	032769C	922169	27	-0.001	0.007	-0.006	33	chr1	26000001	27000000
WE-001	33	032769C_1003332	32769	032769C	1003332	28	-0.298	-0.014	-3.301	1	chr1	27000001	28000000
WE-001	33	032769C_1052308	32769	032769C	1052308	28	6.444	5.385	71.465	11	chr1	27000001	28000000
WE-001	33	032769C_1168288	32769	032769C	1168288	28	-0.153	0.02	-1.7	3	chr1	27000001	28000000
WE-001	33	032769C_1248551	32769	032769C	1248551	28	0.357	0.544	3.964	29	chr1	27000001	28000000
WE-001	33	032769C_1341406	32769	032769C	1341406	28	-1.012	-0.796	-11.223	34	chr1	27000001	28000000
WE-001	33	032769C_275459	32769	032769C	275459	28	-0.213	-0.076	-2.359	27	chr1	27000001	28000000
WE-001	33	032769C_319862	32769	032769C	319862	28	-0.263	-0.223	-2.914	22	chr1	27000001	28000000
WE-001	33	032769C_529000	32769	032769C	529000	28	-0.08	-0.038	-0.887	27	chr1	27000001	28000000
WE-001	33	032769C_573959	32769	032769C	573959	28	-0.237	-0.032	-2.625	16	chr1	27000001	28000000
WE-001	33	032769C_644484	32769	032769C	644484	28	-0.079	0.016	-0.871	27	chr1	27000001	28000000
WE-001	33	032769C_90889	32769	032769C	90889	28	0.04	-0.014	0.448	31	chr1	27000001	28000000
WE-001	33	032769C_922169	32769	032769C	922169	28	-0.001	0.007	-0.011	33	chr1	27000001	28000000
WE-001	33	032769C_1003332	32769	032769C	1003332	29	-0.073	-0.014	-0.455	1	chr1	28000001	29000000
WE-001	33	032769C_1052308	32769	032769C	1052308	29	6.211	5.385	38.827	11	chr1	28000001	29000000
WE-001	33	032769C_1168288	32769	032769C	1168288	29	-0.031	0.02	-0.191	3	chr1	28000001	29000000
WE-001	33	032769C_1248551	32769	032769C	1248551	29	0.283	0.544	1.77	29	chr1	28000001	29000000
WE-001	33	032769C_1341406	32769	032769C	1341406	29	-0.936	-0.796	-5.85	34	chr1	28000001	29000000
WE-001	33	032769C_275459	32769	032769C	275459	29	-0.044	-0.076	-0.277	27	chr1	28000001	29000000
WE-001	33	032769C_319862	32769	032769C	319862	29	-0.125	-0.223	-0.784	22	chr1	28000001	29000000
WE-001	33	032769C_529000	32769	032769C	529000	29	-0.01	-0.038	-0.065	27	chr1	28000001	29000000
WE-001	33	032769C_573959	32769	032769C	573959	29	0.061	-0.032	0.381	16	chr1	28000001	29000000
WE-001	33	032769C_644484	32769	032769C	644484	29	0.129	0.016	0.808	27	chr1	28000001	29000000
WE-001	33	032769C_90889	32769	032769C	90889	29	-0.227	-0.014	-1.417	31	chr1	28000001	29000000
WE-001	33	032769C_922169	32769	032769C	922169	29	0.072	0.007	0.451	33	chr1	28000001	29000000
WE-001	33	032769C_1003332	32769	032769C	1003332	30	-0.066	-0.014	-0.515	1	chr1	29000001	30000000
WE-001	33	032769C_1052308	32769	032769C	1052308	30	4.796	5.385	37.382	11	chr1	29000001	30000000
WE-001	33	032769C_1168288	32769	032769C	1168288	30	-0.065	0.02	-0.507	3	chr1	29000001	30000000
WE-001	33	032769C_1248551	32769	032769C	1248551	30	0.356	0.544	2.772	29	chr1	29000001	30000000
WE-001	33	032769C_1341406	32769	032769C	1341406	30	-0.941	-0.796	-7.337	34	chr1	29000001	30000000
WE-001	33	032769C_275459	32769	032769C	275459	30	0.045	-0.076	0.348	27	chr1	29000001	30000000
WE-001	33	032769C_319862	32769	032769C	319862	30	-0.451	-0.223	-3.516	22	chr1	29000001	30000000
WE-001	33	032769C_529000	32769	032769C	529000	30	0.066	-0.038	0.515	27	chr1	29000001	30000000
WE-001	33	032769C_573959	32769	032769C	573959	30	-0.119	-0.032	-0.93	16	chr1	29000001	30000000
WE-001	33	032769C_644484	32769	032769C	644484	30	-0.066	0.016	-0.517	27	chr1	29000001	30000000
WE-001	33	032769C_90889	32769	032769C	90889	30	0.056	-0.014	0.435	31	chr1	29000001	30000000
WE-001	33	032769C_922169	32769	032769C	922169	30	0.368	0.007	2.867	33	chr1	29000001	30000000
WE-001	33	032769C_1003332	32769	032769C	1003332	31	-0.017	-0.014	-0.112	1	chr1	30000001	31000000
WE-001	33	032769C_1052308	32769	032769C	1052308	31	5.607	5.385	37.796	11	chr1	30000001	31000000
WE-001	33	032769C_1168288	32769	032769C	1168288	31	-0.135	0.02	-0.907	3	chr1	30000001	31000000
WE-001	33	032769C_1248551	32769	032769C	1248551	31	0.433	0.544	2.919	29	chr1	30000001	31000000
WE-001	33	032769C_1341406	32769	032769C	1341406	31	-0.982	-0.796	-6.617	34	chr1	30000001	31000000
WE-001	33	032769C_275459	32769	032769C	275459	31	-0.391	-0.076	-2.634	27	chr1	30000001	31000000
WE-001	33	032769C_319862	32769	032769C	319862	31	-0.496	-0.223	-3.341	22	chr1	30000001	31000000
WE-001	33	032769C_529000	32769	032769C	529000	31	-0.186	-0.038	-1.257	27	chr1	30000001	31000000
WE-001	33	032769C_573959	32769	032769C	573959	31	-0.068	-0.032	-0.459	16	chr1	30000001	31000000
WE-001	33	032769C_644484	32769	032769C	644484	31	-0.192	0.016	-1.297	27	chr1	30000001	31000000
WE-001	33	032769C_90889	32769	032769C	90889	31	-0.073	-0.014	-0.489	31	chr1	30000001	31000000
WE-001	33	032769C_922169	32769	032769C	922169	31	-0.094	0.007	-0.637	33	chr1	30000001	31000000
WE-001	33	032769C_1003332	32769	032769C	1003332	32	-0.071	-0.014	-0.518	1	chr1	31000001	32000000
WE-001	33	032769C_1052308	32769	032769C	1052308	32	4.808	5.385	34.999	11	chr1	31000001	32000000
WE-001	33	032769C_1168288	32769	032769C	1168288	32	0.053	0.02	0.387	3	chr1	31000001	32000000
WE-001	33	032769C_1248551	32769	032769C	1248551	32	0.388	0.544	2.827	29	chr1	31000001	32000000
WE-001	33	032769C_1341406	32769	032769C	1341406	32	-1.198	-0.796	-8.72	34	chr1	31000001	32000000
WE-001	33	032769C_275459	32769	032769C	275459	32	-0.103	-0.076	-0.749	27	chr1	31000001	32000000
WE-001	33	032769C_319862	32769	032769C	319862	32	-0.589	-0.223	-4.285	22	chr1	31000001	32000000
WE-001	33	032769C_529000	32769	032769C	529000	32	-0.054	-0.038	-0.394	27	chr1	31000001	32000000
WE-001	33	032769C_573959	32769	032769C	573959	32	-0.021	-0.032	-0.155	16	chr1	31000001	32000000
WE-001	33	032769C_644484	32769	032769C	644484	32	0.025	0.016	0.18	27	chr1	31000001	32000000
WE-001	33	032769C_90889	32769	032769C	90889	32	-0.086	-0.014	-0.625	31	chr1	31000001	32000000
WE-001	33	032769C_922169	32769	032769C	922169	32	-0.178	0.007	-1.297	33	chr1	31000001	32000000
WE-001	33	032769C_1003332	32769	032769C	1003332	33	-0.174	-0.014	-1.598	1	chr1	32000001	33000000
WE-001	33	032769C_1052308	32769	032769C	1052308	33	4.59	5.385	42.207	11	chr1	32000001	33000000
WE-001	33	032769C_1168288	32769	032769C	1168288	33	0.079	0.02	0.729	3	chr1	32000001	33000000
WE-001	33	032769C_1248551	32769	032769C	1248551	33	0.274	0.544	2.518	29	chr1	32000001	33000000
WE-001	33	032769C_1341406	32769	032769C	1341406	33	-1.048	-0.796	-9.639	34	chr1	32000001	33000000
WE-001	33	032769C_275459	32769	032769C	275459	33	-0.049	-0.076	-0.453	27	chr1	32000001	33000000
WE-001	33	032769C_319862	32769	032769C	319862	33	-0.439	-0.223	-4.041	22	chr1	32000001	33000000
WE-001	33	032769C_529000	32769	032769C	529000	33	-0.008	-0.038	-0.071	27	chr1	32000001	33000000
WE-001	33	032769C_573959	32769	032769C	573959	33	0.107	-0.032	0.986	16	chr1	32000001	33000000
WE-001	33	032769C_644484	32769	032769C	644484	33	0.092	0.016	0.848	27	chr1	32000001	33000000
WE-001	33	032769C_90889	32769	032769C	90889	33	-0.034	-0.014	-0.317	31	chr1	32000001	33000000
WE-001	33	032769C_922169	32769	032769C	922169	33	-0.067	0.007	-0.619	33	chr1	32000001	33000000
WE-001	33	032769C_1003332	32769	032769C	1003332	34	-0.031	-0.014	-0.323	1	chr1	33000001	34000000
WE-001	33	032769C_1052308	32769	032769C	1052308	34	5.889	5.385	61.026	11	chr1	33000001	34000000
WE-001	33	032769C_1168288	32769	032769C	1168288	34	0.006	0.02	0.065	3	chr1	33000001	34000000
WE-001	33	032769C_1248551	32769	032769C	1248551	34	0.599	0.544	6.209	29	chr1	33000001	34000000
WE-001	33	032769C_1341406	32769	032769C	1341406	34	-0.895	-0.796	-9.278	34	chr1	33000001	34000000
WE-001	33	032769C_275459	32769	032769C	275459	34	-0.174	-0.076	-1.806	27	chr1	33000001	34000000
WE-001	33	032769C_319862	32769	032769C	319862	34	-0.233	-0.223	-2.416	22	chr1	33000001	34000000
WE-001	33	032769C_529000	32769	032769C	529000	34	-0.1	-0.038	-1.036	27	chr1	33000001	34000000
WE-001	33	032769C_573959	32769	032769C	573959	34	-0.006	-0.032	-0.062	16	chr1	33000001	34000000
WE-001	33	032769C_644484	32769	032769C	644484	34	-0.03	0.016	-0.316	27	chr1	33000001	34000000
WE-001	33	032769C_90889	32769	032769C	90889	34	-0.084	-0.014	-0.869	31	chr1	33000001	34000000
WE-001	33	032769C_922169	32769	032769C	922169	34	-0.058	0.007	-0.601	33	chr1	33000001	34000000
WE-001	33	032769C_1003332	32769	032769C	1003332	35	0.121	-0.014	1.071	1	chr1	34000001	35000000
WE-001	33	032769C_1052308	32769	032769C	1052308	35	6.616	5.385	58.335	11	chr1	34000001	35000000
WE-001	33	032769C_1168288	32769	032769C	1168288	35	-0.075	0.02	-0.662	3	chr1	34000001	35000000
WE-001	33	032769C_1248551	32769	032769C	1248551	35	0.308	0.544	2.715	29	chr1	34000001	35000000
WE-001	33	032769C_1341406	32769	032769C	1341406	35	-0.787	-0.796	-6.944	34	chr1	34000001	35000000
WE-001	33	032769C_275459	32769	032769C	275459	35	-0.226	-0.076	-1.994	27	chr1	34000001	35000000
WE-001	33	032769C_319862	32769	032769C	319862	35	-0.316	-0.223	-2.785	22	chr1	34000001	35000000
WE-001	33	032769C_529000	32769	032769C	529000	35	-0.279	-0.038	-2.463	27	chr1	34000001	35000000
WE-001	33	032769C_573959	32769	032769C	573959	35	-0.056	-0.032	-0.492	16	chr1	34000001	35000000
WE-001	33	032769C_644484	32769	032769C	644484	35	-0.202	0.016	-1.781	27	chr1	34000001	35000000
WE-001	33	032769C_90889	32769	032769C	90889	35	-0.124	-0.014	-1.09	31	chr1	34000001	35000000
WE-001	33	032769C_922169	32769	032769C	922169	35	-0.174	0.007	-1.535	33	chr1	34000001	35000000
WE-001	33	032769C_1003332	32769	032769C	1003332	36	-0.037	-0.014	-0.274	1	chr1	35000001	36000000
WE-001	33	032769C_1052308	32769	032769C	1052308	36	4.704	5.385	34.86	11	chr1	35000001	36000000
WE-001	33	032769C_1168288	32769	032769C	1168288	36	0.095	0.02	0.704	3	chr1	35000001	36000000
WE-001	33	032769C_1248551	32769	032769C	1248551	36	0.711	0.544	5.266	29	chr1	35000001	36000000
WE-001	33	032769C_1341406	32769	032769C	1341406	36	-0.767	-0.796	-5.682	34	chr1	35000001	36000000
WE-001	33	032769C_275459	32769	032769C	275459	36	-0.12	-0.076	-0.892	27	chr1	35000001	36000000
WE-001	33	032769C_319862	32769	032769C	319862	36	-0.223	-0.223	-1.651	22	chr1	35000001	36000000
WE-001	33	032769C_529000	32769	032769C	529000	36	-0.02	-0.038	-0.148	27	chr1	35000001	36000000
WE-001	33	032769C_573959	32769	032769C	573959	36	0.038	-0.032	0.283	16	chr1	35000001	36000000
WE-001	33	032769C_644484	32769	032769C	644484	36	-0.166	0.016	-1.229	27	chr1	35000001	36000000
WE-001	33	032769C_90889	32769	032769C	90889	36	-0.085	-0.014	-0.629	31	chr1	35000001	36000000
WE-001	33	032769C_922169	32769	032769C	922169	36	0.089	0.007	0.663	33	chr1	35000001	36000000
WE-001	33	032769C_1003332	32769	032769C	1003332	37	0.105	-0.014	0.904	1	chr1	36000001	37000000
WE-001	33	032769C_1052308	32769	032769C	1052308	37	6.031	5.385	52.135	11	chr1	36000001	37000000
WE-001	33	032769C_1168288	32769	032769C	1168288	37	0.039	0.02	0.338	3	chr1	36000001	37000000
WE-001	33	032769C_1248551	32769	032769C	1248551	37	0.556	0.544	4.808	29	chr1	36000001	37000000
WE-001	33	032769C_1341406	32769	032769C	1341406	37	-0.971	-0.796	-8.396	34	chr1	36000001	37000000
WE-001	33	032769C_275459	32769	032769C	275459	37	-0.047	-0.076	-0.409	27	chr1	36000001	37000000
WE-001	33	032769C_319862	32769	032769C	319862	37	-0.299	-0.223	-2.583	22	chr1	36000001	37000000
WE-001	33	032769C_529000	32769	032769C	529000	37	-0.369	-0.038	-3.19	27	chr1	36000001	37000000
WE-001	33	032769C_573959	32769	032769C	573959	37	-0.065	-0.032	-0.563	16	chr1	36000001	37000000
WE-001	33	032769C_644484	32769	032769C	644484	37	0.046	0.016	0.4	27	chr1	36000001	37000000
WE-001	33	032769C_90889	32769	032769C	90889	37	0.141	-0.014	1.218	31	chr1	36000001	37000000
WE-001	33	032769C_922169	32769	032769C	922169	37	0.044	0.007	0.379	33	chr1	36000001	37000000
WE-001	33	032769C_1003332	32769	032769C	1003332	38	-0.239	-0.014	-3.356	1	chr1	37000001	38000000
WE-001	33	032769C_1052308	32769	032769C	1052308	38	4.529	5.385	63.629	11	chr1	37000001	38000000
WE-001	33	032769C_1168288	32769	032769C	1168288	38	-0.047	0.02	-0.655	3	chr1	37000001	38000000
WE-001	33	032769C_1248551	32769	032769C	1248551	38	0.499	0.544	7.014	29	chr1	37000001	38000000
WE-001	33	032769C_1341406	32769	032769C	1341406	38	-1.088	-0.796	-15.285	34	chr1	37000001	38000000
WE-001	33	032769C_275459	32769	032769C	275459	38	-0.187	-0.076	-2.631	27	chr1	37000001	38000000
WE-001	33	032769C_319862	32769	032769C	319862	38	-0.225	-0.223	-3.156	22	chr1	37000001	38000000
WE-001	33	032769C_529000	32769	032769C	529000	38	-0.357	-0.038	-5.02	27	chr1	37000001	38000000
WE-001	33	032769C_573959	32769	032769C	573959	38	0.029	-0.032	0.408	16	chr1	37000001	38000000
WE-001	33	032769C_644484	32769	032769C	644484	38	-0.048	0.016	-0.679	27	chr1	37000001	38000000
WE-001	33	032769C_90889	32769	032769C	90889	38	-0.032	-0.014	-0.446	31	chr1	37000001	38000000
WE-001	33	032769C_922169	32769	032769C	922169	38	-0.351	0.007	-4.929	33	chr1	37000001	38000000
WE-001	33	032769C_1003332	32769	032769C	1003332	39	-0.008	-0.014	-0.064	1	chr1	38000001	39000000
WE-001	33	032769C_1052308	32769	032769C	1052308	39	6.022	5.385	48.964	11	chr1	38000001	39000000
WE-001	33	032769C_1168288	32769	032769C	1168288	39	0.092	0.02	0.747	3	chr1	38000001	39000000
WE-001	33	032769C_1248551	32769	032769C	1248551	39	0.766	0.544	6.228	29	chr1	38000001	39000000
WE-001	33	032769C_1341406	32769	032769C	1341406	39	-0.591	-0.796	-4.807	34	chr1	38000001	39000000
WE-001	33	032769C_275459	32769	032769C	275459	39	-0.026	-0.076	-0.214	27	chr1	38000001	39000000
WE-001	33	032769C_319862	32769	032769C	319862	39	-0.021	-0.223	-0.17	22	chr1	38000001	39000000
WE-001	33	032769C_529000	32769	032769C	529000	39	-0.106	-0.038	-0.863	27	chr1	38000001	39000000
WE-001	33	032769C_573959	32769	032769C	573959	39	0.021	-0.032	0.173	16	chr1	38000001	39000000
WE-001	33	032769C_644484	32769	032769C	644484	39	-0.192	0.016	-1.561	27	chr1	38000001	39000000
WE-001	33	032769C_90889	32769	032769C	90889	39	-0.026	-0.014	-0.214	31	chr1	38000001	39000000
WE-001	33	032769C_922169	32769	032769C	922169	39	0.029	0.007	0.24	33	chr1	38000001	39000000
WE-001	33	032769C_1003332	32769	032769C	1003332	40	0.008	-0.014	0.076	1	chr1	39000001	40000000
WE-001	33	032769C_1052308	32769	032769C	1052308	40	5.931	5.385	57.236	11	chr1	39000001	40000000
WE-001	33	032769C_1168288	32769	032769C	1168288	40	0.097	0.02	0.933	3	chr1	39000001	40000000
WE-001	33	032769C_1248551	32769	032769C	1248551	40	0.613	0.544	5.919	29	chr1	39000001	40000000
WE-001	33	032769C_1341406	32769	032769C	1341406	40	-0.765	-0.796	-7.384	34	chr1	39000001	40000000
WE-001	33	032769C_275459	32769	032769C	275459	40	-0.014	-0.076	-0.137	27	chr1	39000001	40000000
WE-001	33	032769C_319862	32769	032769C	319862	40	-0.17	-0.223	-1.636	22	chr1	39000001	40000000
WE-001	33	032769C_529000	32769	032769C	529000	40	-0.181	-0.038	-1.748	27	chr1	39000001	40000000
WE-001	33	032769C_573959	32769	032769C	573959	40	0.004	-0.032	0.042	16	chr1	39000001	40000000
WE-001	33	032769C_644484	32769	032769C	644484	40	0.151	0.016	1.454	27	chr1	39000001	40000000
WE-001	33	032769C_90889	32769	032769C	90889	40	0.151	-0.014	1.458	31	chr1	39000001	40000000
WE-001	33	032769C_922169	32769	032769C	922169	40	0.101	0.007	0.976	33	chr1	39000001	40000000
WE-001	33	032769C_1003332	32769	032769C	1003332	41	-0.083	-0.014	-0.568	1	chr1	40000001	41000000
WE-001	33	032769C_1052308	32769	032769C	1052308	41	6.629	5.385	45.588	11	chr1	40000001	41000000
WE-001	33	032769C_1168288	32769	032769C	1168288	41	0.124	0.02	0.85	3	chr1	40000001	41000000
WE-001	33	032769C_1248551	32769	032769C	1248551	41	0.667	0.544	4.588	29	chr1	40000001	41000000
WE-001	33	032769C_1341406	32769	032769C	1341406	41	-0.853	-0.796	-5.863	34	chr1	40000001	41000000
WE-001	33	032769C_275459	32769	032769C	275459	41	-0.165	-0.076	-1.137	27	chr1	40000001	41000000
WE-001	33	032769C_319862	32769	032769C	319862	41	-0.271	-0.223	-1.864	22	chr1	40000001	41000000
WE-001	33	032769C_529000	32769	032769C	529000	41	-0.309	-0.038	-2.124	27	chr1	40000001	41000000
WE-001	33	032769C_573959	32769	032769C	573959	41	-0.006	-0.032	-0.038	16	chr1	40000001	41000000
WE-001	33	032769C_644484	32769	032769C	644484	41	-0.04	0.016	-0.273	27	chr1	40000001	41000000
WE-001	33	032769C_90889	32769	032769C	90889	41	0.043	-0.014	0.298	31	chr1	40000001	41000000
WE-001	33	032769C_922169	32769	032769C	922169	41	0.139	0.007	0.958	33	chr1	40000001	41000000
WE-001	33	032769C_1003332	32769	032769C	1003332	42	0.04	-0.014	0.418	1	chr1	41000001	42000000
WE-001	33	032769C_1052308	32769	032769C	1052308	42	5.76	5.385	60.218	11	chr1	41000001	42000000
WE-001	33	032769C_1168288	32769	032769C	1168288	42	0.062	0.02	0.651	3	chr1	41000001	42000000
WE-001	33	032769C_1248551	32769	032769C	1248551	42	0.454	0.544	4.746	29	chr1	41000001	42000000
WE-001	33	032769C_1341406	32769	032769C	1341406	42	-1.089	-0.796	-11.38	34	chr1	41000001	42000000
WE-001	33	032769C_275459	32769	032769C	275459	42	-0.164	-0.076	-1.71	27	chr1	41000001	42000000
WE-001	33	032769C_319862	32769	032769C	319862	42	-0.186	-0.223	-1.944	22	chr1	41000001	42000000
WE-001	33	032769C_529000	32769	032769C	529000	42	0.083	-0.038	0.873	27	chr1	41000001	42000000
WE-001	33	032769C_573959	32769	032769C	573959	42	-0.038	-0.032	-0.399	16	chr1	41000001	42000000
WE-001	33	032769C_644484	32769	032769C	644484	42	-0.038	0.016	-0.401	27	chr1	41000001	42000000
WE-001	33	032769C_90889	32769	032769C	90889	42	0.023	-0.014	0.243	31	chr1	41000001	42000000
WE-001	33	032769C_922169	32769	032769C	922169	42	-0.193	0.007	-2.021	33	chr1	41000001	42000000
WE-001	33	032769C_1003332	32769	032769C	1003332	43	-0.09	-0.014	-0.978	1	chr1	42000001	43000000
WE-001	33	032769C_1052308	32769	032769C	1052308	43	4.586	5.385	50.075	11	chr1	42000001	43000000
WE-001	33	032769C_1168288	32769	032769C	1168288	43	-0.036	0.02	-0.398	3	chr1	42000001	43000000
WE-001	33	032769C_1248551	32769	032769C	1248551	43	0.452	0.544	4.936	29	chr1	42000001	43000000
WE-001	33	032769C_1341406	32769	032769C	1341406	43	-0.667	-0.796	-7.281	34	chr1	42000001	43000000
WE-001	33	032769C_275459	32769	032769C	275459	43	-0.121	-0.076	-1.32	27	chr1	42000001	43000000
WE-001	33	032769C_319862	32769	032769C	319862	43	-0.261	-0.223	-2.85	22	chr1	42000001	43000000
WE-001	33	032769C_529000	32769	032769C	529000	43	-0.272	-0.038	-2.965	27	chr1	42000001	43000000
WE-001	33	032769C_573959	32769	032769C	573959	43	-0.01	-0.032	-0.108	16	chr1	42000001	43000000
WE-001	33	032769C_644484	32769	032769C	644484	43	-0.124	0.016	-1.359	27	chr1	42000001	43000000
WE-001	33	032769C_90889	32769	032769C	90889	43	-0.31	-0.014	-3.389	31	chr1	42000001	43000000
WE-001	33	032769C_922169	32769	032769C	922169	43	-0.096	0.007	-1.043	33	chr1	42000001	43000000
WE-001	33	032769C_1003332	32769	032769C	1003332	44	-0.37	-0.014	-2.847	1	chr1	43000001	44000000
WE-001	33	032769C_1052308	32769	032769C	1052308	44	4.509	5.385	34.646	11	chr1	43000001	44000000
WE-001	33	032769C_1168288	32769	032769C	1168288	44	-0.147	0.02	-1.133	3	chr1	43000001	44000000
WE-001	33	032769C_1248551	32769	032769C	1248551	44	0.42	0.544	3.231	29	chr1	43000001	44000000
WE-001	33	032769C_1341406	32769	032769C	1341406	44	-0.716	-0.796	-5.502	34	chr1	43000001	44000000
WE-001	33	032769C_275459	32769	032769C	275459	44	-0.016	-0.076	-0.126	27	chr1	43000001	44000000
WE-001	33	032769C_319862	32769	032769C	319862	44	-0.4	-0.223	-3.076	22	chr1	43000001	44000000
WE-001	33	032769C_529000	32769	032769C	529000	44	0.12	-0.038	0.92	27	chr1	43000001	44000000
WE-001	33	032769C_573959	32769	032769C	573959	44	-0.024	-0.032	-0.186	16	chr1	43000001	44000000
WE-001	33	032769C_644484	32769	032769C	644484	44	-0.128	0.016	-0.984	27	chr1	43000001	44000000
WE-001	33	032769C_90889	32769	032769C	90889	44	-0.037	-0.014	-0.286	31	chr1	43000001	44000000
WE-001	33	032769C_922169	32769	032769C	922169	44	-0.145	0.007	-1.111	33	chr1	43000001	44000000
WE-001	33	032769C_1003332	32769	032769C	1003332	45	-0.178	-0.014	-1.671	1	chr1	44000001	45000000
WE-001	33	032769C_1052308	32769	032769C	1052308	45	5.75	5.385	53.918	11	chr1	44000001	45000000
WE-001	33	032769C_1168288	32769	032769C	1168288	45	-0.041	0.02	-0.38	3	chr1	44000001	45000000
WE-001	33	032769C_1248551	32769	032769C	1248551	45	0.349	0.544	3.269	29	chr1	44000001	45000000
WE-001	33	032769C_1341406	32769	032769C	1341406	45	-0.835	-0.796	-7.825	34	chr1	44000001	45000000
WE-001	33	032769C_275459	32769	032769C	275459	45	-0.121	-0.076	-1.135	27	chr1	44000001	45000000
WE-001	33	032769C_319862	32769	032769C	319862	45	-0.207	-0.223	-1.942	22	chr1	44000001	45000000
WE-001	33	032769C_529000	32769	032769C	529000	45	-0.057	-0.038	-0.539	27	chr1	44000001	45000000
WE-001	33	032769C_573959	32769	032769C	573959	45	0.051	-0.032	0.475	16	chr1	44000001	45000000
WE-001	33	032769C_644484	32769	032769C	644484	45	0.028	0.016	0.261	27	chr1	44000001	45000000
WE-001	33	032769C_90889	32769	032769C	90889	45	0.035	-0.014	0.33	31	chr1	44000001	45000000
WE-001	33	032769C_922169	32769	032769C	922169	45	-0.002	0.007	-0.015	33	chr1	44000001	45000000
WE-001	33	032769C_1003332	32769	032769C	1003332	46	-0.122	-0.014	-0.805	1	chr1	45000001	46000000
WE-001	33	032769C_1052308	32769	032769C	1052308	46	4.621	5.385	30.539	11	chr1	45000001	46000000
WE-001	33	032769C_1168288	32769	032769C	1168288	46	0.038	0.02	0.253	3	chr1	45000001	46000000
WE-001	33	032769C_1248551	32769	032769C	1248551	46	0.787	0.544	5.2	29	chr1	45000001	46000000
WE-001	33	032769C_1341406	32769	032769C	1341406	46	-0.926	-0.796	-6.119	34	chr1	45000001	46000000
WE-001	33	032769C_275459	32769	032769C	275459	46	-0.029	-0.076	-0.191	27	chr1	45000001	46000000
WE-001	33	032769C_319862	32769	032769C	319862	46	-0.09	-0.223	-0.594	22	chr1	45000001	46000000
WE-001	33	032769C_529000	32769	032769C	529000	46	0.0	-0.038	0.0	27	chr1	45000001	46000000
WE-001	33	032769C_573959	32769	032769C	573959	46	-0.008	-0.032	-0.055	16	chr1	45000001	46000000
WE-001	33	032769C_644484	32769	032769C	644484	46	0.017	0.016	0.112	27	chr1	45000001	46000000
WE-001	33	032769C_90889	32769	032769C	90889	46	-0.075	-0.014	-0.495	31	chr1	45000001	46000000
WE-001	33	032769C_922169	32769	032769C	922169	46	-0.062	0.007	-0.411	33	chr1	45000001	46000000
WE-001	33	032769C_1003332	32769	032769C	1003332	47	0.027	-0.014	0.257	1	chr1	46000001	47000000
WE-001	33	032769C_1052308	32769	032769C	1052308	47	5.828	5.385	56.15	11	chr1	46000001	47000000
WE-001	33	032769C_1168288	32769	032769C	1168288	47	-0.01	0.02	-0.1	3	chr1	46000001	47000000
WE-001	33	032769C_1248551	32769	032769C	1248551	47	0.652	0.544	6.285	29	chr1	46000001	47000000
WE-001	33	032769C_1341406	32769	032769C	1341406	47	-0.802	-0.796	-7.732	34	chr1	46000001	47000000
WE-001	33	032769C_275459	32769	032769C	275459	47	-0.11	-0.076	-1.061	27	chr1	46000001	47000000
WE-001	33	032769C_319862	32769	032769C	319862	47	-0.246	-0.223	-2.368	22	chr1	46000001	47000000
WE-001	33	032769C_529000	32769	032769C	529000	47	0.214	-0.038	2.064	27	chr1	46000001	47000000
WE-001	33	032769C_573959	32769	032769C	573959	47	0.055	-0.032	0.529	16	chr1	46000001	47000000
WE-001	33	032769C_644484	32769	032769C	644484	47	0.064	0.016	0.619	27	chr1	46000001	47000000
WE-001	33	032769C_90889	32769	032769C	90889	47	0.167	-0.014	1.61	31	chr1	46000001	47000000
WE-001	33	032769C_922169	32769	032769C	922169	47	0.009	0.007	0.086	33	chr1	46000001	47000000
WE-001	33	032769C_1003332	32769	032769C	1003332	48	-0.06	-0.014	-0.566	1	chr1	47000001	48000000
WE-001	33	032769C_1052308	32769	032769C	1052308	48	5.808	5.385	55.16	11	chr1	47000001	48000000
WE-001	33	032769C_1168288	32769	032769C	1168288	48	-0.04	0.02	-0.381	3	chr1	47000001	48000000
WE-001	33	032769C_1248551	32769	032769C	1248551	48	0.54	0.544	5.124	29	chr1	47000001	48000000
WE-001	33	032769C_1341406	32769	032769C	1341406	48	-0.679	-0.796	-6.449	34	chr1	47000001	48000000
WE-001	33	032769C_275459	32769	032769C	275459	48	-0.086	-0.076	-0.815	27	chr1	47000001	48000000
WE-001	33	032769C_319862	32769	032769C	319862	48	-0.215	-0.223	-2.039	22	chr1	47000001	48000000
WE-001	33	032769C_529000	32769	032769C	529000	48	-0.071	-0.038	-0.674	27	chr1	47000001	48000000
WE-001	33	032769C_573959	32769	032769C	573959	48	0.083	-0.032	0.787	16	chr1	47000001	48000000
WE-001	33	032769C_644484	32769	032769C	644484	48	-0.16	0.016	-1.522	27	chr1	47000001	48000000
WE-001	33	032769C_90889	32769	032769C	90889	48	0.085	-0.014	0.81	31	chr1	47000001	48000000
WE-001	33	032769C_922169	32769	032769C	922169	48	-0.015	0.007	-0.145	33	chr1	47000001	48000000
WE-001	33	032769C_1003332	32769	032769C	1003332	49	-0.155	-0.014	-1.366	1	chr1	48000001	49000000
WE-001	33	032769C_1052308	32769	032769C	1052308	49	5.78	5.385	50.994	11	chr1	48000001	49000000
WE-001	33	032769C_1168288	32769	032769C	1168288	49	-0.135	0.02	-1.195	3	chr1	48000001	49000000
WE-001	33	032769C_1248551	32769	032769C	1248551	49	0.564	0.544	4.978	29	chr1	48000001	49000000
WE-001	33	032769C_1341406	32769	032769C	1341406	49	-0.876	-0.796	-7.727	34	chr1	48000001	49000000
WE-001	33	032769C_275459	32769	032769C	275459	49	-0.094	-0.076	-0.831	27	chr1	48000001	49000000
WE-001	33	032769C_319862	32769	032769C	319862	49	-0.197	-0.223	-1.741	22	chr1	48000001	49000000
WE-001	33	032769C_529000	32769	032769C	529000	49	0.14	-0.038	1.234	27	chr1	48000001	49000000
WE-001	33	032769C_573959	32769	032769C	573959	49	-0.064	-0.032	-0.569	16	chr1	48000001	49000000
WE-001	33	032769C_644484	32769	032769C	644484	49	-0.051	0.016	-0.453	27	chr1	48000001	49000000
WE-001	33	032769C_90889	32769	032769C	90889	49	-0.084	-0.014	-0.743	31	chr1	48000001	49000000
WE-001	33	032769C_922169	32769	032769C	922169	49	0.022	0.007	0.195	33	chr1	48000001	49000000
WE-001	33	032769C_1003332	32769	032769C	1003332	50	0.017	-0.014	0.186	1	chr1	49000001	50000000
WE-001	33	032769C_1052308	32769	032769C	1052308	50	4.863	5.385	52.308	11	chr1	49000001	50000000
WE-001	33	032769C_1168288	32769	032769C	1168288	50	0.073	0.02	0.78	3	chr1	49000001	50000000
WE-001	33	032769C_1248551	32769	032769C	1248551	50	0.763	0.544	8.212	29	chr1	49000001	50000000
WE-001	33	032769C_1341406	32769	032769C	1341406	50	-0.62	-0.796	-6.667	34	chr1	49000001	50000000
WE-001	33	032769C_275459	32769	032769C	275459	50	-0.149	-0.076	-1.604	27	chr1	49000001	50000000
WE-001	33	032769C_319862	32769	032769C	319862	50	-0.242	-0.223	-2.603	22	chr1	49000001	50000000
WE-001	33	032769C_529000	32769	032769C	529000	50	-0.025	-0.038	-0.274	27	chr1	49000001	50000000
WE-001	33	032769C_573959	32769	032769C	573959	50	-0.035	-0.032	-0.376	16	chr1	49000001	50000000
WE-001	33	032769C_644484	32769	032769C	644484	50	-0.138	0.016	-1.483	27	chr1	49000001	50000000
WE-001	33	032769C_90889	32769	032769C	90889	50	-0.097	-0.014	-1.046	31	chr1	49000001	50000000
WE-001	33	032769C_922169	32769	032769C	922169	50	0.224	0.007	2.409	33	chr1	49000001	50000000
WE-001	33	032769C_1003332	32769	032769C	1003332	51	0.038	-0.014	0.572	1	chr1	50000001	51000000
WE-001	33	032769C_1052308	32769	032769C	1052308	51	4.416	5.385	65.632	11	chr1	50000001	51000000
WE-001	33	032769C_1168288	32769	032769C	1168288	51	0.131	0.02	1.953	3	chr1	50000001	51000000
WE-001	33	032769C_1248551	32769	032769C	1248551	51	0.665	0.544	9.889	29	chr1	50000001	51000000
WE-001	33	032769C_1341406	32769	032769C	1341406	51	-0.895	-0.796	-13.304	34	chr1	50000001	51000000
WE-001	33	032769C_275459	32769	032769C	275459	51	-0.154	-0.076	-2.285	27	chr1	50000001	51000000
WE-001	33	032769C_319862	32769	032769C	319862	51	-0.302	-0.223	-4.481	22	chr1	50000001	51000000
WE-001	33	032769C_529000	32769	032769C	529000	51	-0.047	-0.038	-0.693	27	chr1	50000001	51000000
WE-001	33	032769C_573959	32769	032769C	573959	51	-0.069	-0.032	-1.018	16	chr1	50000001	51000000
WE-001	33	032769C_644484	32769	032769C	644484	51	-0.193	0.016	-2.872	27	chr1	50000001	51000000
WE-001	33	032769C_90889	32769	032769C	90889	51	0.073	-0.014	1.088	31	chr1	50000001	51000000
WE-001	33	032769C_922169	32769	032769C	922169	51	-0.003	0.007	-0.052	33	chr1	50000001	51000000
WE-001	33	032769C_1003332	32769	032769C	1003332	52	0.044	-0.014	0.473	1	chr1	51000001	52000000
WE-001	33	032769C_1052308	32769	032769C	1052308	52	5.153	5.385	55.334	11	chr1	51000001	52000000
WE-001	33	032769C_1168288	32769	032769C	1168288	52	0.123	0.02	1.325	3	chr1	51000001	52000000
WE-001	33	032769C_1248551	32769	032769C	1248551	52	0.627	0.544	6.731	29	chr1	51000001	52000000
WE-001	33	032769C_1341406	32769	032769C	1341406	52	-0.884	-0.796	-9.494	34	chr1	51000001	52000000
WE-001	33	032769C_275459	32769	032769C	275459	52	-0.172	-0.076	-1.844	27	chr1	51000001	52000000
WE-001	33	032769C_319862	32769	032769C	319862	52	0.104	-0.223	1.114	22	chr1	51000001	52000000
WE-001	33	032769C_529000	32769	032769C	529000	52	0.184	-0.038	1.977	27	chr1	51000001	52000000
WE-001	33	032769C_573959	32769	032769C	573959	52	0.064	-0.032	0.683	16	chr1	51000001	52000000
WE-001	33	032769C_644484	32769	032769C	644484	52	0.151	0.016	1.619	27	chr1	51000001	52000000
WE-001	33	032769C_90889	32769	032769C	90889	52	-0.025	-0.014	-0.267	31	chr1	51000001	52000000
WE-001	33	032769C_922169	32769	032769C	922169	52	0.016	0.007	0.167	33	chr1	51000001	52000000
WE-001	33	032769C_1003332	32769	032769C	1003332	53	0.04	-0.014	0.271	1	chr1	52000001	53000000
WE-001	33	032769C_1052308	32769	032769C	1052308	53	4.691	5.385	32.012	11	chr1	52000001	53000000
WE-001	33	032769C_1168288	32769	032769C	1168288	53	0.021	0.02	0.146	3	chr1	52000001	53000000
WE-001	33	032769C_1248551	32769	032769C	1248551	53	0.012	0.544	0.079	29	chr1	52000001	53000000
WE-001	33	032769C_1341406	32769	032769C	1341406	53	-0.808	-0.796	-5.515	34	chr1	52000001	53000000
WE-001	33	032769C_275459	32769	032769C	275459	53	-0.134	-0.076	-0.912	27	chr1	52000001	53000000
WE-001	33	032769C_319862	32769	032769C	319862	53	-0.026	-0.223	-0.178	22	chr1	52000001	53000000
WE-001	33	032769C_529000	32769	032769C	529000	53	-0.066	-0.038	-0.451	27	chr1	52000001	53000000
WE-001	33	032769C_573959	32769	032769C	573959	53	0.044	-0.032	0.299	16	chr1	52000001	53000000
WE-001	33	032769C_644484	32769	032769C	644484	53	0.046	0.016	0.313	27	chr1	52000001	53000000
WE-001	33	032769C_90889	32769	032769C	90889	53	-0.051	-0.014	-0.351	31	chr1	52000001	53000000
WE-001	33	032769C_922169	32769	032769C	922169	53	0.033	0.007	0.227	33	chr1	52000001	53000000
WE-001	33	032769C_1003332	32769	032769C	1003332	54	-0.003	-0.014	-0.022	1	chr1	53000001	54000000
WE-001	33	032769C_1052308	32769	032769C	1052308	54	4.348	5.385	30.207	11	chr1	53000001	54000000
WE-001	33	032769C_1168288	32769	032769C	1168288	54	0.019	0.02	0.129	3	chr1	53000001	54000000
WE-001	33	032769C_1248551	32769	032769C	1248551	54	0.115	0.544	0.8	29	chr1	53000001	54000000
WE-001	33	032769C_1341406	32769	032769C	1341406	54	-0.667	-0.796	-4.632	34	chr1	53000001	54000000
WE-001	33	032769C_275459	32769	032769C	275459	54	-0.023	-0.076	-0.161	27	chr1	53000001	54000000
WE-001	33	032769C_319862	32769	032769C	319862	54	-0.164	-0.223	-1.136	22	chr1	53000001	54000000
WE-001	33	032769C_529000	32769	032769C	529000	54	-0.021	-0.038	-0.145	27	chr1	53000001	54000000
WE-001	33	032769C_573959	32769	032769C	573959	54	0.003	-0.032	0.02	16	chr1	53000001	54000000
WE-001	33	032769C_644484	32769	032769C	644484	54	0.101	0.016	0.704	27	chr1	53000001	54000000
WE-001	33	032769C_90889	32769	032769C	90889	54	0.198	-0.014	1.374	31	chr1	53000001	54000000
WE-001	33	032769C_922169	32769	032769C	922169	54	0.146	0.007	1.017	33	chr1	53000001	54000000
WE-001	33	032769C_1003332	32769	032769C	1003332	55	0.123	-0.014	0.95	1	chr1	54000001	55000000
WE-001	33	032769C_1052308	32769	032769C	1052308	55	6.247	5.385	48.337	11	chr1	54000001	55000000
WE-001	33	032769C_1168288	32769	032769C	1168288	55	0.1	0.02	0.776	3	chr1	54000001	55000000
WE-001	33	032769C_1248551	32769	032769C	1248551	55	0.706	0.544	5.464	29	chr1	54000001	55000000
WE-001	33	032769C_1341406	32769	032769C	1341406	55	-0.744	-0.796	-5.757	34	chr1	54000001	55000000
WE-001	33	032769C_275459	32769	032769C	275459	55	-0.093	-0.076	-0.721	27	chr1	54000001	55000000
WE-001	33	032769C_319862	32769	032769C	319862	55	-0.279	-0.223	-2.16	22	chr1	54000001	55000000
WE-001	33	032769C_529000	32769	032769C	529000	55	-0.096	-0.038	-0.741	27	chr1	54000001	55000000
WE-001	33	032769C_573959	32769	032769C	573959	55	0.062	-0.032	0.48	16	chr1	54000001	55000000
WE-001	33	032769C_644484	32769	032769C	644484	55	0.231	0.016	1.784	27	chr1	54000001	55000000
WE-001	33	032769C_90889	32769	032769C	90889	55	-0.007	-0.014	-0.054	31	chr1	54000001	55000000
WE-001	33	032769C_922169	32769	032769C	922169	55	-0.15	0.007	-1.161	33	chr1	54000001	55000000
WE-001	33	032769C_1003332	32769	032769C	1003332	56	-0.216	-0.014	-2.409	1	chr1	55000001	56000000
WE-001	33	032769C_1052308	32769	032769C	1052308	56	4.661	5.385	51.971	11	chr1	55000001	56000000
WE-001	33	032769C_1168288	32769	032769C	1168288	56	-0.026	0.02	-0.289	3	chr1	55000001	56000000
WE-001	33	032769C_1248551	32769	032769C	1248551	56	0.656	0.544	7.318	29	chr1	55000001	56000000
WE-001	33	032769C_1341406	32769	032769C	1341406	56	-0.918	-0.796	-10.235	34	chr1	55000001	56000000
WE-001	33	032769C_275459	32769	032769C	275459	56	-0.175	-0.076	-1.949	27	chr1	55000001	56000000
WE-001	33	032769C_319862	32769	032769C	319862	56	-0.205	-0.223	-2.287	22	chr1	55000001	56000000
WE-001	33	032769C_529000	32769	032769C	529000	56	-0.03	-0.038	-0.335	27	chr1	55000001	56000000
WE-001	33	032769C_573959	32769	032769C	573959	56	0.018	-0.032	0.204	16	chr1	55000001	56000000
WE-001	33	032769C_644484	32769	032769C	644484	56	-0.122	0.016	-1.362	27	chr1	55000001	56000000
WE-001	33	032769C_90889	32769	032769C	90889	56	0.14	-0.014	1.566	31	chr1	55000001	56000000
WE-001	33	032769C_922169	32769	032769C	922169	56	0.034	0.007	0.38	33	chr1	55000001	56000000
WE-001	33	032769C_1003332	32769	032769C	1003332	57	-0.185	-0.014	-1.52	1	chr1	56000001	57000000
WE-001	33	032769C_1052308	32769	032769C	1052308	57	5.072	5.385	41.706	11	chr1	56000001	57000000
WE-001	33	032769C_1168288	32769	032769C	1168288	57	-0.034	0.02	-0.278	3	chr1	56000001	57000000
WE-001	33	032769C_1248551	32769	032769C	1248551	57	0.678	0.544	5.575	29	chr1	56000001	57000000
WE-001	33	032769C_1341406	32769	032769C	1341406	57	-0.864	-0.796	-7.107	34	chr1	56000001	57000000
WE-001	33	032769C_275459	32769	032769C	275459	57	-0.044	-0.076	-0.36	27	chr1	56000001	57000000
WE-001	33	032769C_319862	32769	032769C	319862	57	-0.2	-0.223	-1.647	22	chr1	56000001	57000000
WE-001	33	032769C_529000	32769	032769C	529000	57	-0.024	-0.038	-0.201	27	chr1	56000001	57000000
WE-001	33	032769C_573959	32769	032769C	573959	57	-0.034	-0.032	-0.278	16	chr1	56000001	57000000
WE-001	33	032769C_644484	32769	032769C	644484	57	-0.069	0.016	-0.57	27	chr1	56000001	57000000
WE-001	33	032769C_90889	32769	032769C	90889	57	-0.142	-0.014	-1.165	31	chr1	56000001	57000000
WE-001	33	032769C_922169	32769	032769C	922169	57	0.121	0.007	0.998	33	chr1	56000001	57000000
WE-001	33	032769C_1003332	32769	032769C	1003332	58	0.064	-0.014	0.622	1	chr1	57000001	58000000
WE-001	33	032769C_1052308	32769	032769C	1052308	58	5.204	5.385	50.512	11	chr1	57000001	58000000
WE-001	33	032769C_1168288	32769	032769C	1168288	58	0.039	0.02	0.376	3	chr1	57000001	58000000
WE-001	33	032769C_1248551	32769	032769C	1248551	58	0.578	0.544	5.615	29	chr1	57000001	58000000
WE-001	33	032769C_1341406	32769	032769C	1341406	58	-0.678	-0.796	-6.578	34	chr1	57000001	58000000
WE-001	33	032769C_275459	32769	032769C	275459	58	-0.128	-0.076	-1.244	27	chr1	57000001	58000000
WE-001	33	032769C_319862	32769	032769C	319862	58	-0.104	-0.223	-1.012	22	chr1	57000001	58000000
WE-001	33	032769C_529000	32769	032769C	529000	58	0.029	-0.038	0.284	27	chr1	57000001	58000000
WE-001	33	032769C_573959	32769	032769C	573959	58	0.058	-0.032	0.566	16	chr1	57000001	58000000
WE-001	33	032769C_644484	32769	032769C	644484	58	-0.173	0.016	-1.68	27	chr1	57000001	58000000
WE-001	33	032769C_90889	32769	032769C	90889	58	0.016	-0.014	0.154	31	chr1	57000001	58000000
WE-001	33	032769C_922169	32769	032769C	922169	58	-0.052	0.007	-0.501	33	chr1	57000001	58000000
WE-001	33	032769C_1003332	32769	032769C	1003332	59	-0.076	-0.014	-0.65	1	chr1	58000001	59000000
WE-001	33	032769C_1052308	32769	032769C	1052308	59	5.692	5.385	48.47	11	chr1	58000001	59000000
WE-001	33	032769C_1168288	32769	032769C	1168288	59	-0.045	0.02	-0.38	3	chr1	58000001	59000000
WE-001	33	032769C_1248551	32769	032769C	1248551	59	0.789	0.544	6.719	29	chr1	58000001	59000000
WE-001	33	032769C_1341406	32769	032769C	1341406	59	-0.772	-0.796	-6.572	34	chr1	58000001	59000000
WE-001	33	032769C_275459	32769	032769C	275459	59	0.022	-0.076	0.189	27	chr1	58000001	59000000
WE-001	33	032769C_319862	32769	032769C	319862	59	0.04	-0.223	0.339	22	chr1	58000001	59000000
WE-001	33	032769C_529000	32769	032769C	529000	59	0.094	-0.038	0.803	27	chr1	58000001	59000000
WE-001	33	032769C_573959	32769	032769C	573959	59	0.159	-0.032	1.352	16	chr1	58000001	59000000
WE-001	33	032769C_644484	32769	032769C	644484	59	-0.027	0.016	-0.227	27	chr1	58000001	59000000
WE-001	33	032769C_90889	32769	032769C	90889	59	0.073	-0.014	0.618	31	chr1	58000001	59000000
WE-001	33	032769C_922169	32769	032769C	922169	59	-0.051	0.007	-0.432	33	chr1	58000001	59000000
WE-001	33	032769C_1003332	32769	032769C	1003332	60	-0.092	-0.014	-0.759	1	chr1	59000001	60000000
WE-001	33	032769C_1052308	32769	032769C	1052308	60	4.741	5.385	39.183	11	chr1	59000001	60000000
WE-001	33	032769C_1168288	32769	032769C	1168288	60	0.086	0.02	0.71	3	chr1	59000001	60000000
WE-001	33	032769C_1248551	32769	032769C	1248551	60	0.658	0.544	5.439	29	chr1	59000001	60000000
WE-001	33	032769C_1341406	32769	032769C	1341406	60	-0.941	-0.796	-7.778	34	chr1	59000001	60000000
WE-001	33	032769C_275459	32769	032769C	275459	60	0.031	-0.076	0.26	27	chr1	59000001	60000000
WE-001	33	032769C_319862	32769	032769C	319862	60	-0.179	-0.223	-1.48	22	chr1	59000001	60000000
WE-001	33	032769C_529000	32769	032769C	529000	60	0.059	-0.038	0.484	27	chr1	59000001	60000000
WE-001	33	032769C_573959	32769	032769C	573959	60	0.079	-0.032	0.654	16	chr1	59000001	60000000
WE-001	33	032769C_644484	32769	032769C	644484	60	0.16	0.016	1.319	27	chr1	59000001	60000000
WE-001	33	032769C_90889	32769	032769C	90889	60	0.127	-0.014	1.052	31	chr1	59000001	60000000
WE-001	33	032769C_922169	32769	032769C	922169	60	0.051	0.007	0.423	33	chr1	59000001	60000000
WE-001	33	032769C_1003332	32769	032769C	1003332	61	0.052	-0.014	0.498	1	chr1	60000001	61000000
WE-001	33	032769C_1052308	32769	032769C	1052308	61	5.818	5.385	55.848	11	chr1	60000001	61000000
WE-001	33	032769C_1168288	32769	032769C	1168288	61	-0.019	0.02	-0.178	3	chr1	60000001	61000000
WE-001	33	032769C_1248551	32769	032769C	1248551	61	0.718	0.544	6.894	29	chr1	60000001	61000000
WE-001	33	032769C_1341406	32769	032769C	1341406	61	-0.936	-0.796	-8.981	34	chr1	60000001	61000000
WE-001	33	032769C_275459	32769	032769C	275459	61	-0.127	-0.076	-1.217	27	chr1	60000001	61000000
WE-001	33	032769C_319862	32769	032769C	319862	61	-0.171	-0.223	-1.642	22	chr1	60000001	61000000
WE-001	33	032769C_529000	32769	032769C	529000	61	0.028	-0.038	0.265	27	chr1	60000001	61000000
WE-001	33	032769C_573959	32769	032769C	573959	61	-0.001	-0.032	-0.009	16	chr1	60000001	61000000
WE-001	33	032769C_644484	32769	032769C	644484	61	0.032	0.016	0.304	27	chr1	60000001	61000000
WE-001	33	032769C_90889	32769	032769C	90889	61	0.02	-0.014	0.193	31	chr1	60000001	61000000
WE-001	33	032769C_922169	32769	032769C	922169	61	-0.131	0.007	-1.256	33	chr1	60000001	61000000
WE-001	33	032769C_1003332	32769	032769C	1003332	62	0.169	-0.014	1.317	1	chr1	61000001	62000000
WE-001	33	032769C_1052308	32769	032769C	1052308	62	4.533	5.385	35.338	11	chr1	61000001	62000000
WE-001	33	032769C_1168288	32769	032769C	1168288	62	-0.119	0.02	-0.931	3	chr1	61000001	62000000
WE-001	33	032769C_1248551	32769	032769C	1248551	62	0.829	0.544	6.46	29	chr1	61000001	62000000
WE-001	33	032769C_1341406	32769	032769C	1341406	62	-0.724	-0.796	-5.645	34	chr1	61000001	62000000
WE-001	33	032769C_275459	32769	032769C	275459	62	-0.008	-0.076	-0.061	27	chr1	61000001	62000000
WE-001	33	032769C_319862	32769	032769C	319862	62	-0.257	-0.223	-2.002	22	chr1	61000001	62000000
WE-001	33	032769C_529000	32769	032769C	529000	62	0.057	-0.038	0.447	27	chr1	61000001	62000000
WE-001	33	032769C_573959	32769	032769C	573959	62	0.052	-0.032	0.409	16	chr1	61000001	62000000
WE-001	33	032769C_644484	32769	032769C	644484	62	0.141	0.016	1.097	27	chr1	61000001	62000000
WE-001	33	032769C_90889	32769	032769C	90889	62	0.115	-0.014	0.897	31	chr1	61000001	62000000
WE-001	33	032769C_922169	32769	032769C	922169	62	-0.019	0.007	-0.147	33	chr1	61000001	62000000
WE-001	33	032769C_1003332	32769	032769C	1003332	63	0.133	-0.014	3.132	1	chr1	62000001	63000000
WE-001	33	032769C_1052308	32769	032769C	1052308	63	5.337	5.385	125.772	11	chr1	62000001	63000000
WE-001	33	032769C_1168288	32769	032769C	1168288	63	0.01	0.02	0.243	3	chr1	62000001	63000000
WE-001	33	032769C_1248551	32769	032769C	1248551	63	0.717	0.544	16.908	29	chr1	62000001	63000000
WE-001	33	032769C_1341406	32769	032769C	1341406	63	-0.611	-0.796	-14.405	34	chr1	62000001	63000000
WE-001	33	032769C_275459	32769	032769C	275459	63	-0.031	-0.076	-0.731	27	chr1	62000001	63000000
WE-001	33	032769C_319862	32769	032769C	319862	63	-0.066	-0.223	-1.567	22	chr1	62000001	63000000
WE-001	33	032769C_529000	32769	032769C	529000	63	0.21	-0.038	4.937	27	chr1	62000001	63000000
WE-001	33	032769C_573959	32769	032769C	573959	63	0.059	-0.032	1.388	16	chr1	62000001	63000000
WE-001	33	032769C_644484	32769	032769C	644484	63	0.137	0.016	3.239	27	chr1	62000001	63000000
WE-001	33	032769C_90889	32769	032769C	90889	63	0.08	-0.014	1.886	31	chr1	62000001	63000000
WE-001	33	032769C_922169	32769	032769C	922169	63	0.067	0.007	1.571	33	chr1	62000001	63000000
WE-001	33	032769C_1003332	32769	032769C	1003332	64	0.017	-0.014	0.216	1	chr1	63000001	64000000
WE-001	33	032769C_1052308	32769	032769C	1052308	64	4.826	5.385	63.119	11	chr1	63000001	64000000
WE-001	33	032769C_1168288	32769	032769C	1168288	64	0.096	0.02	1.261	3	chr1	63000001	64000000
WE-001	33	032769C_1248551	32769	032769C	1248551	64	0.729	0.544	9.537	29	chr1	63000001	64000000
WE-001	33	032769C_1341406	32769	032769C	1341406	64	-0.995	-0.796	-13.009	34	chr1	63000001	64000000
WE-001	33	032769C_275459	32769	032769C	275459	64	0.045	-0.076	0.585	27	chr1	63000001	64000000
WE-001	33	032769C_319862	32769	032769C	319862	64	-0.155	-0.223	-2.027	22	chr1	63000001	64000000
WE-001	33	032769C_529000	32769	032769C	529000	64	-0.053	-0.038	-0.69	27	chr1	63000001	64000000
WE-001	33	032769C_573959	32769	032769C	573959	64	0.062	-0.032	0.812	16	chr1	63000001	64000000
WE-001	33	032769C_644484	32769	032769C	644484	64	0.158	0.016	2.068	27	chr1	63000001	64000000
WE-001	33	032769C_90889	32769	032769C	90889	64	0.17	-0.014	2.217	31	chr1	63000001	64000000
WE-001	33	032769C_922169	32769	032769C	922169	64	-0.063	0.007	-0.824	33	chr1	63000001	64000000
WE-001	33	032769C_1003332	32769	032769C	1003332	65	0.131	-0.014	1.029	1	chr1	64000001	65000000
WE-001	33	032769C_1052308	32769	032769C	1052308	65	5.224	5.385	41.109	11	chr1	64000001	65000000
WE-001	33	032769C_1168288	32769	032769C	1168288	65	0.049	0.02	0.385	3	chr1	64000001	65000000
WE-001	33	032769C_1248551	32769	032769C	1248551	65	0.777	0.544	6.117	29	chr1	64000001	65000000
WE-001	33	032769C_1341406	32769	032769C	1341406	65	-0.6	-0.796	-4.718	34	chr1	64000001	65000000
WE-001	33	032769C_275459	32769	032769C	275459	65	0.076	-0.076	0.599	27	chr1	64000001	65000000
WE-001	33	032769C_319862	32769	032769C	319862	65	-0.031	-0.223	-0.247	22	chr1	64000001	65000000
WE-001	33	032769C_529000	32769	032769C	529000	65	-0.097	-0.038	-0.763	27	chr1	64000001	65000000
WE-001	33	032769C_573959	32769	032769C	573959	65	0.06	-0.032	0.476	16	chr1	64000001	65000000
WE-001	33	032769C_644484	32769	032769C	644484	65	0.09	0.016	0.707	27	chr1	64000001	65000000
WE-001	33	032769C_90889	32769	032769C	90889	65	0.147	-0.014	1.155	31	chr1	64000001	65000000
WE-001	33	032769C_922169	32769	032769C	922169	65	0.04	0.007	0.315	33	chr1	64000001	65000000
WE-001	33	032769C_1003332	32769	032769C	1003332	66	0.002	-0.014	0.021	1	chr1	65000001	66000000
WE-001	33	032769C_1052308	32769	032769C	1052308	66	4.386	5.385	41.193	11	chr1	65000001	66000000
WE-001	33	032769C_1168288	32769	032769C	1168288	66	-0.009	0.02	-0.083	3	chr1	65000001	66000000
WE-001	33	032769C_1248551	32769	032769C	1248551	66	0.733	0.544	6.888	29	chr1	65000001	66000000
WE-001	33	032769C_1341406	32769	032769C	1341406	66	-0.765	-0.796	-7.18	34	chr1	65000001	66000000
WE-001	33	032769C_275459	32769	032769C	275459	66	-0.095	-0.076	-0.895	27	chr1	65000001	66000000
WE-001	33	032769C_319862	32769	032769C	319862	66	-0.275	-0.223	-2.582	22	chr1	65000001	66000000
WE-001	33	032769C_529000	32769	032769C	529000	66	-0.147	-0.038	-1.385	27	chr1	65000001	66000000
WE-001	33	032769C_573959	32769	032769C	573959	66	-0.113	-0.032	-1.06	16	chr1	65000001	66000000
WE-001	33	032769C_644484	32769	032769C	644484	66	0.027	0.016	0.258	27	chr1	65000001	66000000
WE-001	33	032769C_90889	32769	032769C	90889	66	-0.026	-0.014	-0.246	31	chr1	65000001	66000000
WE-001	33	032769C_922169	32769	032769C	922169	66	0.067	0.007	0.629	33	chr1	65000001	66000000
WE-001	33	032769C_1003332	32769	032769C	1003332	67	-0.055	-0.014	-0.512	1	chr1	66000001	67000000
WE-001	33	032769C_1052308	32769	032769C	1052308	67	4.198	5.385	38.765	11	chr1	66000001	67000000
WE-001	33	032769C_1168288	32769	032769C	1168288	67	0.003	0.02	0.027	3	chr1	66000001	67000000
WE-001	33	032769C_1248551	32769	032769C	1248551	67	0.609	0.544	5.625	29	chr1	66000001	67000000
WE-001	33	032769C_1341406	32769	032769C	1341406	67	-0.533	-0.796	-4.918	34	chr1	66000001	67000000
WE-001	33	032769C_275459	32769	032769C	275459	67	0.107	-0.076	0.989	27	chr1	66000001	67000000
WE-001	33	032769C_319862	32769	032769C	319862	67	-0.155	-0.223	-1.435	22	chr1	66000001	67000000
WE-001	33	032769C_529000	32769	032769C	529000	67	-0.108	-0.038	-0.994	27	chr1	66000001	67000000
WE-001	33	032769C_573959	32769	032769C	573959	67	-0.004	-0.032	-0.034	16	chr1	66000001	67000000
WE-001	33	032769C_644484	32769	032769C	644484	67	-0.095	0.016	-0.879	27	chr1	66000001	67000000
WE-001	33	032769C_90889	32769	032769C	90889	67	0.192	-0.014	1.775	31	chr1	66000001	67000000
WE-001	33	032769C_922169	32769	032769C	922169	67	0.14	0.007	1.292	33	chr1	66000001	67000000
WE-001	33	032769C_1003332	32769	032769C	1003332	68	0.01	-0.014	0.118	1	chr1	67000001	68000000
WE-001	33	032769C_1052308	32769	032769C	1052308	68	5.159	5.385	58.677	11	chr1	67000001	68000000
WE-001	33	032769C_1168288	32769	032769C	1168288	68	0.092	0.02	1.041	3	chr1	67000001	68000000
WE-001	33	032769C_1248551	32769	032769C	1248551	68	0.54	0.544	6.146	29	chr1	67000001	68000000
WE-001	33	032769C_1341406	32769	032769C	1341406	68	-0.614	-0.796	-6.986	34	chr1	67000001	68000000
WE-001	33	032769C_275459	32769	032769C	275459	68	0.125	-0.076	1.427	27	chr1	67000001	68000000
WE-001	33	032769C_319862	32769	032769C	319862	68	0.075	-0.223	0.856	22	chr1	67000001	68000000
WE-001	33	032769C_529000	32769	032769C	529000	68	0.105	-0.038	1.193	27	chr1	67000001	68000000
WE-001	33	032769C_573959	32769	032769C	573959	68	0.008	-0.032	0.086	16	chr1	67000001	68000000
WE-001	33	032769C_644484	32769	032769C	644484	68	-0.041	0.016	-0.469	27	chr1	67000001	68000000
WE-001	33	032769C_90889	32769	032769C	90889	68	0.027	-0.014	0.308	31	chr1	67000001	68000000
WE-001	33	032769C_922169	32769	032769C	922169	68	0.12	0.007	1.367	33	chr1	67000001	68000000
WE-001	33	032769C_1003332	32769	032769C	1003332	69	-0.002	-0.014	-0.014	1	chr1	68000001	69000000
WE-001	33	032769C_1052308	32769	032769C	1052308	69	5.381	5.385	46.769	11	chr1	68000001	69000000
WE-001	33	032769C_1168288	32769	032769C	1168288	69	0.029	0.02	0.254	3	chr1	68000001	69000000
WE-001	33	032769C_1248551	32769	032769C	1248551	69	0.775	0.544	6.738	29	chr1	68000001	69000000
WE-001	33	032769C_1341406	32769	032769C	1341406	69	-0.858	-0.796	-7.456	34	chr1	68000001	69000000
WE-001	33	032769C_275459	32769	032769C	275459	69	-0.1	-0.076	-0.871	27	chr1	68000001	69000000
WE-001	33	032769C_319862	32769	032769C	319862	69	-0.101	-0.223	-0.879	22	chr1	68000001	69000000
WE-001	33	032769C_529000	32769	032769C	529000	69	-0.109	-0.038	-0.951	27	chr1	68000001	69000000
WE-001	33	032769C_573959	32769	032769C	573959	69	0.014	-0.032	0.12	16	chr1	68000001	69000000
WE-001	33	032769C_644484	32769	032769C	644484	69	-0.155	0.016	-1.346	27	chr1	68000001	69000000
WE-001	33	032769C_90889	32769	032769C	90889	69	0.087	-0.014	0.752	31	chr1	68000001	69000000
WE-001	33	032769C_922169	32769	032769C	922169	69	0.238	0.007	2.071	33	chr1	68000001	69000000
WE-001	33	032769C_1003332	32769	032769C	1003332	70	0.042	-0.014	0.579	1	chr1	69000001	70000000
WE-001	33	032769C_1052308	32769	032769C	1052308	70	4.696	5.385	64.382	11	chr1	69000001	70000000
WE-001	33	032769C_1168288	32769	032769C	1168288	70	0.031	0.02	0.429	3	chr1	69000001	70000000
WE-001	33	032769C_1248551	32769	032769C	1248551	70	0.578	0.544	7.918	29	chr1	69000001	70000000
WE-001	33	032769C_1341406	32769	032769C	1341406	70	-0.672	-0.796	-9.217	34	chr1	69000001	70000000
WE-001	33	032769C_275459	32769	032769C	275459	70	0.021	-0.076	0.288	27	chr1	69000001	70000000
WE-001	33	032769C_319862	32769	032769C	319862	70	-0.005	-0.223	-0.066	22	chr1	69000001	70000000
WE-001	33	032769C_529000	32769	032769C	529000	70	0.014	-0.038	0.191	27	chr1	69000001	70000000
WE-001	33	032769C_573959	32769	032769C	573959	70	0.007	-0.032	0.1	16	chr1	69000001	70000000
WE-001	33	032769C_644484	32769	032769C	644484	70	-0.271	0.016	-3.718	27	chr1	69000001	70000000
WE-001	33	032769C_90889	32769	032769C	90889	70	0.161	-0.014	2.201	31	chr1	69000001	70000000
WE-001	33	032769C_922169	32769	032769C	922169	70	-0.041	0.007	-0.559	33	chr1	69000001	70000000
WE-001	33	032769C_1003332	32769	032769C	1003332	71	-0.04	-0.014	-0.456	1	chr1	70000001	71000000
WE-001	33	032769C_1052308	32769	032769C	1052308	71	4.678	5.385	52.998	11	chr1	70000001	71000000
WE-001	33	032769C_1168288	32769	032769C	1168288	71	0.134	0.02	1.518	3	chr1	70000001	71000000
WE-001	33	032769C_1248551	32769	032769C	1248551	71	0.653	0.544	7.4	29	chr1	70000001	71000000
WE-001	33	032769C_1341406	32769	032769C	1341406	71	-0.33	-0.796	-3.742	34	chr1	70000001	71000000
WE-001	33	032769C_275459	32769	032769C	275459	71	0.025	-0.076	0.278	27	chr1	70000001	71000000
WE-001	33	032769C_319862	32769	032769C	319862	71	-0.254	-0.223	-2.872	22	chr1	70000001	71000000
WE-001	33	032769C_529000	32769	032769C	529000	71	0.091	-0.038	1.034	27	chr1	70000001	71000000
WE-001	33	032769C_573959	32769	032769C	573959	71	0.081	-0.032	0.921	16	chr1	70000001	71000000
WE-001	33	032769C_644484	32769	032769C	644484	71	0.002	0.016	0.023	27	chr1	70000001	71000000
WE-001	33	032769C_90889	32769	032769C	90889	71	0.173	-0.014	1.958	31	chr1	70000001	71000000
WE-001	33	032769C_922169	32769	032769C	922169	71	0.127	0.007	1.441	33	chr1	70000001	71000000
WE-001	33	032769C_1003332	32769	032769C	1003332	72	-0.01	-0.014	-0.072	1	chr1	71000001	72000000
WE-001	33	032769C_1052308	32769	032769C	1052308	72	4.977	5.385	36.522	11	chr1	71000001	72000000
WE-001	33	032769C_1168288	32769	032769C	1168288	72	0.033	0.02	0.24	3	chr1	71000001	72000000
WE-001	33	032769C_1248551	32769	032769C	1248551	72	0.489	0.544	3.59	29	chr1	71000001	72000000
WE-001	33	032769C_1341406	32769	032769C	1341406	72	-0.475	-0.796	-3.487	34	chr1	71000001	72000000
WE-001	33	032769C_275459	32769	032769C	275459	72	0.021	-0.076	0.152	27	chr1	71000001	72000000
WE-001	33	032769C_319862	32769	032769C	319862	72	-0.182	-0.223	-1.335	22	chr1	71000001	72000000
WE-001	33	032769C_529000	32769	032769C	529000	72	0.074	-0.038	0.543	27	chr1	71000001	72000000
WE-001	33	032769C_573959	32769	032769C	573959	72	0.044	-0.032	0.322	16	chr1	71000001	72000000
WE-001	33	032769C_644484	32769	032769C	644484	72	0.108	0.016	0.795	27	chr1	71000001	72000000
WE-001	33	032769C_90889	32769	032769C	90889	72	0.226	-0.014	1.659	31	chr1	71000001	72000000
WE-001	33	032769C_922169	32769	032769C	922169	72	0.113	0.007	0.831	33	chr1	71000001	72000000
WE-001	33	032769C_1003332	32769	032769C	1003332	73	-0.048	-0.014	-0.493	1	chr1	72000001	73000000
WE-001	33	032769C_1052308	32769	032769C	1052308	73	4.864	5.385	50.034	11	chr1	72000001	73000000
WE-001	33	032769C_1168288	32769	032769C	1168288	73	0.002	0.02	0.018	3	chr1	72000001	73000000
WE-001	33	032769C_1248551	32769	032769C	1248551	73	0.58	0.544	5.971	29	chr1	72000001	73000000
WE-001	33	032769C_1341406	32769	032769C	1341406	73	-0.57	-0.796	-5.868	34	chr1	72000001	73000000
WE-001	33	032769C_275459	32769	032769C	275459	73	0.021	-0.076	0.211	27	chr1	72000001	73000000
WE-001	33	032769C_319862	32769	032769C	319862	73	-0.323	-0.223	-3.323	22	chr1	72000001	73000000
WE-001	33	032769C_529000	32769	032769C	529000	73	0.045	-0.038	0.46	27	chr1	72000001	73000000
WE-001	33	032769C_573959	32769	032769C	573959	73	-0.06	-0.032	-0.617	16	chr1	72000001	73000000
WE-001	33	032769C_644484	32769	032769C	644484	73	-0.007	0.016	-0.074	27	chr1	72000001	73000000
WE-001	33	032769C_90889	32769	032769C	90889	73	0.175	-0.014	1.797	31	chr1	72000001	73000000
WE-001	33	032769C_922169	32769	032769C	922169	73	0.083	0.007	0.855	33	chr1	72000001	73000000
WE-001	33	032769C_1003332	32769	032769C	1003332	74	0.027	-0.014	0.22	1	chr1	73000001	74000000
WE-001	33	032769C_1052308	32769	032769C	1052308	74	4.715	5.385	38.012	11	chr1	73000001	74000000
WE-001	33	032769C_1168288	32769	032769C	1168288	74	-0.066	0.02	-0.535	3	chr1	73000001	74000000
WE-001	33	032769C_1248551	32769	032769C	1248551	74	0.548	0.544	4.416	29	chr1	73000001	74000000
WE-001	33	032769C_1341406	32769	032769C	1341406	74	-0.895	-0.796	-7.212	34	chr1	73000001	74000000
WE-001	33	032769C_275459	32769	032769C	275459	74	-0.019	-0.076	-0.151	27	chr1	73000001	74000000
WE-001	33	032769C_319862	32769	032769C	319862	74	-0.18	-0.223	-1.455	22	chr1	73000001	74000000
WE-001	33	032769C_529000	32769	032769C	529000	74	-0.034	-0.038	-0.27	27	chr1	73000001	74000000
WE-001	33	032769C_573959	32769	032769C	573959	74	0.018	-0.032	0.143	16	chr1	73000001	74000000
WE-001	33	032769C_644484	32769	032769C	644484	74	0.035	0.016	0.28	27	chr1	73000001	74000000
WE-001	33	032769C_90889	32769	032769C	90889	74	0.018	-0.014	0.144	31	chr1	73000001	74000000
WE-001	33	032769C_922169	32769	032769C	922169	74	-0.018	0.007	-0.143	33	chr1	73000001	74000000
WE-001	33	032769C_1003332	32769	032769C	1003332	75	0.014	-0.014	0.148	1	chr1	74000001	75000000
WE-001	33	032769C_1052308	32769	032769C	1052308	75	5.029	5.385	53.08	11	chr1	74000001	75000000
WE-001	33	032769C_1168288	32769	032769C	1168288	75	0.004	0.02	0.039	3	chr1	74000001	75000000
WE-001	33	032769C_1248551	32769	032769C	1248551	75	0.588	0.544	6.208	29	chr1	74000001	75000000
WE-001	33	032769C_1341406	32769	032769C	1341406	75	-0.772	-0.796	-8.146	34	chr1	74000001	75000000
WE-001	33	032769C_275459	32769	032769C	275459	75	0.013	-0.076	0.138	27	chr1	74000001	75000000
WE-001	33	032769C_319862	32769	032769C	319862	75	0.029	-0.223	0.303	22	chr1	74000001	75000000
WE-001	33	032769C_529000	32769	032769C	529000	75	-0.086	-0.038	-0.911	27	chr1	74000001	75000000
WE-001	33	032769C_573959	32769	032769C	573959	75	-0.005	-0.032	-0.054	16	chr1	74000001	75000000
WE-001	33	032769C_644484	32769	032769C	644484	75	-0.065	0.016	-0.685	27	chr1	74000001	75000000
WE-001	33	032769C_90889	32769	032769C	90889	75	0.283	-0.014	2.985	31	chr1	74000001	75000000
WE-001	33	032769C_922169	32769	032769C	922169	75	0.152	0.007	1.607	33	chr1	74000001	75000000
WE-001	33	032769C_1003332	32769	032769C	1003332	76	0.069	-0.014	0.67	1	chr1	75000001	76000000
WE-001	33	032769C_1052308	32769	032769C	1052308	76	2.131	5.385	20.543	11	chr1	75000001	76000000
WE-001	33	032769C_1168288	32769	032769C	1168288	76	-0.008	0.02	-0.078	3	chr1	75000001	76000000
WE-001	33	032769C_1248551	32769	032769C	1248551	76	0.017	-0.333	0.162	29	chr1	75000001	76000000
WE-001	33	032769C_1341406	32769	032769C	1341406	76	-0.428	-0.796	-4.13	34	chr1	75000001	76000000
WE-001	33	032769C_275459	32769	032769C	275459	76	-0.292	-0.076	-2.812	27	chr1	75000001	76000000
WE-001	33	032769C_319862	32769	032769C	319862	76	-1.177	-1.545	-11.346	22	chr1	75000001	76000000
WE-001	33	032769C_529000	32769	032769C	529000	76	-0.225	-0.038	-2.166	27	chr1	75000001	76000000
WE-001	33	032769C_573959	32769	032769C	573959	76	-0.171	-0.032	-1.645	16	chr1	75000001	76000000
WE-001	33	032769C_644484	32769	032769C	644484	76	-0.242	0.016	-2.336	27	chr1	75000001	76000000
WE-001	33	032769C_90889	32769	032769C	90889	76	-0.444	-0.578	-4.277	31	chr1	75000001	76000000
WE-001	33	032769C_922169	32769	032769C	922169	76	-0.73	-0.893	-7.041	33	chr1	75000001	76000000
WE-001	33	032769C_1003332	32769	032769C	1003332	77	0.057	-0.014	0.689	1	chr1	76000001	77000000
WE-001	33	032769C_1052308	32769	032769C	1052308	77	-2.654	-2.384	-32.308	11	chr1	76000001	77000000
WE-001	33	032769C_1168288	32769	032769C	1168288	77	-0.024	0.02	-0.287	3	chr1	76000001	77000000
WE-001	33	032769C_1248551	32769	032769C	1248551	77	-0.292	-0.333	-3.555	29	chr1	76000001	77000000
WE-001	33	032769C_1341406	32769	032769C	1341406	77	-0.568	-0.796	-6.915	34	chr1	76000001	77000000
WE-001	33	032769C_275459	32769	032769C	275459	77	-0.258	-0.076	-3.139	27	chr1	76000001	77000000
WE-001	33	032769C_319862	32769	032769C	319862	77	-2.151	-1.545	-26.187	22	chr1	76000001	77000000
WE-001	33	032769C_529000	32769	032769C	529000	77	-0.43	-0.038	-5.233	27	chr1	76000001	77000000
WE-001	33	032769C_573959	32769	032769C	573959	77	-0.08	-0.032	-0.972	16	chr1	76000001	77000000
WE-001	33	032769C_644484	32769	032769C	644484	77	-0.25	0.016	-3.047	27	chr1	76000001	77000000
WE-001	33	032769C_90889	32769	032769C	90889	77	-0.389	-0.578	-4.736	31	chr1	76000001	77000000
WE-001	33	032769C_922169	32769	032769C	922169	77	-0.835	-0.893	-10.169	33	chr1	76000001	77000000
WE-001	33	032769C_1003332	32769	032769C	1003332	78	0.096	-0.014	0.865	1	chr1	77000001	78000000
WE-001	33	032769C_1052308	32769	032769C	1052308	78	-5.455	-2.384	-48.891	11	chr1	77000001	78000000
WE-001	33	032769C_1168288	32769	032769C	1168288	78	0.013	0.02	0.113	3	chr1	77000001	78000000
WE-001	33	032769C_1248551	32769	032769C	1248551	78	-0.119	-0.333	-1.066	29	chr1	77000001	78000000
WE-001	33	032769C_1341406	32769	032769C	1341406	78	-0.622	-0.796	-5.576	34	chr1	77000001	78000000
WE-001	33	032769C_275459	32769	032769C	275459	78	-0.078	-0.076	-0.698	27	chr1	77000001	78000000
WE-001	33	032769C_319862	32769	032769C	319862	78	-1.831	-1.545	-16.408	22	chr1	77000001	78000000
WE-001	33	032769C_529000	32769	032769C	529000	78	-0.279	-0.038	-2.504	27	chr1	77000001	78000000
WE-001	33	032769C_573959	32769	032769C	573959	78	-0.006	-0.032	-0.05	16	chr1	77000001	78000000
WE-001	33	032769C_644484	32769	032769C	644484	78	-0.092	0.016	-0.821	27	chr1	77000001	78000000
WE-001	33	032769C_90889	32769	032769C	90889	78	-0.825	-0.578	-7.395	31	chr1	77000001	78000000
WE-001	33	032769C_922169	32769	032769C	922169	78	-0.694	-0.893	-6.223	33	chr1	77000001	78000000
WE-001	33	032769C_1003332	32769	032769C	1003332	79	-0.04	-0.014	-0.41	1	chr1	78000001	79000000
WE-001	33	032769C_1052308	32769	032769C	1052308	79	-1.72	-2.384	-17.726	11	chr1	78000001	79000000
WE-001	33	032769C_1168288	32769	032769C	1168288	79	0.011	0.02	0.109	3	chr1	78000001	79000000
WE-001	33	032769C_1248551	32769	032769C	1248551	79	-0.344	-0.333	-3.549	29	chr1	78000001	79000000
WE-001	33	032769C_1341406	32769	032769C	1341406	79	-0.617	-0.796	-6.36	34	chr1	78000001	79000000
WE-001	33	032769C_275459	32769	032769C	275459	79	-0.202	-0.076	-2.083	27	chr1	78000001	79000000
WE-001	33	032769C_319862	32769	032769C	319862	79	-1.834	-1.545	-18.902	22	chr1	78000001	79000000
WE-001	33	032769C_529000	32769	032769C	529000	79	-0.236	-0.038	-2.437	27	chr1	78000001	79000000
WE-001	33	032769C_573959	32769	032769C	573959	79	-0.165	-0.032	-1.697	16	chr1	78000001	79000000
WE-001	33	032769C_644484	32769	032769C	644484	79	-0.271	0.016	-2.793	27	chr1	78000001	79000000
WE-001	33	032769C_90889	32769	032769C	90889	79	-0.571	-0.578	-5.882	31	chr1	78000001	79000000
WE-001	33	032769C_922169	32769	032769C	922169	79	-0.752	-0.893	-7.746	33	chr1	78000001	79000000
WE-001	33	032769C_1003332	32769	032769C	1003332	80	0.077	-0.014	0.947	1	chr1	79000001	80000000
WE-001	33	032769C_1052308	32769	032769C	1052308	80	-0.493	-2.384	-6.089	11	chr1	79000001	80000000
WE-001	33	032769C_1168288	32769	032769C	1168288	80	0.129	0.02	1.588	3	chr1	79000001	80000000
WE-001	33	032769C_1248551	32769	032769C	1248551	80	-0.479	-0.333	-5.911	29	chr1	79000001	80000000
WE-001	33	032769C_1341406	32769	032769C	1341406	80	-0.56	-0.796	-6.92	34	chr1	79000001	80000000
WE-001	33	032769C_275459	32769	032769C	275459	80	-0.313	-0.076	-3.859	27	chr1	79000001	80000000
WE-001	33	032769C_319862	32769	032769C	319862	80	-1.369	-1.545	-16.905	22	chr1	79000001	80000000
WE-001	33	032769C_529000	32769	032769C	529000	80	-0.32	-0.038	-3.95	27	chr1	79000001	80000000
WE-001	33	032769C_573959	32769	032769C	573959	80	-0.107	-0.032	-1.324	16	chr1	79000001	80000000
WE-001	33	032769C_644484	32769	032769C	644484	80	-0.153	0.016	-1.886	27	chr1	79000001	80000000
WE-001	33	032769C_90889	32769	032769C	90889	80	-0.624	-0.578	-7.71	31	chr1	79000001	80000000
WE-001	33	032769C_922169	32769	032769C	922169	80	-1.025	-0.893	-12.66	33	chr1	79000001	80000000
WE-001	33	032769C_1003332	32769	032769C	1003332	81	-0.099	-0.014	-0.939	1	chr1	80000001	81000000
WE-001	33	032769C_1052308	32769	032769C	1052308	81	-3.854	-2.384	-36.579	11	chr1	80000001	81000000
WE-001	33	032769C_1168288	32769	032769C	1168288	81	-0.004	0.02	-0.041	3	chr1	80000001	81000000
WE-001	33	032769C_1248551	32769	032769C	1248551	81	-0.484	-0.333	-4.593	29	chr1	80000001	81000000
WE-001	33	032769C_1341406	32769	032769C	1341406	81	-0.571	-0.796	-5.419	34	chr1	80000001	81000000
WE-001	33	032769C_275459	32769	032769C	275459	81	-0.287	-0.076	-2.72	27	chr1	80000001	81000000
WE-001	33	032769C_319862	32769	032769C	319862	81	-1.56	-1.545	-14.806	22	chr1	80000001	81000000
WE-001	33	032769C_529000	32769	032769C	529000	81	-0.29	-0.038	-2.757	27	chr1	80000001	81000000
WE-001	33	032769C_573959	32769	032769C	573959	81	-0.141	-0.032	-1.335	16	chr1	80000001	81000000
WE-001	33	032769C_644484	32769	032769C	644484	81	-0.275	0.016	-2.612	27	chr1	80000001	81000000
WE-001	33	032769C_90889	32769	032769C	90889	81	-0.813	-0.578	-7.716	31	chr1	80000001	81000000
WE-001	33	032769C_922169	32769	032769C	922169	81	-1.075	-0.893	-10.205	33	chr1	80000001	81000000
WE-001	33	032769C_1003332	32769	032769C	1003332	82	0.04	-0.014	0.3	1	chr1	81000001	82000000
WE-001	33	032769C_1052308	32769	032769C	1052308	82	-2.728	-2.384	-20.217	11	chr1	81000001	82000000
WE-001	33	032769C_1168288	32769	032769C	1168288	82	0.034	0.02	0.249	3	chr1	81000001	82000000
WE-001	33	032769C_1248551	32769	032769C	1248551	82	-0.498	-0.333	-3.689	29	chr1	81000001	82000000
WE-001	33	032769C_1341406	32769	032769C	1341406	82	-0.522	-0.796	-3.868	34	chr1	81000001	82000000
WE-001	33	032769C_275459	32769	032769C	275459	82	-0.153	-0.076	-1.137	27	chr1	81000001	82000000
WE-001	33	032769C_319862	32769	032769C	319862	82	-1.551	-1.545	-11.5	22	chr1	81000001	82000000
WE-001	33	032769C_529000	32769	032769C	529000	82	-0.137	-0.038	-1.014	27	chr1	81000001	82000000
WE-001	33	032769C_573959	32769	032769C	573959	82	-0.097	-0.032	-0.719	16	chr1	81000001	82000000
WE-001	33	032769C_644484	32769	032769C	644484	82	-0.123	0.016	-0.911	27	chr1	81000001	82000000
WE-001	33	032769C_90889	32769	032769C	90889	82	-0.666	-0.578	-4.938	31	chr1	81000001	82000000
WE-001	33	032769C_922169	32769	032769C	922169	82	-0.825	-0.893	-6.113	33	chr1	81000001	82000000
WE-001	33	032769C_1003332	32769	032769C	1003332	83	0.153	-0.014	1.558	1	chr1	82000001	83000000
WE-001	33	032769C_1052308	32769	032769C	1052308	83	-2.747	-2.384	-28.045	11	chr1	82000001	83000000
WE-001	33	032769C_1168288	32769	032769C	1168288	83	0.074	0.02	0.755	3	chr1	82000001	83000000
WE-001	33	032769C_1248551	32769	032769C	1248551	83	-0.333	-0.333	-3.402	29	chr1	82000001	83000000
WE-001	33	032769C_1341406	32769	032769C	1341406	83	-0.627	-0.796	-6.399	34	chr1	82000001	83000000
WE-001	33	032769C_275459	32769	032769C	275459	83	-0.2	-0.076	-2.038	27	chr1	82000001	83000000
WE-001	33	032769C_319862	32769	032769C	319862	83	-1.258	-1.545	-12.841	22	chr1	82000001	83000000
WE-001	33	032769C_529000	32769	032769C	529000	83	-0.181	-0.038	-1.843	27	chr1	82000001	83000000
WE-001	33	032769C_573959	32769	032769C	573959	83	-0.164	-0.032	-1.678	16	chr1	82000001	83000000
WE-001	33	032769C_644484	32769	032769C	644484	83	-0.307	0.016	-3.135	27	chr1	82000001	83000000
WE-001	33	032769C_90889	32769	032769C	90889	83	-0.492	-0.578	-5.022	31	chr1	82000001	83000000
WE-001	33	032769C_922169	32769	032769C	922169	83	-1.12	-0.893	-11.436	33	chr1	82000001	83000000
WE-001	33	032769C_1003332	32769	032769C	1003332	84	0.085	-0.014	0.869	1	chr1	83000001	84000000
WE-001	33	032769C_1052308	32769	032769C	1052308	84	-0.912	-2.384	-9.316	11	chr1	83000001	84000000
WE-001	33	032769C_1168288	32769	032769C	1168288	84	-0.022	0.02	-0.224	3	chr1	83000001	84000000
WE-001	33	032769C_1248551	32769	032769C	1248551	84	-0.442	-0.333	-4.512	29	chr1	83000001	84000000
WE-001	33	032769C_1341406	32769	032769C	1341406	84	-0.541	-0.796	-5.525	34	chr1	83000001	84000000
WE-001	33	032769C_275459	32769	032769C	275459	84	-0.264	-0.076	-2.694	27	chr1	83000001	84000000
WE-001	33	032769C_319862	32769	032769C	319862	84	-1.707	-1.545	-17.44	22	chr1	83000001	84000000
WE-001	33	032769C_529000	32769	032769C	529000	84	-0.424	-0.038	-4.335	27	chr1	83000001	84000000
WE-001	33	032769C_573959	32769	032769C	573959	84	-0.096	-0.032	-0.986	16	chr1	83000001	84000000
WE-001	33	032769C_644484	32769	032769C	644484	84	-0.248	0.016	-2.537	27	chr1	83000001	84000000
WE-001	33	032769C_90889	32769	032769C	90889	84	-0.636	-0.578	-6.5	31	chr1	83000001	84000000
WE-001	33	032769C_922169	32769	032769C	922169	84	-0.825	-0.893	-8.431	33	chr1	83000001	84000000
WE-001	33	032769C_1003332	32769	032769C	1003332	85	0.107	-0.014	1.187	1	chr1	84000001	85000000
WE-001	33	032769C_1052308	32769	032769C	1052308	85	-2.127	-2.384	-23.524	11	chr1	84000001	85000000
WE-001	33	032769C_1168288	32769	032769C	1168288	85	0.056	0.02	0.617	3	chr1	84000001	85000000
WE-001	33	032769C_1248551	32769	032769C	1248551	85	-0.497	-0.333	-5.502	29	chr1	84000001	85000000
WE-001	33	032769C_1341406	32769	032769C	1341406	85	-0.763	-0.796	-8.439	34	chr1	84000001	85000000
WE-001	33	032769C_275459	32769	032769C	275459	85	-0.179	-0.076	-1.981	27	chr1	84000001	85000000
WE-001	33	032769C_319862	32769	032769C	319862	85	-1.569	-1.545	-17.348	22	chr1	84000001	85000000
WE-001	33	032769C_529000	32769	032769C	529000	85	-0.139	-0.038	-1.535	27	chr1	84000001	85000000
WE-001	33	032769C_573959	32769	032769C	573959	85	-0.087	-0.032	-0.959	16	chr1	84000001	85000000
WE-001	33	032769C_644484	32769	032769C	644484	85	-0.066	0.016	-0.735	27	chr1	84000001	85000000
WE-001	33	032769C_90889	32769	032769C	90889	85	-0.668	-0.578	-7.393	31	chr1	84000001	85000000
WE-001	33	032769C_922169	32769	032769C	922169	85	-0.963	-0.893	-10.645	33	chr1	84000001	85000000
WE-001	33	032769C_1003332	32769	032769C	1003332	86	0.065	-0.014	0.51	1	chr1	85000001	86000000
WE-001	33	032769C_1052308	32769	032769C	1052308	86	-1.663	-2.384	-13.002	11	chr1	85000001	86000000
WE-001	33	032769C_1168288	32769	032769C	1168288	86	0.115	0.02	0.896	3	chr1	85000001	86000000
WE-001	33	032769C_1248551	32769	032769C	1248551	86	-0.222	-0.333	-1.734	29	chr1	85000001	86000000
WE-001	33	032769C_1341406	32769	032769C	1341406	86	-0.644	-0.796	-5.036	34	chr1	85000001	86000000
WE-001	33	032769C_275459	32769	032769C	275459	86	-0.173	-0.076	-1.353	27	chr1	85000001	86000000
WE-001	33	032769C_319862	32769	032769C	319862	86	-1.494	-1.545	-11.683	22	chr1	85000001	86000000
WE-001	33	032769C_529000	32769	032769C	529000	86	-0.107	-0.038	-0.837	27	chr1	85000001	86000000
WE-001	33	032769C_573959	32769	032769C	573959	86	-0.124	-0.032	-0.967	16	chr1	85000001	86000000
WE-001	33	032769C_644484	32769	032769C	644484	86	-0.163	0.016	-1.277	27	chr1	85000001	86000000
WE-001	33	032769C_90889	32769	032769C	90889	86	-0.514	-0.578	-4.022	31	chr1	85000001	86000000
WE-001	33	032769C_922169	32769	032769C	922169	86	-1.069	-0.893	-8.356	33	chr1	85000001	86000000
WE-001	33	032769C_1003332	32769	032769C	1003332	87	0.035	-0.014	0.373	1	chr1	86000001	87000000
WE-001	33	032769C_1052308	32769	032769C	1052308	87	-1.868	-2.384	-20.118	11	chr1	86000001	87000000
WE-001	33	032769C_1168288	32769	032769C	1168288	87	0.16	0.02	1.725	3	chr1	86000001	87000000
WE-001	33	032769C_1248551	32769	032769C	1248551	87	-0.304	-0.333	-3.273	29	chr1	86000001	87000000
WE-001	33	032769C_1341406	32769	032769C	1341406	87	-0.727	-0.796	-7.834	34	chr1	86000001	87000000
WE-001	33	032769C_275459	32769	032769C	275459	87	-0.178	-0.076	-1.918	27	chr1	86000001	87000000
WE-001	33	032769C_319862	32769	032769C	319862	87	-1.557	-1.545	-16.771	22	chr1	86000001	87000000
WE-001	33	032769C_529000	32769	032769C	529000	87	-0.412	-0.038	-4.439	27	chr1	86000001	87000000
WE-001	33	032769C_573959	32769	032769C	573959	87	-0.208	-0.032	-2.239	16	chr1	86000001	87000000
WE-001	33	032769C_644484	32769	032769C	644484	87	-0.097	0.016	-1.044	27	chr1	86000001	87000000
WE-001	33	032769C_90889	32769	032769C	90889	87	-0.551	-0.578	-5.931	31	chr1	86000001	87000000
WE-001	33	032769C_922169	32769	032769C	922169	87	-1.094	-0.893	-11.78	33	chr1	86000001	87000000
WE-001	33	032769C_1003332	32769	032769C	1003332	88	0.064	-0.014	0.355	1	chr1	87000001	88000000
WE-001	33	032769C_1052308	32769	032769C	1052308	88	2.583	5.757	14.418	11	chr1	87000001	88000000
WE-001	33	032769C_1168288	32769	032769C	1168288	88	0.073	0.02	0.409	3	chr1	87000001	88000000
WE-001	33	032769C_1248551	32769	032769C	1248551	88	0.21	0.577	1.172	29	chr1	87000001	88000000
WE-001	33	032769C_1341406	32769	032769C	1341406	88	-0.464	-0.796	-2.592	34	chr1	87000001	88000000
WE-001	33	032769C_275459	32769	032769C	275459	88	-0.082	-0.076	-0.455	27	chr1	87000001	88000000
WE-001	33	032769C_319862	32769	032769C	319862	88	-1.021	-1.545	-5.701	22	chr1	87000001	88000000
WE-001	33	032769C_529000	32769	032769C	529000	88	-0.05	-0.038	-0.276	27	chr1	87000001	88000000
WE-001	33	032769C_573959	32769	032769C	573959	88	-0.046	-0.032	-0.255	16	chr1	87000001	88000000
WE-001	33	032769C_644484	32769	032769C	644484	88	-0.062	0.016	-0.346	27	chr1	87000001	88000000
WE-001	33	032769C_90889	32769	032769C	90889	88	-0.321	-0.578	-1.792	31	chr1	87000001	88000000
WE-001	33	032769C_922169	32769	032769C	922169	88	-0.601	-0.893	-3.356	33	chr1	87000001	88000000
WE-001	33	032769C_1003332	32769	032769C	1003332	89	0.069	-0.014	0.827	1	chr1	88000001	89000000
WE-001	33	032769C_1052308	32769	032769C	1052308	89	4.042	5.757	48.277	11	chr1	88000001	89000000
WE-001	33	032769C_1168288	32769	032769C	1168288	89	0.138	0.02	1.645	3	chr1	88000001	89000000
WE-001	33	032769C_1248551	32769	032769C	1248551	89	0.751	0.577	8.967	29	chr1	88000001	89000000
WE-001	33	032769C_1341406	32769	032769C	1341406	89	-0.443	-0.796	-5.291	34	chr1	88000001	89000000
WE-001	33	032769C_275459	32769	032769C	275459	89	-0.048	-0.076	-0.574	27	chr1	88000001	89000000
WE-001	33	032769C_319862	32769	032769C	319862	89	0.132	-0.169	1.582	22	chr1	88000001	89000000
WE-001	33	032769C_529000	32769	032769C	529000	89	-0.06	-0.038	-0.714	27	chr1	88000001	89000000
WE-001	33	032769C_573959	32769	032769C	573959	89	-0.058	-0.032	-0.691	16	chr1	88000001	89000000
WE-001	33	032769C_644484	32769	032769C	644484	89	0.035	0.016	0.416	27	chr1	88000001	89000000
WE-001	33	032769C_90889	32769	032769C	90889	89	0.233	0.077	2.778	31	chr1	88000001	89000000
WE-001	33	032769C_922169	32769	032769C	922169	89	0.179	-0.018	2.141	33	chr1	88000001	89000000
WE-001	33	032769C_1003332	32769	032769C	1003332	90	-0.095	-0.014	-1.29	1	chr1	89000001	90000000
WE-001	33	032769C_1052308	32769	032769C	1052308	90	4.457	5.757	60.304	11	chr1	89000001	90000000
WE-001	33	032769C_1168288	32769	032769C	1168288	90	-0.019	0.02	-0.257	3	chr1	89000001	90000000
WE-001	33	032769C_1248551	32769	032769C	1248551	90	0.895	0.577	12.11	29	chr1	89000001	90000000
WE-001	33	032769C_1341406	32769	032769C	1341406	90	-0.773	-0.796	-10.459	34	chr1	89000001	90000000
WE-001	33	032769C_275459	32769	032769C	275459	90	0.083	-0.076	1.129	27	chr1	89000001	90000000
WE-001	33	032769C_319862	32769	032769C	319862	90	0.135	-0.169	1.822	22	chr1	89000001	90000000
WE-001	33	032769C_529000	32769	032769C	529000	90	-0.176	-0.038	-2.383	27	chr1	89000001	90000000
WE-001	33	032769C_573959	32769	032769C	573959	90	-0.064	-0.032	-0.86	16	chr1	89000001	90000000
WE-001	33	032769C_644484	32769	032769C	644484	90	0.029	0.016	0.386	27	chr1	89000001	90000000
WE-001	33	032769C_90889	32769	032769C	90889	90	-0.038	0.077	-0.518	31	chr1	89000001	90000000
WE-001	33	032769C_922169	32769	032769C	922169	90	0.08	-0.018	1.088	33	chr1	89000001	90000000
WE-001	33	032769C_1003332	32769	032769C	1003332	91	0.02	-0.014	0.191	1	chr1	90000001	91000000
WE-001	33	032769C_1052308	32769	032769C	1052308	91	5.654	5.757	54.5	11	chr1	90000001	91000000
WE-001	33	032769C_1168288	32769	032769C	1168288	91	-0.042	0.02	-0.406	3	chr1	90000001	91000000
WE-001	33	032769C_1248551	32769	032769C	1248551	91	0.689	0.577	6.644	29	chr1	90000001	91000000
WE-001	33	032769C_1341406	32769	032769C	1341406	91	-0.568	-0.796	-5.476	34	chr1	90000001	91000000
WE-001	33	032769C_275459	32769	032769C	275459	91	-0.011	-0.076	-0.103	27	chr1	90000001	91000000
WE-001	33	032769C_319862	32769	032769C	319862	91	-0.259	-0.169	-2.499	22	chr1	90000001	91000000
WE-001	33	032769C_529000	32769	032769C	529000	91	0.037	-0.038	0.353	27	chr1	90000001	91000000
WE-001	33	032769C_573959	32769	032769C	573959	91	-0.039	-0.032	-0.376	16	chr1	90000001	91000000
WE-001	33	032769C_644484	32769	032769C	644484	91	0.009	0.016	0.087	27	chr1	90000001	91000000
WE-001	33	032769C_90889	32769	032769C	90889	91	0.132	0.077	1.277	31	chr1	90000001	91000000
WE-001	33	032769C_922169	32769	032769C	922169	91	0.067	-0.018	0.644	33	chr1	90000001	91000000
WE-001	33	032769C_1003332	32769	032769C	1003332	92	-0.011	-0.014	-0.096	1	chr1	91000001	92000000
WE-001	33	032769C_1052308	32769	032769C	1052308	92	5.297	5.757	45.847	11	chr1	91000001	92000000
WE-001	33	032769C_1168288	32769	032769C	1168288	92	0.023	0.02	0.196	3	chr1	91000001	92000000
WE-001	33	032769C_1248551	32769	032769C	1248551	92	0.843	0.577	7.296	29	chr1	91000001	92000000
WE-001	33	032769C_1341406	32769	032769C	1341406	92	-0.772	-0.796	-6.679	34	chr1	91000001	92000000
WE-001	33	032769C_275459	32769	032769C	275459	92	-0.042	-0.076	-0.364	27	chr1	91000001	92000000
WE-001	33	032769C_319862	32769	032769C	319862	92	0.049	-0.169	0.422	22	chr1	91000001	92000000
WE-001	33	032769C_529000	32769	032769C	529000	92	-0.137	-0.038	-1.19	27	chr1	91000001	92000000
WE-001	33	032769C_573959	32769	032769C	573959	92	0.171	-0.032	1.482	16	chr1	91000001	92000000
WE-001	33	032769C_644484	32769	032769C	644484	92	0.143	0.016	1.236	27	chr1	91000001	92000000
WE-001	33	032769C_90889	32769	032769C	90889	92	0.018	0.077	0.155	31	chr1	91000001	92000000
WE-001	33	032769C_922169	32769	032769C	922169	92	0.042	-0.018	0.364	33	chr1	91000001	92000000
WE-001	33	032769C_1003332	32769	032769C	1003332	93	0.024	-0.014	0.242	1	chr1	92000001	93000000
WE-001	33	032769C_1052308	32769	032769C	1052308	93	4.553	5.757	45.332	11	chr1	92000001	93000000
WE-001	33	032769C_1168288	32769	032769C	1168288	93	0.16	0.02	1.59	3	chr1	92000001	93000000
WE-001	33	032769C_1248551	32769	032769C	1248551	93	0.846	0.577	8.423	29	chr1	92000001	93000000
WE-001	33	032769C_1341406	32769	032769C	1341406	93	-0.571	-0.796	-5.689	34	chr1	92000001	93000000
WE-001	33	032769C_275459	32769	032769C	275459	93	0.016	-0.076	0.159	27	chr1	92000001	93000000
WE-001	33	032769C_319862	32769	032769C	319862	93	0.081	-0.169	0.811	22	chr1	92000001	93000000
WE-001	33	032769C_529000	32769	032769C	529000	93	0.11	-0.038	1.092	27	chr1	92000001	93000000
WE-001	33	032769C_573959	32769	032769C	573959	93	0.138	-0.032	1.378	16	chr1	92000001	93000000
WE-001	33	032769C_644484	32769	032769C	644484	93	0.234	0.016	2.334	27	chr1	92000001	93000000
WE-001	33	032769C_90889	32769	032769C	90889	93	0.154	0.077	1.529	31	chr1	92000001	93000000
WE-001	33	032769C_922169	32769	032769C	922169	93	0.081	-0.018	0.811	33	chr1	92000001	93000000
WE-001	33	032769C_1003332	32769	032769C	1003332	94	-0.081	-0.014	-0.705	1	chr1	93000001	94000000
WE-001	33	032769C_1052308	32769	032769C	1052308	94	5.169	5.757	45.148	11	chr1	93000001	94000000
WE-001	33	032769C_1168288	32769	032769C	1168288	94	0.027	0.02	0.236	3	chr1	93000001	94000000
WE-001	33	032769C_1248551	32769	032769C	1248551	94	0.664	0.577	5.804	29	chr1	93000001	94000000
WE-001	33	032769C_1341406	32769	032769C	1341406	94	-0.657	-0.796	-5.742	34	chr1	93000001	94000000
WE-001	33	032769C_275459	32769	032769C	275459	94	0.021	-0.076	0.184	27	chr1	93000001	94000000
WE-001	33	032769C_319862	32769	032769C	319862	94	-0.168	-0.169	-1.466	22	chr1	93000001	94000000
WE-001	33	032769C_529000	32769	032769C	529000	94	0.059	-0.038	0.515	27	chr1	93000001	94000000
WE-001	33	032769C_573959	32769	032769C	573959	94	0.025	-0.032	0.219	16	chr1	93000001	94000000
WE-001	33	032769C_644484	32769	032769C	644484	94	0.229	0.016	1.997	27	chr1	93000001	94000000
WE-001	33	032769C_90889	32769	032769C	90889	94	0.111	0.077	0.968	31	chr1	93000001	94000000
WE-001	33	032769C_922169	32769	032769C	922169	94	-0.008	-0.018	-0.067	33	chr1	93000001	94000000
WE-001	33	032769C_1003332	32769	032769C	1003332	95	-0.084	-0.014	-0.689	1	chr1	94000001	95000000
WE-001	33	032769C_1052308	32769	032769C	1052308	95	5.795	5.757	47.65	11	chr1	94000001	95000000
WE-001	33	032769C_1168288	32769	032769C	1168288	95	0.085	0.02	0.698	3	chr1	94000001	95000000
WE-001	33	032769C_1248551	32769	032769C	1248551	95	0.61	0.577	5.016	29	chr1	94000001	95000000
WE-001	33	032769C_1341406	32769	032769C	1341406	95	-0.774	-0.796	-6.362	34	chr1	94000001	95000000
WE-001	33	032769C_275459	32769	032769C	275459	95	-0.006	-0.076	-0.05	27	chr1	94000001	95000000
WE-001	33	032769C_319862	32769	032769C	319862	95	-0.175	-0.169	-1.44	22	chr1	94000001	95000000
WE-001	33	032769C_529000	32769	032769C	529000	95	0.072	-0.038	0.593	27	chr1	94000001	95000000
WE-001	33	032769C_573959	32769	032769C	573959	95	-0.052	-0.032	-0.426	16	chr1	94000001	95000000
WE-001	33	032769C_644484	32769	032769C	644484	95	0.229	0.016	1.88	27	chr1	94000001	95000000
WE-001	33	032769C_90889	32769	032769C	90889	95	-0.174	0.077	-1.431	31	chr1	94000001	95000000
WE-001	33	032769C_922169	32769	032769C	922169	95	0.013	-0.018	0.108	33	chr1	94000001	95000000
WE-001	33	032769C_1003332	32769	032769C	1003332	96	0.031	-0.014	0.221	1	chr1	95000001	96000000
WE-001	33	032769C_1052308	32769	032769C	1052308	96	4.75	5.757	34.151	11	chr1	95000001	96000000
WE-001	33	032769C_1168288	32769	032769C	1168288	96	0.122	0.02	0.877	3	chr1	95000001	96000000
WE-001	33	032769C_1248551	32769	032769C	1248551	96	0.695	0.577	4.999	29	chr1	95000001	96000000
WE-001	33	032769C_1341406	32769	032769C	1341406	96	-0.616	-0.796	-4.427	34	chr1	95000001	96000000
WE-001	33	032769C_275459	32769	032769C	275459	96	-0.003	-0.076	-0.022	27	chr1	95000001	96000000
WE-001	33	032769C_319862	32769	032769C	319862	96	-0.232	-0.169	-1.667	22	chr1	95000001	96000000
WE-001	33	032769C_529000	32769	032769C	529000	96	-0.069	-0.038	-0.497	27	chr1	95000001	96000000
WE-001	33	032769C_573959	32769	032769C	573959	96	0.011	-0.032	0.079	16	chr1	95000001	96000000
WE-001	33	032769C_644484	32769	032769C	644484	96	0.141	0.016	1.013	27	chr1	95000001	96000000
WE-001	33	032769C_90889	32769	032769C	90889	96	0.164	0.077	1.182	31	chr1	95000001	96000000
WE-001	33	032769C_922169	32769	032769C	922169	96	0.063	-0.018	0.455	33	chr1	95000001	96000000
WE-001	33	032769C_1003332	32769	032769C	1003332	97	0.091	-0.014	1.213	1	chr1	96000001	97000000
WE-001	33	032769C_1052308	32769	032769C	1052308	97	5.636	5.757	74.906	11	chr1	96000001	97000000
WE-001	33	032769C_1168288	32769	032769C	1168288	97	0.065	0.02	0.864	3	chr1	96000001	97000000
WE-001	33	032769C_1248551	32769	032769C	1248551	97	0.603	0.577	8.017	29	chr1	96000001	97000000
WE-001	33	032769C_1341406	32769	032769C	1341406	97	-0.566	-0.796	-7.527	34	chr1	96000001	97000000
WE-001	33	032769C_275459	32769	032769C	275459	97	-0.019	-0.076	-0.247	27	chr1	96000001	97000000
WE-001	33	032769C_319862	32769	032769C	319862	97	-0.303	-0.169	-4.03	22	chr1	96000001	97000000
WE-001	33	032769C_529000	32769	032769C	529000	97	-0.084	-0.038	-1.117	27	chr1	96000001	97000000
WE-001	33	032769C_573959	32769	032769C	573959	97	-0.09	-0.032	-1.195	16	chr1	96000001	97000000
WE-001	33	032769C_644484	32769	032769C	644484	97	0.004	0.016	0.056	27	chr1	96000001	97000000
WE-001	33	032769C_90889	32769	032769C	90889	97	0.248	0.077	3.292	31	chr1	96000001	97000000
WE-001	33	032769C_922169	32769	032769C	922169	97	0.04	-0.018	0.532	33	chr1	96000001	97000000
WE-001	33	032769C_1003332	32769	032769C	1003332	98	-0.055	-0.014	-0.415	1	chr1	97000001	98000000
WE-001	33	032769C_1052308	32769	032769C	1052308	98	4.556	5.757	34.27	11	chr1	97000001	98000000
WE-001	33	032769C_1168288	32769	032769C	1168288	98	0.073	0.02	0.548	3	chr1	97000001	98000000
WE-001	33	032769C_1248551	32769	032769C	1248551	98	0.643	0.577	4.839	29	chr1	97000001	98000000
WE-001	33	032769C_1341406	32769	032769C	1341406	98	-0.6	-0.796	-4.515	34	chr1	97000001	98000000
WE-001	33	032769C_275459	32769	032769C	275459	98	-0.044	-0.076	-0.329	27	chr1	97000001	98000000
WE-001	33	032769C_319862	32769	032769C	319862	98	-0.185	-0.169	-1.391	22	chr1	97000001	98000000
WE-001	33	032769C_529000	32769	032769C	529000	98	0.017	-0.038	0.126	27	chr1	97000001	98000000
WE-001	33	032769C_573959	32769	032769C	573959	98	-0.079	-0.032	-0.594	16	chr1	97000001	98000000
WE-001	33	032769C_644484	32769	032769C	644484	98	0.114	0.016	0.861	27	chr1	97000001	98000000
WE-001	33	032769C_90889	32769	032769C	90889	98	0.064	0.077	0.485	31	chr1	97000001	98000000
WE-001	33	032769C_922169	32769	032769C	922169	98	0.113	-0.018	0.849	33	chr1	97000001	98000000
WE-001	33	032769C_1003332	32769	032769C	1003332	99	0.038	-0.014	0.418	1	chr1	98000001	99000000
WE-001	33	032769C_1052308	32769	032769C	1052308	99	4.583	5.757	50.105	11	chr1	98000001	99000000
WE-001	33	032769C_1168288	32769	032769C	1168288	99	0.046	0.02	0.5	3	chr1	98000001	99000000
WE-001	33	032769C_1248551	32769	032769C	1248551	99	0.762	0.577	8.334	29	chr1	98000001	99000000
WE-001	33	032769C_1341406	32769	032769C	1341406	99	-0.899	-0.796	-9.828	34	chr1	98000001	99000000
WE-001	33	032769C_275459	32769	032769C	275459	99	0.151	-0.076	1.654	27	chr1	98000001	99000000
WE-001	33	032769C_319862	32769	032769C	319862	99	0.016	-0.169	0.178	22	chr1	98000001	99000000
WE-001	33	032769C_529000	32769	032769C	529000	99	0.014	-0.038	0.154	27	chr1	98000001	99000000
WE-001	33	032769C_573959	32769	032769C	573959	99	-0.04	-0.032	-0.44	16	chr1	98000001	99000000
WE-001	33	032769C_644484	32769	032769C	644484	99	0.03	0.016	0.333	27	chr1	98000001	99000000
WE-001	33	032769C_90889	32769	032769C	90889	99	0.144	0.077	1.57	31	chr1	98000001	99000000
WE-001	33	032769C_922169	32769	032769C	922169	99	0.244	-0.018	2.672	33	chr1	98000001	99000000
WE-001	33	032769C_1003332	32769	032769C	1003332	100	0.042	-0.014	0.544	1	chr1	99000001	100000000
WE-001	33	032769C_1052308	32769	032769C	1052308	100	4.18	5.757	53.807	11	chr1	99000001	100000000
WE-001	33	032769C_1168288	32769	032769C	1168288	100	0.027	0.02	0.345	3	chr1	99000001	100000000
WE-001	33	032769C_1248551	32769	032769C	1248551	100	0.623	0.577	8.019	29	chr1	99000001	100000000
WE-001	33	032769C_1341406	32769	032769C	1341406	100	-0.555	-0.796	-7.15	34	chr1	99000001	100000000
WE-001	33	032769C_275459	32769	032769C	275459	100	0.015	-0.076	0.19	27	chr1	99000001	100000000
WE-001	33	032769C_319862	32769	032769C	319862	100	-0.042	-0.169	-0.536	22	chr1	99000001	100000000
WE-001	33	032769C_529000	32769	032769C	529000	100	0.069	-0.038	0.89	27	chr1	99000001	100000000
WE-001	33	032769C_573959	32769	032769C	573959	100	-0.005	-0.032	-0.063	16	chr1	99000001	100000000
WE-001	33	032769C_644484	32769	032769C	644484	100	0.055	0.016	0.706	27	chr1	99000001	100000000
WE-001	33	032769C_90889	32769	032769C	90889	100	0.314	0.077	4.048	31	chr1	99000001	100000000
WE-001	33	032769C_922169	32769	032769C	922169	100	0.136	-0.018	1.751	33	chr1	99000001	100000000
WE-001	33	032769C_1003332	32769	032769C	1003332	101	0.014	-0.014	0.132	1	chr1	100000001	101000000
WE-001	33	032769C_1052308	32769	032769C	1052308	101	4.349	5.757	39.854	11	chr1	100000001	101000000
WE-001	33	032769C_1168288	32769	032769C	1168288	101	0.074	0.02	0.681	3	chr1	100000001	101000000
WE-001	33	032769C_1248551	32769	032769C	1248551	101	0.621	0.577	5.687	29	chr1	100000001	101000000
WE-001	33	032769C_1341406	32769	032769C	1341406	101	-0.54	-0.796	-4.95	34	chr1	100000001	101000000
WE-001	33	032769C_275459	32769	032769C	275459	101	0.134	-0.076	1.225	27	chr1	100000001	101000000
WE-001	33	032769C_319862	32769	032769C	319862	101	-0.147	-0.169	-1.347	22	chr1	100000001	101000000
WE-001	33	032769C_529000	32769	032769C	529000	101	-0.126	-0.038	-1.155	27	chr1	100000001	101000000
WE-001	33	032769C_573959	32769	032769C	573959	101	0.045	-0.032	0.409	16	chr1	100000001	101000000
WE-001	33	032769C_644484	32769	032769C	644484	101	0.16	0.016	1.465	27	chr1	100000001	101000000
WE-001	33	032769C_90889	32769	032769C	90889	101	-0.039	0.077	-0.354	31	chr1	100000001	101000000
WE-001	33	032769C_922169	32769	032769C	922169	101	0.111	-0.018	1.02	33	chr1	100000001	101000000
WE-001	33	032769C_1003332	32769	032769C	1003332	102	0.016	-0.014	0.144	1	chr1	101000001	102000000
WE-001	33	032769C_1052308	32769	032769C	1052308	102	5.686	5.757	50.405	11	chr1	101000001	102000000
WE-001	33	032769C_1168288	32769	032769C	1168288	102	-0.071	0.02	-0.633	3	chr1	101000001	102000000
WE-001	33	032769C_1248551	32769	032769C	1248551	102	0.575	0.577	5.1	29	chr1	101000001	102000000
WE-001	33	032769C_1341406	32769	032769C	1341406	102	-0.525	-0.796	-4.658	34	chr1	101000001	102000000
WE-001	33	032769C_275459	32769	032769C	275459	102	-0.024	-0.076	-0.208	27	chr1	101000001	102000000
WE-001	33	032769C_319862	32769	032769C	319862	102	-0.28	-0.169	-2.483	22	chr1	101000001	102000000
WE-001	33	032769C_529000	32769	032769C	529000	102	0.008	-0.038	0.068	27	chr1	101000001	102000000
WE-001	33	032769C_573959	32769	032769C	573959	102	-0.147	-0.032	-1.306	16	chr1	101000001	102000000
WE-001	33	032769C_644484	32769	032769C	644484	102	0.013	0.016	0.112	27	chr1	101000001	102000000
WE-001	33	032769C_90889	32769	032769C	90889	102	0.165	0.077	1.459	31	chr1	101000001	102000000
WE-001	33	032769C_922169	32769	032769C	922169	102	0.226	-0.018	2.0	33	chr1	101000001	102000000
WE-001	33	032769C_1003332	32769	032769C	1003332	103	0.013	-0.014	0.157	1	chr1	102000001	103000000
WE-001	33	032769C_1052308	32769	032769C	1052308	103	4.719	5.757	56.858	11	chr1	102000001	103000000
WE-001	33	032769C_1168288	32769	032769C	1168288	103	-0.045	0.02	-0.546	3	chr1	102000001	103000000
WE-001	33	032769C_1248551	32769	032769C	1248551	103	0.563	0.577	6.789	29	chr1	102000001	103000000
WE-001	33	032769C_1341406	32769	032769C	1341406	103	-0.464	-0.796	-5.588	34	chr1	102000001	103000000
WE-001	33	032769C_275459	32769	032769C	275459	103	-0.099	-0.076	-1.191	27	chr1	102000001	103000000
WE-001	33	032769C_319862	32769	032769C	319862	103	-0.458	-0.169	-5.513	22	chr1	102000001	103000000
WE-001	33	032769C_529000	32769	032769C	529000	103	-0.055	-0.038	-0.664	27	chr1	102000001	103000000
WE-001	33	032769C_573959	32769	032769C	573959	103	-0.164	-0.032	-1.978	16	chr1	102000001	103000000
WE-001	33	032769C_644484	32769	032769C	644484	103	0.019	0.016	0.232	27	chr1	102000001	103000000
WE-001	33	032769C_90889	32769	032769C	90889	103	0.246	0.077	2.958	31	chr1	102000001	103000000
WE-001	33	032769C_922169	32769	032769C	922169	103	-0.091	-0.018	-1.095	33	chr1	102000001	103000000
WE-001	33	032769C_1003332	32769	032769C	1003332	104	0.004	-0.014	0.037	1	chr1	103000001	104000000
WE-001	33	032769C_1052308	32769	032769C	1052308	104	4.784	5.757	41.74	11	chr1	103000001	104000000
WE-001	33	032769C_1168288	32769	032769C	1168288	104	0.02	0.02	0.172	3	chr1	103000001	104000000
WE-001	33	032769C_1248551	32769	032769C	1248551	104	0.442	0.577	3.855	29	chr1	103000001	104000000
WE-001	33	032769C_1341406	32769	032769C	1341406	104	-0.108	-0.796	-0.939	34	chr1	103000001	104000000
WE-001	33	032769C_275459	32769	032769C	275459	104	0.018	-0.076	0.157	27	chr1	103000001	104000000
WE-001	33	032769C_319862	32769	032769C	319862	104	-0.319	-0.169	-2.782	22	chr1	103000001	104000000
WE-001	33	032769C_529000	32769	032769C	529000	104	0.169	-0.038	1.476	27	chr1	103000001	104000000
WE-001	33	032769C_573959	32769	032769C	573959	104	-0.047	-0.032	-0.413	16	chr1	103000001	104000000
WE-001	33	032769C_644484	32769	032769C	644484	104	0.021	0.016	0.184	27	chr1	103000001	104000000
WE-001	33	032769C_90889	32769	032769C	90889	104	0.213	0.077	1.856	31	chr1	103000001	104000000
WE-001	33	032769C_922169	32769	032769C	922169	104	0.137	-0.018	1.199	33	chr1	103000001	104000000
WE-001	33	032769C_1003332	32769	032769C	1003332	105	-0.083	-0.014	-0.796	1	chr1	104000001	105000000
WE-001	33	032769C_1052308	32769	032769C	1052308	105	4.736	5.757	45.274	11	chr1	104000001	105000000
WE-001	33	032769C_1168288	32769	032769C	1168288	105	-0.087	0.02	-0.827	3	chr1	104000001	105000000
WE-001	33	032769C_1248551	32769	032769C	1248551	105	0.581	0.577	5.55	29	chr1	104000001	105000000
WE-001	33	032769C_1341406	32769	032769C	1341406	105	-0.575	-0.796	-5.495	34	chr1	104000001	105000000
WE-001	33	032769C_275459	32769	032769C	275459	105	0.008	-0.076	0.076	27	chr1	104000001	105000000
WE-001	33	032769C_319862	32769	032769C	319862	105	-0.285	-0.169	-2.723	22	chr1	104000001	105000000
WE-001	33	032769C_529000	32769	032769C	529000	105	-0.048	-0.038	-0.462	27	chr1	104000001	105000000
WE-001	33	032769C_573959	32769	032769C	573959	105	-0.067	-0.032	-0.643	16	chr1	104000001	105000000
WE-001	33	032769C_644484	32769	032769C	644484	105	0.0	0.016	-0.001	27	chr1	104000001	105000000
WE-001	33	032769C_90889	32769	032769C	90889	105	0.078	0.077	0.75	31	chr1	104000001	105000000
WE-001	33	032769C_922169	32769	032769C	922169	105	-0.146	-0.018	-1.399	33	chr1	104000001	105000000
WE-001	33	032769C_1003332	32769	032769C	1003332	106	0.05	-0.014	0.333	1	chr1	105000001	106000000
WE-001	33	032769C_1052308	32769	032769C	1052308	106	5.188	5.757	34.375	11	chr1	105000001	106000000
WE-001	33	032769C_1168288	32769	032769C	1168288	106	-0.031	0.02	-0.206	3	chr1	105000001	106000000
WE-001	33	032769C_1248551	32769	032769C	1248551	106	0.643	0.577	4.262	29	chr1	105000001	106000000
WE-001	33	032769C_1341406	32769	032769C	1341406	106	0.089	-0.796	0.589	34	chr1	105000001	106000000
WE-001	33	032769C_275459	32769	032769C	275459	106	0.027	-0.076	0.178	27	chr1	105000001	106000000
WE-001	33	032769C_319862	32769	032769C	319862	106	-0.054	-0.169	-0.356	22	chr1	105000001	106000000
WE-001	33	032769C_529000	32769	032769C	529000	106	0.17	-0.038	1.127	27	chr1	105000001	106000000
WE-001	33	032769C_573959	32769	032769C	573959	106	-0.006	-0.032	-0.039	16	chr1	105000001	106000000
WE-001	33	032769C_644484	32769	032769C	644484	106	0.02	0.016	0.132	27	chr1	105000001	106000000
WE-001	33	032769C_90889	32769	032769C	90889	106	0.128	0.077	0.846	31	chr1	105000001	106000000
WE-001	33	032769C_922169	32769	032769C	922169	106	0.179	-0.018	1.185	33	chr1	105000001	106000000
WE-001	33	032769C_1003332	32769	032769C	1003332	107	-0.075	-0.014	-0.846	1	chr1	106000001	107000000
WE-001	33	032769C_1052308	32769	032769C	1052308	107	5.194	5.757	58.255	11	chr1	106000001	107000000
WE-001	33	032769C_1168288	32769	032769C	1168288	107	-0.094	0.02	-1.059	3	chr1	106000001	107000000
WE-001	33	032769C_1248551	32769	032769C	1248551	107	0.631	0.577	7.077	29	chr1	106000001	107000000
WE-001	33	032769C_1341406	32769	032769C	1341406	107	-0.65	-0.796	-7.287	34	chr1	106000001	107000000
WE-001	33	032769C_275459	32769	032769C	275459	107	-0.03	-0.076	-0.339	27	chr1	106000001	107000000
WE-001	33	032769C_319862	32769	032769C	319862	107	-0.186	-0.169	-2.082	22	chr1	106000001	107000000
WE-001	33	032769C_529000	32769	032769C	529000	107	0.031	-0.038	0.345	27	chr1	106000001	107000000
WE-001	33	032769C_573959	32769	032769C	573959	107	0.055	-0.032	0.613	16	chr1	106000001	107000000
WE-001	33	032769C_644484	32769	032769C	644484	107	-0.029	0.016	-0.326	27	chr1	106000001	107000000
WE-001	33	032769C_90889	32769	032769C	90889	107	0.083	0.077	0.927	31	chr1	106000001	107000000
WE-001	33	032769C_922169	32769	032769C	922169	107	-0.023	-0.018	-0.258	33	chr1	106000001	107000000
WE-001	33	032769C_1003332	32769	032769C	1003332	108	-0.012	-0.014	-0.136	1	chr1	107000001	108000000
WE-001	33	032769C_1052308	32769	032769C	1052308	108	3.855	5.757	41.959	11	chr1	107000001	108000000
WE-001	33	032769C_1168288	32769	032769C	1168288	108	0.1	0.02	1.085	3	chr1	107000001	108000000
WE-001	33	032769C_1248551	32769	032769C	1248551	108	0.627	0.577	6.824	29	chr1	107000001	108000000
WE-001	33	032769C_1341406	32769	032769C	1341406	108	-0.44	-0.796	-4.788	34	chr1	107000001	108000000
WE-001	33	032769C_275459	32769	032769C	275459	108	-0.02	-0.076	-0.216	27	chr1	107000001	108000000
WE-001	33	032769C_319862	32769	032769C	319862	108	-0.199	-0.169	-2.17	22	chr1	107000001	108000000
WE-001	33	032769C_529000	32769	032769C	529000	108	-0.109	-0.038	-1.19	27	chr1	107000001	108000000
WE-001	33	032769C_573959	32769	032769C	573959	108	-0.15	-0.032	-1.635	16	chr1	107000001	108000000
WE-001	33	032769C_644484	32769	032769C	644484	108	0.036	0.016	0.389	27	chr1	107000001	108000000
WE-001	33	032769C_90889	32769	032769C	90889	108	0.035	0.077	0.38	31	chr1	107000001	108000000
WE-001	33	032769C_922169	32769	032769C	922169	108	-0.094	-0.018	-1.021	33	chr1	107000001	108000000
WE-001	33	032769C_1003332	32769	032769C	1003332	109	0.007	-0.014	0.072	1	chr1	108000001	109000000
WE-001	33	032769C_1052308	32769	032769C	1052308	109	4.259	5.757	42.761	11	chr1	108000001	109000000
WE-001	33	032769C_1168288	32769	032769C	1168288	109	0.016	0.02	0.159	3	chr1	108000001	109000000
WE-001	33	032769C_1248551	32769	032769C	1248551	109	0.849	0.577	8.527	29	chr1	108000001	109000000
WE-001	33	032769C_1341406	32769	032769C	1341406	109	-0.793	-0.796	-7.962	34	chr1	108000001	109000000
WE-001	33	032769C_275459	32769	032769C	275459	109	0.032	-0.076	0.322	27	chr1	108000001	109000000
WE-001	33	032769C_319862	32769	032769C	319862	109	-0.286	-0.169	-2.874	22	chr1	108000001	109000000
WE-001	33	032769C_529000	32769	032769C	529000	109	0.008	-0.038	0.077	27	chr1	108000001	109000000
WE-001	33	032769C_573959	32769	032769C	573959	109	-0.077	-0.032	-0.769	16	chr1	108000001	109000000
WE-001	33	032769C_644484	32769	032769C	644484	109	0.142	0.016	1.421	27	chr1	108000001	109000000
WE-001	33	032769C_90889	32769	032769C	90889	109	0.18	0.077	1.804	31	chr1	108000001	109000000
WE-001	33	032769C_922169	32769	032769C	922169	109	-0.144	-0.018	-1.446	33	chr1	108000001	109000000
WE-001	33	032769C_1003332	32769	032769C	1003332	110	0.158	-0.014	1.689	1	chr1	109000001	110000000
WE-001	33	032769C_1052308	32769	032769C	1052308	110	5.973	5.757	64.025	11	chr1	109000001	110000000
WE-001	33	032769C_1168288	32769	032769C	1168288	110	0.096	0.02	1.025	3	chr1	109000001	110000000
WE-001	33	032769C_1248551	32769	032769C	1248551	110	0.371	0.577	3.974	29	chr1	109000001	110000000
WE-001	33	032769C_1341406	32769	032769C	1341406	110	-0.769	-0.796	-8.238	34	chr1	109000001	110000000
WE-001	33	032769C_275459	32769	032769C	275459	110	0.041	-0.076	0.442	27	chr1	109000001	110000000
WE-001	33	032769C_319862	32769	032769C	319862	110	-0.011	-0.169	-0.123	22	chr1	109000001	110000000
WE-001	33	032769C_529000	32769	032769C	529000	110	0.355	-0.038	3.804	27	chr1	109000001	110000000
WE-001	33	032769C_573959	32769	032769C	573959	110	0.033	-0.032	0.354	16	chr1	109000001	110000000
WE-001	33	032769C_644484	32769	032769C	644484	110	0.101	0.016	1.08	27	chr1	109000001	110000000
WE-001	33	032769C_90889	32769	032769C	90889	110	0.033	0.077	0.358	31	chr1	109000001	110000000
WE-001	33	032769C_922169	32769	032769C	922169	110	-0.088	-0.018	-0.941	33	chr1	109000001	110000000
WE-001	33	032769C_1003332	32769	032769C	1003332	111	-0.014	-0.014	-0.102	1	chr1	110000001	111000000
WE-001	33	032769C_1052308	32769	032769C	1052308	111	6.494	5.757	46.724	11	chr1	110000001	111000000
WE-001	33	032769C_1168288	32769	032769C	1168288	111	0.014	0.02	0.099	3	chr1	110000001	111000000
WE-001	33	032769C_1248551	32769	032769C	1248551	111	0.233	0.577	1.676	29	chr1	110000001	111000000
WE-001	33	032769C_1341406	32769	032769C	1341406	111	-0.909	-0.796	-6.539	34	chr1	110000001	111000000
WE-001	33	032769C_275459	32769	032769C	275459	111	-0.022	-0.076	-0.16	27	chr1	110000001	111000000
WE-001	33	032769C_319862	32769	032769C	319862	111	-0.449	-0.169	-3.23	22	chr1	110000001	111000000
WE-001	33	032769C_529000	32769	032769C	529000	111	0.085	-0.038	0.615	27	chr1	110000001	111000000
WE-001	33	032769C_573959	32769	032769C	573959	111	-0.033	-0.032	-0.237	16	chr1	110000001	111000000
WE-001	33	032769C_644484	32769	032769C	644484	111	0.103	0.016	0.738	27	chr1	110000001	111000000
WE-001	33	032769C_90889	32769	032769C	90889	111	0.124	0.077	0.891	31	chr1	110000001	111000000
WE-001	33	032769C_922169	32769	032769C	922169	111	-0.111	-0.018	-0.801	33	chr1	110000001	111000000
WE-001	33	032769C_1003332	32769	032769C	1003332	112	-0.19	-0.014	-1.552	1	chr1	111000001	112000000
WE-001	33	032769C_1052308	32769	032769C	1052308	112	4.604	5.757	37.554	11	chr1	111000001	112000000
WE-001	33	032769C_1168288	32769	032769C	1168288	112	-0.034	0.02	-0.278	3	chr1	111000001	112000000
WE-001	33	032769C_1248551	32769	032769C	1248551	112	0.524	0.577	4.271	29	chr1	111000001	112000000
WE-001	33	032769C_1341406	32769	032769C	1341406	112	-0.726	-0.796	-5.919	34	chr1	111000001	112000000
WE-001	33	032769C_275459	32769	032769C	275459	112	0.036	-0.076	0.29	27	chr1	111000001	112000000
WE-001	33	032769C_319862	32769	032769C	319862	112	0.145	-0.169	1.179	22	chr1	111000001	112000000
WE-001	33	032769C_529000	32769	032769C	529000	112	-0.171	-0.038	-1.395	27	chr1	111000001	112000000
WE-001	33	032769C_573959	32769	032769C	573959	112	-0.095	-0.032	-0.773	16	chr1	111000001	112000000
WE-001	33	032769C_644484	32769	032769C	644484	112	0.03	0.016	0.248	27	chr1	111000001	112000000
WE-001	33	032769C_90889	32769	032769C	90889	112	-0.081	0.077	-0.661	31	chr1	111000001	112000000
WE-001	33	032769C_922169	32769	032769C	922169	112	-0.109	-0.018	-0.887	33	chr1	111000001	112000000
WE-001	33	032769C_1003332	32769	032769C	1003332	113	-0.04	-0.014	-0.329	1	chr1	112000001	113000000
WE-001	33	032769C_1052308	32769	032769C	1052308	113	6.072	5.757	50.102	11	chr1	112000001	113000000
WE-001	33	032769C_1168288	32769	032769C	1168288	113	0.096	0.02	0.79	3	chr1	112000001	113000000
WE-001	33	032769C_1248551	32769	032769C	1248551	113	0.609	0.577	5.021	29	chr1	112000001	113000000
WE-001	33	032769C_1341406	32769	032769C	1341406	113	-0.691	-0.796	-5.701	34	chr1	112000001	113000000
WE-001	33	032769C_275459	32769	032769C	275459	113	0.054	-0.076	0.45	27	chr1	112000001	113000000
WE-001	33	032769C_319862	32769	032769C	319862	113	-0.032	-0.169	-0.266	22	chr1	112000001	113000000
WE-001	33	032769C_529000	32769	032769C	529000	113	0.098	-0.038	0.806	27	chr1	112000001	113000000
WE-001	33	032769C_573959	32769	032769C	573959	113	0.01	-0.032	0.086	16	chr1	112000001	113000000
WE-001	33	032769C_644484	32769	032769C	644484	113	0.048	0.016	0.397	27	chr1	112000001	113000000
WE-001	33	032769C_90889	32769	032769C	90889	113	0.194	0.077	1.602	31	chr1	112000001	113000000
WE-001	33	032769C_922169	32769	032769C	922169	113	-0.569	-0.018	-4.699	33	chr1	112000001	113000000
WE-001	33	032769C_1003332	32769	032769C	1003332	114	-0.055	-0.014	-0.412	1	chr1	113000001	114000000
WE-001	33	032769C_1052308	32769	032769C	1052308	114	4.321	5.757	32.521	11	chr1	113000001	114000000
WE-001	33	032769C_1168288	32769	032769C	1168288	114	-0.008	0.02	-0.059	3	chr1	113000001	114000000
WE-001	33	032769C_1248551	32769	032769C	1248551	114	0.584	0.577	4.394	29	chr1	113000001	114000000
WE-001	33	032769C_1341406	32769	032769C	1341406	114	-0.721	-0.796	-5.423	34	chr1	113000001	114000000
WE-001	33	032769C_275459	32769	032769C	275459	114	-0.056	-0.076	-0.421	27	chr1	113000001	114000000
WE-001	33	032769C_319862	32769	032769C	319862	114	-0.136	-0.169	-1.024	22	chr1	113000001	114000000
WE-001	33	032769C_529000	32769	032769C	529000	114	-0.011	-0.038	-0.084	27	chr1	113000001	114000000
WE-001	33	032769C_573959	32769	032769C	573959	114	-0.04	-0.032	-0.301	16	chr1	113000001	114000000
WE-001	33	032769C_644484	32769	032769C	644484	114	0.061	0.016	0.46	27	chr1	113000001	114000000
WE-001	33	032769C_90889	32769	032769C	90889	114	-0.078	0.077	-0.589	31	chr1	113000001	114000000
WE-001	33	032769C_922169	32769	032769C	922169	114	-0.059	-0.018	-0.443	33	chr1	113000001	114000000
WE-001	33	032769C_1003332	32769	032769C	1003332	115	0.033	-0.014	0.216	1	chr1	114000001	115000000
WE-001	33	032769C_1052308	32769	032769C	1052308	115	5.003	5.757	32.952	11	chr1	114000001	115000000
WE-001	33	032769C_1168288	32769	032769C	1168288	115	-0.046	0.02	-0.304	3	chr1	114000001	115000000
WE-001	33	032769C_1248551	32769	032769C	1248551	115	0.714	0.577	4.702	29	chr1	114000001	115000000
WE-001	33	032769C_1341406	32769	032769C	1341406	115	-0.648	-0.796	-4.271	34	chr1	114000001	115000000
WE-001	33	032769C_275459	32769	032769C	275459	115	0.163	-0.076	1.074	27	chr1	114000001	115000000
WE-001	33	032769C_319862	32769	032769C	319862	115	-0.177	-0.169	-1.169	22	chr1	114000001	115000000
WE-001	33	032769C_529000	32769	032769C	529000	115	0.29	-0.038	1.907	27	chr1	114000001	115000000
WE-001	33	032769C_573959	32769	032769C	573959	115	-0.107	-0.032	-0.706	16	chr1	114000001	115000000
WE-001	33	032769C_644484	32769	032769C	644484	115	-0.001	0.016	-0.007	27	chr1	114000001	115000000
WE-001	33	032769C_90889	32769	032769C	90889	115	-0.05	0.077	-0.33	31	chr1	114000001	115000000
WE-001	33	032769C_922169	32769	032769C	922169	115	-0.103	-0.018	-0.675	33	chr1	114000001	115000000
WE-001	33	032769C_1003332	32769	032769C	1003332	116	0.133	-0.014	1.395	1	chr1	115000001	116000000
WE-001	33	032769C_1052308	32769	032769C	1052308	116	5.627	5.757	58.836	11	chr1	115000001	116000000
WE-001	33	032769C_1168288	32769	032769C	1168288	116	0.021	0.02	0.219	3	chr1	115000001	116000000
WE-001	33	032769C_1248551	32769	032769C	1248551	116	0.664	0.577	6.939	29	chr1	115000001	116000000
WE-001	33	032769C_1341406	32769	032769C	1341406	116	-0.757	-0.796	-7.914	34	chr1	115000001	116000000
WE-001	33	032769C_275459	32769	032769C	275459	116	-0.051	-0.076	-0.532	27	chr1	115000001	116000000
WE-001	33	032769C_319862	32769	032769C	319862	116	-0.372	-0.169	-3.891	22	chr1	115000001	116000000
WE-001	33	032769C_529000	32769	032769C	529000	116	-0.092	-0.038	-0.957	27	chr1	115000001	116000000
WE-001	33	032769C_573959	32769	032769C	573959	116	-0.041	-0.032	-0.426	16	chr1	115000001	116000000
WE-001	33	032769C_644484	32769	032769C	644484	116	-0.02	0.016	-0.213	27	chr1	115000001	116000000
WE-001	33	032769C_90889	32769	032769C	90889	116	-0.142	0.077	-1.485	31	chr1	115000001	116000000
WE-001	33	032769C_922169	32769	032769C	922169	116	-0.034	-0.018	-0.36	33	chr1	115000001	116000000
WE-001	33	032769C_1003332	32769	032769C	1003332	117	0.184	-0.014	1.388	1	chr1	116000001	117000000
WE-001	33	032769C_1052308	32769	032769C	1052308	117	5.29	5.757	40.002	11	chr1	116000001	117000000
WE-001	33	032769C_1168288	32769	032769C	1168288	117	0.06	0.02	0.451	3	chr1	116000001	117000000
WE-001	33	032769C_1248551	32769	032769C	1248551	117	0.597	0.577	4.513	29	chr1	116000001	117000000
WE-001	33	032769C_1341406	32769	032769C	1341406	117	-1.053	-0.796	-7.962	34	chr1	116000001	117000000
WE-001	33	032769C_275459	32769	032769C	275459	117	0.102	-0.076	0.769	27	chr1	116000001	117000000
WE-001	33	032769C_319862	32769	032769C	319862	117	-0.487	-0.169	-3.685	22	chr1	116000001	117000000
WE-001	33	032769C_529000	32769	032769C	529000	117	0.265	-0.038	2.002	27	chr1	116000001	117000000
WE-001	33	032769C_573959	32769	032769C	573959	117	0.028	-0.032	0.209	16	chr1	116000001	117000000
WE-001	33	032769C_644484	32769	032769C	644484	117	0.007	0.016	0.052	27	chr1	116000001	117000000
WE-001	33	032769C_90889	32769	032769C	90889	117	0.089	0.077	0.672	31	chr1	116000001	117000000
WE-001	33	032769C_922169	32769	032769C	922169	117	-0.001	-0.018	-0.004	33	chr1	116000001	117000000
WE-001	33	032769C_1003332	32769	032769C	1003332	118	-0.113	-0.014	-0.788	1	chr1	117000001	118000000
WE-001	33	032769C_1052308	32769	032769C	1052308	118	5.258	5.757	36.565	11	chr1	117000001	118000000
WE-001	33	032769C_1168288	32769	032769C	1168288	118	0.012	0.02	0.082	3	chr1	117000001	118000000
WE-001	33	032769C_1248551	32769	032769C	1248551	118	0.686	0.577	4.771	29	chr1	117000001	118000000
WE-001	33	032769C_1341406	32769	032769C	1341406	118	-0.852	-0.796	-5.926	34	chr1	117000001	118000000
WE-001	33	032769C_275459	32769	032769C	275459	118	-0.002	-0.076	-0.017	27	chr1	117000001	118000000
WE-001	33	032769C_319862	32769	032769C	319862	118	-0.034	-0.169	-0.235	22	chr1	117000001	118000000
WE-001	33	032769C_529000	32769	032769C	529000	118	0.147	-0.038	1.02	27	chr1	117000001	118000000
WE-001	33	032769C_573959	32769	032769C	573959	118	-0.129	-0.032	-0.895	16	chr1	117000001	118000000
WE-001	33	032769C_644484	32769	032769C	644484	118	0.066	0.016	0.46	27	chr1	117000001	118000000
WE-001	33	032769C_90889	32769	032769C	90889	118	0.222	0.077	1.546	31	chr1	117000001	118000000
WE-001	33	032769C_922169	32769	032769C	922169	118	0.119	-0.018	0.829	33	chr1	117000001	118000000
WE-001	33	032769C_1003332	32769	032769C	1003332	119	0.02	-0.014	0.149	1	chr1	118000001	119000000
WE-001	33	032769C_1052308	32769	032769C	1052308	119	3.669	5.757	28.101	11	chr1	118000001	119000000
WE-001	33	032769C_1168288	32769	032769C	1168288	119	0.045	0.02	0.342	3	chr1	118000001	119000000
WE-001	33	032769C_1248551	32769	032769C	1248551	119	0.517	0.577	3.962	29	chr1	118000001	119000000
WE-001	33	032769C_1341406	32769	032769C	1341406	119	-0.881	-0.796	-6.751	34	chr1	118000001	119000000
WE-001	33	032769C_275459	32769	032769C	275459	119	-0.12	-0.076	-0.922	27	chr1	118000001	119000000
WE-001	33	032769C_319862	32769	032769C	319862	119	-0.449	-0.169	-3.435	22	chr1	118000001	119000000
WE-001	33	032769C_529000	32769	032769C	529000	119	-0.045	-0.038	-0.342	27	chr1	118000001	119000000
WE-001	33	032769C_573959	32769	032769C	573959	119	-0.174	-0.032	-1.331	16	chr1	118000001	119000000
WE-001	33	032769C_644484	32769	032769C	644484	119	0.066	0.016	0.502	27	chr1	118000001	119000000
WE-001	33	032769C_90889	32769	032769C	90889	119	0.169	0.077	1.294	31	chr1	118000001	119000000
WE-001	33	032769C_922169	32769	032769C	922169	119	0.114	-0.018	0.872	33	chr1	118000001	119000000
WE-001	33	032769C_1003332	32769	032769C	1003332	120	-0.049	-0.014	-0.352	1	chr1	119000001	120000000
WE-001	33	032769C_1052308	32769	032769C	1052308	120	5.565	5.757	39.883	11	chr1	119000001	120000000
WE-001	33	032769C_1168288	32769	032769C	1168288	120	0.059	0.02	0.42	3	chr1	119000001	120000000
WE-001	33	032769C_1248551	32769	032769C	1248551	120	0.687	0.577	4.925	29	chr1	119000001	120000000
WE-001	33	032769C_1341406	32769	032769C	1341406	120	-0.919	-0.796	-6.587	34	chr1	119000001	120000000
WE-001	33	032769C_275459	32769	032769C	275459	120	-0.09	-0.076	-0.642	27	chr1	119000001	120000000
WE-001	33	032769C_319862	32769	032769C	319862	120	-0.102	-0.169	-0.732	22	chr1	119000001	120000000
WE-001	33	032769C_529000	32769	032769C	529000	120	0.063	-0.038	0.453	27	chr1	119000001	120000000
WE-001	33	032769C_573959	32769	032769C	573959	120	0.068	-0.032	0.484	16	chr1	119000001	120000000
WE-001	33	032769C_644484	32769	032769C	644484	120	0.101	0.016	0.725	27	chr1	119000001	120000000
WE-001	33	032769C_90889	32769	032769C	90889	120	0.13	0.077	0.931	31	chr1	119000001	120000000
WE-001	33	032769C_922169	32769	032769C	922169	120	0.291	-0.018	2.086	33	chr1	119000001	120000000
WE-001	33	032769C_1003332	32769	032769C	1003332	122	-0.056	-0.014	-0.268	1	chr1	121000001	122000000
WE-001	33	032769C_1052308	32769	032769C	1052308	122	4.561	5.757	21.911	11	chr1	121000001	122000000
WE-001	33	032769C_1168288	32769	032769C	1168288	122	0.198	0.02	0.951	3	chr1	121000001	122000000
WE-001	33	032769C_1248551	32769	032769C	1248551	122	0.333	0.577	1.602	29	chr1	121000001	122000000
WE-001	33	032769C_1341406	32769	032769C	1341406	122	-0.676	-0.796	-3.248	34	chr1	121000001	122000000
WE-001	33	032769C_275459	32769	032769C	275459	122	0.175	-0.076	0.839	27	chr1	121000001	122000000
WE-001	33	032769C_319862	32769	032769C	319862	122	-0.225	-0.169	-1.083	22	chr1	121000001	122000000
WE-001	33	032769C_529000	32769	032769C	529000	122	-0.197	-0.038	-0.946	27	chr1	121000001	122000000
WE-001	33	032769C_573959	32769	032769C	573959	122	-0.137	-0.032	-0.659	16	chr1	121000001	122000000
WE-001	33	032769C_644484	32769	032769C	644484	122	0.021	0.016	0.102	27	chr1	121000001	122000000
WE-001	33	032769C_90889	32769	032769C	90889	122	0.45	0.077	2.161	31	chr1	121000001	122000000
WE-001	33	032769C_922169	32769	032769C	922169	122	-0.112	-0.018	-0.539	33	chr1	121000001	122000000
WE-001	33	032769C_1003332	32769	032769C	1003332	127	-0.856	-0.014	-1.505	1	chr1	143000001	144000000
WE-001	33	032769C_1052308	32769	032769C	1052308	127	5.566	5.757	9.786	11	chr1	143000001	144000000
WE-001	33	032769C_1168288	32769	032769C	1168288	127	-1.169	0.02	-2.056	3	chr1	143000001	144000000
WE-001	33	032769C_1248551	32769	032769C	1248551	127	-0.522	0.577	-0.918	29	chr1	143000001	144000000
WE-001	33	032769C_1341406	32769	032769C	1341406	127	-3.844	-0.796	-6.759	34	chr1	143000001	144000000
WE-001	33	032769C_275459	32769	032769C	275459	127	-1.076	-0.076	-1.891	27	chr1	143000001	144000000
WE-001	33	032769C_319862	32769	032769C	319862	127	-0.423	-0.169	-0.743	22	chr1	143000001	144000000
WE-001	33	032769C_529000	32769	032769C	529000	127	-0.794	-0.038	-1.396	27	chr1	143000001	144000000
WE-001	33	032769C_573959	32769	032769C	573959	127	-0.041	-0.032	-0.072	16	chr1	143000001	144000000
WE-001	33	032769C_644484	32769	032769C	644484	127	-0.471	0.016	-0.829	27	chr1	143000001	144000000
WE-001	33	032769C_90889	32769	032769C	90889	127	-0.452	0.077	-0.794	31	chr1	143000001	144000000
WE-001	33	032769C_922169	32769	032769C	922169	127	-0.533	-0.018	-0.937	33	chr1	143000001	144000000
WE-001	33	032769C_1003332	32769	032769C	1003332	129	-0.158	-0.014	-1.023	1	chr1	145000001	146000000
WE-001	33	032769C_1052308	32769	032769C	1052308	129	6.503	5.757	42.191	11	chr1	145000001	146000000
WE-001	33	032769C_1168288	32769	032769C	1168288	129	-0.13	0.02	-0.845	3	chr1	145000001	146000000
WE-001	33	032769C_1248551	32769	032769C	1248551	129	0.375	0.577	2.431	29	chr1	145000001	146000000
WE-001	33	032769C_1341406	32769	032769C	1341406	129	-1.183	-0.796	-7.677	34	chr1	145000001	146000000
WE-001	33	032769C_275459	32769	032769C	275459	129	-0.353	-0.076	-2.291	27	chr1	145000001	146000000
WE-001	33	032769C_319862	32769	032769C	319862	129	-0.353	-0.169	-2.292	22	chr1	145000001	146000000
WE-001	33	032769C_529000	32769	032769C	529000	129	-0.241	-0.038	-1.56	27	chr1	145000001	146000000
WE-001	33	032769C_573959	32769	032769C	573959	129	0.166	-0.032	1.079	16	chr1	145000001	146000000
WE-001	33	032769C_644484	32769	032769C	644484	129	-0.108	0.016	-0.698	27	chr1	145000001	146000000
WE-001	33	032769C_90889	32769	032769C	90889	129	0.364	0.077	2.359	31	chr1	145000001	146000000
WE-001	33	032769C_922169	32769	032769C	922169	129	-0.244	-0.018	-1.584	33	chr1	145000001	146000000
WE-001	33	032769C_1003332	32769	032769C	1003332	131	-0.103	-0.014	-1.133	1	chr1	147000001	148000000
WE-001	33	032769C_1052308	32769	032769C	1052308	131	5.901	5.757	64.808	11	chr1	147000001	148000000
WE-001	33	032769C_1168288	32769	032769C	1168288	131	-0.05	0.02	-0.547	3	chr1	147000001	148000000
WE-001	33	032769C_1248551	32769	032769C	1248551	131	0.727	0.577	7.988	29	chr1	147000001	148000000
WE-001	33	032769C_1341406	32769	032769C	1341406	131	-1.051	-0.796	-11.543	34	chr1	147000001	148000000
WE-001	33	032769C_275459	32769	032769C	275459	131	-0.173	-0.076	-1.902	27	chr1	147000001	148000000
WE-001	33	032769C_319862	32769	032769C	319862	131	-0.19	-0.169	-2.089	22	chr1	147000001	148000000
WE-001	33	032769C_529000	32769	032769C	529000	131	-0.194	-0.038	-2.133	27	chr1	147000001	148000000
WE-001	33	032769C_573959	32769	032769C	573959	131	-0.095	-0.032	-1.042	16	chr1	147000001	148000000
WE-001	33	032769C_644484	32769	032769C	644484	131	0.022	0.016	0.24	27	chr1	147000001	148000000
WE-001	33	032769C_90889	32769	032769C	90889	131	0.581	0.077	6.384	31	chr1	147000001	148000000
WE-001	33	032769C_922169	32769	032769C	922169	131	-0.066	-0.018	-0.727	33	chr1	147000001	148000000
WE-001	33	032769C_1003332	32769	032769C	1003332	132	0.094	-0.014	0.317	1	chr1	148000001	149000000
WE-001	33	032769C_1052308	32769	032769C	1052308	132	6.684	5.757	22.492	11	chr1	148000001	149000000
WE-001	33	032769C_1168288	32769	032769C	1168288	132	-0.021	0.02	-0.071	3	chr1	148000001	149000000
WE-001	33	032769C_1248551	32769	032769C	1248551	132	0.258	0.577	0.868	29	chr1	148000001	149000000
WE-001	33	032769C_1341406	32769	032769C	1341406	132	-1.267	-0.796	-4.265	34	chr1	148000001	149000000
WE-001	33	032769C_275459	32769	032769C	275459	132	0.225	-0.076	0.758	27	chr1	148000001	149000000
WE-001	33	032769C_319862	32769	032769C	319862	132	-0.472	-0.169	-1.588	22	chr1	148000001	149000000
WE-001	33	032769C_529000	32769	032769C	529000	132	-0.125	-0.038	-0.419	27	chr1	148000001	149000000
WE-001	33	032769C_573959	32769	032769C	573959	132	0.141	-0.032	0.476	16	chr1	148000001	149000000
WE-001	33	032769C_644484	32769	032769C	644484	132	0.175	0.016	0.589	27	chr1	148000001	149000000
WE-001	33	032769C_90889	32769	032769C	90889	132	0.582	0.077	1.958	31	chr1	148000001	149000000
WE-001	33	032769C_922169	32769	032769C	922169	132	0.329	-0.018	1.108	33	chr1	148000001	149000000
WE-001	33	032769C_1003332	32769	032769C	1003332	133	-0.121	-0.014	-0.456	1	chr1	149000001	150000000
WE-001	33	032769C_1052308	32769	032769C	1052308	133	5.801	5.757	21.811	11	chr1	149000001	150000000
WE-001	33	032769C_1168288	32769	032769C	1168288	133	0.03	0.02	0.113	3	chr1	149000001	150000000
WE-001	33	032769C_1248551	32769	032769C	1248551	133	0.796	0.577	2.992	29	chr1	149000001	150000000
WE-001	33	032769C_1341406	32769	032769C	1341406	133	-0.905	-0.796	-3.404	34	chr1	149000001	150000000
WE-001	33	032769C_275459	32769	032769C	275459	133	-0.325	-0.076	-1.221	27	chr1	149000001	150000000
WE-001	33	032769C_319862	32769	032769C	319862	133	-0.49	-0.169	-1.843	22	chr1	149000001	150000000
WE-001	33	032769C_529000	32769	032769C	529000	133	-0.251	-0.038	-0.944	27	chr1	149000001	150000000
WE-001	33	032769C_573959	32769	032769C	573959	133	0.004	-0.032	0.014	16	chr1	149000001	150000000
WE-001	33	032769C_644484	32769	032769C	644484	133	0.199	0.016	0.748	27	chr1	149000001	150000000
WE-001	33	032769C_90889	32769	032769C	90889	133	-0.109	0.077	-0.409	31	chr1	149000001	150000000
WE-001	33	032769C_922169	32769	032769C	922169	133	-0.169	-0.018	-0.636	33	chr1	149000001	150000000
WE-001	33	032769C_1003332	32769	032769C	1003332	134	-0.008	-0.014	-0.053	1	chr1	150000001	151000000
WE-001	33	032769C_1052308	32769	032769C	1052308	134	6.724	5.757	45.089	11	chr1	150000001	151000000
WE-001	33	032769C_1168288	32769	032769C	1168288	134	0.127	0.02	0.852	3	chr1	150000001	151000000
WE-001	33	032769C_1248551	32769	032769C	1248551	134	0.692	0.577	4.641	29	chr1	150000001	151000000
WE-001	33	032769C_1341406	32769	032769C	1341406	134	-1.122	-0.796	-7.522	34	chr1	150000001	151000000
WE-001	33	032769C_275459	32769	032769C	275459	134	-0.252	-0.076	-1.692	27	chr1	150000001	151000000
WE-001	33	032769C_319862	32769	032769C	319862	134	-0.333	-0.169	-2.235	22	chr1	150000001	151000000
WE-001	33	032769C_529000	32769	032769C	529000	134	-0.065	-0.038	-0.439	27	chr1	150000001	151000000
WE-001	33	032769C_573959	32769	032769C	573959	134	-0.068	-0.032	-0.457	16	chr1	150000001	151000000
WE-001	33	032769C_644484	32769	032769C	644484	134	-0.065	0.016	-0.433	27	chr1	150000001	151000000
WE-001	33	032769C_90889	32769	032769C	90889	134	0.372	0.077	2.492	31	chr1	150000001	151000000
WE-001	33	032769C_922169	32769	032769C	922169	134	-0.018	-0.018	-0.123	33	chr1	150000001	151000000
WE-001	33	032769C_1003332	32769	032769C	1003332	135	-0.12	-0.014	-0.747	1	chr1	151000001	152000000
WE-001	33	032769C_1052308	32769	032769C	1052308	135	6.697	5.757	41.501	11	chr1	151000001	152000000
WE-001	33	032769C_1168288	32769	032769C	1168288	135	-0.016	0.02	-0.096	3	chr1	151000001	152000000
WE-001	33	032769C_1248551	32769	032769C	1248551	135	0.595	0.577	3.69	29	chr1	151000001	152000000
WE-001	33	032769C_1341406	32769	032769C	1341406	135	-1.052	-0.796	-6.52	34	chr1	151000001	152000000
WE-001	33	032769C_275459	32769	032769C	275459	135	-0.309	-0.076	-1.915	27	chr1	151000001	152000000
WE-001	33	032769C_319862	32769	032769C	319862	135	-0.424	-0.169	-2.63	22	chr1	151000001	152000000
WE-001	33	032769C_529000	32769	032769C	529000	135	-0.094	-0.038	-0.582	27	chr1	151000001	152000000
WE-001	33	032769C_573959	32769	032769C	573959	135	-0.114	-0.032	-0.708	16	chr1	151000001	152000000
WE-001	33	032769C_644484	32769	032769C	644484	135	0.037	0.016	0.232	27	chr1	151000001	152000000
WE-001	33	032769C_90889	32769	032769C	90889	135	0.133	0.077	0.827	31	chr1	151000001	152000000
WE-001	33	032769C_922169	32769	032769C	922169	135	-0.093	-0.018	-0.574	33	chr1	151000001	152000000
WE-001	33	032769C_1003332	32769	032769C	1003332	136	-0.002	-0.014	-0.022	1	chr1	152000001	153000000
WE-001	33	032769C_1052308	32769	032769C	1052308	136	6.696	5.757	66.338	11	chr1	152000001	153000000
WE-001	33	032769C_1168288	32769	032769C	1168288	136	0.001	0.02	0.015	3	chr1	152000001	153000000
WE-001	33	032769C_1248551	32769	032769C	1248551	136	0.873	0.577	8.652	29	chr1	152000001	153000000
WE-001	33	032769C_1341406	32769	032769C	1341406	136	-0.947	-0.796	-9.386	34	chr1	152000001	153000000
WE-001	33	032769C_275459	32769	032769C	275459	136	-0.124	-0.076	-1.233	27	chr1	152000001	153000000
WE-001	33	032769C_319862	32769	032769C	319862	136	-0.184	-0.169	-1.821	22	chr1	152000001	153000000
WE-001	33	032769C_529000	32769	032769C	529000	136	-0.124	-0.038	-1.233	27	chr1	152000001	153000000
WE-001	33	032769C_573959	32769	032769C	573959	136	-0.021	-0.032	-0.208	16	chr1	152000001	153000000
WE-001	33	032769C_644484	32769	032769C	644484	136	-0.015	0.016	-0.148	27	chr1	152000001	153000000
WE-001	33	032769C_90889	32769	032769C	90889	136	0.061	0.077	0.609	31	chr1	152000001	153000000
WE-001	33	032769C_922169	32769	032769C	922169	136	-0.034	-0.018	-0.34	33	chr1	152000001	153000000
WE-001	33	032769C_1003332	32769	032769C	1003332	137	-0.121	-0.014	-0.861	1	chr1	153000001	154000000
WE-001	33	032769C_1052308	32769	032769C	1052308	137	6.757	5.757	48.022	11	chr1	153000001	154000000
WE-001	33	032769C_1168288	32769	032769C	1168288	137	-0.061	0.02	-0.431	3	chr1	153000001	154000000
WE-001	33	032769C_1248551	32769	032769C	1248551	137	0.538	0.577	3.82	29	chr1	153000001	154000000
WE-001	33	032769C_1341406	32769	032769C	1341406	137	-0.884	-0.796	-6.283	34	chr1	153000001	154000000
WE-001	33	032769C_275459	32769	032769C	275459	137	-0.115	-0.076	-0.816	27	chr1	153000001	154000000
WE-001	33	032769C_319862	32769	032769C	319862	137	-0.363	-0.169	-2.583	22	chr1	153000001	154000000
WE-001	33	032769C_529000	32769	032769C	529000	137	-0.103	-0.038	-0.733	27	chr1	153000001	154000000
WE-001	33	032769C_573959	32769	032769C	573959	137	-0.164	-0.032	-1.162	16	chr1	153000001	154000000
WE-001	33	032769C_644484	32769	032769C	644484	137	-0.196	0.016	-1.396	27	chr1	153000001	154000000
WE-001	33	032769C_90889	32769	032769C	90889	137	0.0	0.077	-0.001	31	chr1	153000001	154000000
WE-001	33	032769C_922169	32769	032769C	922169	137	-0.209	-0.018	-1.486	33	chr1	153000001	154000000
WE-001	33	032769C_1003332	32769	032769C	1003332	138	0.092	-0.014	0.738	1	chr1	154000001	155000000
WE-001	33	032769C_1052308	32769	032769C	1052308	138	6.494	5.757	52.285	11	chr1	154000001	155000000
WE-001	33	032769C_1168288	32769	032769C	1168288	138	0.078	0.02	0.627	3	chr1	154000001	155000000
WE-001	33	032769C_1248551	32769	032769C	1248551	138	0.274	0.577	2.206	29	chr1	154000001	155000000
WE-001	33	032769C_1341406	32769	032769C	1341406	138	-0.903	-0.796	-7.268	34	chr1	154000001	155000000
WE-001	33	032769C_275459	32769	032769C	275459	138	-0.273	-0.076	-2.195	27	chr1	154000001	155000000
WE-001	33	032769C_319862	32769	032769C	319862	138	-0.41	-0.169	-3.298	22	chr1	154000001	155000000
WE-001	33	032769C_529000	32769	032769C	529000	138	-0.012	-0.038	-0.094	27	chr1	154000001	155000000
WE-001	33	032769C_573959	32769	032769C	573959	138	-0.093	-0.032	-0.746	16	chr1	154000001	155000000
WE-001	33	032769C_644484	32769	032769C	644484	138	0.013	0.016	0.101	27	chr1	154000001	155000000
WE-001	33	032769C_90889	32769	032769C	90889	138	-0.168	0.077	-1.356	31	chr1	154000001	155000000
WE-001	33	032769C_922169	32769	032769C	922169	138	-0.166	-0.018	-1.338	33	chr1	154000001	155000000
WE-001	33	032769C_1003332	32769	032769C	1003332	139	-0.287	-0.014	-2.942	1	chr1	155000001	156000000
WE-001	33	032769C_1052308	32769	032769C	1052308	139	5.348	5.757	54.816	11	chr1	155000001	156000000
WE-001	33	032769C_1168288	32769	032769C	1168288	139	-0.104	0.02	-1.063	3	chr1	155000001	156000000
WE-001	33	032769C_1248551	32769	032769C	1248551	139	0.564	0.577	5.778	29	chr1	155000001	156000000
WE-001	33	032769C_1341406	32769	032769C	1341406	139	-1.128	-0.796	-11.559	34	chr1	155000001	156000000
WE-001	33	032769C_275459	32769	032769C	275459	139	-0.121	-0.076	-1.238	27	chr1	155000001	156000000
WE-001	33	032769C_319862	32769	032769C	319862	139	-0.383	-0.169	-3.931	22	chr1	155000001	156000000
WE-001	33	032769C_529000	32769	032769C	529000	139	0.002	-0.038	0.016	27	chr1	155000001	156000000
WE-001	33	032769C_573959	32769	032769C	573959	139	-0.233	-0.032	-2.391	16	chr1	155000001	156000000
WE-001	33	032769C_644484	32769	032769C	644484	139	-0.1	0.016	-1.03	27	chr1	155000001	156000000
WE-001	33	032769C_90889	32769	032769C	90889	139	0.018	0.077	0.184	31	chr1	155000001	156000000
WE-001	33	032769C_922169	32769	032769C	922169	139	-0.066	-0.018	-0.678	33	chr1	155000001	156000000
WE-001	33	032769C_1003332	32769	032769C	1003332	140	0.134	-0.014	0.891	1	chr1	156000001	157000000
WE-001	33	032769C_1052308	32769	032769C	1052308	140	7.382	5.757	49.255	11	chr1	156000001	157000000
WE-001	33	032769C_1168288	32769	032769C	1168288	140	0.084	0.02	0.559	3	chr1	156000001	157000000
WE-001	33	032769C_1248551	32769	032769C	1248551	140	0.49	0.577	3.27	29	chr1	156000001	157000000
WE-001	33	032769C_1341406	32769	032769C	1341406	140	-1.08	-0.796	-7.205	34	chr1	156000001	157000000
WE-001	33	032769C_275459	32769	032769C	275459	140	-0.016	-0.076	-0.104	27	chr1	156000001	157000000
WE-001	33	032769C_319862	32769	032769C	319862	140	-0.968	-0.169	-6.461	22	chr1	156000001	157000000
WE-001	33	032769C_529000	32769	032769C	529000	140	-0.059	-0.038	-0.395	27	chr1	156000001	157000000
WE-001	33	032769C_573959	32769	032769C	573959	140	-0.063	-0.032	-0.421	16	chr1	156000001	157000000
WE-001	33	032769C_644484	32769	032769C	644484	140	-0.073	0.016	-0.485	27	chr1	156000001	157000000
WE-001	33	032769C_90889	32769	032769C	90889	140	-0.117	0.077	-0.779	31	chr1	156000001	157000000
WE-001	33	032769C_922169	32769	032769C	922169	140	-0.061	-0.018	-0.406	33	chr1	156000001	157000000
WE-001	33	032769C_1003332	32769	032769C	1003332	141	0.071	-0.014	0.439	1	chr1	157000001	158000000
WE-001	33	032769C_1052308	32769	032769C	1052308	141	5.095	5.757	31.321	11	chr1	157000001	158000000
WE-001	33	032769C_1168288	32769	032769C	1168288	141	0.156	0.02	0.958	3	chr1	157000001	158000000
WE-001	33	032769C_1248551	32769	032769C	1248551	141	-0.38	-0.033	-2.337	29	chr1	157000001	158000000
WE-001	33	032769C_1341406	32769	032769C	1341406	141	-0.941	-0.796	-5.784	34	chr1	157000001	158000000
WE-001	33	032769C_275459	32769	032769C	275459	141	-0.296	-0.076	-1.82	27	chr1	157000001	158000000
WE-001	33	032769C_319862	32769	032769C	319862	141	-2.035	-0.169	-12.511	22	chr1	157000001	158000000
WE-001	33	032769C_529000	32769	032769C	529000	141	-0.484	-0.038	-2.975	27	chr1	157000001	158000000
WE-001	33	032769C_573959	32769	032769C	573959	141	-0.149	-0.032	-0.916	16	chr1	157000001	158000000
WE-001	33	032769C_644484	32769	032769C	644484	141	-0.392	0.016	-2.409	27	chr1	157000001	158000000
WE-001	33	032769C_90889	32769	032769C	90889	141	-0.827	0.077	-5.083	31	chr1	157000001	158000000
WE-001	33	032769C_922169	32769	032769C	922169	141	-0.902	-0.61	-5.547	33	chr1	157000001	158000000
WE-001	33	032769C_1003332	32769	032769C	1003332	142	-0.02	-0.014	-0.147	1	chr1	158000001	159000000
WE-001	33	032769C_1052308	32769	032769C	1052308	142	4.884	5.757	36.03	11	chr1	158000001	159000000
WE-001	33	032769C_1168288	32769	032769C	1168288	142	0.061	0.02	0.453	3	chr1	158000001	159000000
WE-001	33	032769C_1248551	32769	032769C	1248551	142	-0.041	-0.033	-0.303	29	chr1	158000001	159000000
WE-001	33	032769C_1341406	32769	032769C	1341406	142	-1.143	-0.796	-8.43	34	chr1	158000001	159000000
WE-001	33	032769C_275459	32769	032769C	275459	142	-0.12	-0.076	-0.882	27	chr1	158000001	159000000
WE-001	33	032769C_319862	32769	032769C	319862	142	-0.303	-0.169	-2.236	22	chr1	158000001	159000000
WE-001	33	032769C_529000	32769	032769C	529000	142	-0.133	-0.038	-0.978	27	chr1	158000001	159000000
WE-001	33	032769C_573959	32769	032769C	573959	142	-0.104	-0.032	-0.768	16	chr1	158000001	159000000
WE-001	33	032769C_644484	32769	032769C	644484	142	-0.21	0.016	-1.551	27	chr1	158000001	159000000
WE-001	33	032769C_90889	32769	032769C	90889	142	-0.342	0.077	-2.52	31	chr1	158000001	159000000
WE-001	33	032769C_922169	32769	032769C	922169	142	-0.556	-0.61	-4.104	33	chr1	158000001	159000000
WE-001	33	032769C_1003332	32769	032769C	1003332	143	-0.034	-0.014	-0.281	1	chr1	159000001	160000000
WE-001	33	032769C_1052308	32769	032769C	1052308	143	5.547	5.757	45.346	11	chr1	159000001	160000000
WE-001	33	032769C_1168288	32769	032769C	1168288	143	0.091	0.02	0.742	3	chr1	159000001	160000000
WE-001	33	032769C_1248551	32769	032769C	1248551	143	0.323	-0.033	2.638	29	chr1	159000001	160000000
WE-001	33	032769C_1341406	32769	032769C	1341406	143	-1.087	-0.796	-8.888	34	chr1	159000001	160000000
WE-001	33	032769C_275459	32769	032769C	275459	143	-0.071	-0.076	-0.584	27	chr1	159000001	160000000
WE-001	33	032769C_319862	32769	032769C	319862	143	-0.167	-0.169	-1.362	22	chr1	159000001	160000000
WE-001	33	032769C_529000	32769	032769C	529000	143	-0.129	-0.038	-1.054	27	chr1	159000001	160000000
WE-001	33	032769C_573959	32769	032769C	573959	143	-0.063	-0.032	-0.515	16	chr1	159000001	160000000
WE-001	33	032769C_644484	32769	032769C	644484	143	-0.146	0.016	-1.196	27	chr1	159000001	160000000
WE-001	33	032769C_90889	32769	032769C	90889	143	-0.117	0.077	-0.956	31	chr1	159000001	160000000
WE-001	33	032769C_922169	32769	032769C	922169	143	-0.371	-0.61	-3.034	33	chr1	159000001	160000000
WE-001	33	032769C_1003332	32769	032769C	1003332	144	-0.077	-0.014	-0.624	1	chr1	160000001	161000000
WE-001	33	032769C_1052308	32769	032769C	1052308	144	6.708	5.757	54.724	11	chr1	160000001	161000000
WE-001	33	032769C_1168288	32769	032769C	1168288	144	-0.026	0.02	-0.214	3	chr1	160000001	161000000
WE-001	33	032769C_1248551	32769	032769C	1248551	144	0.36	0.628	2.933	29	chr1	160000001	161000000
WE-001	33	032769C_1341406	32769	032769C	1341406	144	-0.92	-0.796	-7.503	34	chr1	160000001	161000000
WE-001	33	032769C_275459	32769	032769C	275459	144	0.109	-0.076	0.893	27	chr1	160000001	161000000
WE-001	33	032769C_319862	32769	032769C	319862	144	-0.455	-0.169	-3.709	22	chr1	160000001	161000000
WE-001	33	032769C_529000	32769	032769C	529000	144	-0.045	-0.038	-0.364	27	chr1	160000001	161000000
WE-001	33	032769C_573959	32769	032769C	573959	144	0.024	-0.032	0.192	16	chr1	160000001	161000000
WE-001	33	032769C_644484	32769	032769C	644484	144	-0.093	0.016	-0.755	27	chr1	160000001	161000000
WE-001	33	032769C_90889	32769	032769C	90889	144	0.289	0.077	2.354	31	chr1	160000001	161000000
WE-001	33	032769C_922169	32769	032769C	922169	144	-0.055	0.073	-0.452	33	chr1	160000001	161000000
WE-001	33	032769C_1003332	32769	032769C	1003332	145	0.0	-0.014	0.0	1	chr1	161000001	162000000
WE-001	33	032769C_1052308	32769	032769C	1052308	145	7.514	5.757	71.642	11	chr1	161000001	162000000
WE-001	33	032769C_1168288	32769	032769C	1168288	145	0.05	0.02	0.473	3	chr1	161000001	162000000
WE-001	33	032769C_1248551	32769	032769C	1248551	145	0.477	0.628	4.547	29	chr1	161000001	162000000
WE-001	33	032769C_1341406	32769	032769C	1341406	145	-0.842	-0.796	-8.031	34	chr1	161000001	162000000
WE-001	33	032769C_275459	32769	032769C	275459	145	0.007	-0.076	0.063	27	chr1	161000001	162000000
WE-001	33	032769C_319862	32769	032769C	319862	145	-0.258	-0.169	-2.461	22	chr1	161000001	162000000
WE-001	33	032769C_529000	32769	032769C	529000	145	-0.186	-0.038	-1.77	27	chr1	161000001	162000000
WE-001	33	032769C_573959	32769	032769C	573959	145	-0.107	-0.032	-1.02	16	chr1	161000001	162000000
WE-001	33	032769C_644484	32769	032769C	644484	145	0.05	0.016	0.48	27	chr1	161000001	162000000
WE-001	33	032769C_90889	32769	032769C	90889	145	0.664	0.587	6.331	31	chr1	161000001	162000000
WE-001	33	032769C_922169	32769	032769C	922169	145	0.159	0.073	1.513	33	chr1	161000001	162000000
WE-001	33	032769C_1003332	32769	032769C	1003332	146	0.07	-0.014	0.581	1	chr1	162000001	163000000
WE-001	33	032769C_1052308	32769	032769C	1052308	146	6.147	5.757	51.105	11	chr1	162000001	163000000
WE-001	33	032769C_1168288	32769	032769C	1168288	146	0.114	0.02	0.952	3	chr1	162000001	163000000
WE-001	33	032769C_1248551	32769	032769C	1248551	146	0.851	0.628	7.073	29	chr1	162000001	163000000
WE-001	33	032769C_1341406	32769	032769C	1341406	146	-1.037	-0.796	-8.619	34	chr1	162000001	163000000
WE-001	33	032769C_275459	32769	032769C	275459	146	0.107	-0.076	0.889	27	chr1	162000001	163000000
WE-001	33	032769C_319862	32769	032769C	319862	146	0.19	-0.169	1.578	22	chr1	162000001	163000000
WE-001	33	032769C_529000	32769	032769C	529000	146	0.081	-0.038	0.677	27	chr1	162000001	163000000
WE-001	33	032769C_573959	32769	032769C	573959	146	0.071	-0.032	0.593	16	chr1	162000001	163000000
WE-001	33	032769C_644484	32769	032769C	644484	146	0.22	0.016	1.832	27	chr1	162000001	163000000
WE-001	33	032769C_90889	32769	032769C	90889	146	0.54	0.587	4.491	31	chr1	162000001	163000000
WE-001	33	032769C_922169	32769	032769C	922169	146	0.044	0.073	0.366	33	chr1	162000001	163000000
WE-001	33	032769C_1003332	32769	032769C	1003332	147	0.123	-0.014	1.201	1	chr1	163000001	164000000
WE-001	33	032769C_1052308	32769	032769C	1052308	147	5.555	5.757	54.143	11	chr1	163000001	164000000
WE-001	33	032769C_1168288	32769	032769C	1168288	147	-0.017	0.02	-0.162	3	chr1	163000001	164000000
WE-001	33	032769C_1248551	32769	032769C	1248551	147	0.729	0.628	7.104	29	chr1	163000001	164000000
WE-001	33	032769C_1341406	32769	032769C	1341406	147	-0.523	-0.796	-5.096	34	chr1	163000001	164000000
WE-001	33	032769C_275459	32769	032769C	275459	147	-0.022	-0.076	-0.212	27	chr1	163000001	164000000
WE-001	33	032769C_319862	32769	032769C	319862	147	-0.271	-0.169	-2.64	22	chr1	163000001	164000000
WE-001	33	032769C_529000	32769	032769C	529000	147	-0.024	-0.038	-0.233	27	chr1	163000001	164000000
WE-001	33	032769C_573959	32769	032769C	573959	147	-0.042	-0.032	-0.405	16	chr1	163000001	164000000
WE-001	33	032769C_644484	32769	032769C	644484	147	-0.077	0.016	-0.75	27	chr1	163000001	164000000
WE-001	33	032769C_90889	32769	032769C	90889	147	0.68	0.587	6.624	31	chr1	163000001	164000000
WE-001	33	032769C_922169	32769	032769C	922169	147	0.297	0.073	2.892	33	chr1	163000001	164000000
WE-001	33	032769C_1003332	32769	032769C	1003332	148	0.011	-0.014	0.101	1	chr1	164000001	165000000
WE-001	33	032769C_1052308	32769	032769C	1052308	148	5.415	5.757	49.271	11	chr1	164000001	165000000
WE-001	33	032769C_1168288	32769	032769C	1168288	148	-0.058	0.02	-0.528	3	chr1	164000001	165000000
WE-001	33	032769C_1248551	32769	032769C	1248551	148	0.53	0.628	4.827	29	chr1	164000001	165000000
WE-001	33	032769C_1341406	32769	032769C	1341406	148	-0.753	-0.796	-6.85	34	chr1	164000001	165000000
WE-001	33	032769C_275459	32769	032769C	275459	148	-0.111	-0.076	-1.006	27	chr1	164000001	165000000
WE-001	33	032769C_319862	32769	032769C	319862	148	-0.175	-0.169	-1.592	22	chr1	164000001	165000000
WE-001	33	032769C_529000	32769	032769C	529000	148	0.0	-0.038	0.001	27	chr1	164000001	165000000
WE-001	33	032769C_573959	32769	032769C	573959	148	-0.103	-0.032	-0.941	16	chr1	164000001	165000000
WE-001	33	032769C_644484	32769	032769C	644484	148	-0.168	0.016	-1.527	27	chr1	164000001	165000000
WE-001	33	032769C_90889	32769	032769C	90889	148	0.657	0.587	5.977	31	chr1	164000001	165000000
WE-001	33	032769C_922169	32769	032769C	922169	148	0.095	0.073	0.862	33	chr1	164000001	165000000
WE-001	33	032769C_1003332	32769	032769C	1003332	149	-0.064	-0.014	-0.647	1	chr1	165000001	166000000
WE-001	33	032769C_1052308	32769	032769C	1052308	149	6.064	5.757	61.603	11	chr1	165000001	166000000
WE-001	33	032769C_1168288	32769	032769C	1168288	149	0.033	0.02	0.338	3	chr1	165000001	166000000
WE-001	33	032769C_1248551	32769	032769C	1248551	149	0.599	0.628	6.082	29	chr1	165000001	166000000
WE-001	33	032769C_1341406	32769	032769C	1341406	149	-0.811	-0.796	-8.238	34	chr1	165000001	166000000
WE-001	33	032769C_275459	32769	032769C	275459	149	0.084	-0.076	0.856	27	chr1	165000001	166000000
WE-001	33	032769C_319862	32769	032769C	319862	149	-0.211	-0.169	-2.146	22	chr1	165000001	166000000
WE-001	33	032769C_529000	32769	032769C	529000	149	-0.066	-0.038	-0.673	27	chr1	165000001	166000000
WE-001	33	032769C_573959	32769	032769C	573959	149	0.031	-0.032	0.315	16	chr1	165000001	166000000
WE-001	33	032769C_644484	32769	032769C	644484	149	-0.058	0.016	-0.592	27	chr1	165000001	166000000
WE-001	33	032769C_90889	32769	032769C	90889	149	0.593	0.587	6.023	31	chr1	165000001	166000000
WE-001	33	032769C_922169	32769	032769C	922169	149	0.066	0.073	0.673	33	chr1	165000001	166000000
WE-001	33	032769C_1003332	32769	032769C	1003332	150	0.025	-0.014	0.255	1	chr1	166000001	167000000
WE-001	33	032769C_1052308	32769	032769C	1052308	150	5.621	5.757	57.418	11	chr1	166000001	167000000
WE-001	33	032769C_1168288	32769	032769C	1168288	150	0.049	0.02	0.505	3	chr1	166000001	167000000
WE-001	33	032769C_1248551	32769	032769C	1248551	150	0.497	0.628	5.078	29	chr1	166000001	167000000
WE-001	33	032769C_1341406	32769	032769C	1341406	150	-1.067	-0.796	-10.902	34	chr1	166000001	167000000
WE-001	33	032769C_275459	32769	032769C	275459	150	-0.108	-0.076	-1.107	27	chr1	166000001	167000000
WE-001	33	032769C_319862	32769	032769C	319862	150	-0.423	-0.169	-4.32	22	chr1	166000001	167000000
WE-001	33	032769C_529000	32769	032769C	529000	150	-0.052	-0.038	-0.533	27	chr1	166000001	167000000
WE-001	33	032769C_573959	32769	032769C	573959	150	-0.14	-0.032	-1.431	16	chr1	166000001	167000000
WE-001	33	032769C_644484	32769	032769C	644484	150	-0.053	0.016	-0.536	27	chr1	166000001	167000000
WE-001	33	032769C_90889	32769	032769C	90889	150	0.502	0.587	5.129	31	chr1	166000001	167000000
WE-001	33	032769C_922169	32769	032769C	922169	150	-0.122	0.073	-1.249	33	chr1	166000001	167000000
WE-001	33	032769C_1003332	32769	032769C	1003332	151	0.001	-0.014	0.007	1	chr1	167000001	168000000
WE-001	33	032769C_1052308	32769	032769C	1052308	151	6.303	5.757	65.0	11	chr1	167000001	168000000
WE-001	33	032769C_1168288	32769	032769C	1168288	151	0.08	0.02	0.825	3	chr1	167000001	168000000
WE-001	33	032769C_1248551	32769	032769C	1248551	151	0.603	0.628	6.224	29	chr1	167000001	168000000
WE-001	33	032769C_1341406	32769	032769C	1341406	151	-0.807	-0.796	-8.325	34	chr1	167000001	168000000
WE-001	33	032769C_275459	32769	032769C	275459	151	-0.059	-0.076	-0.608	27	chr1	167000001	168000000
WE-001	33	032769C_319862	32769	032769C	319862	151	-0.17	-0.169	-1.754	22	chr1	167000001	168000000
WE-001	33	032769C_529000	32769	032769C	529000	151	0.109	-0.038	1.122	27	chr1	167000001	168000000
WE-001	33	032769C_573959	32769	032769C	573959	151	-0.101	-0.032	-1.041	16	chr1	167000001	168000000
WE-001	33	032769C_644484	32769	032769C	644484	151	0.201	0.016	2.077	27	chr1	167000001	168000000
WE-001	33	032769C_90889	32769	032769C	90889	151	0.672	0.587	6.928	31	chr1	167000001	168000000
WE-001	33	032769C_922169	32769	032769C	922169	151	0.032	0.073	0.333	33	chr1	167000001	168000000
WE-001	33	032769C_1003332	32769	032769C	1003332	152	-0.058	-0.014	-0.607	1	chr1	168000001	169000000
WE-001	33	032769C_1052308	32769	032769C	1052308	152	5.603	5.757	58.45	11	chr1	168000001	169000000
WE-001	33	032769C_1168288	32769	032769C	1168288	152	-0.005	0.02	-0.056	3	chr1	168000001	169000000
WE-001	33	032769C_1248551	32769	032769C	1248551	152	0.515	0.628	5.377	29	chr1	168000001	169000000
WE-001	33	032769C_1341406	32769	032769C	1341406	152	-0.958	-0.796	-9.994	34	chr1	168000001	169000000
WE-001	33	032769C_275459	32769	032769C	275459	152	0.007	-0.076	0.077	27	chr1	168000001	169000000
WE-001	33	032769C_319862	32769	032769C	319862	152	-0.498	-0.169	-5.191	22	chr1	168000001	169000000
WE-001	33	032769C_529000	32769	032769C	529000	152	0.03	-0.038	0.309	27	chr1	168000001	169000000
WE-001	33	032769C_573959	32769	032769C	573959	152	-0.05	-0.032	-0.526	16	chr1	168000001	169000000
WE-001	33	032769C_644484	32769	032769C	644484	152	0.053	0.016	0.552	27	chr1	168000001	169000000
WE-001	33	032769C_90889	32769	032769C	90889	152	0.63	0.587	6.573	31	chr1	168000001	169000000
WE-001	33	032769C_922169	32769	032769C	922169	152	-0.04	0.073	-0.42	33	chr1	168000001	169000000
WE-001	33	032769C_1003332	32769	032769C	1003332	153	-0.044	-0.014	-0.374	1	chr1	169000001	170000000
WE-001	33	032769C_1052308	32769	032769C	1052308	153	5.651	5.757	47.568	11	chr1	169000001	170000000
WE-001	33	032769C_1168288	32769	032769C	1168288	153	-0.013	0.02	-0.111	3	chr1	169000001	170000000
WE-001	33	032769C_1248551	32769	032769C	1248551	153	0.614	0.628	5.171	29	chr1	169000001	170000000
WE-001	33	032769C_1341406	32769	032769C	1341406	153	-0.708	-0.796	-5.963	34	chr1	169000001	170000000
WE-001	33	032769C_275459	32769	032769C	275459	153	-0.037	-0.076	-0.309	27	chr1	169000001	170000000
WE-001	33	032769C_319862	32769	032769C	319862	153	-0.138	-0.169	-1.162	22	chr1	169000001	170000000
WE-001	33	032769C_529000	32769	032769C	529000	153	-0.018	-0.038	-0.147	27	chr1	169000001	170000000
WE-001	33	032769C_573959	32769	032769C	573959	153	-0.055	-0.032	-0.466	16	chr1	169000001	170000000
WE-001	33	032769C_644484	32769	032769C	644484	153	0.213	0.016	1.789	27	chr1	169000001	170000000
WE-001	33	032769C_90889	32769	032769C	90889	153	0.548	0.587	4.612	31	chr1	169000001	170000000
WE-001	33	032769C_922169	32769	032769C	922169	153	-0.085	0.073	-0.719	33	chr1	169000001	170000000
WE-001	33	032769C_1003332	32769	032769C	1003332	154	0.074	-0.014	0.941	1	chr1	170000001	171000000
WE-001	33	032769C_1052308	32769	032769C	1052308	154	5.135	5.757	65.458	11	chr1	170000001	171000000
WE-001	33	032769C_1168288	32769	032769C	1168288	154	0.048	0.02	0.61	3	chr1	170000001	171000000
WE-001	33	032769C_1248551	32769	032769C	1248551	154	0.637	0.628	8.114	29	chr1	170000001	171000000
WE-001	33	032769C_1341406	32769	032769C	1341406	154	-0.528	-0.796	-6.729	34	chr1	170000001	171000000
WE-001	33	032769C_275459	32769	032769C	275459	154	-0.234	-0.076	-2.982	27	chr1	170000001	171000000
WE-001	33	032769C_319862	32769	032769C	319862	154	0.077	-0.169	0.976	22	chr1	170000001	171000000
WE-001	33	032769C_529000	32769	032769C	529000	154	0.104	-0.038	1.327	27	chr1	170000001	171000000
WE-001	33	032769C_573959	32769	032769C	573959	154	-0.011	-0.032	-0.141	16	chr1	170000001	171000000
WE-001	33	032769C_644484	32769	032769C	644484	154	-0.024	0.016	-0.303	27	chr1	170000001	171000000
WE-001	33	032769C_90889	32769	032769C	90889	154	0.61	0.587	7.778	31	chr1	170000001	171000000
WE-001	33	032769C_922169	32769	032769C	922169	154	0.216	0.073	2.75	33	chr1	170000001	171000000
WE-001	33	032769C_1003332	32769	032769C	1003332	155	0.011	-0.014	0.099	1	chr1	171000001	172000000
WE-001	33	032769C_1052308	32769	032769C	1052308	155	5.38	5.757	46.657	11	chr1	171000001	172000000
WE-001	33	032769C_1168288	32769	032769C	1168288	155	-0.021	0.02	-0.178	3	chr1	171000001	172000000
WE-001	33	032769C_1248551	32769	032769C	1248551	155	0.77	0.628	6.674	29	chr1	171000001	172000000
WE-001	33	032769C_1341406	32769	032769C	1341406	155	-0.861	-0.796	-7.463	34	chr1	171000001	172000000
WE-001	33	032769C_275459	32769	032769C	275459	155	0.011	-0.076	0.096	27	chr1	171000001	172000000
WE-001	33	032769C_319862	32769	032769C	319862	155	0.004	-0.169	0.037	22	chr1	171000001	172000000
WE-001	33	032769C_529000	32769	032769C	529000	155	0.07	-0.038	0.61	27	chr1	171000001	172000000
WE-001	33	032769C_573959	32769	032769C	573959	155	-0.102	-0.032	-0.882	16	chr1	171000001	172000000
WE-001	33	032769C_644484	32769	032769C	644484	155	0.146	0.016	1.269	27	chr1	171000001	172000000
WE-001	33	032769C_90889	32769	032769C	90889	155	0.601	0.587	5.216	31	chr1	171000001	172000000
WE-001	33	032769C_922169	32769	032769C	922169	155	0.151	0.073	1.306	33	chr1	171000001	172000000
WE-001	33	032769C_1003332	32769	032769C	1003332	156	0.067	-0.014	0.787	1	chr1	172000001	173000000
WE-001	33	032769C_1052308	32769	032769C	1052308	156	5.246	5.757	62.063	11	chr1	172000001	173000000
WE-001	33	032769C_1168288	32769	032769C	1168288	156	0.013	0.02	0.155	3	chr1	172000001	173000000
WE-001	33	032769C_1248551	32769	032769C	1248551	156	0.551	0.628	6.518	29	chr1	172000001	173000000
WE-001	33	032769C_1341406	32769	032769C	1341406	156	-0.705	-0.796	-8.338	34	chr1	172000001	173000000
WE-001	33	032769C_275459	32769	032769C	275459	156	0.017	-0.076	0.197	27	chr1	172000001	173000000
WE-001	33	032769C_319862	32769	032769C	319862	156	-0.111	-0.169	-1.308	22	chr1	172000001	173000000
WE-001	33	032769C_529000	32769	032769C	529000	156	-0.048	-0.038	-0.567	27	chr1	172000001	173000000
WE-001	33	032769C_573959	32769	032769C	573959	156	-0.076	-0.032	-0.897	16	chr1	172000001	173000000
WE-001	33	032769C_644484	32769	032769C	644484	156	0.2	0.016	2.367	27	chr1	172000001	173000000
WE-001	33	032769C_90889	32769	032769C	90889	156	0.589	0.587	6.969	31	chr1	172000001	173000000
WE-001	33	032769C_922169	32769	032769C	922169	156	0.101	0.073	1.193	33	chr1	172000001	173000000
WE-001	33	032769C_1003332	32769	032769C	1003332	157	-0.008	-0.014	-0.068	1	chr1	173000001	174000000
WE-001	33	032769C_1052308	32769	032769C	1052308	157	5.6	5.757	44.627	11	chr1	173000001	174000000
WE-001	33	032769C_1168288	32769	032769C	1168288	157	0.002	0.02	0.017	3	chr1	173000001	174000000
WE-001	33	032769C_1248551	32769	032769C	1248551	157	0.725	0.628	5.778	29	chr1	173000001	174000000
WE-001	33	032769C_1341406	32769	032769C	1341406	157	-1.048	-0.796	-8.348	34	chr1	173000001	174000000
WE-001	33	032769C_275459	32769	032769C	275459	157	-0.101	-0.076	-0.801	27	chr1	173000001	174000000
WE-001	33	032769C_319862	32769	032769C	319862	157	-0.046	-0.169	-0.363	22	chr1	173000001	174000000
WE-001	33	032769C_529000	32769	032769C	529000	157	0.013	-0.038	0.106	27	chr1	173000001	174000000
WE-001	33	032769C_573959	32769	032769C	573959	157	-0.048	-0.032	-0.38	16	chr1	173000001	174000000
WE-001	33	032769C_644484	32769	032769C	644484	157	0.208	0.016	1.66	27	chr1	173000001	174000000
WE-001	33	032769C_90889	32769	032769C	90889	157	0.538	0.587	4.288	31	chr1	173000001	174000000
WE-001	33	032769C_922169	32769	032769C	922169	157	0.049	0.073	0.392	33	chr1	173000001	174000000
WE-001	33	032769C_1003332	32769	032769C	1003332	158	-0.036	-0.014	-0.199	1	chr1	174000001	175000000
WE-001	33	032769C_1052308	32769	032769C	1052308	158	5.958	5.757	32.437	11	chr1	174000001	175000000
WE-001	33	032769C_1168288	32769	032769C	1168288	158	0.019	0.02	0.105	3	chr1	174000001	175000000
WE-001	33	032769C_1248551	32769	032769C	1248551	158	0.629	0.628	3.425	29	chr1	174000001	175000000
WE-001	33	032769C_1341406	32769	032769C	1341406	158	-0.693	-0.796	-3.773	34	chr1	174000001	175000000
WE-001	33	032769C_275459	32769	032769C	275459	158	-0.075	-0.076	-0.408	27	chr1	174000001	175000000
WE-001	33	032769C_319862	32769	032769C	319862	158	-0.317	-0.169	-1.728	22	chr1	174000001	175000000
WE-001	33	032769C_529000	32769	032769C	529000	158	-0.112	-0.038	-0.611	27	chr1	174000001	175000000
WE-001	33	032769C_573959	32769	032769C	573959	158	-0.063	-0.032	-0.342	16	chr1	174000001	175000000
WE-001	33	032769C_644484	32769	032769C	644484	158	-0.049	0.016	-0.268	27	chr1	174000001	175000000
WE-001	33	032769C_90889	32769	032769C	90889	158	0.59	0.587	3.213	31	chr1	174000001	175000000
WE-001	33	032769C_922169	32769	032769C	922169	158	0.073	0.073	0.395	33	chr1	174000001	175000000
WE-001	33	032769C_1003332	32769	032769C	1003332	159	0.058	-0.014	0.441	1	chr1	175000001	176000000
WE-001	33	032769C_1052308	32769	032769C	1052308	159	6.041	5.757	46.209	11	chr1	175000001	176000000
WE-001	33	032769C_1168288	32769	032769C	1168288	159	0.109	0.02	0.832	3	chr1	175000001	176000000
WE-001	33	032769C_1248551	32769	032769C	1248551	159	0.877	0.628	6.706	29	chr1	175000001	176000000
WE-001	33	032769C_1341406	32769	032769C	1341406	159	-1.105	-0.796	-8.452	34	chr1	175000001	176000000
WE-001	33	032769C_275459	32769	032769C	275459	159	0.097	-0.076	0.743	27	chr1	175000001	176000000
WE-001	33	032769C_319862	32769	032769C	319862	159	-0.086	-0.169	-0.654	22	chr1	175000001	176000000
WE-001	33	032769C_529000	32769	032769C	529000	159	0.095	-0.038	0.726	27	chr1	175000001	176000000
WE-001	33	032769C_573959	32769	032769C	573959	159	0.03	-0.032	0.23	16	chr1	175000001	176000000
WE-001	33	032769C_644484	32769	032769C	644484	159	0.15	0.016	1.149	27	chr1	175000001	176000000
WE-001	33	032769C_90889	32769	032769C	90889	159	0.71	0.587	5.429	31	chr1	175000001	176000000
WE-001	33	032769C_922169	32769	032769C	922169	159	-0.135	0.073	-1.032	33	chr1	175000001	176000000
WE-001	33	032769C_1003332	32769	032769C	1003332	160	-0.024	-0.014	-0.165	1	chr1	176000001	177000000
WE-001	33	032769C_1052308	32769	032769C	1052308	160	5.454	5.757	37.923	11	chr1	176000001	177000000
WE-001	33	032769C_1168288	32769	032769C	1168288	160	0.009	0.02	0.064	3	chr1	176000001	177000000
WE-001	33	032769C_1248551	32769	032769C	1248551	160	0.641	0.628	4.455	29	chr1	176000001	177000000
WE-001	33	032769C_1341406	32769	032769C	1341406	160	-0.846	-0.796	-5.88	34	chr1	176000001	177000000
WE-001	33	032769C_275459	32769	032769C	275459	160	-0.031	-0.076	-0.218	27	chr1	176000001	177000000
WE-001	33	032769C_319862	32769	032769C	319862	160	-0.293	-0.169	-2.036	22	chr1	176000001	177000000
WE-001	33	032769C_529000	32769	032769C	529000	160	-0.133	-0.038	-0.928	27	chr1	176000001	177000000
WE-001	33	032769C_573959	32769	032769C	573959	160	-0.228	-0.032	-1.583	16	chr1	176000001	177000000
WE-001	33	032769C_644484	32769	032769C	644484	160	0.056	0.016	0.389	27	chr1	176000001	177000000
WE-001	33	032769C_90889	32769	032769C	90889	160	0.577	0.587	4.015	31	chr1	176000001	177000000
WE-001	33	032769C_922169	32769	032769C	922169	160	0.053	0.073	0.368	33	chr1	176000001	177000000
WE-001	33	032769C_1003332	32769	032769C	1003332	161	-0.01	-0.014	-0.1	1	chr1	177000001	178000000
WE-001	33	032769C_1052308	32769	032769C	1052308	161	6.173	5.757	62.054	11	chr1	177000001	178000000
WE-001	33	032769C_1168288	32769	032769C	1168288	161	0.121	0.02	1.214	3	chr1	177000001	178000000
WE-001	33	032769C_1248551	32769	032769C	1248551	161	0.735	0.628	7.384	29	chr1	177000001	178000000
WE-001	33	032769C_1341406	32769	032769C	1341406	161	-0.64	-0.796	-6.432	34	chr1	177000001	178000000
WE-001	33	032769C_275459	32769	032769C	275459	161	-0.095	-0.076	-0.952	27	chr1	177000001	178000000
WE-001	33	032769C_319862	32769	032769C	319862	161	-0.121	-0.169	-1.217	22	chr1	177000001	178000000
WE-001	33	032769C_529000	32769	032769C	529000	161	-0.01	-0.038	-0.099	27	chr1	177000001	178000000
WE-001	33	032769C_573959	32769	032769C	573959	161	0.012	-0.032	0.119	16	chr1	177000001	178000000
WE-001	33	032769C_644484	32769	032769C	644484	161	0.022	0.016	0.225	27	chr1	177000001	178000000
WE-001	33	032769C_90889	32769	032769C	90889	161	0.595	0.587	5.983	31	chr1	177000001	178000000
WE-001	33	032769C_922169	32769	032769C	922169	161	-0.052	0.073	-0.521	33	chr1	177000001	178000000
WE-001	33	032769C_1003332	32769	032769C	1003332	162	0.085	-0.014	0.925	1	chr1	178000001	179000000
WE-001	33	032769C_1052308	32769	032769C	1052308	162	5.753	5.757	62.696	11	chr1	178000001	179000000
WE-001	33	032769C_1168288	32769	032769C	1168288	162	0.135	0.02	1.473	3	chr1	178000001	179000000
WE-001	33	032769C_1248551	32769	032769C	1248551	162	0.788	0.628	8.584	29	chr1	178000001	179000000
WE-001	33	032769C_1341406	32769	032769C	1341406	162	-0.854	-0.796	-9.311	34	chr1	178000001	179000000
WE-001	33	032769C_275459	32769	032769C	275459	162	0.075	-0.076	0.821	27	chr1	178000001	179000000
WE-001	33	032769C_319862	32769	032769C	319862	162	-0.094	-0.169	-1.022	22	chr1	178000001	179000000
WE-001	33	032769C_529000	32769	032769C	529000	162	0.055	-0.038	0.596	27	chr1	178000001	179000000
WE-001	33	032769C_573959	32769	032769C	573959	162	-0.018	-0.032	-0.192	16	chr1	178000001	179000000
WE-001	33	032769C_644484	32769	032769C	644484	162	0.203	0.016	2.208	27	chr1	178000001	179000000
WE-001	33	032769C_90889	32769	032769C	90889	162	0.763	0.587	8.318	31	chr1	178000001	179000000
WE-001	33	032769C_922169	32769	032769C	922169	162	0.159	0.073	1.736	33	chr1	178000001	179000000
WE-001	33	032769C_1003332	32769	032769C	1003332	163	-0.136	-0.014	-0.953	1	chr1	179000001	180000000
WE-001	33	032769C_1052308	32769	032769C	1052308	163	6.014	5.757	42.137	11	chr1	179000001	180000000
WE-001	33	032769C_1168288	32769	032769C	1168288	163	0.094	0.02	0.66	3	chr1	179000001	180000000
WE-001	33	032769C_1248551	32769	032769C	1248551	163	0.835	0.628	5.851	29	chr1	179000001	180000000
WE-001	33	032769C_1341406	32769	032769C	1341406	163	-0.831	-0.796	-5.821	34	chr1	179000001	180000000
WE-001	33	032769C_275459	32769	032769C	275459	163	0.009	-0.076	0.064	27	chr1	179000001	180000000
WE-001	33	032769C_319862	32769	032769C	319862	163	-0.019	-0.169	-0.136	22	chr1	179000001	180000000
WE-001	33	032769C_529000	32769	032769C	529000	163	0.086	-0.038	0.605	27	chr1	179000001	180000000
WE-001	33	032769C_573959	32769	032769C	573959	163	-0.076	-0.032	-0.532	16	chr1	179000001	180000000
WE-001	33	032769C_644484	32769	032769C	644484	163	0.212	0.016	1.488	27	chr1	179000001	180000000
WE-001	33	032769C_90889	32769	032769C	90889	163	0.655	0.587	4.592	31	chr1	179000001	180000000
WE-001	33	032769C_922169	32769	032769C	922169	163	0.149	0.073	1.045	33	chr1	179000001	180000000
WE-001	33	032769C_1003332	32769	032769C	1003332	164	-0.045	-0.014	-0.317	1	chr1	180000001	181000000
WE-001	33	032769C_1052308	32769	032769C	1052308	164	6.232	5.757	44.079	11	chr1	180000001	181000000
WE-001	33	032769C_1168288	32769	032769C	1168288	164	0.064	0.02	0.455	3	chr1	180000001	181000000
WE-001	33	032769C_1248551	32769	032769C	1248551	164	0.753	0.628	5.325	29	chr1	180000001	181000000
WE-001	33	032769C_1341406	32769	032769C	1341406	164	-0.804	-0.796	-5.686	34	chr1	180000001	181000000
WE-001	33	032769C_275459	32769	032769C	275459	164	-0.021	-0.076	-0.148	27	chr1	180000001	181000000
WE-001	33	032769C_319862	32769	032769C	319862	164	-0.021	-0.169	-0.151	22	chr1	180000001	181000000
WE-001	33	032769C_529000	32769	032769C	529000	164	0.131	-0.038	0.925	27	chr1	180000001	181000000
WE-001	33	032769C_573959	32769	032769C	573959	164	-0.145	-0.032	-1.027	16	chr1	180000001	181000000
WE-001	33	032769C_644484	32769	032769C	644484	164	0.159	0.016	1.126	27	chr1	180000001	181000000
WE-001	33	032769C_90889	32769	032769C	90889	164	0.604	0.587	4.275	31	chr1	180000001	181000000
WE-001	33	032769C_922169	32769	032769C	922169	164	0.122	0.073	0.863	33	chr1	180000001	181000000
WE-001	33	032769C_1003332	32769	032769C	1003332	165	-0.017	-0.014	-0.12	1	chr1	181000001	182000000
WE-001	33	032769C_1052308	32769	032769C	1052308	165	7.067	5.757	49.528	11	chr1	181000001	182000000
WE-001	33	032769C_1168288	32769	032769C	1168288	165	0.042	0.02	0.293	3	chr1	181000001	182000000
WE-001	33	032769C_1248551	32769	032769C	1248551	165	0.573	0.628	4.015	29	chr1	181000001	182000000
WE-001	33	032769C_1341406	32769	032769C	1341406	165	-0.685	-0.796	-4.799	34	chr1	181000001	182000000
WE-001	33	032769C_275459	32769	032769C	275459	165	-0.032	-0.076	-0.222	27	chr1	181000001	182000000
WE-001	33	032769C_319862	32769	032769C	319862	165	-0.272	-0.169	-1.904	22	chr1	181000001	182000000
WE-001	33	032769C_529000	32769	032769C	529000	165	0.058	-0.038	0.409	27	chr1	181000001	182000000
WE-001	33	032769C_573959	32769	032769C	573959	165	-0.045	-0.032	-0.319	16	chr1	181000001	182000000
WE-001	33	032769C_644484	32769	032769C	644484	165	0.134	0.016	0.939	27	chr1	181000001	182000000
WE-001	33	032769C_90889	32769	032769C	90889	165	0.428	0.587	3.001	31	chr1	181000001	182000000
WE-001	33	032769C_922169	32769	032769C	922169	165	0.039	0.073	0.272	33	chr1	181000001	182000000
WE-001	33	032769C_1003332	32769	032769C	1003332	166	-0.068	-0.014	-0.73	1	chr1	182000001	183000000
WE-001	33	032769C_1052308	32769	032769C	1052308	166	6.3	5.757	67.594	11	chr1	182000001	183000000
WE-001	33	032769C_1168288	32769	032769C	1168288	166	-0.02	0.02	-0.216	3	chr1	182000001	183000000
WE-001	33	032769C_1248551	32769	032769C	1248551	166	0.635	0.628	6.809	29	chr1	182000001	183000000
WE-001	33	032769C_1341406	32769	032769C	1341406	166	-0.694	-0.796	-7.448	34	chr1	182000001	183000000
WE-001	33	032769C_275459	32769	032769C	275459	166	-0.004	-0.076	-0.039	27	chr1	182000001	183000000
WE-001	33	032769C_319862	32769	032769C	319862	166	0.029	-0.169	0.31	22	chr1	182000001	183000000
WE-001	33	032769C_529000	32769	032769C	529000	166	-0.076	-0.038	-0.812	27	chr1	182000001	183000000
WE-001	33	032769C_573959	32769	032769C	573959	166	-0.124	-0.032	-1.332	16	chr1	182000001	183000000
WE-001	33	032769C_644484	32769	032769C	644484	166	0.139	0.016	1.497	27	chr1	182000001	183000000
WE-001	33	032769C_90889	32769	032769C	90889	166	0.399	0.587	4.281	31	chr1	182000001	183000000
WE-001	33	032769C_922169	32769	032769C	922169	166	0.151	0.073	1.622	33	chr1	182000001	183000000
WE-001	33	032769C_1003332	32769	032769C	1003332	167	-0.018	-0.014	-0.144	1	chr1	183000001	184000000
WE-001	33	032769C_1052308	32769	032769C	1052308	167	5.852	5.757	46.061	11	chr1	183000001	184000000
WE-001	33	032769C_1168288	32769	032769C	1168288	167	-0.025	0.02	-0.193	3	chr1	183000001	184000000
WE-001	33	032769C_1248551	32769	032769C	1248551	167	0.599	0.628	4.711	29	chr1	183000001	184000000
WE-001	33	032769C_1341406	32769	032769C	1341406	167	-0.824	-0.796	-6.485	34	chr1	183000001	184000000
WE-001	33	032769C_275459	32769	032769C	275459	167	0.074	-0.076	0.584	27	chr1	183000001	184000000
WE-001	33	032769C_319862	32769	032769C	319862	167	-0.004	-0.169	-0.029	22	chr1	183000001	184000000
WE-001	33	032769C_529000	32769	032769C	529000	167	0.156	-0.038	1.229	27	chr1	183000001	184000000
WE-001	33	032769C_573959	32769	032769C	573959	167	-0.143	-0.032	-1.123	16	chr1	183000001	184000000
WE-001	33	032769C_644484	32769	032769C	644484	167	0.101	0.016	0.792	27	chr1	183000001	184000000
WE-001	33	032769C_90889	32769	032769C	90889	167	0.745	0.587	5.866	31	chr1	183000001	184000000
WE-001	33	032769C_922169	32769	032769C	922169	167	0.1	0.073	0.783	33	chr1	183000001	184000000
WE-001	33	032769C_1003332	32769	032769C	1003332	168	-0.05	-0.014	-0.463	1	chr1	184000001	185000000
WE-001	33	032769C_1052308	32769	032769C	1052308	168	5.554	5.757	51.009	11	chr1	184000001	185000000
WE-001	33	032769C_1168288	32769	032769C	1168288	168	0.129	0.02	1.188	3	chr1	184000001	185000000
WE-001	33	032769C_1248551	32769	032769C	1248551	168	0.933	0.628	8.565	29	chr1	184000001	185000000
WE-001	33	032769C_1341406	32769	032769C	1341406	168	-0.714	-0.796	-6.554	34	chr1	184000001	185000000
WE-001	33	032769C_275459	32769	032769C	275459	168	0.12	-0.076	1.098	27	chr1	184000001	185000000
WE-001	33	032769C_319862	32769	032769C	319862	168	0.222	-0.169	2.043	22	chr1	184000001	185000000
WE-001	33	032769C_529000	32769	032769C	529000	168	0.19	-0.038	1.741	27	chr1	184000001	185000000
WE-001	33	032769C_573959	32769	032769C	573959	168	-0.198	-0.032	-1.817	16	chr1	184000001	185000000
WE-001	33	032769C_644484	32769	032769C	644484	168	0.205	0.016	1.883	27	chr1	184000001	185000000
WE-001	33	032769C_90889	32769	032769C	90889	168	0.729	0.587	6.697	31	chr1	184000001	185000000
WE-001	33	032769C_922169	32769	032769C	922169	168	0.245	0.073	2.249	33	chr1	184000001	185000000
WE-001	33	032769C_1003332	32769	032769C	1003332	169	-0.036	-0.014	-0.254	1	chr1	185000001	186000000
WE-001	33	032769C_1052308	32769	032769C	1052308	169	4.973	5.757	34.723	11	chr1	185000001	186000000
WE-001	33	032769C_1168288	32769	032769C	1168288	169	0.022	0.02	0.154	3	chr1	185000001	186000000
WE-001	33	032769C_1248551	32769	032769C	1248551	169	0.495	0.628	3.458	29	chr1	185000001	186000000
WE-001	33	032769C_1341406	32769	032769C	1341406	169	-0.742	-0.796	-5.178	34	chr1	185000001	186000000
WE-001	33	032769C_275459	32769	032769C	275459	169	-0.041	-0.076	-0.289	27	chr1	185000001	186000000
WE-001	33	032769C_319862	32769	032769C	319862	169	-0.207	-0.169	-1.446	22	chr1	185000001	186000000
WE-001	33	032769C_529000	32769	032769C	529000	169	-0.031	-0.038	-0.219	27	chr1	185000001	186000000
WE-001	33	032769C_573959	32769	032769C	573959	169	-0.183	-0.032	-1.275	16	chr1	185000001	186000000
WE-001	33	032769C_644484	32769	032769C	644484	169	-0.048	0.016	-0.338	27	chr1	185000001	186000000
WE-001	33	032769C_90889	32769	032769C	90889	169	0.58	0.587	4.051	31	chr1	185000001	186000000
WE-001	33	032769C_922169	32769	032769C	922169	169	0.036	0.073	0.25	33	chr1	185000001	186000000
WE-001	33	032769C_1003332	32769	032769C	1003332	170	-0.127	-0.014	-1.003	1	chr1	186000001	187000000
WE-001	33	032769C_1052308	32769	032769C	1052308	170	6.103	5.757	48.35	11	chr1	186000001	187000000
WE-001	33	032769C_1168288	32769	032769C	1168288	170	-0.002	0.02	-0.019	3	chr1	186000001	187000000
WE-001	33	032769C_1248551	32769	032769C	1248551	170	0.588	0.628	4.662	29	chr1	186000001	187000000
WE-001	33	032769C_1341406	32769	032769C	1341406	170	-0.504	-0.796	-3.991	34	chr1	186000001	187000000
WE-001	33	032769C_275459	32769	032769C	275459	170	0.122	-0.076	0.969	27	chr1	186000001	187000000
WE-001	33	032769C_319862	32769	032769C	319862	170	-0.054	-0.169	-0.429	22	chr1	186000001	187000000
WE-001	33	032769C_529000	32769	032769C	529000	170	0.042	-0.038	0.33	27	chr1	186000001	187000000
WE-001	33	032769C_573959	32769	032769C	573959	170	0.001	-0.032	0.009	16	chr1	186000001	187000000
WE-001	33	032769C_644484	32769	032769C	644484	170	0.097	0.016	0.77	27	chr1	186000001	187000000
WE-001	33	032769C_90889	32769	032769C	90889	170	0.809	0.587	6.409	31	chr1	186000001	187000000
WE-001	33	032769C_922169	32769	032769C	922169	170	0.049	0.073	0.384	33	chr1	186000001	187000000
WE-001	33	032769C_1003332	32769	032769C	1003332	171	-0.007	-0.014	-0.052	1	chr1	187000001	188000000
WE-001	33	032769C_1052308	32769	032769C	1052308	171	6.325	5.757	49.141	11	chr1	187000001	188000000
WE-001	33	032769C_1168288	32769	032769C	1168288	171	-0.026	0.02	-0.201	3	chr1	187000001	188000000
WE-001	33	032769C_1248551	32769	032769C	1248551	171	0.694	0.628	5.391	29	chr1	187000001	188000000
WE-001	33	032769C_1341406	32769	032769C	1341406	171	-0.581	-0.796	-4.516	34	chr1	187000001	188000000
WE-001	33	032769C_275459	32769	032769C	275459	171	0.019	-0.076	0.148	27	chr1	187000001	188000000
WE-001	33	032769C_319862	32769	032769C	319862	171	-0.221	-0.169	-1.718	22	chr1	187000001	188000000
WE-001	33	032769C_529000	32769	032769C	529000	171	-0.013	-0.038	-0.098	27	chr1	187000001	188000000
WE-001	33	032769C_573959	32769	032769C	573959	171	-0.047	-0.032	-0.368	16	chr1	187000001	188000000
WE-001	33	032769C_644484	32769	032769C	644484	171	0.088	0.016	0.687	27	chr1	187000001	188000000
WE-001	33	032769C_90889	32769	032769C	90889	171	0.664	0.587	5.156	31	chr1	187000001	188000000
WE-001	33	032769C_922169	32769	032769C	922169	171	0.066	0.073	0.509	33	chr1	187000001	188000000
WE-001	33	032769C_1003332	32769	032769C	1003332	172	0.059	-0.014	0.635	1	chr1	188000001	189000000
WE-001	33	032769C_1052308	32769	032769C	1052308	172	6.17	5.757	66.878	11	chr1	188000001	189000000
WE-001	33	032769C_1168288	32769	032769C	1168288	172	0.031	0.02	0.34	3	chr1	188000001	189000000
WE-001	33	032769C_1248551	32769	032769C	1248551	172	0.542	0.628	5.871	29	chr1	188000001	189000000
WE-001	33	032769C_1341406	32769	032769C	1341406	172	-0.132	0.277	-1.431	34	chr1	188000001	189000000
WE-001	33	032769C_275459	32769	032769C	275459	172	0.059	-0.076	0.644	27	chr1	188000001	189000000
WE-001	33	032769C_319862	32769	032769C	319862	172	-0.262	-0.169	-2.843	22	chr1	188000001	189000000
WE-001	33	032769C_529000	32769	032769C	529000	172	0.178	-0.038	1.931	27	chr1	188000001	189000000
WE-001	33	032769C_573959	32769	032769C	573959	172	-0.022	-0.032	-0.239	16	chr1	188000001	189000000
WE-001	33	032769C_644484	32769	032769C	644484	172	0.114	0.016	1.232	27	chr1	188000001	189000000
WE-001	33	032769C_90889	32769	032769C	90889	172	0.769	0.587	8.335	31	chr1	188000001	189000000
WE-001	33	032769C_922169	32769	032769C	922169	172	0.15	0.073	1.622	33	chr1	188000001	189000000
WE-001	33	032769C_1003332	32769	032769C	1003332	173	-0.105	-0.014	-1.857	1	chr1	189000001	190000000
WE-001	33	032769C_1052308	32769	032769C	1052308	173	6.679	5.757	118.409	11	chr1	189000001	190000000
WE-001	33	032769C_1168288	32769	032769C	1168288	173	-0.035	0.02	-0.624	3	chr1	189000001	190000000
WE-001	33	032769C_1248551	32769	032769C	1248551	173	0.701	0.628	12.429	29	chr1	189000001	190000000
WE-001	33	032769C_1341406	32769	032769C	1341406	173	0.428	0.277	7.592	34	chr1	189000001	190000000
WE-001	33	032769C_275459	32769	032769C	275459	173	-0.098	-0.076	-1.729	27	chr1	189000001	190000000
WE-001	33	032769C_319862	32769	032769C	319862	173	0.045	-0.169	0.806	22	chr1	189000001	190000000
WE-001	33	032769C_529000	32769	032769C	529000	173	0.132	-0.038	2.348	27	chr1	189000001	190000000
WE-001	33	032769C_573959	32769	032769C	573959	173	-0.013	-0.032	-0.233	16	chr1	189000001	190000000
WE-001	33	032769C_644484	32769	032769C	644484	173	0.046	0.016	0.821	27	chr1	189000001	190000000
WE-001	33	032769C_90889	32769	032769C	90889	173	0.707	0.587	12.529	31	chr1	189000001	190000000
WE-001	33	032769C_922169	32769	032769C	922169	173	0.429	0.397	7.603	33	chr1	189000001	190000000
WE-001	33	032769C_1003332	32769	032769C	1003332	174	0.006	-0.014	0.081	1	chr1	190000001	191000000
WE-001	33	032769C_1052308	32769	032769C	1052308	174	7.235	5.757	91.822	11	chr1	190000001	191000000
WE-001	33	032769C_1168288	32769	032769C	1168288	174	0.035	0.02	0.45	3	chr1	190000001	191000000
WE-001	33	032769C_1248551	32769	032769C	1248551	174	0.758	0.628	9.625	29	chr1	190000001	191000000
WE-001	33	032769C_1341406	32769	032769C	1341406	174	0.691	0.277	8.774	34	chr1	190000001	191000000
WE-001	33	032769C_275459	32769	032769C	275459	174	0.116	-0.076	1.469	27	chr1	190000001	191000000
WE-001	33	032769C_319862	32769	032769C	319862	174	0.152	-0.169	1.931	22	chr1	190000001	191000000
WE-001	33	032769C_529000	32769	032769C	529000	174	0.132	-0.038	1.679	27	chr1	190000001	191000000
WE-001	33	032769C_573959	32769	032769C	573959	174	0.033	-0.032	0.422	16	chr1	190000001	191000000
WE-001	33	032769C_644484	32769	032769C	644484	174	0.143	0.016	1.815	27	chr1	190000001	191000000
WE-001	33	032769C_90889	32769	032769C	90889	174	0.915	0.587	11.615	31	chr1	190000001	191000000
WE-001	33	032769C_922169	32769	032769C	922169	174	0.584	0.397	7.416	33	chr1	190000001	191000000
WE-001	33	032769C_1003332	32769	032769C	1003332	175	-0.078	-0.014	-0.713	1	chr1	191000001	192000000
WE-001	33	032769C_1052308	32769	032769C	1052308	175	6.01	5.757	54.626	11	chr1	191000001	192000000
WE-001	33	032769C_1168288	32769	032769C	1168288	175	0.006	0.02	0.054	3	chr1	191000001	192000000
WE-001	33	032769C_1248551	32769	032769C	1248551	175	0.566	0.628	5.142	29	chr1	191000001	192000000
WE-001	33	032769C_1341406	32769	032769C	1341406	175	0.121	0.277	1.098	34	chr1	191000001	192000000
WE-001	33	032769C_275459	32769	032769C	275459	175	-0.014	-0.076	-0.128	27	chr1	191000001	192000000
WE-001	33	032769C_319862	32769	032769C	319862	175	-0.141	-0.169	-1.279	22	chr1	191000001	192000000
[truncated: 32,453 more rows]
