# Supplementary material for: Circulating tumor cell heterogeneity in neuroendocrine prostate cancer by single cell copy number analysis
Source: NPJ Precis Oncol. 2021 Aug 12;5:76. doi: 10.1038/s41698-021-00211-1 (PMC8361159; doi:10.1038/s41698-021-00211-1)
Supplement: Supplementary file 9 — Supplementary Data 9 [file 41698_2021_211_MOESM9_ESM.csv]

Project Name	PatientID	CNVID	TubeID	SlideID	CellID	BinID	NorRatio	PredictedCopyNumber	ZScore	LST	BinChr	BinStart	BinEnd
WE-001	35	033048C_1238740	33048	033048C	1238740	2	0.098	0.054	0.656	12	chr1	1000001	2000000
WE-001	35	033048C_1423854	33048	033048C	1423854	2	-0.279	0.117	-1.87	22	chr1	1000001	2000000
WE-001	35	033048C_1521766	33048	033048C	1521766	2	-0.02	0.168	-0.133	5	chr1	1000001	2000000
WE-001	35	033048C_768065	33048	033048C	768065	2	-0.044	0.144	-0.293	15	chr1	1000001	2000000
WE-001	35	033048C_833641	33048	033048C	833641	2	0.04	0.0	0.269	9	chr1	1000001	2000000
WE-001	35	033048D_1318479	33048	033048D	1318479	2	0.02	0.011	0.135	17	chr1	1000001	2000000
WE-001	35	033048D_1367108	33048	033048D	1367108	2	-0.084	0.007	-0.564	9	chr1	1000001	2000000
WE-001	35	033048D_357920	33048	033048D	357920	2	-0.024	0.18	-0.163	30	chr1	1000001	2000000
WE-001	35	033048D_500434	33048	033048D	500434	2	-0.783	-1.888	-5.246	31	chr1	1000001	2000000
WE-001	35	033048D_540213	33048	033048D	540213	2	-0.114	0.018	-0.766	16	chr1	1000001	2000000
WE-001	35	033048D_91003	33048	033048D	91003	2	0.487	-0.052	3.26	1	chr1	1000001	2000000
WE-001	35	033048C_1238740	33048	033048C	1238740	3	-0.128	0.054	-0.501	12	chr1	2000001	3000000
WE-001	35	033048C_1423854	33048	033048C	1423854	3	-0.222	0.117	-0.871	22	chr1	2000001	3000000
WE-001	35	033048C_1521766	33048	033048C	1521766	3	0.087	0.168	0.34	5	chr1	2000001	3000000
WE-001	35	033048C_768065	33048	033048C	768065	3	-0.182	0.144	-0.712	15	chr1	2000001	3000000
WE-001	35	033048C_833641	33048	033048C	833641	3	-0.11	0.0	-0.431	9	chr1	2000001	3000000
WE-001	35	033048D_1318479	33048	033048D	1318479	3	-0.015	0.011	-0.06	17	chr1	2000001	3000000
WE-001	35	033048D_1367108	33048	033048D	1367108	3	0.018	0.007	0.07	9	chr1	2000001	3000000
WE-001	35	033048D_357920	33048	033048D	357920	3	-0.246	0.18	-0.961	30	chr1	2000001	3000000
WE-001	35	033048D_500434	33048	033048D	500434	3	-1.159	-1.888	-4.535	31	chr1	2000001	3000000
WE-001	35	033048D_540213	33048	033048D	540213	3	0.117	0.018	0.458	16	chr1	2000001	3000000
WE-001	35	033048D_91003	33048	033048D	91003	3	-0.16	-0.052	-0.628	1	chr1	2000001	3000000
WE-001	35	033048C_1238740	33048	033048C	1238740	4	-0.028	0.054	-0.151	12	chr1	3000001	4000000
WE-001	35	033048C_1423854	33048	033048C	1423854	4	-0.069	0.117	-0.369	22	chr1	3000001	4000000
WE-001	35	033048C_1521766	33048	033048C	1521766	4	0.08	0.168	0.428	5	chr1	3000001	4000000
WE-001	35	033048C_768065	33048	033048C	768065	4	0.238	0.144	1.271	15	chr1	3000001	4000000
WE-001	35	033048C_833641	33048	033048C	833641	4	-0.104	0.0	-0.556	9	chr1	3000001	4000000
WE-001	35	033048D_1318479	33048	033048D	1318479	4	0.031	0.011	0.166	17	chr1	3000001	4000000
WE-001	35	033048D_1367108	33048	033048D	1367108	4	-0.023	0.007	-0.12	9	chr1	3000001	4000000
WE-001	35	033048D_357920	33048	033048D	357920	4	-0.027	0.18	-0.145	30	chr1	3000001	4000000
WE-001	35	033048D_500434	33048	033048D	500434	4	-3.021	-1.888	-16.158	31	chr1	3000001	4000000
WE-001	35	033048D_540213	33048	033048D	540213	4	0.11	0.018	0.588	16	chr1	3000001	4000000
WE-001	35	033048D_91003	33048	033048D	91003	4	-0.392	-0.052	-2.095	1	chr1	3000001	4000000
WE-001	35	033048C_1238740	33048	033048C	1238740	5	-0.084	0.054	-0.906	12	chr1	4000001	5000000
WE-001	35	033048C_1423854	33048	033048C	1423854	5	0.086	0.117	0.922	22	chr1	4000001	5000000
WE-001	35	033048C_1521766	33048	033048C	1521766	5	0.058	0.168	0.624	5	chr1	4000001	5000000
WE-001	35	033048C_768065	33048	033048C	768065	5	0.121	0.144	1.304	15	chr1	4000001	5000000
WE-001	35	033048C_833641	33048	033048C	833641	5	-0.139	0.0	-1.497	9	chr1	4000001	5000000
WE-001	35	033048D_1318479	33048	033048D	1318479	5	-0.087	0.011	-0.94	17	chr1	4000001	5000000
WE-001	35	033048D_1367108	33048	033048D	1367108	5	0.072	0.007	0.778	9	chr1	4000001	5000000
WE-001	35	033048D_357920	33048	033048D	357920	5	0.006	0.18	0.064	30	chr1	4000001	5000000
WE-001	35	033048D_500434	33048	033048D	500434	5	-2.264	-1.888	-24.342	31	chr1	4000001	5000000
WE-001	35	033048D_540213	33048	033048D	540213	5	0.181	0.018	1.949	16	chr1	4000001	5000000
WE-001	35	033048D_91003	33048	033048D	91003	5	-0.897	-0.052	-9.64	1	chr1	4000001	5000000
WE-001	35	033048C_1238740	33048	033048C	1238740	6	-0.073	0.054	-0.649	12	chr1	5000001	6000000
WE-001	35	033048C_1423854	33048	033048C	1423854	6	-0.111	0.117	-0.983	22	chr1	5000001	6000000
WE-001	35	033048C_1521766	33048	033048C	1521766	6	0.187	0.168	1.657	5	chr1	5000001	6000000
WE-001	35	033048C_768065	33048	033048C	768065	6	0.006	0.144	0.053	15	chr1	5000001	6000000
WE-001	35	033048C_833641	33048	033048C	833641	6	-0.272	0.0	-2.415	9	chr1	5000001	6000000
WE-001	35	033048D_1318479	33048	033048D	1318479	6	-0.17	0.011	-1.504	17	chr1	5000001	6000000
WE-001	35	033048D_1367108	33048	033048D	1367108	6	0.11	0.007	0.973	9	chr1	5000001	6000000
WE-001	35	033048D_357920	33048	033048D	357920	6	0.216	0.18	1.917	30	chr1	5000001	6000000
WE-001	35	033048D_500434	33048	033048D	500434	6	-1.795	-1.888	-15.913	31	chr1	5000001	6000000
WE-001	35	033048D_540213	33048	033048D	540213	6	0.189	0.018	1.677	16	chr1	5000001	6000000
WE-001	35	033048D_91003	33048	033048D	91003	6	-0.484	-0.052	-4.292	1	chr1	5000001	6000000
WE-001	35	033048C_1238740	33048	033048C	1238740	7	0.23	0.054	1.845	12	chr1	6000001	7000000
WE-001	35	033048C_1423854	33048	033048C	1423854	7	0.038	0.117	0.306	22	chr1	6000001	7000000
WE-001	35	033048C_1521766	33048	033048C	1521766	7	0.315	0.168	2.535	5	chr1	6000001	7000000
WE-001	35	033048C_768065	33048	033048C	768065	7	0.05	0.144	0.403	15	chr1	6000001	7000000
WE-001	35	033048C_833641	33048	033048C	833641	7	-0.095	0.0	-0.76	9	chr1	6000001	7000000
WE-001	35	033048D_1318479	33048	033048D	1318479	7	-0.106	0.011	-0.852	17	chr1	6000001	7000000
WE-001	35	033048D_1367108	33048	033048D	1367108	7	-0.186	0.007	-1.493	9	chr1	6000001	7000000
WE-001	35	033048D_357920	33048	033048D	357920	7	0.092	0.18	0.742	30	chr1	6000001	7000000
WE-001	35	033048D_500434	33048	033048D	500434	7	-1.847	-1.888	-14.843	31	chr1	6000001	7000000
WE-001	35	033048D_540213	33048	033048D	540213	7	-0.04	0.018	-0.319	16	chr1	6000001	7000000
WE-001	35	033048D_91003	33048	033048D	91003	7	-0.665	-0.052	-5.346	1	chr1	6000001	7000000
WE-001	35	033048C_1238740	33048	033048C	1238740	8	0.263	0.054	2.127	12	chr1	7000001	8000000
WE-001	35	033048C_1423854	33048	033048C	1423854	8	0.312	0.117	2.528	22	chr1	7000001	8000000
WE-001	35	033048C_1521766	33048	033048C	1521766	8	0.202	0.168	1.634	5	chr1	7000001	8000000
WE-001	35	033048C_768065	33048	033048C	768065	8	0.443	0.144	3.586	15	chr1	7000001	8000000
WE-001	35	033048C_833641	33048	033048C	833641	8	0.04	0.0	0.328	9	chr1	7000001	8000000
WE-001	35	033048D_1318479	33048	033048D	1318479	8	0.059	0.011	0.475	17	chr1	7000001	8000000
WE-001	35	033048D_1367108	33048	033048D	1367108	8	0.283	0.007	2.291	9	chr1	7000001	8000000
WE-001	35	033048D_357920	33048	033048D	357920	8	0.198	0.18	1.606	30	chr1	7000001	8000000
WE-001	35	033048D_500434	33048	033048D	500434	8	-1.758	-1.888	-14.239	31	chr1	7000001	8000000
WE-001	35	033048D_540213	33048	033048D	540213	8	0.26	0.018	2.108	16	chr1	7000001	8000000
WE-001	35	033048D_91003	33048	033048D	91003	8	-0.372	-0.052	-3.015	1	chr1	7000001	8000000
WE-001	35	033048C_1238740	33048	033048C	1238740	9	-0.061	0.054	-0.307	12	chr1	8000001	9000000
WE-001	35	033048C_1423854	33048	033048C	1423854	9	0.193	0.117	0.969	22	chr1	8000001	9000000
WE-001	35	033048C_1521766	33048	033048C	1521766	9	0.277	0.168	1.387	5	chr1	8000001	9000000
WE-001	35	033048C_768065	33048	033048C	768065	9	0.284	0.144	1.426	15	chr1	8000001	9000000
WE-001	35	033048C_833641	33048	033048C	833641	9	-0.095	0.0	-0.476	9	chr1	8000001	9000000
WE-001	35	033048D_1318479	33048	033048D	1318479	9	-0.098	0.011	-0.49	17	chr1	8000001	9000000
WE-001	35	033048D_1367108	33048	033048D	1367108	9	0.169	0.007	0.846	9	chr1	8000001	9000000
WE-001	35	033048D_357920	33048	033048D	357920	9	0.277	0.18	1.388	30	chr1	8000001	9000000
WE-001	35	033048D_500434	33048	033048D	500434	9	-2.47	-1.888	-12.383	31	chr1	8000001	9000000
WE-001	35	033048D_540213	33048	033048D	540213	9	-0.102	0.018	-0.513	16	chr1	8000001	9000000
WE-001	35	033048D_91003	33048	033048D	91003	9	-0.31	-0.052	-1.555	1	chr1	8000001	9000000
WE-001	35	033048C_1238740	33048	033048C	1238740	10	0.064	0.054	0.431	12	chr1	9000001	10000000
WE-001	35	033048C_1423854	33048	033048C	1423854	10	0.318	0.117	2.154	22	chr1	9000001	10000000
WE-001	35	033048C_1521766	33048	033048C	1521766	10	0.207	0.168	1.401	5	chr1	9000001	10000000
WE-001	35	033048C_768065	33048	033048C	768065	10	0.293	0.144	1.982	15	chr1	9000001	10000000
WE-001	35	033048C_833641	33048	033048C	833641	10	0.111	0.0	0.753	9	chr1	9000001	10000000
WE-001	35	033048D_1318479	33048	033048D	1318479	10	0.301	0.011	2.037	17	chr1	9000001	10000000
WE-001	35	033048D_1367108	33048	033048D	1367108	10	0.113	0.007	0.767	9	chr1	9000001	10000000
WE-001	35	033048D_357920	33048	033048D	357920	10	0.356	0.18	2.413	30	chr1	9000001	10000000
WE-001	35	033048D_500434	33048	033048D	500434	10	-2.105	-1.888	-14.254	31	chr1	9000001	10000000
WE-001	35	033048D_540213	33048	033048D	540213	10	0.019	0.018	0.125	16	chr1	9000001	10000000
WE-001	35	033048D_91003	33048	033048D	91003	10	0.181	-0.052	1.225	1	chr1	9000001	10000000
WE-001	35	033048C_1238740	33048	033048C	1238740	11	0.048	0.054	0.515	12	chr1	10000001	11000000
WE-001	35	033048C_1423854	33048	033048C	1423854	11	0.119	0.117	1.292	22	chr1	10000001	11000000
WE-001	35	033048C_1521766	33048	033048C	1521766	11	0.141	0.168	1.532	5	chr1	10000001	11000000
WE-001	35	033048C_768065	33048	033048C	768065	11	0.119	0.144	1.291	15	chr1	10000001	11000000
WE-001	35	033048C_833641	33048	033048C	833641	11	-0.139	0.0	-1.51	9	chr1	10000001	11000000
WE-001	35	033048D_1318479	33048	033048D	1318479	11	0.018	0.011	0.192	17	chr1	10000001	11000000
WE-001	35	033048D_1367108	33048	033048D	1367108	11	-0.088	0.007	-0.957	9	chr1	10000001	11000000
WE-001	35	033048D_357920	33048	033048D	357920	11	0.038	0.18	0.412	30	chr1	10000001	11000000
WE-001	35	033048D_500434	33048	033048D	500434	11	-1.852	-1.888	-20.071	31	chr1	10000001	11000000
WE-001	35	033048D_540213	33048	033048D	540213	11	-0.047	0.018	-0.511	16	chr1	10000001	11000000
WE-001	35	033048D_91003	33048	033048D	91003	11	-0.098	-0.052	-1.066	1	chr1	10000001	11000000
WE-001	35	033048C_1238740	33048	033048C	1238740	12	0.129	0.054	0.779	12	chr1	11000001	12000000
WE-001	35	033048C_1423854	33048	033048C	1423854	12	0.317	0.117	1.915	22	chr1	11000001	12000000
WE-001	35	033048C_1521766	33048	033048C	1521766	12	0.323	0.168	1.95	5	chr1	11000001	12000000
WE-001	35	033048C_768065	33048	033048C	768065	12	0.247	0.144	1.49	15	chr1	11000001	12000000
WE-001	35	033048C_833641	33048	033048C	833641	12	0.067	0.0	0.408	9	chr1	11000001	12000000
WE-001	35	033048D_1318479	33048	033048D	1318479	12	0.167	0.011	1.011	17	chr1	11000001	12000000
WE-001	35	033048D_1367108	33048	033048D	1367108	12	-0.065	0.007	-0.395	9	chr1	11000001	12000000
WE-001	35	033048D_357920	33048	033048D	357920	12	0.368	0.18	2.225	30	chr1	11000001	12000000
WE-001	35	033048D_500434	33048	033048D	500434	12	-1.583	-1.888	-9.559	31	chr1	11000001	12000000
WE-001	35	033048D_540213	33048	033048D	540213	12	0.154	0.018	0.927	16	chr1	11000001	12000000
WE-001	35	033048D_91003	33048	033048D	91003	12	-0.12	-0.052	-0.724	1	chr1	11000001	12000000
WE-001	35	033048C_1238740	33048	033048C	1238740	13	0.096	0.054	0.979	12	chr1	12000001	13000000
WE-001	35	033048C_1423854	33048	033048C	1423854	13	-0.09	0.117	-0.917	22	chr1	12000001	13000000
WE-001	35	033048C_1521766	33048	033048C	1521766	13	0.21	0.168	2.13	5	chr1	12000001	13000000
WE-001	35	033048C_768065	33048	033048C	768065	13	0.067	0.144	0.683	15	chr1	12000001	13000000
WE-001	35	033048C_833641	33048	033048C	833641	13	0.005	0.0	0.051	9	chr1	12000001	13000000
WE-001	35	033048D_1318479	33048	033048D	1318479	13	0.166	0.011	1.687	17	chr1	12000001	13000000
WE-001	35	033048D_1367108	33048	033048D	1367108	13	0.016	0.007	0.162	9	chr1	12000001	13000000
WE-001	35	033048D_357920	33048	033048D	357920	13	0.155	0.18	1.576	30	chr1	12000001	13000000
WE-001	35	033048D_500434	33048	033048D	500434	13	-1.898	-1.888	-19.271	31	chr1	12000001	13000000
WE-001	35	033048D_540213	33048	033048D	540213	13	-0.003	0.018	-0.027	16	chr1	12000001	13000000
WE-001	35	033048D_91003	33048	033048D	91003	13	-0.221	-0.052	-2.248	1	chr1	12000001	13000000
WE-001	35	033048C_1238740	33048	033048C	1238740	14	0.142	0.054	0.949	12	chr1	13000001	14000000
WE-001	35	033048C_1423854	33048	033048C	1423854	14	-0.184	0.117	-1.225	22	chr1	13000001	14000000
WE-001	35	033048C_1521766	33048	033048C	1521766	14	0.233	0.168	1.553	5	chr1	13000001	14000000
WE-001	35	033048C_768065	33048	033048C	768065	14	0.288	0.144	1.921	15	chr1	13000001	14000000
WE-001	35	033048C_833641	33048	033048C	833641	14	-0.007	0.0	-0.044	9	chr1	13000001	14000000
WE-001	35	033048D_1318479	33048	033048D	1318479	14	0.027	0.011	0.178	17	chr1	13000001	14000000
WE-001	35	033048D_1367108	33048	033048D	1367108	14	0.258	0.007	1.717	9	chr1	13000001	14000000
WE-001	35	033048D_357920	33048	033048D	357920	14	0.291	0.18	1.937	30	chr1	13000001	14000000
WE-001	35	033048D_500434	33048	033048D	500434	14	-3.163	-1.888	-21.066	31	chr1	13000001	14000000
WE-001	35	033048D_540213	33048	033048D	540213	14	-0.059	0.018	-0.392	16	chr1	13000001	14000000
WE-001	35	033048D_91003	33048	033048D	91003	14	-0.833	-0.052	-5.547	1	chr1	13000001	14000000
WE-001	35	033048C_1238740	33048	033048C	1238740	15	0.115	0.054	1.057	12	chr1	14000001	15000000
WE-001	35	033048C_1423854	33048	033048C	1423854	15	-0.176	0.117	-1.61	22	chr1	14000001	15000000
WE-001	35	033048C_1521766	33048	033048C	1521766	15	0.032	0.168	0.291	5	chr1	14000001	15000000
WE-001	35	033048C_768065	33048	033048C	768065	15	0.222	0.144	2.032	15	chr1	14000001	15000000
WE-001	35	033048C_833641	33048	033048C	833641	15	0.116	0.0	1.065	9	chr1	14000001	15000000
WE-001	35	033048D_1318479	33048	033048D	1318479	15	0.147	0.011	1.345	17	chr1	14000001	15000000
WE-001	35	033048D_1367108	33048	033048D	1367108	15	0.051	0.007	0.472	9	chr1	14000001	15000000
WE-001	35	033048D_357920	33048	033048D	357920	15	0.16	0.18	1.463	30	chr1	14000001	15000000
WE-001	35	033048D_500434	33048	033048D	500434	15	-1.529	-1.888	-14.024	31	chr1	14000001	15000000
WE-001	35	033048D_540213	33048	033048D	540213	15	0.323	0.018	2.964	16	chr1	14000001	15000000
WE-001	35	033048D_91003	33048	033048D	91003	15	-1.096	-0.052	-10.051	1	chr1	14000001	15000000
WE-001	35	033048C_1238740	33048	033048C	1238740	16	0.381	0.054	5.172	12	chr1	15000001	16000000
WE-001	35	033048C_1423854	33048	033048C	1423854	16	0.022	0.117	0.294	22	chr1	15000001	16000000
WE-001	35	033048C_1521766	33048	033048C	1521766	16	0.219	0.168	2.97	5	chr1	15000001	16000000
WE-001	35	033048C_768065	33048	033048C	768065	16	0.213	0.144	2.898	15	chr1	15000001	16000000
WE-001	35	033048C_833641	33048	033048C	833641	16	0.086	0.0	1.166	9	chr1	15000001	16000000
WE-001	35	033048D_1318479	33048	033048D	1318479	16	0.177	0.011	2.404	17	chr1	15000001	16000000
WE-001	35	033048D_1367108	33048	033048D	1367108	16	-0.077	0.007	-1.048	9	chr1	15000001	16000000
WE-001	35	033048D_357920	33048	033048D	357920	16	0.168	0.18	2.276	30	chr1	15000001	16000000
WE-001	35	033048D_500434	33048	033048D	500434	16	-1.905	-1.888	-25.855	31	chr1	15000001	16000000
WE-001	35	033048D_540213	33048	033048D	540213	16	0.08	0.018	1.081	16	chr1	15000001	16000000
WE-001	35	033048D_91003	33048	033048D	91003	16	-0.231	-0.052	-3.14	1	chr1	15000001	16000000
WE-001	35	033048C_1238740	33048	033048C	1238740	17	0.253	0.054	1.729	12	chr1	16000001	17000000
WE-001	35	033048C_1423854	33048	033048C	1423854	17	0.247	0.117	1.684	22	chr1	16000001	17000000
WE-001	35	033048C_1521766	33048	033048C	1521766	17	0.545	0.168	3.717	5	chr1	16000001	17000000
WE-001	35	033048C_768065	33048	033048C	768065	17	0.09	0.144	0.611	15	chr1	16000001	17000000
WE-001	35	033048C_833641	33048	033048C	833641	17	0.1	0.0	0.682	9	chr1	16000001	17000000
WE-001	35	033048D_1318479	33048	033048D	1318479	17	0.251	0.011	1.711	17	chr1	16000001	17000000
WE-001	35	033048D_1367108	33048	033048D	1367108	17	0.041	0.007	0.281	9	chr1	16000001	17000000
WE-001	35	033048D_357920	33048	033048D	357920	17	0.375	0.18	2.557	30	chr1	16000001	17000000
WE-001	35	033048D_500434	33048	033048D	500434	17	-1.96	-1.888	-13.381	31	chr1	16000001	17000000
WE-001	35	033048D_540213	33048	033048D	540213	17	0.161	0.018	1.098	16	chr1	16000001	17000000
WE-001	35	033048D_91003	33048	033048D	91003	17	-0.016	-0.052	-0.106	1	chr1	16000001	17000000
WE-001	35	033048C_1238740	33048	033048C	1238740	18	-0.005	0.054	-0.025	12	chr1	17000001	18000000
WE-001	35	033048C_1423854	33048	033048C	1423854	18	0.446	0.117	2.233	22	chr1	17000001	18000000
WE-001	35	033048C_1521766	33048	033048C	1521766	18	0.079	0.168	0.393	5	chr1	17000001	18000000
WE-001	35	033048C_768065	33048	033048C	768065	18	0.256	0.144	1.281	15	chr1	17000001	18000000
WE-001	35	033048C_833641	33048	033048C	833641	18	0.169	0.0	0.845	9	chr1	17000001	18000000
WE-001	35	033048D_1318479	33048	033048D	1318479	18	0.074	0.011	0.373	17	chr1	17000001	18000000
WE-001	35	033048D_1367108	33048	033048D	1367108	18	0.07	0.007	0.349	9	chr1	17000001	18000000
WE-001	35	033048D_357920	33048	033048D	357920	18	0.276	0.18	1.383	30	chr1	17000001	18000000
WE-001	35	033048D_500434	33048	033048D	500434	18	-2.987	-1.888	-14.95	31	chr1	17000001	18000000
WE-001	35	033048D_540213	33048	033048D	540213	18	0.169	0.018	0.848	16	chr1	17000001	18000000
WE-001	35	033048D_91003	33048	033048D	91003	18	-0.76	-0.052	-3.804	1	chr1	17000001	18000000
WE-001	35	033048C_1238740	33048	033048C	1238740	19	0.277	0.054	1.51	12	chr1	18000001	19000000
WE-001	35	033048C_1423854	33048	033048C	1423854	19	0.138	0.117	0.751	22	chr1	18000001	19000000
WE-001	35	033048C_1521766	33048	033048C	1521766	19	-0.031	0.168	-0.168	5	chr1	18000001	19000000
WE-001	35	033048C_768065	33048	033048C	768065	19	0.214	0.144	1.169	15	chr1	18000001	19000000
WE-001	35	033048C_833641	33048	033048C	833641	19	0.028	0.0	0.154	9	chr1	18000001	19000000
WE-001	35	033048D_1318479	33048	033048D	1318479	19	0.084	0.011	0.456	17	chr1	18000001	19000000
WE-001	35	033048D_1367108	33048	033048D	1367108	19	-0.036	0.007	-0.197	9	chr1	18000001	19000000
WE-001	35	033048D_357920	33048	033048D	357920	19	0.271	0.18	1.479	30	chr1	18000001	19000000
WE-001	35	033048D_500434	33048	033048D	500434	19	-1.633	-1.888	-8.899	31	chr1	18000001	19000000
WE-001	35	033048D_540213	33048	033048D	540213	19	0.129	0.018	0.7	16	chr1	18000001	19000000
WE-001	35	033048D_91003	33048	033048D	91003	19	-1.426	-0.052	-7.77	1	chr1	18000001	19000000
WE-001	35	033048C_1238740	33048	033048C	1238740	20	-0.079	0.054	-0.722	12	chr1	19000001	20000000
WE-001	35	033048C_1423854	33048	033048C	1423854	20	0.062	0.117	0.567	22	chr1	19000001	20000000
WE-001	35	033048C_1521766	33048	033048C	1521766	20	0.17	0.168	1.55	5	chr1	19000001	20000000
WE-001	35	033048C_768065	33048	033048C	768065	20	0.121	0.144	1.101	15	chr1	19000001	20000000
WE-001	35	033048C_833641	33048	033048C	833641	20	0.106	0.0	0.966	9	chr1	19000001	20000000
WE-001	35	033048D_1318479	33048	033048D	1318479	20	0.045	0.011	0.409	17	chr1	19000001	20000000
WE-001	35	033048D_1367108	33048	033048D	1367108	20	0.049	0.007	0.443	9	chr1	19000001	20000000
WE-001	35	033048D_357920	33048	033048D	357920	20	0.279	0.18	2.547	30	chr1	19000001	20000000
WE-001	35	033048D_500434	33048	033048D	500434	20	-2.624	-1.888	-23.977	31	chr1	19000001	20000000
WE-001	35	033048D_540213	33048	033048D	540213	20	0.007	0.018	0.065	16	chr1	19000001	20000000
WE-001	35	033048D_91003	33048	033048D	91003	20	-0.821	-0.052	-7.498	1	chr1	19000001	20000000
WE-001	35	033048C_1238740	33048	033048C	1238740	21	0.277	0.054	1.801	12	chr1	20000001	21000000
WE-001	35	033048C_1423854	33048	033048C	1423854	21	0.235	0.117	1.532	22	chr1	20000001	21000000
WE-001	35	033048C_1521766	33048	033048C	1521766	21	0.246	0.168	1.6	5	chr1	20000001	21000000
WE-001	35	033048C_768065	33048	033048C	768065	21	0.281	0.144	1.828	15	chr1	20000001	21000000
WE-001	35	033048C_833641	33048	033048C	833641	21	-0.055	0.0	-0.358	9	chr1	20000001	21000000
WE-001	35	033048D_1318479	33048	033048D	1318479	21	0.026	0.011	0.168	17	chr1	20000001	21000000
WE-001	35	033048D_1367108	33048	033048D	1367108	21	0.143	0.007	0.933	9	chr1	20000001	21000000
WE-001	35	033048D_357920	33048	033048D	357920	21	0.166	0.18	1.078	30	chr1	20000001	21000000
WE-001	35	033048D_500434	33048	033048D	500434	21	-1.898	-1.888	-12.355	31	chr1	20000001	21000000
WE-001	35	033048D_540213	33048	033048D	540213	21	-0.032	0.018	-0.212	16	chr1	20000001	21000000
WE-001	35	033048D_91003	33048	033048D	91003	21	-0.415	-0.052	-2.703	1	chr1	20000001	21000000
WE-001	35	033048C_1238740	33048	033048C	1238740	22	0.071	0.054	0.512	12	chr1	21000001	22000000
WE-001	35	033048C_1423854	33048	033048C	1423854	22	0.091	0.117	0.654	22	chr1	21000001	22000000
WE-001	35	033048C_1521766	33048	033048C	1521766	22	0.133	0.168	0.955	5	chr1	21000001	22000000
WE-001	35	033048C_768065	33048	033048C	768065	22	0.232	0.144	1.671	15	chr1	21000001	22000000
WE-001	35	033048C_833641	33048	033048C	833641	22	0.021	0.0	0.154	9	chr1	21000001	22000000
WE-001	35	033048D_1318479	33048	033048D	1318479	22	0.046	0.011	0.33	17	chr1	21000001	22000000
WE-001	35	033048D_1367108	33048	033048D	1367108	22	-0.088	0.007	-0.634	9	chr1	21000001	22000000
WE-001	35	033048D_357920	33048	033048D	357920	22	-0.053	0.18	-0.379	30	chr1	21000001	22000000
WE-001	35	033048D_500434	33048	033048D	500434	22	-0.577	-1.888	-4.158	31	chr1	21000001	22000000
WE-001	35	033048D_540213	33048	033048D	540213	22	0.089	0.018	0.643	16	chr1	21000001	22000000
WE-001	35	033048D_91003	33048	033048D	91003	22	-0.007	-0.052	-0.05	1	chr1	21000001	22000000
WE-001	35	033048C_1238740	33048	033048C	1238740	23	0.444	0.054	2.904	12	chr1	22000001	23000000
WE-001	35	033048C_1423854	33048	033048C	1423854	23	0.534	0.117	3.494	22	chr1	22000001	23000000
WE-001	35	033048C_1521766	33048	033048C	1521766	23	-0.07	0.168	-0.458	5	chr1	22000001	23000000
WE-001	35	033048C_768065	33048	033048C	768065	23	0.517	0.144	3.379	15	chr1	22000001	23000000
WE-001	35	033048C_833641	33048	033048C	833641	23	0.117	0.0	0.763	9	chr1	22000001	23000000
WE-001	35	033048D_1318479	33048	033048D	1318479	23	0.031	0.011	0.201	17	chr1	22000001	23000000
WE-001	35	033048D_1367108	33048	033048D	1367108	23	-0.05	0.007	-0.327	9	chr1	22000001	23000000
WE-001	35	033048D_357920	33048	033048D	357920	23	0.342	0.18	2.239	30	chr1	22000001	23000000
WE-001	35	033048D_500434	33048	033048D	500434	23	-1.826	-1.888	-11.944	31	chr1	22000001	23000000
WE-001	35	033048D_540213	33048	033048D	540213	23	0.245	0.018	1.605	16	chr1	22000001	23000000
WE-001	35	033048D_91003	33048	033048D	91003	23	-0.933	-0.052	-6.101	1	chr1	22000001	23000000
WE-001	35	033048C_1238740	33048	033048C	1238740	24	0.09	0.054	1.485	12	chr1	23000001	24000000
WE-001	35	033048C_1423854	33048	033048C	1423854	24	0.113	0.117	1.853	22	chr1	23000001	24000000
WE-001	35	033048C_1521766	33048	033048C	1521766	24	-0.012	0.168	-0.2	5	chr1	23000001	24000000
WE-001	35	033048C_768065	33048	033048C	768065	24	-0.028	0.144	-0.455	15	chr1	23000001	24000000
WE-001	35	033048C_833641	33048	033048C	833641	24	-0.252	0.0	-4.139	9	chr1	23000001	24000000
WE-001	35	033048D_1318479	33048	033048D	1318479	24	-0.04	0.011	-0.649	17	chr1	23000001	24000000
WE-001	35	033048D_1367108	33048	033048D	1367108	24	0.065	0.007	1.063	9	chr1	23000001	24000000
WE-001	35	033048D_357920	33048	033048D	357920	24	0.233	0.18	3.832	30	chr1	23000001	24000000
WE-001	35	033048D_500434	33048	033048D	500434	24	-1.302	-1.888	-21.372	31	chr1	23000001	24000000
WE-001	35	033048D_540213	33048	033048D	540213	24	-0.208	0.018	-3.421	16	chr1	23000001	24000000
WE-001	35	033048D_91003	33048	033048D	91003	24	-0.577	-0.052	-9.464	1	chr1	23000001	24000000
WE-001	35	033048C_1238740	33048	033048C	1238740	25	0.157	0.054	1.198	12	chr1	24000001	25000000
WE-001	35	033048C_1423854	33048	033048C	1423854	25	-0.001	0.117	-0.005	22	chr1	24000001	25000000
WE-001	35	033048C_1521766	33048	033048C	1521766	25	0.042	0.168	0.322	5	chr1	24000001	25000000
WE-001	35	033048C_768065	33048	033048C	768065	25	0.288	0.144	2.199	15	chr1	24000001	25000000
WE-001	35	033048C_833641	33048	033048C	833641	25	-0.092	0.0	-0.701	9	chr1	24000001	25000000
WE-001	35	033048D_1318479	33048	033048D	1318479	25	-0.063	0.011	-0.484	17	chr1	24000001	25000000
WE-001	35	033048D_1367108	33048	033048D	1367108	25	-0.012	0.007	-0.092	9	chr1	24000001	25000000
WE-001	35	033048D_357920	33048	033048D	357920	25	0.154	0.18	1.177	30	chr1	24000001	25000000
WE-001	35	033048D_500434	33048	033048D	500434	25	-1.939	-1.888	-14.783	31	chr1	24000001	25000000
WE-001	35	033048D_540213	33048	033048D	540213	25	-0.135	0.018	-1.033	16	chr1	24000001	25000000
WE-001	35	033048D_91003	33048	033048D	91003	25	-0.126	-0.052	-0.96	1	chr1	24000001	25000000
WE-001	35	033048C_1238740	33048	033048C	1238740	26	0.082	0.054	0.806	12	chr1	25000001	26000000
WE-001	35	033048C_1423854	33048	033048C	1423854	26	0.114	0.117	1.116	22	chr1	25000001	26000000
WE-001	35	033048C_1521766	33048	033048C	1521766	26	0.403	0.168	3.946	5	chr1	25000001	26000000
WE-001	35	033048C_768065	33048	033048C	768065	26	0.296	0.144	2.899	15	chr1	25000001	26000000
WE-001	35	033048C_833641	33048	033048C	833641	26	0.185	0.0	1.815	9	chr1	25000001	26000000
WE-001	35	033048D_1318479	33048	033048D	1318479	26	-0.271	0.011	-2.65	17	chr1	25000001	26000000
WE-001	35	033048D_1367108	33048	033048D	1367108	26	0.108	0.007	1.062	9	chr1	25000001	26000000
WE-001	35	033048D_357920	33048	033048D	357920	26	0.215	0.18	2.101	30	chr1	25000001	26000000
WE-001	35	033048D_500434	33048	033048D	500434	26	-1.311	-1.888	-12.83	31	chr1	25000001	26000000
WE-001	35	033048D_540213	33048	033048D	540213	26	-0.04	0.018	-0.39	16	chr1	25000001	26000000
WE-001	35	033048D_91003	33048	033048D	91003	26	-0.297	-0.052	-2.908	1	chr1	25000001	26000000
WE-001	35	033048C_1238740	33048	033048C	1238740	27	0.122	0.054	0.792	12	chr1	26000001	27000000
WE-001	35	033048C_1423854	33048	033048C	1423854	27	0.206	0.117	1.336	22	chr1	26000001	27000000
WE-001	35	033048C_1521766	33048	033048C	1521766	27	0.367	0.168	2.374	5	chr1	26000001	27000000
WE-001	35	033048C_768065	33048	033048C	768065	27	0.148	0.144	0.959	15	chr1	26000001	27000000
WE-001	35	033048C_833641	33048	033048C	833641	27	0.219	0.0	1.42	9	chr1	26000001	27000000
WE-001	35	033048D_1318479	33048	033048D	1318479	27	0.156	0.011	1.009	17	chr1	26000001	27000000
WE-001	35	033048D_1367108	33048	033048D	1367108	27	-0.061	0.007	-0.393	9	chr1	26000001	27000000
WE-001	35	033048D_357920	33048	033048D	357920	27	0.187	0.18	1.209	30	chr1	26000001	27000000
WE-001	35	033048D_500434	33048	033048D	500434	27	1.206	0.96	7.813	31	chr1	26000001	27000000
WE-001	35	033048D_540213	33048	033048D	540213	27	-0.042	0.018	-0.27	16	chr1	26000001	27000000
WE-001	35	033048D_91003	33048	033048D	91003	27	0.019	-0.052	0.122	1	chr1	26000001	27000000
WE-001	35	033048C_1238740	33048	033048C	1238740	28	0.232	0.054	2.573	12	chr1	27000001	28000000
WE-001	35	033048C_1423854	33048	033048C	1423854	28	0.265	0.117	2.937	22	chr1	27000001	28000000
WE-001	35	033048C_1521766	33048	033048C	1521766	28	0.369	0.168	4.089	5	chr1	27000001	28000000
WE-001	35	033048C_768065	33048	033048C	768065	28	0.123	0.144	1.369	15	chr1	27000001	28000000
WE-001	35	033048C_833641	33048	033048C	833641	28	0.111	0.0	1.236	9	chr1	27000001	28000000
WE-001	35	033048D_1318479	33048	033048D	1318479	28	0.111	0.011	1.236	17	chr1	27000001	28000000
WE-001	35	033048D_1367108	33048	033048D	1367108	28	0.06	0.007	0.669	9	chr1	27000001	28000000
WE-001	35	033048D_357920	33048	033048D	357920	28	0.091	0.18	1.01	30	chr1	27000001	28000000
WE-001	35	033048D_500434	33048	033048D	500434	28	1.351	0.96	14.986	31	chr1	27000001	28000000
WE-001	35	033048D_540213	33048	033048D	540213	28	0.014	0.018	0.153	16	chr1	27000001	28000000
WE-001	35	033048D_91003	33048	033048D	91003	28	0.36	-0.052	3.991	1	chr1	27000001	28000000
WE-001	35	033048C_1238740	33048	033048C	1238740	29	0.104	0.054	0.65	12	chr1	28000001	29000000
WE-001	35	033048C_1423854	33048	033048C	1423854	29	0.197	0.117	1.23	22	chr1	28000001	29000000
WE-001	35	033048C_1521766	33048	033048C	1521766	29	0.187	0.168	1.17	5	chr1	28000001	29000000
WE-001	35	033048C_768065	33048	033048C	768065	29	0.28	0.144	1.752	15	chr1	28000001	29000000
WE-001	35	033048C_833641	33048	033048C	833641	29	-0.141	0.0	-0.88	9	chr1	28000001	29000000
WE-001	35	033048D_1318479	33048	033048D	1318479	29	0.127	0.011	0.797	17	chr1	28000001	29000000
WE-001	35	033048D_1367108	33048	033048D	1367108	29	-0.017	0.007	-0.108	9	chr1	28000001	29000000
WE-001	35	033048D_357920	33048	033048D	357920	29	0.28	0.18	1.749	30	chr1	28000001	29000000
WE-001	35	033048D_500434	33048	033048D	500434	29	1.194	0.96	7.466	31	chr1	28000001	29000000
WE-001	35	033048D_540213	33048	033048D	540213	29	0.075	0.018	0.47	16	chr1	28000001	29000000
WE-001	35	033048D_91003	33048	033048D	91003	29	0.169	-0.052	1.054	1	chr1	28000001	29000000
WE-001	35	033048C_1238740	33048	033048C	1238740	30	0.294	0.054	2.29	12	chr1	29000001	30000000
WE-001	35	033048C_1423854	33048	033048C	1423854	30	0.098	0.117	0.763	22	chr1	29000001	30000000
WE-001	35	033048C_1521766	33048	033048C	1521766	30	0.014	0.168	0.112	5	chr1	29000001	30000000
WE-001	35	033048C_768065	33048	033048C	768065	30	0.283	0.144	2.208	15	chr1	29000001	30000000
WE-001	35	033048C_833641	33048	033048C	833641	30	0.089	0.0	0.695	9	chr1	29000001	30000000
WE-001	35	033048D_1318479	33048	033048D	1318479	30	0.088	0.011	0.688	17	chr1	29000001	30000000
WE-001	35	033048D_1367108	33048	033048D	1367108	30	0.114	0.007	0.885	9	chr1	29000001	30000000
WE-001	35	033048D_357920	33048	033048D	357920	30	0.047	0.18	0.37	30	chr1	29000001	30000000
WE-001	35	033048D_500434	33048	033048D	500434	30	1.505	0.96	11.73	31	chr1	29000001	30000000
WE-001	35	033048D_540213	33048	033048D	540213	30	-0.124	0.018	-0.963	16	chr1	29000001	30000000
WE-001	35	033048D_91003	33048	033048D	91003	30	-0.53	-0.052	-4.134	1	chr1	29000001	30000000
WE-001	35	033048C_1238740	33048	033048C	1238740	31	-0.077	0.054	-0.518	12	chr1	30000001	31000000
WE-001	35	033048C_1423854	33048	033048C	1423854	31	0.222	0.117	1.494	22	chr1	30000001	31000000
WE-001	35	033048C_1521766	33048	033048C	1521766	31	-0.118	0.168	-0.798	5	chr1	30000001	31000000
WE-001	35	033048C_768065	33048	033048C	768065	31	0.107	0.144	0.718	15	chr1	30000001	31000000
WE-001	35	033048C_833641	33048	033048C	833641	31	-0.062	0.0	-0.416	9	chr1	30000001	31000000
WE-001	35	033048D_1318479	33048	033048D	1318479	31	0.133	0.011	0.896	17	chr1	30000001	31000000
WE-001	35	033048D_1367108	33048	033048D	1367108	31	0.005	0.007	0.036	9	chr1	30000001	31000000
WE-001	35	033048D_357920	33048	033048D	357920	31	-0.025	0.18	-0.167	30	chr1	30000001	31000000
WE-001	35	033048D_500434	33048	033048D	500434	31	1.222	0.96	8.239	31	chr1	30000001	31000000
WE-001	35	033048D_540213	33048	033048D	540213	31	-0.124	0.018	-0.834	16	chr1	30000001	31000000
WE-001	35	033048D_91003	33048	033048D	91003	31	-0.81	-0.052	-5.461	1	chr1	30000001	31000000
WE-001	35	033048C_1238740	33048	033048C	1238740	32	0.013	0.054	0.093	12	chr1	31000001	32000000
WE-001	35	033048C_1423854	33048	033048C	1423854	32	0.291	0.117	2.121	22	chr1	31000001	32000000
WE-001	35	033048C_1521766	33048	033048C	1521766	32	0.197	0.168	1.435	5	chr1	31000001	32000000
WE-001	35	033048C_768065	33048	033048C	768065	32	0.048	0.144	0.35	15	chr1	31000001	32000000
WE-001	35	033048C_833641	33048	033048C	833641	32	0.034	0.0	0.247	9	chr1	31000001	32000000
WE-001	35	033048D_1318479	33048	033048D	1318479	32	-0.139	0.011	-1.01	17	chr1	31000001	32000000
WE-001	35	033048D_1367108	33048	033048D	1367108	32	-0.193	0.007	-1.404	9	chr1	31000001	32000000
WE-001	35	033048D_357920	33048	033048D	357920	32	0.169	0.18	1.233	30	chr1	31000001	32000000
WE-001	35	033048D_500434	33048	033048D	500434	32	-0.195	0.96	-1.417	31	chr1	31000001	32000000
WE-001	35	033048D_540213	33048	033048D	540213	32	0.04	0.018	0.294	16	chr1	31000001	32000000
WE-001	35	033048D_91003	33048	033048D	91003	32	-0.344	-0.052	-2.504	1	chr1	31000001	32000000
WE-001	35	033048C_1238740	33048	033048C	1238740	33	0.18	0.054	1.653	12	chr1	32000001	33000000
WE-001	35	033048C_1423854	33048	033048C	1423854	33	-0.049	0.117	-0.447	22	chr1	32000001	33000000
WE-001	35	033048C_1521766	33048	033048C	1521766	33	0.099	0.168	0.909	5	chr1	32000001	33000000
WE-001	35	033048C_768065	33048	033048C	768065	33	0.279	0.144	2.564	15	chr1	32000001	33000000
WE-001	35	033048C_833641	33048	033048C	833641	33	0.122	0.0	1.12	9	chr1	32000001	33000000
WE-001	35	033048D_1318479	33048	033048D	1318479	33	-0.003	0.011	-0.027	17	chr1	32000001	33000000
WE-001	35	033048D_1367108	33048	033048D	1367108	33	0.088	0.007	0.806	9	chr1	32000001	33000000
WE-001	35	033048D_357920	33048	033048D	357920	33	0.194	0.18	1.783	30	chr1	32000001	33000000
WE-001	35	033048D_500434	33048	033048D	500434	33	0.832	0.96	7.648	31	chr1	32000001	33000000
WE-001	35	033048D_540213	33048	033048D	540213	33	-0.021	0.018	-0.19	16	chr1	32000001	33000000
WE-001	35	033048D_91003	33048	033048D	91003	33	0.018	-0.052	0.164	1	chr1	32000001	33000000
WE-001	35	033048C_1238740	33048	033048C	1238740	34	0.068	0.054	0.706	12	chr1	33000001	34000000
WE-001	35	033048C_1423854	33048	033048C	1423854	34	0.26	0.117	2.693	22	chr1	33000001	34000000
WE-001	35	033048C_1521766	33048	033048C	1521766	34	0.127	0.168	1.319	5	chr1	33000001	34000000
WE-001	35	033048C_768065	33048	033048C	768065	34	0.009	0.144	0.093	15	chr1	33000001	34000000
WE-001	35	033048C_833641	33048	033048C	833641	34	0.149	0.0	1.546	9	chr1	33000001	34000000
WE-001	35	033048D_1318479	33048	033048D	1318479	34	0.106	0.011	1.094	17	chr1	33000001	34000000
WE-001	35	033048D_1367108	33048	033048D	1367108	34	0.125	0.007	1.294	9	chr1	33000001	34000000
WE-001	35	033048D_357920	33048	033048D	357920	34	0.039	0.18	0.404	30	chr1	33000001	34000000
WE-001	35	033048D_500434	33048	033048D	500434	34	1.047	0.96	10.854	31	chr1	33000001	34000000
WE-001	35	033048D_540213	33048	033048D	540213	34	0.21	0.018	2.175	16	chr1	33000001	34000000
WE-001	35	033048D_91003	33048	033048D	91003	34	-0.255	-0.052	-2.639	1	chr1	33000001	34000000
WE-001	35	033048C_1238740	33048	033048C	1238740	35	-0.001	0.054	-0.006	12	chr1	34000001	35000000
WE-001	35	033048C_1423854	33048	033048C	1423854	35	0.234	0.117	2.067	22	chr1	34000001	35000000
WE-001	35	033048C_1521766	33048	033048C	1521766	35	-0.128	0.168	-1.125	5	chr1	34000001	35000000
WE-001	35	033048C_768065	33048	033048C	768065	35	-0.078	0.144	-0.689	15	chr1	34000001	35000000
WE-001	35	033048C_833641	33048	033048C	833641	35	-0.068	0.0	-0.6	9	chr1	34000001	35000000
WE-001	35	033048D_1318479	33048	033048D	1318479	35	-0.125	0.011	-1.099	17	chr1	34000001	35000000
WE-001	35	033048D_1367108	33048	033048D	1367108	35	0.03	0.007	0.261	9	chr1	34000001	35000000
WE-001	35	033048D_357920	33048	033048D	357920	35	-0.041	0.18	-0.363	30	chr1	34000001	35000000
WE-001	35	033048D_500434	33048	033048D	500434	35	0.649	0.96	5.726	31	chr1	34000001	35000000
WE-001	35	033048D_540213	33048	033048D	540213	35	0.038	0.018	0.334	16	chr1	34000001	35000000
WE-001	35	033048D_91003	33048	033048D	91003	35	-0.782	-0.052	-6.899	1	chr1	34000001	35000000
WE-001	35	033048C_1238740	33048	033048C	1238740	36	0.067	0.054	0.495	12	chr1	35000001	36000000
WE-001	35	033048C_1423854	33048	033048C	1423854	36	0.151	0.117	1.116	22	chr1	35000001	36000000
WE-001	35	033048C_1521766	33048	033048C	1521766	36	0.312	0.168	2.314	5	chr1	35000001	36000000
WE-001	35	033048C_768065	33048	033048C	768065	36	-0.003	0.144	-0.019	15	chr1	35000001	36000000
WE-001	35	033048C_833641	33048	033048C	833641	36	0.13	0.0	0.963	9	chr1	35000001	36000000
WE-001	35	033048D_1318479	33048	033048D	1318479	36	-0.072	0.011	-0.535	17	chr1	35000001	36000000
WE-001	35	033048D_1367108	33048	033048D	1367108	36	-0.225	0.007	-1.668	9	chr1	35000001	36000000
WE-001	35	033048D_357920	33048	033048D	357920	36	0.027	0.18	0.201	30	chr1	35000001	36000000
WE-001	35	033048D_500434	33048	033048D	500434	36	0.789	0.96	5.849	31	chr1	35000001	36000000
WE-001	35	033048D_540213	33048	033048D	540213	36	0.095	0.018	0.705	16	chr1	35000001	36000000
WE-001	35	033048D_91003	33048	033048D	91003	36	-0.038	-0.052	-0.282	1	chr1	35000001	36000000
WE-001	35	033048C_1238740	33048	033048C	1238740	37	0.012	0.054	0.108	12	chr1	36000001	37000000
WE-001	35	033048C_1423854	33048	033048C	1423854	37	0.293	0.117	2.533	22	chr1	36000001	37000000
WE-001	35	033048C_1521766	33048	033048C	1521766	37	0.151	0.168	1.303	5	chr1	36000001	37000000
WE-001	35	033048C_768065	33048	033048C	768065	37	0.193	0.144	1.669	15	chr1	36000001	37000000
WE-001	35	033048C_833641	33048	033048C	833641	37	0.04	0.0	0.346	9	chr1	36000001	37000000
WE-001	35	033048D_1318479	33048	033048D	1318479	37	0.027	0.011	0.236	17	chr1	36000001	37000000
WE-001	35	033048D_1367108	33048	033048D	1367108	37	0.056	0.007	0.484	9	chr1	36000001	37000000
WE-001	35	033048D_357920	33048	033048D	357920	37	-0.054	0.18	-0.469	30	chr1	36000001	37000000
WE-001	35	033048D_500434	33048	033048D	500434	37	-1.035	-1.967	-8.944	31	chr1	36000001	37000000
WE-001	35	033048D_540213	33048	033048D	540213	37	0.147	0.018	1.27	16	chr1	36000001	37000000
WE-001	35	033048D_91003	33048	033048D	91003	37	-0.009	-0.052	-0.082	1	chr1	36000001	37000000
WE-001	35	033048C_1238740	33048	033048C	1238740	38	0.014	0.054	0.198	12	chr1	37000001	38000000
WE-001	35	033048C_1423854	33048	033048C	1423854	38	0.226	0.117	3.174	22	chr1	37000001	38000000
WE-001	35	033048C_1521766	33048	033048C	1521766	38	-0.056	0.168	-0.783	5	chr1	37000001	38000000
WE-001	35	033048C_768065	33048	033048C	768065	38	0.228	0.144	3.198	15	chr1	37000001	38000000
WE-001	35	033048C_833641	33048	033048C	833641	38	0.024	0.0	0.344	9	chr1	37000001	38000000
WE-001	35	033048D_1318479	33048	033048D	1318479	38	-0.056	0.011	-0.785	17	chr1	37000001	38000000
WE-001	35	033048D_1367108	33048	033048D	1367108	38	-0.288	0.007	-4.039	9	chr1	37000001	38000000
WE-001	35	033048D_357920	33048	033048D	357920	38	0.071	0.18	0.991	30	chr1	37000001	38000000
WE-001	35	033048D_500434	33048	033048D	500434	38	-2.139	-1.967	-30.049	31	chr1	37000001	38000000
WE-001	35	033048D_540213	33048	033048D	540213	38	0.15	0.018	2.111	16	chr1	37000001	38000000
WE-001	35	033048D_91003	33048	033048D	91003	38	-0.186	-0.052	-2.618	1	chr1	37000001	38000000
WE-001	35	033048C_1238740	33048	033048C	1238740	39	0.003	0.054	0.023	12	chr1	38000001	39000000
WE-001	35	033048C_1423854	33048	033048C	1423854	39	0.33	0.117	2.687	22	chr1	38000001	39000000
WE-001	35	033048C_1521766	33048	033048C	1521766	39	0.081	0.168	0.662	5	chr1	38000001	39000000
WE-001	35	033048C_768065	33048	033048C	768065	39	0.343	0.144	2.791	15	chr1	38000001	39000000
WE-001	35	033048C_833641	33048	033048C	833641	39	0.207	0.0	1.687	9	chr1	38000001	39000000
WE-001	35	033048D_1318479	33048	033048D	1318479	39	0.092	0.011	0.751	17	chr1	38000001	39000000
WE-001	35	033048D_1367108	33048	033048D	1367108	39	-0.052	0.007	-0.427	9	chr1	38000001	39000000
WE-001	35	033048D_357920	33048	033048D	357920	39	0.13	0.18	1.057	30	chr1	38000001	39000000
WE-001	35	033048D_500434	33048	033048D	500434	39	-2.2	-1.967	-17.884	31	chr1	38000001	39000000
WE-001	35	033048D_540213	33048	033048D	540213	39	0.002	0.018	0.013	16	chr1	38000001	39000000
WE-001	35	033048D_91003	33048	033048D	91003	39	-0.394	-0.052	-3.201	1	chr1	38000001	39000000
WE-001	35	033048C_1238740	33048	033048C	1238740	40	0.059	0.054	0.57	12	chr1	39000001	40000000
WE-001	35	033048C_1423854	33048	033048C	1423854	40	0.246	0.117	2.373	22	chr1	39000001	40000000
WE-001	35	033048C_1521766	33048	033048C	1521766	40	0.284	0.168	2.738	5	chr1	39000001	40000000
WE-001	35	033048C_768065	33048	033048C	768065	40	0.089	0.144	0.863	15	chr1	39000001	40000000
WE-001	35	033048C_833641	33048	033048C	833641	40	0.093	0.0	0.901	9	chr1	39000001	40000000
WE-001	35	033048D_1318479	33048	033048D	1318479	40	0.072	0.011	0.698	17	chr1	39000001	40000000
WE-001	35	033048D_1367108	33048	033048D	1367108	40	0.09	0.007	0.865	9	chr1	39000001	40000000
WE-001	35	033048D_357920	33048	033048D	357920	40	0.13	0.18	1.252	30	chr1	39000001	40000000
WE-001	35	033048D_500434	33048	033048D	500434	40	-1.539	-1.967	-14.855	31	chr1	39000001	40000000
WE-001	35	033048D_540213	33048	033048D	540213	40	0.088	0.018	0.853	16	chr1	39000001	40000000
WE-001	35	033048D_91003	33048	033048D	91003	40	-0.027	-0.052	-0.262	1	chr1	39000001	40000000
WE-001	35	033048C_1238740	33048	033048C	1238740	41	0.102	0.054	0.699	12	chr1	40000001	41000000
WE-001	35	033048C_1423854	33048	033048C	1423854	41	0.339	0.117	2.329	22	chr1	40000001	41000000
WE-001	35	033048C_1521766	33048	033048C	1521766	41	0.415	0.168	2.851	5	chr1	40000001	41000000
WE-001	35	033048C_768065	33048	033048C	768065	41	0.179	0.144	1.234	15	chr1	40000001	41000000
WE-001	35	033048C_833641	33048	033048C	833641	41	0.009	0.0	0.059	9	chr1	40000001	41000000
WE-001	35	033048D_1318479	33048	033048D	1318479	41	0.149	0.011	1.025	17	chr1	40000001	41000000
WE-001	35	033048D_1367108	33048	033048D	1367108	41	0.263	0.007	1.807	9	chr1	40000001	41000000
WE-001	35	033048D_357920	33048	033048D	357920	41	0.271	0.18	1.865	30	chr1	40000001	41000000
WE-001	35	033048D_500434	33048	033048D	500434	41	-2.011	-1.967	-13.827	31	chr1	40000001	41000000
WE-001	35	033048D_540213	33048	033048D	540213	41	0.056	0.018	0.387	16	chr1	40000001	41000000
WE-001	35	033048D_91003	33048	033048D	91003	41	0.017	-0.052	0.116	1	chr1	40000001	41000000
WE-001	35	033048C_1238740	33048	033048C	1238740	42	0.048	0.054	0.499	12	chr1	41000001	42000000
WE-001	35	033048C_1423854	33048	033048C	1423854	42	0.294	0.117	3.078	22	chr1	41000001	42000000
WE-001	35	033048C_1521766	33048	033048C	1521766	42	0.299	0.168	3.124	5	chr1	41000001	42000000
WE-001	35	033048C_768065	33048	033048C	768065	42	0.054	0.144	0.563	15	chr1	41000001	42000000
WE-001	35	033048C_833641	33048	033048C	833641	42	-0.018	0.0	-0.19	9	chr1	41000001	42000000
WE-001	35	033048D_1318479	33048	033048D	1318479	42	-0.018	0.011	-0.187	17	chr1	41000001	42000000
WE-001	35	033048D_1367108	33048	033048D	1367108	42	-0.008	0.007	-0.08	9	chr1	41000001	42000000
WE-001	35	033048D_357920	33048	033048D	357920	42	0.164	0.18	1.72	30	chr1	41000001	42000000
WE-001	35	033048D_500434	33048	033048D	500434	42	-1.589	-1.967	-16.61	31	chr1	41000001	42000000
WE-001	35	033048D_540213	33048	033048D	540213	42	0.151	0.018	1.58	16	chr1	41000001	42000000
WE-001	35	033048D_91003	33048	033048D	91003	42	-0.282	-0.052	-2.948	1	chr1	41000001	42000000
WE-001	35	033048C_1238740	33048	033048C	1238740	43	0.013	0.054	0.141	12	chr1	42000001	43000000
WE-001	35	033048C_1423854	33048	033048C	1423854	43	0.266	0.117	2.904	22	chr1	42000001	43000000
WE-001	35	033048C_1521766	33048	033048C	1521766	43	0.323	0.168	3.526	5	chr1	42000001	43000000
WE-001	35	033048C_768065	33048	033048C	768065	43	0.02	0.144	0.216	15	chr1	42000001	43000000
WE-001	35	033048C_833641	33048	033048C	833641	43	0.14	0.0	1.526	9	chr1	42000001	43000000
WE-001	35	033048D_1318479	33048	033048D	1318479	43	-0.009	0.011	-0.099	17	chr1	42000001	43000000
WE-001	35	033048D_1367108	33048	033048D	1367108	43	0.051	0.007	0.562	9	chr1	42000001	43000000
WE-001	35	033048D_357920	33048	033048D	357920	43	0.135	0.18	1.47	30	chr1	42000001	43000000
WE-001	35	033048D_500434	33048	033048D	500434	43	-2.664	-1.967	-29.084	31	chr1	42000001	43000000
WE-001	35	033048D_540213	33048	033048D	540213	43	0.094	0.018	1.025	16	chr1	42000001	43000000
WE-001	35	033048D_91003	33048	033048D	91003	43	-0.359	-0.052	-3.921	1	chr1	42000001	43000000
WE-001	35	033048C_1238740	33048	033048C	1238740	44	-0.061	0.054	-0.466	12	chr1	43000001	44000000
WE-001	35	033048C_1423854	33048	033048C	1423854	44	-0.029	0.117	-0.221	22	chr1	43000001	44000000
WE-001	35	033048C_1521766	33048	033048C	1521766	44	0.162	0.168	1.242	5	chr1	43000001	44000000
WE-001	35	033048C_768065	33048	033048C	768065	44	0.024	0.144	0.185	15	chr1	43000001	44000000
WE-001	35	033048C_833641	33048	033048C	833641	44	-0.138	0.0	-1.061	9	chr1	43000001	44000000
WE-001	35	033048D_1318479	33048	033048D	1318479	44	-0.128	0.011	-0.984	17	chr1	43000001	44000000
WE-001	35	033048D_1367108	33048	033048D	1367108	44	0.02	0.007	0.156	9	chr1	43000001	44000000
WE-001	35	033048D_357920	33048	033048D	357920	44	0.071	0.18	0.547	30	chr1	43000001	44000000
WE-001	35	033048D_500434	33048	033048D	500434	44	-1.715	-1.967	-13.179	31	chr1	43000001	44000000
WE-001	35	033048D_540213	33048	033048D	540213	44	-0.001	0.018	-0.01	16	chr1	43000001	44000000
WE-001	35	033048D_91003	33048	033048D	91003	44	-0.165	-0.052	-1.267	1	chr1	43000001	44000000
WE-001	35	033048C_1238740	33048	033048C	1238740	45	0.112	0.054	1.053	12	chr1	44000001	45000000
WE-001	35	033048C_1423854	33048	033048C	1423854	45	0.242	0.117	2.266	22	chr1	44000001	45000000
WE-001	35	033048C_1521766	33048	033048C	1521766	45	0.274	0.168	2.565	5	chr1	44000001	45000000
WE-001	35	033048C_768065	33048	033048C	768065	45	0.144	0.144	1.351	15	chr1	44000001	45000000
WE-001	35	033048C_833641	33048	033048C	833641	45	-0.02	0.0	-0.189	9	chr1	44000001	45000000
WE-001	35	033048D_1318479	33048	033048D	1318479	45	0.056	0.011	0.528	17	chr1	44000001	45000000
WE-001	35	033048D_1367108	33048	033048D	1367108	45	-0.135	0.007	-1.266	9	chr1	44000001	45000000
WE-001	35	033048D_357920	33048	033048D	357920	45	0.074	0.18	0.694	30	chr1	44000001	45000000
WE-001	35	033048D_500434	33048	033048D	500434	45	-0.957	-1.967	-8.972	31	chr1	44000001	45000000
WE-001	35	033048D_540213	33048	033048D	540213	45	0.117	0.018	1.094	16	chr1	44000001	45000000
WE-001	35	033048D_91003	33048	033048D	91003	45	0.232	-0.052	2.176	1	chr1	44000001	45000000
WE-001	35	033048C_1238740	33048	033048C	1238740	46	0.08	0.054	0.53	12	chr1	45000001	46000000
WE-001	35	033048C_1423854	33048	033048C	1423854	46	0.27	0.117	1.782	22	chr1	45000001	46000000
WE-001	35	033048C_1521766	33048	033048C	1521766	46	0.071	0.168	0.471	5	chr1	45000001	46000000
WE-001	35	033048C_768065	33048	033048C	768065	46	0.01	0.144	0.069	15	chr1	45000001	46000000
WE-001	35	033048C_833641	33048	033048C	833641	46	0.041	0.0	0.273	9	chr1	45000001	46000000
WE-001	35	033048D_1318479	33048	033048D	1318479	46	0.012	0.011	0.076	17	chr1	45000001	46000000
WE-001	35	033048D_1367108	33048	033048D	1367108	46	0.055	0.007	0.365	9	chr1	45000001	46000000
WE-001	35	033048D_357920	33048	033048D	357920	46	0.038	0.18	0.253	30	chr1	45000001	46000000
WE-001	35	033048D_500434	33048	033048D	500434	46	-1.794	-1.967	-11.852	31	chr1	45000001	46000000
WE-001	35	033048D_540213	33048	033048D	540213	46	0.118	0.018	0.783	16	chr1	45000001	46000000
WE-001	35	033048D_91003	33048	033048D	91003	46	-0.017	-0.052	-0.11	1	chr1	45000001	46000000
WE-001	35	033048C_1238740	33048	033048C	1238740	47	-0.069	0.054	-0.668	12	chr1	46000001	47000000
WE-001	35	033048C_1423854	33048	033048C	1423854	47	0.307	0.117	2.958	22	chr1	46000001	47000000
WE-001	35	033048C_1521766	33048	033048C	1521766	47	0.272	0.168	2.618	5	chr1	46000001	47000000
WE-001	35	033048C_768065	33048	033048C	768065	47	0.124	0.144	1.191	15	chr1	46000001	47000000
WE-001	35	033048C_833641	33048	033048C	833641	47	-0.059	0.0	-0.566	9	chr1	46000001	47000000
WE-001	35	033048D_1318479	33048	033048D	1318479	47	-0.019	0.011	-0.185	17	chr1	46000001	47000000
WE-001	35	033048D_1367108	33048	033048D	1367108	47	-0.113	0.007	-1.087	9	chr1	46000001	47000000
WE-001	35	033048D_357920	33048	033048D	357920	47	0.256	0.18	2.467	30	chr1	46000001	47000000
WE-001	35	033048D_500434	33048	033048D	500434	47	-1.745	-1.967	-16.815	31	chr1	46000001	47000000
WE-001	35	033048D_540213	33048	033048D	540213	47	0.052	0.018	0.502	16	chr1	46000001	47000000
WE-001	35	033048D_91003	33048	033048D	91003	47	-0.051	-0.052	-0.491	1	chr1	46000001	47000000
WE-001	35	033048C_1238740	33048	033048C	1238740	48	0.069	0.054	0.657	12	chr1	47000001	48000000
WE-001	35	033048C_1423854	33048	033048C	1423854	48	0.224	0.117	2.123	22	chr1	47000001	48000000
WE-001	35	033048C_1521766	33048	033048C	1521766	48	0.168	0.168	1.592	5	chr1	47000001	48000000
WE-001	35	033048C_768065	33048	033048C	768065	48	0.31	0.144	2.939	15	chr1	47000001	48000000
WE-001	35	033048C_833641	33048	033048C	833641	48	0.121	0.0	1.152	9	chr1	47000001	48000000
WE-001	35	033048D_1318479	33048	033048D	1318479	48	0.149	0.011	1.413	17	chr1	47000001	48000000
WE-001	35	033048D_1367108	33048	033048D	1367108	48	0.071	0.007	0.679	9	chr1	47000001	48000000
WE-001	35	033048D_357920	33048	033048D	357920	48	0.141	0.18	1.343	30	chr1	47000001	48000000
WE-001	35	033048D_500434	33048	033048D	500434	48	-1.294	-1.967	-12.29	31	chr1	47000001	48000000
WE-001	35	033048D_540213	33048	033048D	540213	48	-0.08	0.018	-0.759	16	chr1	47000001	48000000
WE-001	35	033048D_91003	33048	033048D	91003	48	-0.282	-0.052	-2.683	1	chr1	47000001	48000000
WE-001	35	033048C_1238740	33048	033048C	1238740	49	-0.253	0.054	-2.235	12	chr1	48000001	49000000
WE-001	35	033048C_1423854	33048	033048C	1423854	49	0.15	0.117	1.326	22	chr1	48000001	49000000
WE-001	35	033048C_1521766	33048	033048C	1521766	49	0.0	0.168	0.001	5	chr1	48000001	49000000
WE-001	35	033048C_768065	33048	033048C	768065	49	-0.241	0.144	-2.127	15	chr1	48000001	49000000
WE-001	35	033048C_833641	33048	033048C	833641	49	-0.467	0.0	-4.118	9	chr1	48000001	49000000
WE-001	35	033048D_1318479	33048	033048D	1318479	49	-0.364	0.011	-3.211	17	chr1	48000001	49000000
WE-001	35	033048D_1367108	33048	033048D	1367108	49	-0.496	0.007	-4.377	9	chr1	48000001	49000000
WE-001	35	033048D_357920	33048	033048D	357920	49	0.084	0.18	0.739	30	chr1	48000001	49000000
WE-001	35	033048D_500434	33048	033048D	500434	49	-1.833	-1.967	-16.166	31	chr1	48000001	49000000
WE-001	35	033048D_540213	33048	033048D	540213	49	-0.165	0.018	-1.453	16	chr1	48000001	49000000
WE-001	35	033048D_91003	33048	033048D	91003	49	0.181	-0.052	1.592	1	chr1	48000001	49000000
WE-001	35	033048C_1238740	33048	033048C	1238740	50	-0.13	0.054	-1.398	12	chr1	49000001	50000000
WE-001	35	033048C_1423854	33048	033048C	1423854	50	0.146	0.117	1.573	22	chr1	49000001	50000000
WE-001	35	033048C_1521766	33048	033048C	1521766	50	0.134	0.168	1.439	5	chr1	49000001	50000000
WE-001	35	033048C_768065	33048	033048C	768065	50	0.064	0.144	0.69	15	chr1	49000001	50000000
WE-001	35	033048C_833641	33048	033048C	833641	50	0.04	0.0	0.436	9	chr1	49000001	50000000
WE-001	35	033048D_1318479	33048	033048D	1318479	50	-0.149	0.011	-1.603	17	chr1	49000001	50000000
WE-001	35	033048D_1367108	33048	033048D	1367108	50	0.054	0.007	0.577	9	chr1	49000001	50000000
WE-001	35	033048D_357920	33048	033048D	357920	50	0.361	0.18	3.887	30	chr1	49000001	50000000
WE-001	35	033048D_500434	33048	033048D	500434	50	-2.047	-1.967	-22.02	31	chr1	49000001	50000000
WE-001	35	033048D_540213	33048	033048D	540213	50	-0.035	0.018	-0.376	16	chr1	49000001	50000000
WE-001	35	033048D_91003	33048	033048D	91003	50	-0.452	-0.052	-4.861	1	chr1	49000001	50000000
WE-001	35	033048C_1238740	33048	033048C	1238740	51	0.189	0.054	2.816	12	chr1	50000001	51000000
WE-001	35	033048C_1423854	33048	033048C	1423854	51	0.313	0.117	4.658	22	chr1	50000001	51000000
WE-001	35	033048C_1521766	33048	033048C	1521766	51	0.187	0.168	2.784	5	chr1	50000001	51000000
WE-001	35	033048C_768065	33048	033048C	768065	51	0.327	0.144	4.857	15	chr1	50000001	51000000
WE-001	35	033048C_833641	33048	033048C	833641	51	0.074	0.0	1.107	9	chr1	50000001	51000000
WE-001	35	033048D_1318479	33048	033048D	1318479	51	-0.012	0.011	-0.171	17	chr1	50000001	51000000
WE-001	35	033048D_1367108	33048	033048D	1367108	51	-0.078	0.007	-1.162	9	chr1	50000001	51000000
WE-001	35	033048D_357920	33048	033048D	357920	51	0.146	0.18	2.173	30	chr1	50000001	51000000
WE-001	35	033048D_500434	33048	033048D	500434	51	-2.162	-1.967	-32.126	31	chr1	50000001	51000000
WE-001	35	033048D_540213	33048	033048D	540213	51	0.163	0.018	2.419	16	chr1	50000001	51000000
WE-001	35	033048D_91003	33048	033048D	91003	51	-0.334	-0.052	-4.957	1	chr1	50000001	51000000
WE-001	35	033048C_1238740	33048	033048C	1238740	52	0.261	0.054	2.798	12	chr1	51000001	52000000
WE-001	35	033048C_1423854	33048	033048C	1423854	52	0.205	0.117	2.205	22	chr1	51000001	52000000
WE-001	35	033048C_1521766	33048	033048C	1521766	52	0.314	0.168	3.372	5	chr1	51000001	52000000
WE-001	35	033048C_768065	33048	033048C	768065	52	0.108	0.144	1.164	15	chr1	51000001	52000000
WE-001	35	033048C_833641	33048	033048C	833641	52	-0.063	0.0	-0.68	9	chr1	51000001	52000000
WE-001	35	033048D_1318479	33048	033048D	1318479	52	0.117	0.011	1.255	17	chr1	51000001	52000000
WE-001	35	033048D_1367108	33048	033048D	1367108	52	-0.006	0.007	-0.064	9	chr1	51000001	52000000
WE-001	35	033048D_357920	33048	033048D	357920	52	0.268	0.18	2.875	30	chr1	51000001	52000000
WE-001	35	033048D_500434	33048	033048D	500434	52	-1.783	-1.967	-19.148	31	chr1	51000001	52000000
WE-001	35	033048D_540213	33048	033048D	540213	52	0.005	0.018	0.048	16	chr1	51000001	52000000
WE-001	35	033048D_91003	33048	033048D	91003	52	-0.006	-0.052	-0.067	1	chr1	51000001	52000000
WE-001	35	033048C_1238740	33048	033048C	1238740	53	-0.01	0.054	-0.068	12	chr1	52000001	53000000
WE-001	35	033048C_1423854	33048	033048C	1423854	53	0.206	0.117	1.404	22	chr1	52000001	53000000
WE-001	35	033048C_1521766	33048	033048C	1521766	53	0.303	0.168	2.066	5	chr1	52000001	53000000
WE-001	35	033048C_768065	33048	033048C	768065	53	0.262	0.144	1.788	15	chr1	52000001	53000000
WE-001	35	033048C_833641	33048	033048C	833641	53	0.013	0.0	0.091	9	chr1	52000001	53000000
WE-001	35	033048D_1318479	33048	033048D	1318479	53	0.065	0.011	0.443	17	chr1	52000001	53000000
WE-001	35	033048D_1367108	33048	033048D	1367108	53	-0.148	0.007	-1.008	9	chr1	52000001	53000000
WE-001	35	033048D_357920	33048	033048D	357920	53	0.121	0.18	0.825	30	chr1	52000001	53000000
WE-001	35	033048D_500434	33048	033048D	500434	53	-2.392	-1.967	-16.323	31	chr1	52000001	53000000
WE-001	35	033048D_540213	33048	033048D	540213	53	0.174	0.018	1.189	16	chr1	52000001	53000000
WE-001	35	033048D_91003	33048	033048D	91003	53	-0.318	-0.052	-2.171	1	chr1	52000001	53000000
WE-001	35	033048C_1238740	33048	033048C	1238740	54	0.001	0.054	0.005	12	chr1	53000001	54000000
WE-001	35	033048C_1423854	33048	033048C	1423854	54	0.018	0.117	0.124	22	chr1	53000001	54000000
WE-001	35	033048C_1521766	33048	033048C	1521766	54	-0.15	0.168	-1.043	5	chr1	53000001	54000000
WE-001	35	033048C_768065	33048	033048C	768065	54	0.041	0.144	0.287	15	chr1	53000001	54000000
WE-001	35	033048C_833641	33048	033048C	833641	54	0.09	0.0	0.624	9	chr1	53000001	54000000
WE-001	35	033048D_1318479	33048	033048D	1318479	54	0.087	0.011	0.605	17	chr1	53000001	54000000
WE-001	35	033048D_1367108	33048	033048D	1367108	54	-0.039	0.007	-0.27	9	chr1	53000001	54000000
WE-001	35	033048D_357920	33048	033048D	357920	54	0.275	0.18	1.912	30	chr1	53000001	54000000
WE-001	35	033048D_500434	33048	033048D	500434	54	-1.674	-1.967	-11.632	31	chr1	53000001	54000000
WE-001	35	033048D_540213	33048	033048D	540213	54	-0.179	0.018	-1.241	16	chr1	53000001	54000000
WE-001	35	033048D_91003	33048	033048D	91003	54	-0.478	-0.052	-3.321	1	chr1	53000001	54000000
WE-001	35	033048C_1238740	33048	033048C	1238740	55	0.266	0.054	2.055	12	chr1	54000001	55000000
WE-001	35	033048C_1423854	33048	033048C	1423854	55	0.247	0.117	1.908	22	chr1	54000001	55000000
WE-001	35	033048C_1521766	33048	033048C	1521766	55	0.032	0.168	0.247	5	chr1	54000001	55000000
WE-001	35	033048C_768065	33048	033048C	768065	55	0.351	0.144	2.718	15	chr1	54000001	55000000
WE-001	35	033048C_833641	33048	033048C	833641	55	-0.007	0.0	-0.053	9	chr1	54000001	55000000
WE-001	35	033048D_1318479	33048	033048D	1318479	55	0.242	0.011	1.872	17	chr1	54000001	55000000
WE-001	35	033048D_1367108	33048	033048D	1367108	55	-0.07	0.007	-0.545	9	chr1	54000001	55000000
WE-001	35	033048D_357920	33048	033048D	357920	55	0.35	0.18	2.71	30	chr1	54000001	55000000
WE-001	35	033048D_500434	33048	033048D	500434	55	-1.548	-1.967	-11.977	31	chr1	54000001	55000000
WE-001	35	033048D_540213	33048	033048D	540213	55	-0.121	0.018	-0.94	16	chr1	54000001	55000000
WE-001	35	033048D_91003	33048	033048D	91003	55	-0.168	-0.052	-1.303	1	chr1	54000001	55000000
WE-001	35	033048C_1238740	33048	033048C	1238740	56	0.036	0.054	0.398	12	chr1	55000001	56000000
WE-001	35	033048C_1423854	33048	033048C	1423854	56	0.187	0.117	2.089	22	chr1	55000001	56000000
WE-001	35	033048C_1521766	33048	033048C	1521766	56	0.192	0.168	2.142	5	chr1	55000001	56000000
WE-001	35	033048C_768065	33048	033048C	768065	56	-0.04	0.144	-0.446	15	chr1	55000001	56000000
WE-001	35	033048C_833641	33048	033048C	833641	56	0.1	0.0	1.117	9	chr1	55000001	56000000
WE-001	35	033048D_1318479	33048	033048D	1318479	56	0.037	0.011	0.409	17	chr1	55000001	56000000
WE-001	35	033048D_1367108	33048	033048D	1367108	56	0.012	0.007	0.135	9	chr1	55000001	56000000
WE-001	35	033048D_357920	33048	033048D	357920	56	0.305	0.18	3.404	30	chr1	55000001	56000000
WE-001	35	033048D_500434	33048	033048D	500434	56	-1.971	-1.967	-21.982	31	chr1	55000001	56000000
WE-001	35	033048D_540213	33048	033048D	540213	56	0.042	0.018	0.473	16	chr1	55000001	56000000
WE-001	35	033048D_91003	33048	033048D	91003	56	0.048	-0.052	0.537	1	chr1	55000001	56000000
WE-001	35	033048C_1238740	33048	033048C	1238740	57	0.185	0.054	1.522	12	chr1	56000001	57000000
WE-001	35	033048C_1423854	33048	033048C	1423854	57	0.208	0.117	1.709	22	chr1	56000001	57000000
WE-001	35	033048C_1521766	33048	033048C	1521766	57	0.148	0.168	1.221	5	chr1	56000001	57000000
WE-001	35	033048C_768065	33048	033048C	768065	57	0.055	0.144	0.455	15	chr1	56000001	57000000
WE-001	35	033048C_833641	33048	033048C	833641	57	-0.126	0.0	-1.032	9	chr1	56000001	57000000
WE-001	35	033048D_1318479	33048	033048D	1318479	57	0.082	0.011	0.677	17	chr1	56000001	57000000
WE-001	35	033048D_1367108	33048	033048D	1367108	57	0.015	0.007	0.125	9	chr1	56000001	57000000
WE-001	35	033048D_357920	33048	033048D	357920	57	0.202	0.18	1.661	30	chr1	56000001	57000000
WE-001	35	033048D_500434	33048	033048D	500434	57	-2.279	-1.967	-18.738	31	chr1	56000001	57000000
WE-001	35	033048D_540213	33048	033048D	540213	57	0.01	0.018	0.079	16	chr1	56000001	57000000
WE-001	35	033048D_91003	33048	033048D	91003	57	-0.219	-0.052	-1.799	1	chr1	56000001	57000000
WE-001	35	033048C_1238740	33048	033048C	1238740	58	0.155	0.054	1.506	12	chr1	57000001	58000000
WE-001	35	033048C_1423854	33048	033048C	1423854	58	0.108	0.117	1.053	22	chr1	57000001	58000000
WE-001	35	033048C_1521766	33048	033048C	1521766	58	0.28	0.168	2.723	5	chr1	57000001	58000000
WE-001	35	033048C_768065	33048	033048C	768065	58	0.233	0.144	2.259	15	chr1	57000001	58000000
WE-001	35	033048C_833641	33048	033048C	833641	58	0.032	0.0	0.309	9	chr1	57000001	58000000
WE-001	35	033048D_1318479	33048	033048D	1318479	58	0.034	0.011	0.335	17	chr1	57000001	58000000
WE-001	35	033048D_1367108	33048	033048D	1367108	58	0.01	0.007	0.093	9	chr1	57000001	58000000
WE-001	35	033048D_357920	33048	033048D	357920	58	0.331	0.18	3.215	30	chr1	57000001	58000000
WE-001	35	033048D_500434	33048	033048D	500434	58	-1.511	-1.967	-14.664	31	chr1	57000001	58000000
WE-001	35	033048D_540213	33048	033048D	540213	58	-0.052	0.018	-0.508	16	chr1	57000001	58000000
WE-001	35	033048D_91003	33048	033048D	91003	58	0.248	-0.052	2.407	1	chr1	57000001	58000000
WE-001	35	033048C_1238740	33048	033048C	1238740	59	0.082	0.054	0.699	12	chr1	58000001	59000000
WE-001	35	033048C_1423854	33048	033048C	1423854	59	0.113	0.117	0.964	22	chr1	58000001	59000000
WE-001	35	033048C_1521766	33048	033048C	1521766	59	0.111	0.168	0.941	5	chr1	58000001	59000000
WE-001	35	033048C_768065	33048	033048C	768065	59	0.232	0.144	1.975	15	chr1	58000001	59000000
WE-001	35	033048C_833641	33048	033048C	833641	59	0.109	0.0	0.931	9	chr1	58000001	59000000
WE-001	35	033048D_1318479	33048	033048D	1318479	59	0.104	0.011	0.886	17	chr1	58000001	59000000
WE-001	35	033048D_1367108	33048	033048D	1367108	59	0.052	0.007	0.442	9	chr1	58000001	59000000
WE-001	35	033048D_357920	33048	033048D	357920	59	0.373	0.18	3.175	30	chr1	58000001	59000000
WE-001	35	033048D_500434	33048	033048D	500434	59	-1.545	-1.967	-13.153	31	chr1	58000001	59000000
WE-001	35	033048D_540213	33048	033048D	540213	59	0.121	0.018	1.031	16	chr1	58000001	59000000
WE-001	35	033048D_91003	33048	033048D	91003	59	0.09	-0.052	0.77	1	chr1	58000001	59000000
WE-001	35	033048C_1238740	33048	033048C	1238740	60	0.156	0.054	1.286	12	chr1	59000001	60000000
WE-001	35	033048C_1423854	33048	033048C	1423854	60	0.207	0.117	1.715	22	chr1	59000001	60000000
WE-001	35	033048C_1521766	33048	033048C	1521766	60	0.196	0.168	1.623	5	chr1	59000001	60000000
WE-001	35	033048C_768065	33048	033048C	768065	60	-0.101	0.144	-0.833	15	chr1	59000001	60000000
WE-001	35	033048C_833641	33048	033048C	833641	60	-0.095	0.0	-0.782	9	chr1	59000001	60000000
WE-001	35	033048D_1318479	33048	033048D	1318479	60	-0.021	0.011	-0.177	17	chr1	59000001	60000000
WE-001	35	033048D_1367108	33048	033048D	1367108	60	-0.104	0.007	-0.858	9	chr1	59000001	60000000
WE-001	35	033048D_357920	33048	033048D	357920	60	0.239	0.18	1.979	30	chr1	59000001	60000000
WE-001	35	033048D_500434	33048	033048D	500434	60	-2.715	-1.967	-22.442	31	chr1	59000001	60000000
WE-001	35	033048D_540213	33048	033048D	540213	60	-0.139	0.018	-1.15	16	chr1	59000001	60000000
WE-001	35	033048D_91003	33048	033048D	91003	60	-0.082	-0.052	-0.677	1	chr1	59000001	60000000
WE-001	35	033048C_1238740	33048	033048C	1238740	61	0.152	0.054	1.459	12	chr1	60000001	61000000
WE-001	35	033048C_1423854	33048	033048C	1423854	61	0.333	0.117	3.2	22	chr1	60000001	61000000
WE-001	35	033048C_1521766	33048	033048C	1521766	61	0.051	0.168	0.49	5	chr1	60000001	61000000
WE-001	35	033048C_768065	33048	033048C	768065	61	0.18	0.144	1.724	15	chr1	60000001	61000000
WE-001	35	033048C_833641	33048	033048C	833641	61	0.024	0.0	0.226	9	chr1	60000001	61000000
WE-001	35	033048D_1318479	33048	033048D	1318479	61	-0.089	0.011	-0.853	17	chr1	60000001	61000000
WE-001	35	033048D_1367108	33048	033048D	1367108	61	-0.012	0.007	-0.118	9	chr1	60000001	61000000
WE-001	35	033048D_357920	33048	033048D	357920	61	0.246	0.18	2.361	30	chr1	60000001	61000000
WE-001	35	033048D_500434	33048	033048D	500434	61	-1.634	-1.967	-15.691	31	chr1	60000001	61000000
WE-001	35	033048D_540213	33048	033048D	540213	61	-0.165	0.018	-1.583	16	chr1	60000001	61000000
WE-001	35	033048D_91003	33048	033048D	91003	61	-0.314	-0.052	-3.011	1	chr1	60000001	61000000
WE-001	35	033048C_1238740	33048	033048C	1238740	62	0.057	0.054	0.444	12	chr1	61000001	62000000
WE-001	35	033048C_1423854	33048	033048C	1423854	62	0.289	0.117	2.252	22	chr1	61000001	62000000
WE-001	35	033048C_1521766	33048	033048C	1521766	62	0.133	0.168	1.04	5	chr1	61000001	62000000
WE-001	35	033048C_768065	33048	033048C	768065	62	0.233	0.144	1.815	15	chr1	61000001	62000000
WE-001	35	033048C_833641	33048	033048C	833641	62	0.066	0.0	0.518	9	chr1	61000001	62000000
WE-001	35	033048D_1318479	33048	033048D	1318479	62	-0.016	0.011	-0.121	17	chr1	61000001	62000000
WE-001	35	033048D_1367108	33048	033048D	1367108	62	-0.024	0.007	-0.186	9	chr1	61000001	62000000
WE-001	35	033048D_357920	33048	033048D	357920	62	0.316	0.18	2.462	30	chr1	61000001	62000000
WE-001	35	033048D_500434	33048	033048D	500434	62	-1.347	-1.967	-10.501	31	chr1	61000001	62000000
WE-001	35	033048D_540213	33048	033048D	540213	62	-0.034	0.018	-0.262	16	chr1	61000001	62000000
WE-001	35	033048D_91003	33048	033048D	91003	62	-0.252	-0.052	-1.964	1	chr1	61000001	62000000
WE-001	35	033048C_1238740	33048	033048C	1238740	63	0.025	0.054	0.579	12	chr1	62000001	63000000
WE-001	35	033048C_1423854	33048	033048C	1423854	63	0.045	0.117	1.051	22	chr1	62000001	63000000
WE-001	35	033048C_1521766	33048	033048C	1521766	63	0.13	0.168	3.074	5	chr1	62000001	63000000
WE-001	35	033048C_768065	33048	033048C	768065	63	0.058	0.144	1.365	15	chr1	62000001	63000000
WE-001	35	033048C_833641	33048	033048C	833641	63	-0.111	0.0	-2.612	9	chr1	62000001	63000000
WE-001	35	033048D_1318479	33048	033048D	1318479	63	-0.016	0.011	-0.38	17	chr1	62000001	63000000
WE-001	35	033048D_1367108	33048	033048D	1367108	63	-0.268	0.007	-6.324	9	chr1	62000001	63000000
WE-001	35	033048D_357920	33048	033048D	357920	63	0.195	0.18	4.595	30	chr1	62000001	63000000
WE-001	35	033048D_500434	33048	033048D	500434	63	-2.554	-1.967	-60.19	31	chr1	62000001	63000000
WE-001	35	033048D_540213	33048	033048D	540213	63	-0.062	0.018	-1.456	16	chr1	62000001	63000000
WE-001	35	033048D_91003	33048	033048D	91003	63	-0.189	-0.052	-4.449	1	chr1	62000001	63000000
WE-001	35	033048C_1238740	33048	033048C	1238740	64	0.041	0.054	0.54	12	chr1	63000001	64000000
WE-001	35	033048C_1423854	33048	033048C	1423854	64	0.07	0.117	0.921	22	chr1	63000001	64000000
WE-001	35	033048C_1521766	33048	033048C	1521766	64	0.244	0.168	3.195	5	chr1	63000001	64000000
WE-001	35	033048C_768065	33048	033048C	768065	64	0.151	0.144	1.97	15	chr1	63000001	64000000
WE-001	35	033048C_833641	33048	033048C	833641	64	-0.321	0.0	-4.204	9	chr1	63000001	64000000
WE-001	35	033048D_1318479	33048	033048D	1318479	64	-0.07	0.011	-0.91	17	chr1	63000001	64000000
WE-001	35	033048D_1367108	33048	033048D	1367108	64	-0.002	0.007	-0.023	9	chr1	63000001	64000000
WE-001	35	033048D_357920	33048	033048D	357920	64	0.138	0.18	1.8	30	chr1	63000001	64000000
WE-001	35	033048D_500434	33048	033048D	500434	64	-2.026	-1.967	-26.503	31	chr1	63000001	64000000
WE-001	35	033048D_540213	33048	033048D	540213	64	-0.057	0.018	-0.743	16	chr1	63000001	64000000
WE-001	35	033048D_91003	33048	033048D	91003	64	-0.116	-0.052	-1.523	1	chr1	63000001	64000000
WE-001	35	033048C_1238740	33048	033048C	1238740	65	0.027	0.054	0.212	12	chr1	64000001	65000000
WE-001	35	033048C_1423854	33048	033048C	1423854	65	0.107	0.117	0.844	22	chr1	64000001	65000000
WE-001	35	033048C_1521766	33048	033048C	1521766	65	0.186	0.168	1.465	5	chr1	64000001	65000000
WE-001	35	033048C_768065	33048	033048C	768065	65	0.043	0.144	0.341	15	chr1	64000001	65000000
WE-001	35	033048C_833641	33048	033048C	833641	65	0.12	0.0	0.94	9	chr1	64000001	65000000
WE-001	35	033048D_1318479	33048	033048D	1318479	65	0.168	0.011	1.321	17	chr1	64000001	65000000
WE-001	35	033048D_1367108	33048	033048D	1367108	65	0.039	0.007	0.303	9	chr1	64000001	65000000
WE-001	35	033048D_357920	33048	033048D	357920	65	0.308	0.18	2.42	30	chr1	64000001	65000000
WE-001	35	033048D_500434	33048	033048D	500434	65	-1.555	-1.967	-12.238	31	chr1	64000001	65000000
WE-001	35	033048D_540213	33048	033048D	540213	65	-0.03	0.018	-0.238	16	chr1	64000001	65000000
WE-001	35	033048D_91003	33048	033048D	91003	65	0.201	-0.052	1.58	1	chr1	64000001	65000000
WE-001	35	033048C_1238740	33048	033048C	1238740	66	-0.013	0.054	-0.123	12	chr1	65000001	66000000
WE-001	35	033048C_1423854	33048	033048C	1423854	66	0.116	0.117	1.087	22	chr1	65000001	66000000
WE-001	35	033048C_1521766	33048	033048C	1521766	66	0.108	0.168	1.017	5	chr1	65000001	66000000
WE-001	35	033048C_768065	33048	033048C	768065	66	0.177	0.144	1.659	15	chr1	65000001	66000000
WE-001	35	033048C_833641	33048	033048C	833641	66	-0.041	0.0	-0.385	9	chr1	65000001	66000000
WE-001	35	033048D_1318479	33048	033048D	1318479	66	-0.105	0.011	-0.988	17	chr1	65000001	66000000
WE-001	35	033048D_1367108	33048	033048D	1367108	66	-0.173	0.007	-1.626	9	chr1	65000001	66000000
WE-001	35	033048D_357920	33048	033048D	357920	66	0.191	0.18	1.789	30	chr1	65000001	66000000
WE-001	35	033048D_500434	33048	033048D	500434	66	-1.882	-1.967	-17.674	31	chr1	65000001	66000000
WE-001	35	033048D_540213	33048	033048D	540213	66	-0.015	0.018	-0.14	16	chr1	65000001	66000000
WE-001	35	033048D_91003	33048	033048D	91003	66	0.018	-0.052	0.171	1	chr1	65000001	66000000
WE-001	35	033048C_1238740	33048	033048C	1238740	67	0.066	0.054	0.606	12	chr1	66000001	67000000
WE-001	35	033048C_1423854	33048	033048C	1423854	67	0.31	0.117	2.864	22	chr1	66000001	67000000
WE-001	35	033048C_1521766	33048	033048C	1521766	67	0.192	0.168	1.773	5	chr1	66000001	67000000
WE-001	35	033048C_768065	33048	033048C	768065	67	-0.008	0.144	-0.07	15	chr1	66000001	67000000
WE-001	35	033048C_833641	33048	033048C	833641	67	-0.117	0.0	-1.081	9	chr1	66000001	67000000
WE-001	35	033048D_1318479	33048	033048D	1318479	67	0.032	0.011	0.291	17	chr1	66000001	67000000
WE-001	35	033048D_1367108	33048	033048D	1367108	67	-0.093	0.007	-0.862	9	chr1	66000001	67000000
WE-001	35	033048D_357920	33048	033048D	357920	67	0.32	0.18	2.955	30	chr1	66000001	67000000
WE-001	35	033048D_500434	33048	033048D	500434	67	-2.143	-1.967	-19.789	31	chr1	66000001	67000000
WE-001	35	033048D_540213	33048	033048D	540213	67	-0.013	0.018	-0.121	16	chr1	66000001	67000000
WE-001	35	033048D_91003	33048	033048D	91003	67	-0.186	-0.052	-1.719	1	chr1	66000001	67000000
WE-001	35	033048C_1238740	33048	033048C	1238740	68	0.022	0.054	0.255	12	chr1	67000001	68000000
WE-001	35	033048C_1423854	33048	033048C	1423854	68	0.122	0.117	1.386	22	chr1	67000001	68000000
WE-001	35	033048C_1521766	33048	033048C	1521766	68	0.149	0.168	1.693	5	chr1	67000001	68000000
WE-001	35	033048C_768065	33048	033048C	768065	68	0.34	0.144	3.872	15	chr1	67000001	68000000
WE-001	35	033048C_833641	33048	033048C	833641	68	-0.119	0.0	-1.356	9	chr1	67000001	68000000
WE-001	35	033048D_1318479	33048	033048D	1318479	68	0.124	0.011	1.411	17	chr1	67000001	68000000
WE-001	35	033048D_1367108	33048	033048D	1367108	68	0.112	0.007	1.27	9	chr1	67000001	68000000
WE-001	35	033048D_357920	33048	033048D	357920	68	0.202	0.18	2.301	30	chr1	67000001	68000000
WE-001	35	033048D_500434	33048	033048D	500434	68	-1.883	-1.967	-21.42	31	chr1	67000001	68000000
WE-001	35	033048D_540213	33048	033048D	540213	68	0.164	0.018	1.865	16	chr1	67000001	68000000
WE-001	35	033048D_91003	33048	033048D	91003	68	-0.263	-0.052	-2.988	1	chr1	67000001	68000000
WE-001	35	033048C_1238740	33048	033048C	1238740	69	0.044	0.054	0.381	12	chr1	68000001	69000000
WE-001	35	033048C_1423854	33048	033048C	1423854	69	0.074	0.117	0.644	22	chr1	68000001	69000000
WE-001	35	033048C_1521766	33048	033048C	1521766	69	0.126	0.168	1.092	5	chr1	68000001	69000000
WE-001	35	033048C_768065	33048	033048C	768065	69	0.15	0.144	1.304	15	chr1	68000001	69000000
WE-001	35	033048C_833641	33048	033048C	833641	69	-0.091	0.0	-0.787	9	chr1	68000001	69000000
WE-001	35	033048D_1318479	33048	033048D	1318479	69	-0.025	0.011	-0.22	17	chr1	68000001	69000000
WE-001	35	033048D_1367108	33048	033048D	1367108	69	-0.027	0.007	-0.232	9	chr1	68000001	69000000
WE-001	35	033048D_357920	33048	033048D	357920	69	0.055	0.18	0.479	30	chr1	68000001	69000000
WE-001	35	033048D_500434	33048	033048D	500434	69	-1.966	-1.967	-17.09	31	chr1	68000001	69000000
WE-001	35	033048D_540213	33048	033048D	540213	69	0.009	0.018	0.08	16	chr1	68000001	69000000
WE-001	35	033048D_91003	33048	033048D	91003	69	-0.194	-0.052	-1.684	1	chr1	68000001	69000000
WE-001	35	033048C_1238740	33048	033048C	1238740	70	0.006	0.054	0.089	12	chr1	69000001	70000000
WE-001	35	033048C_1423854	33048	033048C	1423854	70	0.036	0.117	0.489	22	chr1	69000001	70000000
WE-001	35	033048C_1521766	33048	033048C	1521766	70	0.146	0.168	2.007	5	chr1	69000001	70000000
WE-001	35	033048C_768065	33048	033048C	768065	70	0.127	0.144	1.74	15	chr1	69000001	70000000
WE-001	35	033048C_833641	33048	033048C	833641	70	0.015	0.0	0.207	9	chr1	69000001	70000000
WE-001	35	033048D_1318479	33048	033048D	1318479	70	0.035	0.011	0.473	17	chr1	69000001	70000000
WE-001	35	033048D_1367108	33048	033048D	1367108	70	0.131	0.007	1.797	9	chr1	69000001	70000000
WE-001	35	033048D_357920	33048	033048D	357920	70	0.281	0.18	3.852	30	chr1	69000001	70000000
WE-001	35	033048D_500434	33048	033048D	500434	70	-2.082	-1.967	-28.542	31	chr1	69000001	70000000
WE-001	35	033048D_540213	33048	033048D	540213	70	0.047	0.018	0.645	16	chr1	69000001	70000000
WE-001	35	033048D_91003	33048	033048D	91003	70	0.034	-0.052	0.473	1	chr1	69000001	70000000
WE-001	35	033048C_1238740	33048	033048C	1238740	71	0.071	0.054	0.807	12	chr1	70000001	71000000
WE-001	35	033048C_1423854	33048	033048C	1423854	71	0.02	0.117	0.226	22	chr1	70000001	71000000
WE-001	35	033048C_1521766	33048	033048C	1521766	71	0.298	0.168	3.372	5	chr1	70000001	71000000
WE-001	35	033048C_768065	33048	033048C	768065	71	0.229	0.144	2.599	15	chr1	70000001	71000000
WE-001	35	033048C_833641	33048	033048C	833641	71	0.076	0.0	0.864	9	chr1	70000001	71000000
WE-001	35	033048D_1318479	33048	033048D	1318479	71	0.154	0.011	1.746	17	chr1	70000001	71000000
WE-001	35	033048D_1367108	33048	033048D	1367108	71	0.118	0.007	1.333	9	chr1	70000001	71000000
WE-001	35	033048D_357920	33048	033048D	357920	71	0.403	0.18	4.568	30	chr1	70000001	71000000
WE-001	35	033048D_500434	33048	033048D	500434	71	-1.34	-1.967	-15.18	31	chr1	70000001	71000000
WE-001	35	033048D_540213	33048	033048D	540213	71	0.172	0.018	1.947	16	chr1	70000001	71000000
WE-001	35	033048D_91003	33048	033048D	91003	71	-0.311	-0.052	-3.518	1	chr1	70000001	71000000
WE-001	35	033048C_1238740	33048	033048C	1238740	72	0.077	0.054	0.564	12	chr1	71000001	72000000
WE-001	35	033048C_1423854	33048	033048C	1423854	72	0.053	0.117	0.386	22	chr1	71000001	72000000
WE-001	35	033048C_1521766	33048	033048C	1521766	72	0.154	0.168	1.127	5	chr1	71000001	72000000
WE-001	35	033048C_768065	33048	033048C	768065	72	-0.009	0.144	-0.062	15	chr1	71000001	72000000
WE-001	35	033048C_833641	33048	033048C	833641	72	0.173	0.0	1.27	9	chr1	71000001	72000000
WE-001	35	033048D_1318479	33048	033048D	1318479	72	0.036	0.011	0.264	17	chr1	71000001	72000000
WE-001	35	033048D_1367108	33048	033048D	1367108	72	0.092	0.007	0.675	9	chr1	71000001	72000000
WE-001	35	033048D_357920	33048	033048D	357920	72	0.249	0.18	1.824	30	chr1	71000001	72000000
WE-001	35	033048D_500434	33048	033048D	500434	72	-2.161	-1.967	-15.854	31	chr1	71000001	72000000
WE-001	35	033048D_540213	33048	033048D	540213	72	0.15	0.018	1.104	16	chr1	71000001	72000000
WE-001	35	033048D_91003	33048	033048D	91003	72	-0.009	-0.052	-0.068	1	chr1	71000001	72000000
WE-001	35	033048C_1238740	33048	033048C	1238740	73	-0.097	0.054	-0.995	12	chr1	72000001	73000000
WE-001	35	033048C_1423854	33048	033048C	1423854	73	-0.009	0.117	-0.09	22	chr1	72000001	73000000
WE-001	35	033048C_1521766	33048	033048C	1521766	73	0.016	0.168	0.166	5	chr1	72000001	73000000
WE-001	35	033048C_768065	33048	033048C	768065	73	0.155	0.144	1.592	15	chr1	72000001	73000000
WE-001	35	033048C_833641	33048	033048C	833641	73	0.008	0.0	0.077	9	chr1	72000001	73000000
WE-001	35	033048D_1318479	33048	033048D	1318479	73	-0.019	0.011	-0.195	17	chr1	72000001	73000000
WE-001	35	033048D_1367108	33048	033048D	1367108	73	-0.07	0.007	-0.719	9	chr1	72000001	73000000
WE-001	35	033048D_357920	33048	033048D	357920	73	0.182	0.18	1.871	30	chr1	72000001	73000000
WE-001	35	033048D_500434	33048	033048D	500434	73	-2.019	-1.967	-20.771	31	chr1	72000001	73000000
WE-001	35	033048D_540213	33048	033048D	540213	73	-0.014	0.018	-0.139	16	chr1	72000001	73000000
WE-001	35	033048D_91003	33048	033048D	91003	73	-0.375	-0.052	-3.855	1	chr1	72000001	73000000
WE-001	35	033048C_1238740	33048	033048C	1238740	74	-0.189	0.054	-1.526	12	chr1	73000001	74000000
WE-001	35	033048C_1423854	33048	033048C	1423854	74	-0.121	0.117	-0.972	22	chr1	73000001	74000000
WE-001	35	033048C_1521766	33048	033048C	1521766	74	0.102	0.168	0.822	5	chr1	73000001	74000000
WE-001	35	033048C_768065	33048	033048C	768065	74	0.136	0.144	1.1	15	chr1	73000001	74000000
WE-001	35	033048C_833641	33048	033048C	833641	74	-0.012	0.0	-0.096	9	chr1	73000001	74000000
WE-001	35	033048D_1318479	33048	033048D	1318479	74	0.018	0.011	0.145	17	chr1	73000001	74000000
WE-001	35	033048D_1367108	33048	033048D	1367108	74	-0.112	0.007	-0.904	9	chr1	73000001	74000000
WE-001	35	033048D_357920	33048	033048D	357920	74	0.251	0.18	2.021	30	chr1	73000001	74000000
WE-001	35	033048D_500434	33048	033048D	500434	74	-2.269	-1.967	-18.293	31	chr1	73000001	74000000
WE-001	35	033048D_540213	33048	033048D	540213	74	0.092	0.018	0.744	16	chr1	73000001	74000000
WE-001	35	033048D_91003	33048	033048D	91003	74	0.067	-0.052	0.536	1	chr1	73000001	74000000
WE-001	35	033048C_1238740	33048	033048C	1238740	75	0.029	0.054	0.308	12	chr1	74000001	75000000
WE-001	35	033048C_1423854	33048	033048C	1423854	75	0.21	0.117	2.212	22	chr1	74000001	75000000
WE-001	35	033048C_1521766	33048	033048C	1521766	75	0.129	0.168	1.36	5	chr1	74000001	75000000
WE-001	35	033048C_768065	33048	033048C	768065	75	0.157	0.144	1.657	15	chr1	74000001	75000000
WE-001	35	033048C_833641	33048	033048C	833641	75	0.19	0.0	2.003	9	chr1	74000001	75000000
WE-001	35	033048D_1318479	33048	033048D	1318479	75	0.225	0.011	2.375	17	chr1	74000001	75000000
WE-001	35	033048D_1367108	33048	033048D	1367108	75	-0.052	0.007	-0.549	9	chr1	74000001	75000000
WE-001	35	033048D_357920	33048	033048D	357920	75	0.422	0.18	4.45	30	chr1	74000001	75000000
WE-001	35	033048D_500434	33048	033048D	500434	75	-2.299	-1.967	-24.268	31	chr1	74000001	75000000
WE-001	35	033048D_540213	33048	033048D	540213	75	0.112	0.018	1.184	16	chr1	74000001	75000000
WE-001	35	033048D_91003	33048	033048D	91003	75	0.225	-0.052	2.374	1	chr1	74000001	75000000
WE-001	35	033048C_1238740	33048	033048C	1238740	76	0.035	0.054	0.342	12	chr1	75000001	76000000
WE-001	35	033048C_1423854	33048	033048C	1423854	76	0.156	0.117	1.507	22	chr1	75000001	76000000
WE-001	35	033048C_1521766	33048	033048C	1521766	76	0.063	0.168	0.605	5	chr1	75000001	76000000
WE-001	35	033048C_768065	33048	033048C	768065	76	0.268	0.144	2.587	15	chr1	75000001	76000000
WE-001	35	033048C_833641	33048	033048C	833641	76	-0.027	0.0	-0.258	9	chr1	75000001	76000000
WE-001	35	033048D_1318479	33048	033048D	1318479	76	-0.209	0.011	-2.011	17	chr1	75000001	76000000
WE-001	35	033048D_1367108	33048	033048D	1367108	76	0.08	0.007	0.768	9	chr1	75000001	76000000
WE-001	35	033048D_357920	33048	033048D	357920	76	0.177	0.18	1.709	30	chr1	75000001	76000000
WE-001	35	033048D_500434	33048	033048D	500434	76	-2.393	-1.967	-23.075	31	chr1	75000001	76000000
WE-001	35	033048D_540213	33048	033048D	540213	76	0.109	0.018	1.05	16	chr1	75000001	76000000
WE-001	35	033048D_91003	33048	033048D	91003	76	0.063	-0.052	0.605	1	chr1	75000001	76000000
WE-001	35	033048C_1238740	33048	033048C	1238740	77	0.131	0.054	1.598	12	chr1	76000001	77000000
WE-001	35	033048C_1423854	33048	033048C	1423854	77	0.119	0.117	1.449	22	chr1	76000001	77000000
WE-001	35	033048C_1521766	33048	033048C	1521766	77	0.143	0.168	1.737	5	chr1	76000001	77000000
WE-001	35	033048C_768065	33048	033048C	768065	77	0.085	0.144	1.033	15	chr1	76000001	77000000
WE-001	35	033048C_833641	33048	033048C	833641	77	-0.002	0.0	-0.025	9	chr1	76000001	77000000
WE-001	35	033048D_1318479	33048	033048D	1318479	77	0.08	0.011	0.978	17	chr1	76000001	77000000
WE-001	35	033048D_1367108	33048	033048D	1367108	77	-0.04	0.007	-0.492	9	chr1	76000001	77000000
WE-001	35	033048D_357920	33048	033048D	357920	77	0.086	0.18	1.044	30	chr1	76000001	77000000
WE-001	35	033048D_500434	33048	033048D	500434	77	-1.547	-1.967	-18.837	31	chr1	76000001	77000000
WE-001	35	033048D_540213	33048	033048D	540213	77	-0.025	0.018	-0.306	16	chr1	76000001	77000000
WE-001	35	033048D_91003	33048	033048D	91003	77	0.036	-0.052	0.442	1	chr1	76000001	77000000
WE-001	35	033048C_1238740	33048	033048C	1238740	78	0.031	0.054	0.279	12	chr1	77000001	78000000
WE-001	35	033048C_1423854	33048	033048C	1423854	78	-0.033	0.117	-0.297	22	chr1	77000001	78000000
WE-001	35	033048C_1521766	33048	033048C	1521766	78	0.049	0.168	0.441	5	chr1	77000001	78000000
WE-001	35	033048C_768065	33048	033048C	768065	78	0.217	0.144	1.944	15	chr1	77000001	78000000
WE-001	35	033048C_833641	33048	033048C	833641	78	0.1	0.0	0.897	9	chr1	77000001	78000000
WE-001	35	033048D_1318479	33048	033048D	1318479	78	0.014	0.011	0.124	17	chr1	77000001	78000000
WE-001	35	033048D_1367108	33048	033048D	1367108	78	-0.013	0.007	-0.119	9	chr1	77000001	78000000
WE-001	35	033048D_357920	33048	033048D	357920	78	0.114	0.18	1.023	30	chr1	77000001	78000000
WE-001	35	033048D_500434	33048	033048D	500434	78	-1.791	-1.967	-16.05	31	chr1	77000001	78000000
WE-001	35	033048D_540213	33048	033048D	540213	78	0.079	0.018	0.705	16	chr1	77000001	78000000
WE-001	35	033048D_91003	33048	033048D	91003	78	-0.284	-0.052	-2.543	1	chr1	77000001	78000000
WE-001	35	033048C_1238740	33048	033048C	1238740	79	-0.056	0.054	-0.582	12	chr1	78000001	79000000
WE-001	35	033048C_1423854	33048	033048C	1423854	79	0.03	0.117	0.31	22	chr1	78000001	79000000
WE-001	35	033048C_1521766	33048	033048C	1521766	79	0.103	0.168	1.066	5	chr1	78000001	79000000
WE-001	35	033048C_768065	33048	033048C	768065	79	0.359	0.144	3.701	15	chr1	78000001	79000000
WE-001	35	033048C_833641	33048	033048C	833641	79	0.059	0.0	0.604	9	chr1	78000001	79000000
WE-001	35	033048D_1318479	33048	033048D	1318479	79	0.049	0.011	0.506	17	chr1	78000001	79000000
WE-001	35	033048D_1367108	33048	033048D	1367108	79	-0.016	0.007	-0.16	9	chr1	78000001	79000000
WE-001	35	033048D_357920	33048	033048D	357920	79	0.049	0.18	0.504	30	chr1	78000001	79000000
WE-001	35	033048D_500434	33048	033048D	500434	79	-2.262	-1.967	-23.313	31	chr1	78000001	79000000
WE-001	35	033048D_540213	33048	033048D	540213	79	-0.036	0.018	-0.371	16	chr1	78000001	79000000
WE-001	35	033048D_91003	33048	033048D	91003	79	0.239	-0.052	2.466	1	chr1	78000001	79000000
WE-001	35	033048C_1238740	33048	033048C	1238740	80	0.164	0.054	2.022	12	chr1	79000001	80000000
WE-001	35	033048C_1423854	33048	033048C	1423854	80	-0.037	0.117	-0.463	22	chr1	79000001	80000000
WE-001	35	033048C_1521766	33048	033048C	1521766	80	0.188	0.168	2.326	5	chr1	79000001	80000000
WE-001	35	033048C_768065	33048	033048C	768065	80	0.184	0.144	2.272	15	chr1	79000001	80000000
WE-001	35	033048C_833641	33048	033048C	833641	80	-0.106	0.0	-1.31	9	chr1	79000001	80000000
WE-001	35	033048D_1318479	33048	033048D	1318479	80	0.003	0.011	0.033	17	chr1	79000001	80000000
WE-001	35	033048D_1367108	33048	033048D	1367108	80	-0.083	0.007	-1.019	9	chr1	79000001	80000000
WE-001	35	033048D_357920	33048	033048D	357920	80	0.248	0.18	3.062	30	chr1	79000001	80000000
WE-001	35	033048D_500434	33048	033048D	500434	80	-2.054	-1.967	-25.36	31	chr1	79000001	80000000
WE-001	35	033048D_540213	33048	033048D	540213	80	0.078	0.018	0.958	16	chr1	79000001	80000000
WE-001	35	033048D_91003	33048	033048D	91003	80	-0.034	-0.052	-0.423	1	chr1	79000001	80000000
WE-001	35	033048C_1238740	33048	033048C	1238740	81	-0.057	0.054	-0.537	12	chr1	80000001	81000000
WE-001	35	033048C_1423854	33048	033048C	1423854	81	0.147	0.117	1.393	22	chr1	80000001	81000000
WE-001	35	033048C_1521766	33048	033048C	1521766	81	0.094	0.168	0.888	5	chr1	80000001	81000000
WE-001	35	033048C_768065	33048	033048C	768065	81	0.021	0.144	0.198	15	chr1	80000001	81000000
WE-001	35	033048C_833641	33048	033048C	833641	81	0.038	0.0	0.364	9	chr1	80000001	81000000
WE-001	35	033048D_1318479	33048	033048D	1318479	81	0.014	0.011	0.137	17	chr1	80000001	81000000
WE-001	35	033048D_1367108	33048	033048D	1367108	81	0.029	0.007	0.28	9	chr1	80000001	81000000
WE-001	35	033048D_357920	33048	033048D	357920	81	0.225	0.18	2.137	30	chr1	80000001	81000000
WE-001	35	033048D_500434	33048	033048D	500434	81	-2.165	-1.967	-20.548	31	chr1	80000001	81000000
WE-001	35	033048D_540213	33048	033048D	540213	81	-0.011	0.018	-0.108	16	chr1	80000001	81000000
WE-001	35	033048D_91003	33048	033048D	91003	81	0.158	-0.052	1.504	1	chr1	80000001	81000000
WE-001	35	033048C_1238740	33048	033048C	1238740	82	0.217	0.054	1.606	12	chr1	81000001	82000000
WE-001	35	033048C_1423854	33048	033048C	1423854	82	0.042	0.117	0.314	22	chr1	81000001	82000000
WE-001	35	033048C_1521766	33048	033048C	1521766	82	0.146	0.168	1.08	5	chr1	81000001	82000000
WE-001	35	033048C_768065	33048	033048C	768065	82	-0.006	0.144	-0.044	15	chr1	81000001	82000000
WE-001	35	033048C_833641	33048	033048C	833641	82	-0.07	0.0	-0.519	9	chr1	81000001	82000000
WE-001	35	033048D_1318479	33048	033048D	1318479	82	-0.063	0.011	-0.47	17	chr1	81000001	82000000
WE-001	35	033048D_1367108	33048	033048D	1367108	82	-0.108	0.007	-0.797	9	chr1	81000001	82000000
WE-001	35	033048D_357920	33048	033048D	357920	82	0.265	0.18	1.963	30	chr1	81000001	82000000
WE-001	35	033048D_500434	33048	033048D	500434	82	-2.232	-1.967	-16.545	31	chr1	81000001	82000000
WE-001	35	033048D_540213	33048	033048D	540213	82	-0.047	0.018	-0.346	16	chr1	81000001	82000000
WE-001	35	033048D_91003	33048	033048D	91003	82	0.33	-0.052	2.446	1	chr1	81000001	82000000
WE-001	35	033048C_1238740	33048	033048C	1238740	83	0.215	0.054	2.194	12	chr1	82000001	83000000
WE-001	35	033048C_1423854	33048	033048C	1423854	83	0.296	0.117	3.025	22	chr1	82000001	83000000
WE-001	35	033048C_1521766	33048	033048C	1521766	83	0.25	0.168	2.549	5	chr1	82000001	83000000
WE-001	35	033048C_768065	33048	033048C	768065	83	0.201	0.144	2.049	15	chr1	82000001	83000000
WE-001	35	033048C_833641	33048	033048C	833641	83	0.015	0.0	0.15	9	chr1	82000001	83000000
WE-001	35	033048D_1318479	33048	033048D	1318479	83	0.187	0.011	1.911	17	chr1	82000001	83000000
WE-001	35	033048D_1367108	33048	033048D	1367108	83	0.026	0.007	0.267	9	chr1	82000001	83000000
WE-001	35	033048D_357920	33048	033048D	357920	83	0.36	0.18	3.675	30	chr1	82000001	83000000
WE-001	35	033048D_500434	33048	033048D	500434	83	-1.545	-1.967	-15.772	31	chr1	82000001	83000000
WE-001	35	033048D_540213	33048	033048D	540213	83	0.233	0.018	2.377	16	chr1	82000001	83000000
WE-001	35	033048D_91003	33048	033048D	91003	83	0.158	-0.052	1.608	1	chr1	82000001	83000000
WE-001	35	033048C_1238740	33048	033048C	1238740	84	0.002	0.054	0.022	12	chr1	83000001	84000000
WE-001	35	033048C_1423854	33048	033048C	1423854	84	0.145	0.117	1.48	22	chr1	83000001	84000000
WE-001	35	033048C_1521766	33048	033048C	1521766	84	0.12	0.168	1.222	5	chr1	83000001	84000000
WE-001	35	033048C_768065	33048	033048C	768065	84	0.074	0.144	0.759	15	chr1	83000001	84000000
WE-001	35	033048C_833641	33048	033048C	833641	84	-0.362	0.0	-3.694	9	chr1	83000001	84000000
WE-001	35	033048D_1318479	33048	033048D	1318479	84	0.097	0.011	0.993	17	chr1	83000001	84000000
WE-001	35	033048D_1367108	33048	033048D	1367108	84	-0.064	0.007	-0.651	9	chr1	83000001	84000000
WE-001	35	033048D_357920	33048	033048D	357920	84	0.129	0.18	1.319	30	chr1	83000001	84000000
WE-001	35	033048D_500434	33048	033048D	500434	84	-2.275	-1.967	-23.242	31	chr1	83000001	84000000
WE-001	35	033048D_540213	33048	033048D	540213	84	0.097	0.018	0.994	16	chr1	83000001	84000000
WE-001	35	033048D_91003	33048	033048D	91003	84	-0.057	-0.052	-0.578	1	chr1	83000001	84000000
WE-001	35	033048C_1238740	33048	033048C	1238740	85	-0.055	0.054	-0.608	12	chr1	84000001	85000000
WE-001	35	033048C_1423854	33048	033048C	1423854	85	0.245	0.117	2.705	22	chr1	84000001	85000000
WE-001	35	033048C_1521766	33048	033048C	1521766	85	0.158	0.168	1.744	5	chr1	84000001	85000000
WE-001	35	033048C_768065	33048	033048C	768065	85	0.041	0.144	0.456	15	chr1	84000001	85000000
WE-001	35	033048C_833641	33048	033048C	833641	85	-0.144	0.0	-1.593	9	chr1	84000001	85000000
WE-001	35	033048D_1318479	33048	033048D	1318479	85	0.005	0.011	0.05	17	chr1	84000001	85000000
WE-001	35	033048D_1367108	33048	033048D	1367108	85	-0.152	0.007	-1.677	9	chr1	84000001	85000000
WE-001	35	033048D_357920	33048	033048D	357920	85	0.196	0.18	2.165	30	chr1	84000001	85000000
WE-001	35	033048D_500434	33048	033048D	500434	85	-1.936	-1.967	-21.413	31	chr1	84000001	85000000
WE-001	35	033048D_540213	33048	033048D	540213	85	0.094	0.018	1.037	16	chr1	84000001	85000000
WE-001	35	033048D_91003	33048	033048D	91003	85	-0.119	-0.052	-1.311	1	chr1	84000001	85000000
WE-001	35	033048C_1238740	33048	033048C	1238740	86	-0.013	0.054	-0.103	12	chr1	85000001	86000000
WE-001	35	033048C_1423854	33048	033048C	1423854	86	0.158	0.117	1.234	22	chr1	85000001	86000000
WE-001	35	033048C_1521766	33048	033048C	1521766	86	0.196	0.168	1.53	5	chr1	85000001	86000000
WE-001	35	033048C_768065	33048	033048C	768065	86	0.298	0.144	2.327	15	chr1	85000001	86000000
WE-001	35	033048C_833641	33048	033048C	833641	86	0.023	0.0	0.178	9	chr1	85000001	86000000
WE-001	35	033048D_1318479	33048	033048D	1318479	86	-0.092	0.011	-0.717	17	chr1	85000001	86000000
WE-001	35	033048D_1367108	33048	033048D	1367108	86	-0.207	0.007	-1.62	9	chr1	85000001	86000000
WE-001	35	033048D_357920	33048	033048D	357920	86	0.049	0.18	0.382	30	chr1	85000001	86000000
WE-001	35	033048D_500434	33048	033048D	500434	86	-1.781	-1.967	-13.926	31	chr1	85000001	86000000
WE-001	35	033048D_540213	33048	033048D	540213	86	0.077	0.018	0.605	16	chr1	85000001	86000000
WE-001	35	033048D_91003	33048	033048D	91003	86	0.14	-0.052	1.096	1	chr1	85000001	86000000
WE-001	35	033048C_1238740	33048	033048C	1238740	87	0.062	0.054	0.672	12	chr1	86000001	87000000
WE-001	35	033048C_1423854	33048	033048C	1423854	87	0.016	0.117	0.167	22	chr1	86000001	87000000
WE-001	35	033048C_1521766	33048	033048C	1521766	87	0.28	0.168	3.013	5	chr1	86000001	87000000
WE-001	35	033048C_768065	33048	033048C	768065	87	0.29	0.144	3.123	15	chr1	86000001	87000000
WE-001	35	033048C_833641	33048	033048C	833641	87	0.084	0.0	0.9	9	chr1	86000001	87000000
WE-001	35	033048D_1318479	33048	033048D	1318479	87	-0.076	0.011	-0.822	17	chr1	86000001	87000000
WE-001	35	033048D_1367108	33048	033048D	1367108	87	0.115	0.007	1.242	9	chr1	86000001	87000000
WE-001	35	033048D_357920	33048	033048D	357920	87	0.136	0.18	1.463	30	chr1	86000001	87000000
WE-001	35	033048D_500434	33048	033048D	500434	87	-1.375	-1.967	-14.812	31	chr1	86000001	87000000
WE-001	35	033048D_540213	33048	033048D	540213	87	0.098	0.018	1.056	16	chr1	86000001	87000000
WE-001	35	033048D_91003	33048	033048D	91003	87	0.29	-0.052	3.122	1	chr1	86000001	87000000
WE-001	35	033048C_1238740	33048	033048C	1238740	88	0.162	0.054	0.905	12	chr1	87000001	88000000
WE-001	35	033048C_1423854	33048	033048C	1423854	88	0.049	0.117	0.273	22	chr1	87000001	88000000
WE-001	35	033048C_1521766	33048	033048C	1521766	88	0.149	0.168	0.832	5	chr1	87000001	88000000
WE-001	35	033048C_768065	33048	033048C	768065	88	0.253	0.144	1.413	15	chr1	87000001	88000000
WE-001	35	033048C_833641	33048	033048C	833641	88	0.148	0.0	0.829	9	chr1	87000001	88000000
WE-001	35	033048D_1318479	33048	033048D	1318479	88	0.271	0.011	1.514	17	chr1	87000001	88000000
WE-001	35	033048D_1367108	33048	033048D	1367108	88	0.103	0.007	0.577	9	chr1	87000001	88000000
WE-001	35	033048D_357920	33048	033048D	357920	88	0.217	0.18	1.212	30	chr1	87000001	88000000
WE-001	35	033048D_500434	33048	033048D	500434	88	-1.697	-1.967	-9.474	31	chr1	87000001	88000000
WE-001	35	033048D_540213	33048	033048D	540213	88	0.257	0.018	1.433	16	chr1	87000001	88000000
WE-001	35	033048D_91003	33048	033048D	91003	88	0.187	-0.052	1.042	1	chr1	87000001	88000000
WE-001	35	033048C_1238740	33048	033048C	1238740	89	0.04	0.054	0.483	12	chr1	88000001	89000000
WE-001	35	033048C_1423854	33048	033048C	1423854	89	0.237	0.117	2.834	22	chr1	88000001	89000000
WE-001	35	033048C_1521766	33048	033048C	1521766	89	0.038	0.168	0.458	5	chr1	88000001	89000000
WE-001	35	033048C_768065	33048	033048C	768065	89	0.1	0.144	1.189	15	chr1	88000001	89000000
WE-001	35	033048C_833641	33048	033048C	833641	89	0.029	0.0	0.347	9	chr1	88000001	89000000
WE-001	35	033048D_1318479	33048	033048D	1318479	89	-0.094	0.011	-1.123	17	chr1	88000001	89000000
WE-001	35	033048D_1367108	33048	033048D	1367108	89	0.088	0.007	1.05	9	chr1	88000001	89000000
WE-001	35	033048D_357920	33048	033048D	357920	89	-0.043	0.18	-0.517	30	chr1	88000001	89000000
WE-001	35	033048D_500434	33048	033048D	500434	89	-1.736	-1.967	-20.736	31	chr1	88000001	89000000
WE-001	35	033048D_540213	33048	033048D	540213	89	-0.108	0.018	-1.288	16	chr1	88000001	89000000
WE-001	35	033048D_91003	33048	033048D	91003	89	0.01	-0.052	0.117	1	chr1	88000001	89000000
WE-001	35	033048C_1238740	33048	033048C	1238740	90	0.067	0.054	0.909	12	chr1	89000001	90000000
WE-001	35	033048C_1423854	33048	033048C	1423854	90	0.215	0.117	2.909	22	chr1	89000001	90000000
WE-001	35	033048C_1521766	33048	033048C	1521766	90	0.237	0.168	3.202	5	chr1	89000001	90000000
WE-001	35	033048C_768065	33048	033048C	768065	90	0.271	0.144	3.66	15	chr1	89000001	90000000
WE-001	35	033048C_833641	33048	033048C	833641	90	-0.047	0.0	-0.629	9	chr1	89000001	90000000
WE-001	35	033048D_1318479	33048	033048D	1318479	90	-0.169	0.011	-2.282	17	chr1	89000001	90000000
WE-001	35	033048D_1367108	33048	033048D	1367108	90	0.069	0.007	0.932	9	chr1	89000001	90000000
WE-001	35	033048D_357920	33048	033048D	357920	90	0.223	0.18	3.021	30	chr1	89000001	90000000
WE-001	35	033048D_500434	33048	033048D	500434	90	-2.082	-1.967	-28.164	31	chr1	89000001	90000000
WE-001	35	033048D_540213	33048	033048D	540213	90	-0.169	0.018	-2.283	16	chr1	89000001	90000000
WE-001	35	033048D_91003	33048	033048D	91003	90	0.11	-0.052	1.49	1	chr1	89000001	90000000
WE-001	35	033048C_1238740	33048	033048C	1238740	91	-0.102	0.054	-0.979	12	chr1	90000001	91000000
WE-001	35	033048C_1423854	33048	033048C	1423854	91	0.15	0.117	1.45	22	chr1	90000001	91000000
WE-001	35	033048C_1521766	33048	033048C	1521766	91	0.012	0.168	0.113	5	chr1	90000001	91000000
WE-001	35	033048C_768065	33048	033048C	768065	91	0.202	0.144	1.945	15	chr1	90000001	91000000
WE-001	35	033048C_833641	33048	033048C	833641	91	-0.017	0.0	-0.167	9	chr1	90000001	91000000
WE-001	35	033048D_1318479	33048	033048D	1318479	91	0.043	0.011	0.41	17	chr1	90000001	91000000
WE-001	35	033048D_1367108	33048	033048D	1367108	91	-0.046	0.007	-0.439	9	chr1	90000001	91000000
WE-001	35	033048D_357920	33048	033048D	357920	91	0.205	0.18	1.975	30	chr1	90000001	91000000
WE-001	35	033048D_500434	33048	033048D	500434	91	-1.887	-1.967	-18.192	31	chr1	90000001	91000000
WE-001	35	033048D_540213	33048	033048D	540213	91	-0.017	0.018	-0.16	16	chr1	90000001	91000000
WE-001	35	033048D_91003	33048	033048D	91003	91	-0.287	-0.052	-2.763	1	chr1	90000001	91000000
WE-001	35	033048C_1238740	33048	033048C	1238740	92	0.026	0.054	0.223	12	chr1	91000001	92000000
WE-001	35	033048C_1423854	33048	033048C	1423854	92	0.228	0.117	1.974	22	chr1	91000001	92000000
WE-001	35	033048C_1521766	33048	033048C	1521766	92	0.166	0.168	1.441	5	chr1	91000001	92000000
WE-001	35	033048C_768065	33048	033048C	768065	92	0.208	0.144	1.797	15	chr1	91000001	92000000
WE-001	35	033048C_833641	33048	033048C	833641	92	0.078	0.0	0.674	9	chr1	91000001	92000000
WE-001	35	033048D_1318479	33048	033048D	1318479	92	0.055	0.011	0.472	17	chr1	91000001	92000000
WE-001	35	033048D_1367108	33048	033048D	1367108	92	0.023	0.007	0.195	9	chr1	91000001	92000000
WE-001	35	033048D_357920	33048	033048D	357920	92	0.23	0.18	1.993	30	chr1	91000001	92000000
WE-001	35	033048D_500434	33048	033048D	500434	92	-2.223	-1.967	-19.238	31	chr1	91000001	92000000
WE-001	35	033048D_540213	33048	033048D	540213	92	0.072	0.018	0.622	16	chr1	91000001	92000000
WE-001	35	033048D_91003	33048	033048D	91003	92	-0.198	-0.052	-1.712	1	chr1	91000001	92000000
WE-001	35	033048C_1238740	33048	033048C	1238740	93	0.111	0.054	1.109	12	chr1	92000001	93000000
WE-001	35	033048C_1423854	33048	033048C	1423854	93	0.209	0.117	2.085	22	chr1	92000001	93000000
WE-001	35	033048C_1521766	33048	033048C	1521766	93	0.078	0.168	0.777	5	chr1	92000001	93000000
WE-001	35	033048C_768065	33048	033048C	768065	93	0.13	0.144	1.296	15	chr1	92000001	93000000
WE-001	35	033048C_833641	33048	033048C	833641	93	-0.05	0.0	-0.497	9	chr1	92000001	93000000
WE-001	35	033048D_1318479	33048	033048D	1318479	93	0.175	0.011	1.747	17	chr1	92000001	93000000
WE-001	35	033048D_1367108	33048	033048D	1367108	93	0.032	0.007	0.315	9	chr1	92000001	93000000
WE-001	35	033048D_357920	33048	033048D	357920	93	0.213	0.18	2.125	30	chr1	92000001	93000000
WE-001	35	033048D_500434	33048	033048D	500434	93	-2.421	-1.967	-24.107	31	chr1	92000001	93000000
WE-001	35	033048D_540213	33048	033048D	540213	93	0.002	0.018	0.02	16	chr1	92000001	93000000
WE-001	35	033048D_91003	33048	033048D	91003	93	0.119	-0.052	1.18	1	chr1	92000001	93000000
WE-001	35	033048C_1238740	33048	033048C	1238740	94	0.018	0.054	0.159	12	chr1	93000001	94000000
WE-001	35	033048C_1423854	33048	033048C	1423854	94	0.167	0.117	1.457	22	chr1	93000001	94000000
WE-001	35	033048C_1521766	33048	033048C	1521766	94	0.165	0.168	1.44	5	chr1	93000001	94000000
WE-001	35	033048C_768065	33048	033048C	768065	94	0.062	0.144	0.543	15	chr1	93000001	94000000
WE-001	35	033048C_833641	33048	033048C	833641	94	0.049	0.0	0.429	9	chr1	93000001	94000000
WE-001	35	033048D_1318479	33048	033048D	1318479	94	0.03	0.011	0.264	17	chr1	93000001	94000000
WE-001	35	033048D_1367108	33048	033048D	1367108	94	0.006	0.007	0.055	9	chr1	93000001	94000000
WE-001	35	033048D_357920	33048	033048D	357920	94	0.167	0.18	1.461	30	chr1	93000001	94000000
WE-001	35	033048D_500434	33048	033048D	500434	94	-1.816	-1.967	-15.861	31	chr1	93000001	94000000
WE-001	35	033048D_540213	33048	033048D	540213	94	-0.165	0.018	-1.444	16	chr1	93000001	94000000
WE-001	35	033048D_91003	33048	033048D	91003	94	-0.251	-0.052	-2.196	1	chr1	93000001	94000000
WE-001	35	033048C_1238740	33048	033048C	1238740	95	-0.008	0.054	-0.07	12	chr1	94000001	95000000
WE-001	35	033048C_1423854	33048	033048C	1423854	95	0.331	0.117	2.725	22	chr1	94000001	95000000
WE-001	35	033048C_1521766	33048	033048C	1521766	95	0.188	0.168	1.544	5	chr1	94000001	95000000
WE-001	35	033048C_768065	33048	033048C	768065	95	0.217	0.144	1.782	15	chr1	94000001	95000000
WE-001	35	033048C_833641	33048	033048C	833641	95	-0.019	0.0	-0.153	9	chr1	94000001	95000000
WE-001	35	033048D_1318479	33048	033048D	1318479	95	0.047	0.011	0.387	17	chr1	94000001	95000000
WE-001	35	033048D_1367108	33048	033048D	1367108	95	-0.014	0.007	-0.115	9	chr1	94000001	95000000
WE-001	35	033048D_357920	33048	033048D	357920	95	0.212	0.18	1.742	30	chr1	94000001	95000000
WE-001	35	033048D_500434	33048	033048D	500434	95	-1.988	-1.967	-16.345	31	chr1	94000001	95000000
WE-001	35	033048D_540213	33048	033048D	540213	95	-0.061	0.018	-0.505	16	chr1	94000001	95000000
WE-001	35	033048D_91003	33048	033048D	91003	95	0.242	-0.052	1.991	1	chr1	94000001	95000000
WE-001	35	033048C_1238740	33048	033048C	1238740	96	0.027	0.054	0.197	12	chr1	95000001	96000000
WE-001	35	033048C_1423854	33048	033048C	1423854	96	0.341	0.117	2.452	22	chr1	95000001	96000000
WE-001	35	033048C_1521766	33048	033048C	1521766	96	0.231	0.168	1.664	5	chr1	95000001	96000000
WE-001	35	033048C_768065	33048	033048C	768065	96	0.36	0.144	2.587	15	chr1	95000001	96000000
WE-001	35	033048C_833641	33048	033048C	833641	96	0.074	0.0	0.534	9	chr1	95000001	96000000
WE-001	35	033048D_1318479	33048	033048D	1318479	96	-0.024	0.011	-0.175	17	chr1	95000001	96000000
WE-001	35	033048D_1367108	33048	033048D	1367108	96	0.175	0.007	1.256	9	chr1	95000001	96000000
WE-001	35	033048D_357920	33048	033048D	357920	96	0.19	0.18	1.364	30	chr1	95000001	96000000
WE-001	35	033048D_500434	33048	033048D	500434	96	-2.151	-1.967	-15.463	31	chr1	95000001	96000000
WE-001	35	033048D_540213	33048	033048D	540213	96	-0.128	0.018	-0.921	16	chr1	95000001	96000000
WE-001	35	033048D_91003	33048	033048D	91003	96	0.201	-0.052	1.442	1	chr1	95000001	96000000
WE-001	35	033048C_1238740	33048	033048C	1238740	97	0.008	0.054	0.1	12	chr1	96000001	97000000
WE-001	35	033048C_1423854	33048	033048C	1423854	97	0.235	0.117	3.117	22	chr1	96000001	97000000
WE-001	35	033048C_1521766	33048	033048C	1521766	97	0.082	0.168	1.085	5	chr1	96000001	97000000
WE-001	35	033048C_768065	33048	033048C	768065	97	-0.011	0.144	-0.148	15	chr1	96000001	97000000
WE-001	35	033048C_833641	33048	033048C	833641	97	-0.085	0.0	-1.128	9	chr1	96000001	97000000
WE-001	35	033048D_1318479	33048	033048D	1318479	97	0.144	0.011	1.912	17	chr1	96000001	97000000
WE-001	35	033048D_1367108	33048	033048D	1367108	97	0.002	0.007	0.023	9	chr1	96000001	97000000
WE-001	35	033048D_357920	33048	033048D	357920	97	0.39	0.18	5.185	30	chr1	96000001	97000000
WE-001	35	033048D_500434	33048	033048D	500434	97	-2.723	-1.967	-36.192	31	chr1	96000001	97000000
WE-001	35	033048D_540213	33048	033048D	540213	97	0.101	0.018	1.346	16	chr1	96000001	97000000
WE-001	35	033048D_91003	33048	033048D	91003	97	-0.051	-0.052	-0.682	1	chr1	96000001	97000000
WE-001	35	033048C_1238740	33048	033048C	1238740	98	-0.218	0.054	-1.638	12	chr1	97000001	98000000
WE-001	35	033048C_1423854	33048	033048C	1423854	98	0.044	0.117	0.331	22	chr1	97000001	98000000
WE-001	35	033048C_1521766	33048	033048C	1521766	98	0.168	0.168	1.266	5	chr1	97000001	98000000
WE-001	35	033048C_768065	33048	033048C	768065	98	-0.119	0.144	-0.893	15	chr1	97000001	98000000
WE-001	35	033048C_833641	33048	033048C	833641	98	0.095	0.0	0.718	9	chr1	97000001	98000000
WE-001	35	033048D_1318479	33048	033048D	1318479	98	0.091	0.011	0.685	17	chr1	97000001	98000000
WE-001	35	033048D_1367108	33048	033048D	1367108	98	0.082	0.007	0.613	9	chr1	97000001	98000000
WE-001	35	033048D_357920	33048	033048D	357920	98	0.13	0.18	0.975	30	chr1	97000001	98000000
WE-001	35	033048D_500434	33048	033048D	500434	98	-2.344	-1.967	-17.63	31	chr1	97000001	98000000
WE-001	35	033048D_540213	33048	033048D	540213	98	-0.027	0.018	-0.204	16	chr1	97000001	98000000
WE-001	35	033048D_91003	33048	033048D	91003	98	-0.477	-0.052	-3.585	1	chr1	97000001	98000000
WE-001	35	033048C_1238740	33048	033048C	1238740	99	0.052	0.054	0.572	12	chr1	98000001	99000000
WE-001	35	033048C_1423854	33048	033048C	1423854	99	0.03	0.117	0.333	22	chr1	98000001	99000000
WE-001	35	033048C_1521766	33048	033048C	1521766	99	0.11	0.168	1.204	5	chr1	98000001	99000000
WE-001	35	033048C_768065	33048	033048C	768065	99	0.197	0.144	2.154	15	chr1	98000001	99000000
WE-001	35	033048C_833641	33048	033048C	833641	99	0.019	0.0	0.21	9	chr1	98000001	99000000
WE-001	35	033048D_1318479	33048	033048D	1318479	99	-0.18	0.011	-1.972	17	chr1	98000001	99000000
WE-001	35	033048D_1367108	33048	033048D	1367108	99	0.068	0.007	0.747	9	chr1	98000001	99000000
WE-001	35	033048D_357920	33048	033048D	357920	99	-0.118	0.18	-1.289	30	chr1	98000001	99000000
WE-001	35	033048D_500434	33048	033048D	500434	99	-2.587	-1.967	-28.277	31	chr1	98000001	99000000
WE-001	35	033048D_540213	33048	033048D	540213	99	0.001	0.018	0.014	16	chr1	98000001	99000000
WE-001	35	033048D_91003	33048	033048D	91003	99	-0.272	-0.052	-2.976	1	chr1	98000001	99000000
WE-001	35	033048C_1238740	33048	033048C	1238740	100	0.133	0.054	1.716	12	chr1	99000001	100000000
WE-001	35	033048C_1423854	33048	033048C	1423854	100	0.27	0.117	3.475	22	chr1	99000001	100000000
WE-001	35	033048C_1521766	33048	033048C	1521766	100	0.2	0.168	2.574	5	chr1	99000001	100000000
WE-001	35	033048C_768065	33048	033048C	768065	100	0.056	0.144	0.723	15	chr1	99000001	100000000
WE-001	35	033048C_833641	33048	033048C	833641	100	0.087	0.0	1.116	9	chr1	99000001	100000000
WE-001	35	033048D_1318479	33048	033048D	1318479	100	-0.041	0.011	-0.525	17	chr1	99000001	100000000
WE-001	35	033048D_1367108	33048	033048D	1367108	100	0.036	0.007	0.467	9	chr1	99000001	100000000
WE-001	35	033048D_357920	33048	033048D	357920	100	0.258	0.18	3.321	30	chr1	99000001	100000000
WE-001	35	033048D_500434	33048	033048D	500434	100	-2.205	-1.967	-28.382	31	chr1	99000001	100000000
WE-001	35	033048D_540213	33048	033048D	540213	100	-0.131	0.018	-1.69	16	chr1	99000001	100000000
WE-001	35	033048D_91003	33048	033048D	91003	100	0.035	-0.052	0.456	1	chr1	99000001	100000000
WE-001	35	033048C_1238740	33048	033048C	1238740	101	-0.009	0.054	-0.087	12	chr1	100000001	101000000
WE-001	35	033048C_1423854	33048	033048C	1423854	101	0.192	0.117	1.764	22	chr1	100000001	101000000
WE-001	35	033048C_1521766	33048	033048C	1521766	101	0.187	0.168	1.716	5	chr1	100000001	101000000
WE-001	35	033048C_768065	33048	033048C	768065	101	0.102	0.144	0.937	15	chr1	100000001	101000000
WE-001	35	033048C_833641	33048	033048C	833641	101	0.039	0.0	0.354	9	chr1	100000001	101000000
WE-001	35	033048D_1318479	33048	033048D	1318479	101	0.086	0.011	0.787	17	chr1	100000001	101000000
WE-001	35	033048D_1367108	33048	033048D	1367108	101	0.083	0.007	0.763	9	chr1	100000001	101000000
WE-001	35	033048D_357920	33048	033048D	357920	101	0.071	0.18	0.649	30	chr1	100000001	101000000
WE-001	35	033048D_500434	33048	033048D	500434	101	-2.263	-1.967	-20.74	31	chr1	100000001	101000000
WE-001	35	033048D_540213	33048	033048D	540213	101	-0.095	0.018	-0.87	16	chr1	100000001	101000000
WE-001	35	033048D_91003	33048	033048D	91003	101	-0.206	-0.052	-1.888	1	chr1	100000001	101000000
WE-001	35	033048C_1238740	33048	033048C	1238740	102	-0.18	0.054	-1.598	12	chr1	101000001	102000000
WE-001	35	033048C_1423854	33048	033048C	1423854	102	-0.161	0.117	-1.423	22	chr1	101000001	102000000
WE-001	35	033048C_1521766	33048	033048C	1521766	102	0.061	0.168	0.542	5	chr1	101000001	102000000
WE-001	35	033048C_768065	33048	033048C	768065	102	0.079	0.144	0.705	15	chr1	101000001	102000000
WE-001	35	033048C_833641	33048	033048C	833641	102	-0.182	0.0	-1.616	9	chr1	101000001	102000000
WE-001	35	033048D_1318479	33048	033048D	1318479	102	0.008	0.011	0.072	17	chr1	101000001	102000000
WE-001	35	033048D_1367108	33048	033048D	1367108	102	0.084	0.007	0.745	9	chr1	101000001	102000000
WE-001	35	033048D_357920	33048	033048D	357920	102	0.305	0.18	2.707	30	chr1	101000001	102000000
WE-001	35	033048D_500434	33048	033048D	500434	102	-1.967	-1.967	-17.437	31	chr1	101000001	102000000
WE-001	35	033048D_540213	33048	033048D	540213	102	-0.105	0.018	-0.932	16	chr1	101000001	102000000
WE-001	35	033048D_91003	33048	033048D	91003	102	0.034	-0.052	0.305	1	chr1	101000001	102000000
WE-001	35	033048C_1238740	33048	033048C	1238740	103	-0.024	0.054	-0.285	12	chr1	102000001	103000000
WE-001	35	033048C_1423854	33048	033048C	1423854	103	0.028	0.117	0.332	22	chr1	102000001	103000000
WE-001	35	033048C_1521766	33048	033048C	1521766	103	0.109	0.168	1.31	5	chr1	102000001	103000000
WE-001	35	033048C_768065	33048	033048C	768065	103	-0.02	0.144	-0.245	15	chr1	102000001	103000000
WE-001	35	033048C_833641	33048	033048C	833641	103	0.086	0.0	1.041	9	chr1	102000001	103000000
WE-001	35	033048D_1318479	33048	033048D	1318479	103	-0.055	0.011	-0.665	17	chr1	102000001	103000000
WE-001	35	033048D_1367108	33048	033048D	1367108	103	-0.04	0.007	-0.488	9	chr1	102000001	103000000
WE-001	35	033048D_357920	33048	033048D	357920	103	-0.219	-0.17	-2.643	30	chr1	102000001	103000000
WE-001	35	033048D_500434	33048	033048D	500434	103	-2.311	-1.967	-27.838	31	chr1	102000001	103000000
WE-001	35	033048D_540213	33048	033048D	540213	103	-0.276	0.018	-3.324	16	chr1	102000001	103000000
WE-001	35	033048D_91003	33048	033048D	91003	103	0.096	-0.052	1.154	1	chr1	102000001	103000000
WE-001	35	033048C_1238740	33048	033048C	1238740	104	0.024	0.054	0.206	12	chr1	103000001	104000000
WE-001	35	033048C_1423854	33048	033048C	1423854	104	0.175	0.117	1.523	22	chr1	103000001	104000000
WE-001	35	033048C_1521766	33048	033048C	1521766	104	0.071	0.168	0.618	5	chr1	103000001	104000000
WE-001	35	033048C_768065	33048	033048C	768065	104	-0.008	0.144	-0.068	15	chr1	103000001	104000000
WE-001	35	033048C_833641	33048	033048C	833641	104	-0.334	0.0	-2.913	9	chr1	103000001	104000000
WE-001	35	033048D_1318479	33048	033048D	1318479	104	-0.112	0.011	-0.977	17	chr1	103000001	104000000
WE-001	35	033048D_1367108	33048	033048D	1367108	104	-0.087	0.007	-0.763	9	chr1	103000001	104000000
WE-001	35	033048D_357920	33048	033048D	357920	104	-0.331	-0.17	-2.886	30	chr1	103000001	104000000
WE-001	35	033048D_500434	33048	033048D	500434	104	-1.956	-1.967	-17.065	31	chr1	103000001	104000000
WE-001	35	033048D_540213	33048	033048D	540213	104	0.004	0.018	0.037	16	chr1	103000001	104000000
WE-001	35	033048D_91003	33048	033048D	91003	104	0.117	-0.052	1.018	1	chr1	103000001	104000000
WE-001	35	033048C_1238740	33048	033048C	1238740	105	-0.105	0.054	-1.004	12	chr1	104000001	105000000
WE-001	35	033048C_1423854	33048	033048C	1423854	105	-0.085	0.117	-0.814	22	chr1	104000001	105000000
WE-001	35	033048C_1521766	33048	033048C	1521766	105	0.012	0.168	0.113	5	chr1	104000001	105000000
WE-001	35	033048C_768065	33048	033048C	768065	105	0.219	0.144	2.09	15	chr1	104000001	105000000
WE-001	35	033048C_833641	33048	033048C	833641	105	-0.097	0.0	-0.927	9	chr1	104000001	105000000
WE-001	35	033048D_1318479	33048	033048D	1318479	105	-0.066	0.011	-0.627	17	chr1	104000001	105000000
WE-001	35	033048D_1367108	33048	033048D	1367108	105	-0.113	0.007	-1.082	9	chr1	104000001	105000000
WE-001	35	033048D_357920	33048	033048D	357920	105	0.041	-0.17	0.391	30	chr1	104000001	105000000
WE-001	35	033048D_500434	33048	033048D	500434	105	-2.201	-1.967	-21.039	31	chr1	104000001	105000000
WE-001	35	033048D_540213	33048	033048D	540213	105	0.036	0.018	0.347	16	chr1	104000001	105000000
WE-001	35	033048D_91003	33048	033048D	91003	105	-0.079	-0.052	-0.753	1	chr1	104000001	105000000
WE-001	35	033048C_1238740	33048	033048C	1238740	106	0.182	0.054	1.203	12	chr1	105000001	106000000
WE-001	35	033048C_1423854	33048	033048C	1423854	106	0.141	0.117	0.933	22	chr1	105000001	106000000
WE-001	35	033048C_1521766	33048	033048C	1521766	106	0.173	0.168	1.145	5	chr1	105000001	106000000
WE-001	35	033048C_768065	33048	033048C	768065	106	0.134	0.144	0.89	15	chr1	105000001	106000000
WE-001	35	033048C_833641	33048	033048C	833641	106	0.261	0.0	1.732	9	chr1	105000001	106000000
WE-001	35	033048D_1318479	33048	033048D	1318479	106	0.11	0.011	0.731	17	chr1	105000001	106000000
WE-001	35	033048D_1367108	33048	033048D	1367108	106	-0.055	0.007	-0.368	9	chr1	105000001	106000000
WE-001	35	033048D_357920	33048	033048D	357920	106	0.288	0.177	1.907	30	chr1	105000001	106000000
WE-001	35	033048D_500434	33048	033048D	500434	106	-1.596	-1.967	-10.577	31	chr1	105000001	106000000
WE-001	35	033048D_540213	33048	033048D	540213	106	0.166	0.018	1.102	16	chr1	105000001	106000000
WE-001	35	033048D_91003	33048	033048D	91003	106	-0.141	-0.052	-0.934	1	chr1	105000001	106000000
WE-001	35	033048C_1238740	33048	033048C	1238740	107	-0.044	0.054	-0.489	12	chr1	106000001	107000000
WE-001	35	033048C_1423854	33048	033048C	1423854	107	-0.236	0.117	-2.649	22	chr1	106000001	107000000
WE-001	35	033048C_1521766	33048	033048C	1521766	107	0.064	0.168	0.72	5	chr1	106000001	107000000
WE-001	35	033048C_768065	33048	033048C	768065	107	0.129	0.144	1.444	15	chr1	106000001	107000000
WE-001	35	033048C_833641	33048	033048C	833641	107	-0.07	0.0	-0.781	9	chr1	106000001	107000000
WE-001	35	033048D_1318479	33048	033048D	1318479	107	0.032	0.011	0.36	17	chr1	106000001	107000000
WE-001	35	033048D_1367108	33048	033048D	1367108	107	-0.087	0.007	-0.977	9	chr1	106000001	107000000
WE-001	35	033048D_357920	33048	033048D	357920	107	0.121	0.177	1.353	30	chr1	106000001	107000000
WE-001	35	033048D_500434	33048	033048D	500434	107	-2.474	-1.967	-27.746	31	chr1	106000001	107000000
WE-001	35	033048D_540213	33048	033048D	540213	107	-0.158	0.018	-1.771	16	chr1	106000001	107000000
WE-001	35	033048D_91003	33048	033048D	91003	107	0.085	-0.052	0.952	1	chr1	106000001	107000000
WE-001	35	033048C_1238740	33048	033048C	1238740	108	0.139	0.054	1.513	12	chr1	107000001	108000000
WE-001	35	033048C_1423854	33048	033048C	1423854	108	0.21	0.117	2.281	22	chr1	107000001	108000000
WE-001	35	033048C_1521766	33048	033048C	1521766	108	0.055	0.168	0.604	5	chr1	107000001	108000000
WE-001	35	033048C_768065	33048	033048C	768065	108	0.284	0.144	3.094	15	chr1	107000001	108000000
WE-001	35	033048C_833641	33048	033048C	833641	108	0.01	0.0	0.112	9	chr1	107000001	108000000
WE-001	35	033048D_1318479	33048	033048D	1318479	108	0.07	0.011	0.765	17	chr1	107000001	108000000
WE-001	35	033048D_1367108	33048	033048D	1367108	108	0.043	0.007	0.47	9	chr1	107000001	108000000
WE-001	35	033048D_357920	33048	033048D	357920	108	0.24	0.177	2.614	30	chr1	107000001	108000000
WE-001	35	033048D_500434	33048	033048D	500434	108	-2.325	-1.967	-25.309	31	chr1	107000001	108000000
WE-001	35	033048D_540213	33048	033048D	540213	108	0.006	0.018	0.067	16	chr1	107000001	108000000
WE-001	35	033048D_91003	33048	033048D	91003	108	0.056	-0.052	0.606	1	chr1	107000001	108000000
WE-001	35	033048C_1238740	33048	033048C	1238740	109	0.056	0.054	0.563	12	chr1	108000001	109000000
WE-001	35	033048C_1423854	33048	033048C	1423854	109	0.215	0.117	2.159	22	chr1	108000001	109000000
WE-001	35	033048C_1521766	33048	033048C	1521766	109	0.008	0.168	0.085	5	chr1	108000001	109000000
WE-001	35	033048C_768065	33048	033048C	768065	109	0.076	0.144	0.765	15	chr1	108000001	109000000
WE-001	35	033048C_833641	33048	033048C	833641	109	-0.032	0.0	-0.319	9	chr1	108000001	109000000
WE-001	35	033048D_1318479	33048	033048D	1318479	109	0.222	0.011	2.229	17	chr1	108000001	109000000
WE-001	35	033048D_1367108	33048	033048D	1367108	109	0.105	0.007	1.058	9	chr1	108000001	109000000
WE-001	35	033048D_357920	33048	033048D	357920	109	0.104	0.177	1.043	30	chr1	108000001	109000000
WE-001	35	033048D_500434	33048	033048D	500434	109	-0.929	-0.854	-9.331	31	chr1	108000001	109000000
WE-001	35	033048D_540213	33048	033048D	540213	109	-0.171	0.018	-1.712	16	chr1	108000001	109000000
WE-001	35	033048D_91003	33048	033048D	91003	109	-0.154	-0.052	-1.544	1	chr1	108000001	109000000
WE-001	35	033048C_1238740	33048	033048C	1238740	110	-0.114	0.054	-1.223	12	chr1	109000001	110000000
WE-001	35	033048C_1423854	33048	033048C	1423854	110	0.077	0.117	0.826	22	chr1	109000001	110000000
WE-001	35	033048C_1521766	33048	033048C	1521766	110	0.39	0.168	4.184	5	chr1	109000001	110000000
WE-001	35	033048C_768065	33048	033048C	768065	110	-0.028	0.144	-0.303	15	chr1	109000001	110000000
WE-001	35	033048C_833641	33048	033048C	833641	110	-0.107	0.0	-1.149	9	chr1	109000001	110000000
WE-001	35	033048D_1318479	33048	033048D	1318479	110	0.157	0.011	1.68	17	chr1	109000001	110000000
WE-001	35	033048D_1367108	33048	033048D	1367108	110	-0.053	0.007	-0.57	9	chr1	109000001	110000000
WE-001	35	033048D_357920	33048	033048D	357920	110	-0.075	0.177	-0.802	30	chr1	109000001	110000000
WE-001	35	033048D_500434	33048	033048D	500434	110	-0.199	-0.854	-2.137	31	chr1	109000001	110000000
WE-001	35	033048D_540213	33048	033048D	540213	110	-0.131	0.018	-1.407	16	chr1	109000001	110000000
WE-001	35	033048D_91003	33048	033048D	91003	110	0.328	-0.052	3.515	1	chr1	109000001	110000000
WE-001	35	033048C_1238740	33048	033048C	1238740	111	-0.041	0.054	-0.297	12	chr1	110000001	111000000
WE-001	35	033048C_1423854	33048	033048C	1423854	111	0.081	0.117	0.585	22	chr1	110000001	111000000
WE-001	35	033048C_1521766	33048	033048C	1521766	111	0.123	0.168	0.882	5	chr1	110000001	111000000
WE-001	35	033048C_768065	33048	033048C	768065	111	0.147	0.144	1.055	15	chr1	110000001	111000000
WE-001	35	033048C_833641	33048	033048C	833641	111	-0.05	0.0	-0.357	9	chr1	110000001	111000000
WE-001	35	033048D_1318479	33048	033048D	1318479	111	-0.138	0.011	-0.995	17	chr1	110000001	111000000
WE-001	35	033048D_1367108	33048	033048D	1367108	111	-0.095	0.007	-0.685	9	chr1	110000001	111000000
WE-001	35	033048D_357920	33048	033048D	357920	111	0.122	0.177	0.878	30	chr1	110000001	111000000
WE-001	35	033048D_500434	33048	033048D	500434	111	-1.433	-0.854	-10.312	31	chr1	110000001	111000000
WE-001	35	033048D_540213	33048	033048D	540213	111	-0.187	0.018	-1.346	16	chr1	110000001	111000000
WE-001	35	033048D_91003	33048	033048D	91003	111	0.365	-0.052	2.625	1	chr1	110000001	111000000
WE-001	35	033048C_1238740	33048	033048C	1238740	112	-0.032	0.054	-0.258	12	chr1	111000001	112000000
WE-001	35	033048C_1423854	33048	033048C	1423854	112	-0.032	0.117	-0.259	22	chr1	111000001	112000000
WE-001	35	033048C_1521766	33048	033048C	1521766	112	0.251	0.168	2.048	5	chr1	111000001	112000000
WE-001	35	033048C_768065	33048	033048C	768065	112	-0.102	0.144	-0.83	15	chr1	111000001	112000000
WE-001	35	033048C_833641	33048	033048C	833641	112	-0.104	0.0	-0.845	9	chr1	111000001	112000000
WE-001	35	033048D_1318479	33048	033048D	1318479	112	-0.213	0.011	-1.736	17	chr1	111000001	112000000
WE-001	35	033048D_1367108	33048	033048D	1367108	112	0.008	0.007	0.067	9	chr1	111000001	112000000
WE-001	35	033048D_357920	33048	033048D	357920	112	0.014	0.177	0.111	30	chr1	111000001	112000000
WE-001	35	033048D_500434	33048	033048D	500434	112	-1.819	-1.962	-14.839	31	chr1	111000001	112000000
WE-001	35	033048D_540213	33048	033048D	540213	112	-0.045	0.018	-0.365	16	chr1	111000001	112000000
WE-001	35	033048D_91003	33048	033048D	91003	112	0.111	-0.052	0.909	1	chr1	111000001	112000000
WE-001	35	033048C_1238740	33048	033048C	1238740	113	-0.081	0.054	-0.667	12	chr1	112000001	113000000
WE-001	35	033048C_1423854	33048	033048C	1423854	113	0.165	0.117	1.362	22	chr1	112000001	113000000
WE-001	35	033048C_1521766	33048	033048C	1521766	113	0.391	0.168	3.228	5	chr1	112000001	113000000
WE-001	35	033048C_768065	33048	033048C	768065	113	0.204	0.144	1.687	15	chr1	112000001	113000000
WE-001	35	033048C_833641	33048	033048C	833641	113	-0.039	0.0	-0.318	9	chr1	112000001	113000000
WE-001	35	033048D_1318479	33048	033048D	1318479	113	0.088	0.011	0.728	17	chr1	112000001	113000000
WE-001	35	033048D_1367108	33048	033048D	1367108	113	0.157	0.007	1.294	9	chr1	112000001	113000000
WE-001	35	033048D_357920	33048	033048D	357920	113	0.206	0.177	1.696	30	chr1	112000001	113000000
WE-001	35	033048D_500434	33048	033048D	500434	113	-1.586	-1.962	-13.083	31	chr1	112000001	113000000
WE-001	35	033048D_540213	33048	033048D	540213	113	0.116	0.018	0.956	16	chr1	112000001	113000000
WE-001	35	033048D_91003	33048	033048D	91003	113	-0.042	-0.052	-0.345	1	chr1	112000001	113000000
WE-001	35	033048C_1238740	33048	033048C	1238740	114	0.156	0.054	1.175	12	chr1	113000001	114000000
WE-001	35	033048C_1423854	33048	033048C	1423854	114	0.037	0.117	0.277	22	chr1	113000001	114000000
WE-001	35	033048C_1521766	33048	033048C	1521766	114	0.227	0.168	1.711	5	chr1	113000001	114000000
WE-001	35	033048C_768065	33048	033048C	768065	114	0.183	0.144	1.377	15	chr1	113000001	114000000
WE-001	35	033048C_833641	33048	033048C	833641	114	-0.018	0.0	-0.136	9	chr1	113000001	114000000
WE-001	35	033048D_1318479	33048	033048D	1318479	114	-0.086	0.011	-0.648	17	chr1	113000001	114000000
WE-001	35	033048D_1367108	33048	033048D	1367108	114	-0.025	0.007	-0.185	9	chr1	113000001	114000000
WE-001	35	033048D_357920	33048	033048D	357920	114	0.317	0.177	2.389	30	chr1	113000001	114000000
WE-001	35	033048D_500434	33048	033048D	500434	114	-1.917	-1.962	-14.425	31	chr1	113000001	114000000
WE-001	35	033048D_540213	33048	033048D	540213	114	-0.094	0.018	-0.71	16	chr1	113000001	114000000
WE-001	35	033048D_91003	33048	033048D	91003	114	0.001	-0.052	0.009	1	chr1	113000001	114000000
WE-001	35	033048C_1238740	33048	033048C	1238740	115	0.241	0.054	1.586	12	chr1	114000001	115000000
WE-001	35	033048C_1423854	33048	033048C	1423854	115	0.147	0.117	0.965	22	chr1	114000001	115000000
WE-001	35	033048C_1521766	33048	033048C	1521766	115	0.13	0.168	0.854	5	chr1	114000001	115000000
WE-001	35	033048C_768065	33048	033048C	768065	115	0.019	0.144	0.124	15	chr1	114000001	115000000
WE-001	35	033048C_833641	33048	033048C	833641	115	0.171	0.0	1.123	9	chr1	114000001	115000000
WE-001	35	033048D_1318479	33048	033048D	1318479	115	0.005	0.011	0.032	17	chr1	114000001	115000000
WE-001	35	033048D_1367108	33048	033048D	1367108	115	0.044	0.007	0.288	9	chr1	114000001	115000000
WE-001	35	033048D_357920	33048	033048D	357920	115	0.336	0.177	2.21	30	chr1	114000001	115000000
WE-001	35	033048D_500434	33048	033048D	500434	115	-2.118	-1.962	-13.947	31	chr1	114000001	115000000
WE-001	35	033048D_540213	33048	033048D	540213	115	-0.173	0.018	-1.142	16	chr1	114000001	115000000
WE-001	35	033048D_91003	33048	033048D	91003	115	0.128	-0.052	0.841	1	chr1	114000001	115000000
WE-001	35	033048C_1238740	33048	033048C	1238740	116	0.103	0.054	1.078	12	chr1	115000001	116000000
WE-001	35	033048C_1423854	33048	033048C	1423854	116	0.276	0.117	2.886	22	chr1	115000001	116000000
WE-001	35	033048C_1521766	33048	033048C	1521766	116	0.304	0.168	3.179	5	chr1	115000001	116000000
WE-001	35	033048C_768065	33048	033048C	768065	116	0.306	0.144	3.198	15	chr1	115000001	116000000
WE-001	35	033048C_833641	33048	033048C	833641	116	0.139	0.0	1.452	9	chr1	115000001	116000000
WE-001	35	033048D_1318479	33048	033048D	1318479	116	-0.025	0.011	-0.262	17	chr1	115000001	116000000
WE-001	35	033048D_1367108	33048	033048D	1367108	116	0.091	0.007	0.953	9	chr1	115000001	116000000
WE-001	35	033048D_357920	33048	033048D	357920	116	0.182	0.177	1.903	30	chr1	115000001	116000000
WE-001	35	033048D_500434	33048	033048D	500434	116	-2.009	-1.962	-21.004	31	chr1	115000001	116000000
WE-001	35	033048D_540213	33048	033048D	540213	116	-0.079	0.018	-0.828	16	chr1	115000001	116000000
WE-001	35	033048D_91003	33048	033048D	91003	116	0.065	-0.052	0.679	1	chr1	115000001	116000000
WE-001	35	033048C_1238740	33048	033048C	1238740	117	0.151	0.054	1.14	12	chr1	116000001	117000000
WE-001	35	033048C_1423854	33048	033048C	1423854	117	-0.042	0.117	-0.318	22	chr1	116000001	117000000
WE-001	35	033048C_1521766	33048	033048C	1521766	117	0.207	0.168	1.562	5	chr1	116000001	117000000
WE-001	35	033048C_768065	33048	033048C	768065	117	0.146	0.144	1.105	15	chr1	116000001	117000000
WE-001	35	033048C_833641	33048	033048C	833641	117	0.103	0.0	0.778	9	chr1	116000001	117000000
WE-001	35	033048D_1318479	33048	033048D	1318479	117	-0.06	0.011	-0.457	17	chr1	116000001	117000000
WE-001	35	033048D_1367108	33048	033048D	1367108	117	0.117	0.007	0.889	9	chr1	116000001	117000000
WE-001	35	033048D_357920	33048	033048D	357920	117	0.169	0.177	1.277	30	chr1	116000001	117000000
WE-001	35	033048D_500434	33048	033048D	500434	117	-2.771	-1.962	-20.952	31	chr1	116000001	117000000
WE-001	35	033048D_540213	33048	033048D	540213	117	0.053	0.018	0.404	16	chr1	116000001	117000000
WE-001	35	033048D_91003	33048	033048D	91003	117	0.411	-0.052	3.109	1	chr1	116000001	117000000
WE-001	35	033048C_1238740	33048	033048C	1238740	118	0.028	0.054	0.195	12	chr1	117000001	118000000
WE-001	35	033048C_1423854	33048	033048C	1423854	118	0.219	0.117	1.523	22	chr1	117000001	118000000
WE-001	35	033048C_1521766	33048	033048C	1521766	118	0.188	0.168	1.309	5	chr1	117000001	118000000
WE-001	35	033048C_768065	33048	033048C	768065	118	0.17	0.144	1.18	15	chr1	117000001	118000000
WE-001	35	033048C_833641	33048	033048C	833641	118	-0.024	0.0	-0.164	9	chr1	117000001	118000000
WE-001	35	033048D_1318479	33048	033048D	1318479	118	-0.165	0.011	-1.147	17	chr1	117000001	118000000
WE-001	35	033048D_1367108	33048	033048D	1367108	118	-0.057	0.007	-0.396	9	chr1	117000001	118000000
WE-001	35	033048D_357920	33048	033048D	357920	118	0.053	0.177	0.368	30	chr1	117000001	118000000
WE-001	35	033048D_500434	33048	033048D	500434	118	-2.267	-1.962	-15.765	31	chr1	117000001	118000000
WE-001	35	033048D_540213	33048	033048D	540213	118	-0.017	0.018	-0.116	16	chr1	117000001	118000000
WE-001	35	033048D_91003	33048	033048D	91003	118	-0.143	-0.052	-0.998	1	chr1	117000001	118000000
WE-001	35	033048C_1238740	33048	033048C	1238740	119	0.118	0.054	0.904	12	chr1	118000001	119000000
WE-001	35	033048C_1423854	33048	033048C	1423854	119	0.175	0.117	1.339	22	chr1	118000001	119000000
WE-001	35	033048C_1521766	33048	033048C	1521766	119	0.178	0.168	1.367	5	chr1	118000001	119000000
WE-001	35	033048C_768065	33048	033048C	768065	119	0.2	0.144	1.533	15	chr1	118000001	119000000
WE-001	35	033048C_833641	33048	033048C	833641	119	-0.031	0.0	-0.241	9	chr1	118000001	119000000
WE-001	35	033048D_1318479	33048	033048D	1318479	119	-0.091	0.011	-0.697	17	chr1	118000001	119000000
WE-001	35	033048D_1367108	33048	033048D	1367108	119	0.071	0.007	0.541	9	chr1	118000001	119000000
WE-001	35	033048D_357920	33048	033048D	357920	119	0.157	0.177	1.203	30	chr1	118000001	119000000
WE-001	35	033048D_500434	33048	033048D	500434	119	-2.176	-1.962	-16.666	31	chr1	118000001	119000000
WE-001	35	033048D_540213	33048	033048D	540213	119	-0.025	0.018	-0.191	16	chr1	118000001	119000000
WE-001	35	033048D_91003	33048	033048D	91003	119	-0.02	-0.052	-0.156	1	chr1	118000001	119000000
WE-001	35	033048C_1238740	33048	033048C	1238740	120	0.162	0.054	1.162	12	chr1	119000001	120000000
WE-001	35	033048C_1423854	33048	033048C	1423854	120	0.089	0.117	0.634	22	chr1	119000001	120000000
WE-001	35	033048C_1521766	33048	033048C	1521766	120	0.29	0.168	2.078	5	chr1	119000001	120000000
WE-001	35	033048C_768065	33048	033048C	768065	120	0.067	0.144	0.479	15	chr1	119000001	120000000
WE-001	35	033048C_833641	33048	033048C	833641	120	0.223	0.0	1.599	9	chr1	119000001	120000000
WE-001	35	033048D_1318479	33048	033048D	1318479	120	0.108	0.011	0.778	17	chr1	119000001	120000000
WE-001	35	033048D_1367108	33048	033048D	1367108	120	0.233	0.007	1.668	9	chr1	119000001	120000000
WE-001	35	033048D_357920	33048	033048D	357920	120	-0.005	0.177	-0.033	30	chr1	119000001	120000000
WE-001	35	033048D_500434	33048	033048D	500434	120	-1.488	-1.962	-10.662	31	chr1	119000001	120000000
WE-001	35	033048D_540213	33048	033048D	540213	120	0.008	0.018	0.061	16	chr1	119000001	120000000
WE-001	35	033048D_91003	33048	033048D	91003	120	-0.036	-0.052	-0.261	1	chr1	119000001	120000000
WE-001	35	033048C_1238740	33048	033048C	1238740	122	0.251	0.054	1.206	12	chr1	121000001	122000000
WE-001	35	033048C_1423854	33048	033048C	1423854	122	-0.195	0.117	-0.938	22	chr1	121000001	122000000
WE-001	35	033048C_1521766	33048	033048C	1521766	122	0.015	0.168	0.073	5	chr1	121000001	122000000
WE-001	35	033048C_768065	33048	033048C	768065	122	-0.366	0.144	-1.757	15	chr1	121000001	122000000
WE-001	35	033048C_833641	33048	033048C	833641	122	-0.018	0.0	-0.088	9	chr1	121000001	122000000
WE-001	35	033048D_1318479	33048	033048D	1318479	122	-0.247	0.011	-1.187	17	chr1	121000001	122000000
WE-001	35	033048D_1367108	33048	033048D	1367108	122	0.391	0.007	1.879	9	chr1	121000001	122000000
WE-001	35	033048D_357920	33048	033048D	357920	122	0.037	0.177	0.18	30	chr1	121000001	122000000
WE-001	35	033048D_500434	33048	033048D	500434	122	-2.248	-1.962	-10.8	31	chr1	121000001	122000000
WE-001	35	033048D_540213	33048	033048D	540213	122	0.046	0.018	0.22	16	chr1	121000001	122000000
WE-001	35	033048D_91003	33048	033048D	91003	122	-0.263	-0.052	-1.266	1	chr1	121000001	122000000
WE-001	35	033048C_1238740	33048	033048C	1238740	127	0.049	0.054	0.086	12	chr1	143000001	144000000
WE-001	35	033048C_1423854	33048	033048C	1423854	127	-0.113	0.117	-0.199	22	chr1	143000001	144000000
WE-001	35	033048C_1521766	33048	033048C	1521766	127	0.244	0.168	0.429	5	chr1	143000001	144000000
WE-001	35	033048C_768065	33048	033048C	768065	127	0.195	0.144	0.343	15	chr1	143000001	144000000
WE-001	35	033048C_833641	33048	033048C	833641	127	0.312	0.0	0.549	9	chr1	143000001	144000000
WE-001	35	033048D_1318479	33048	033048D	1318479	127	0.058	0.011	0.102	17	chr1	143000001	144000000
WE-001	35	033048D_1367108	33048	033048D	1367108	127	0.166	0.007	0.292	9	chr1	143000001	144000000
WE-001	35	033048D_357920	33048	033048D	357920	127	0.231	0.177	0.405	30	chr1	143000001	144000000
WE-001	35	033048D_500434	33048	033048D	500434	127	-0.793	-1.962	-1.394	31	chr1	143000001	144000000
WE-001	35	033048D_540213	33048	033048D	540213	127	0.144	0.018	0.252	16	chr1	143000001	144000000
WE-001	35	033048D_91003	33048	033048D	91003	127	-1.182	-0.052	-2.078	1	chr1	143000001	144000000
WE-001	35	033048C_1238740	33048	033048C	1238740	129	-0.072	0.054	-0.469	12	chr1	145000001	146000000
WE-001	35	033048C_1423854	33048	033048C	1423854	129	0.011	0.117	0.073	22	chr1	145000001	146000000
WE-001	35	033048C_1521766	33048	033048C	1521766	129	-0.045	0.168	-0.295	5	chr1	145000001	146000000
WE-001	35	033048C_768065	33048	033048C	768065	129	-0.006	0.144	-0.036	15	chr1	145000001	146000000
WE-001	35	033048C_833641	33048	033048C	833641	129	-0.263	0.0	-1.709	9	chr1	145000001	146000000
WE-001	35	033048D_1318479	33048	033048D	1318479	129	-0.267	0.011	-1.733	17	chr1	145000001	146000000
WE-001	35	033048D_1367108	33048	033048D	1367108	129	0.051	0.007	0.329	9	chr1	145000001	146000000
WE-001	35	033048D_357920	33048	033048D	357920	129	0.261	0.177	1.694	30	chr1	145000001	146000000
WE-001	35	033048D_500434	33048	033048D	500434	129	-1.698	-1.962	-11.019	31	chr1	145000001	146000000
WE-001	35	033048D_540213	33048	033048D	540213	129	0.257	0.018	1.665	16	chr1	145000001	146000000
WE-001	35	033048D_91003	33048	033048D	91003	129	-0.151	-0.052	-0.981	1	chr1	145000001	146000000
WE-001	35	033048C_1238740	33048	033048C	1238740	131	-0.006	0.054	-0.066	12	chr1	147000001	148000000
WE-001	35	033048C_1423854	33048	033048C	1423854	131	-0.122	0.117	-1.343	22	chr1	147000001	148000000
WE-001	35	033048C_1521766	33048	033048C	1521766	131	0.17	0.168	1.869	5	chr1	147000001	148000000
WE-001	35	033048C_768065	33048	033048C	768065	131	0.074	0.144	0.815	15	chr1	147000001	148000000
WE-001	35	033048C_833641	33048	033048C	833641	131	0.038	0.0	0.417	9	chr1	147000001	148000000
WE-001	35	033048D_1318479	33048	033048D	1318479	131	-0.036	0.011	-0.399	17	chr1	147000001	148000000
WE-001	35	033048D_1367108	33048	033048D	1367108	131	-0.217	0.007	-2.378	9	chr1	147000001	148000000
WE-001	35	033048D_357920	33048	033048D	357920	131	0.194	0.177	2.135	30	chr1	147000001	148000000
WE-001	35	033048D_500434	33048	033048D	500434	131	-1.944	-1.962	-21.35	31	chr1	147000001	148000000
WE-001	35	033048D_540213	33048	033048D	540213	131	-0.05	0.018	-0.554	16	chr1	147000001	148000000
WE-001	35	033048D_91003	33048	033048D	91003	131	-0.34	-0.052	-3.734	1	chr1	147000001	148000000
WE-001	35	033048C_1238740	33048	033048C	1238740	132	-0.198	0.054	-0.665	12	chr1	148000001	149000000
WE-001	35	033048C_1423854	33048	033048C	1423854	132	0.369	0.117	1.241	22	chr1	148000001	149000000
WE-001	35	033048C_1521766	33048	033048C	1521766	132	0.171	0.168	0.576	5	chr1	148000001	149000000
WE-001	35	033048C_768065	33048	033048C	768065	132	0.581	0.144	1.956	15	chr1	148000001	149000000
WE-001	35	033048C_833641	33048	033048C	833641	132	-0.461	0.0	-1.551	9	chr1	148000001	149000000
WE-001	35	033048D_1318479	33048	033048D	1318479	132	0.167	0.011	0.563	17	chr1	148000001	149000000
WE-001	35	033048D_1367108	33048	033048D	1367108	132	0.009	0.007	0.032	9	chr1	148000001	149000000
WE-001	35	033048D_357920	33048	033048D	357920	132	0.463	0.177	1.558	30	chr1	148000001	149000000
WE-001	35	033048D_500434	33048	033048D	500434	132	-1.575	-1.962	-5.302	31	chr1	148000001	149000000
WE-001	35	033048D_540213	33048	033048D	540213	132	0.263	0.018	0.887	16	chr1	148000001	149000000
WE-001	35	033048D_91003	33048	033048D	91003	132	-0.247	-0.052	-0.83	1	chr1	148000001	149000000
WE-001	35	033048C_1238740	33048	033048C	1238740	133	0.025	0.054	0.093	12	chr1	149000001	150000000
WE-001	35	033048C_1423854	33048	033048C	1423854	133	0.042	0.117	0.159	22	chr1	149000001	150000000
WE-001	35	033048C_1521766	33048	033048C	1521766	133	0.056	0.168	0.21	5	chr1	149000001	150000000
WE-001	35	033048C_768065	33048	033048C	768065	133	0.311	0.144	1.169	15	chr1	149000001	150000000
WE-001	35	033048C_833641	33048	033048C	833641	133	0.071	0.0	0.269	9	chr1	149000001	150000000
WE-001	35	033048D_1318479	33048	033048D	1318479	133	-0.171	0.011	-0.642	17	chr1	149000001	150000000
WE-001	35	033048D_1367108	33048	033048D	1367108	133	-0.02	0.007	-0.075	9	chr1	149000001	150000000
WE-001	35	033048D_357920	33048	033048D	357920	133	0.283	0.177	1.065	30	chr1	149000001	150000000
WE-001	35	033048D_500434	33048	033048D	500434	133	-2.931	-1.962	-11.022	31	chr1	149000001	150000000
WE-001	35	033048D_540213	33048	033048D	540213	133	-0.269	0.018	-1.01	16	chr1	149000001	150000000
WE-001	35	033048D_91003	33048	033048D	91003	133	-0.074	-0.052	-0.28	1	chr1	149000001	150000000
WE-001	35	033048C_1238740	33048	033048C	1238740	134	0.029	0.054	0.192	12	chr1	150000001	151000000
WE-001	35	033048C_1423854	33048	033048C	1423854	134	0.039	0.117	0.26	22	chr1	150000001	151000000
WE-001	35	033048C_1521766	33048	033048C	1521766	134	0.11	0.168	0.738	5	chr1	150000001	151000000
WE-001	35	033048C_768065	33048	033048C	768065	134	0.133	0.144	0.893	15	chr1	150000001	151000000
WE-001	35	033048C_833641	33048	033048C	833641	134	0.002	0.0	0.012	9	chr1	150000001	151000000
WE-001	35	033048D_1318479	33048	033048D	1318479	134	0.088	0.011	0.589	17	chr1	150000001	151000000
WE-001	35	033048D_1367108	33048	033048D	1367108	134	-0.107	0.007	-0.718	9	chr1	150000001	151000000
WE-001	35	033048D_357920	33048	033048D	357920	134	0.284	0.177	1.905	30	chr1	150000001	151000000
WE-001	35	033048D_500434	33048	033048D	500434	134	-1.559	-1.962	-10.454	31	chr1	150000001	151000000
WE-001	35	033048D_540213	33048	033048D	540213	134	0.017	0.018	0.113	16	chr1	150000001	151000000
WE-001	35	033048D_91003	33048	033048D	91003	134	0.055	-0.052	0.367	1	chr1	150000001	151000000
WE-001	35	033048C_1238740	33048	033048C	1238740	135	0.106	0.054	0.658	12	chr1	151000001	152000000
WE-001	35	033048C_1423854	33048	033048C	1423854	135	0.138	0.117	0.856	22	chr1	151000001	152000000
WE-001	35	033048C_1521766	33048	033048C	1521766	135	0.181	0.168	1.12	5	chr1	151000001	152000000
WE-001	35	033048C_768065	33048	033048C	768065	135	0.106	0.144	0.659	15	chr1	151000001	152000000
WE-001	35	033048C_833641	33048	033048C	833641	135	0.104	0.0	0.645	9	chr1	151000001	152000000
WE-001	35	033048D_1318479	33048	033048D	1318479	135	-0.132	0.011	-0.82	17	chr1	151000001	152000000
WE-001	35	033048D_1367108	33048	033048D	1367108	135	-0.063	0.007	-0.393	9	chr1	151000001	152000000
WE-001	35	033048D_357920	33048	033048D	357920	135	0.091	0.177	0.563	30	chr1	151000001	152000000
WE-001	35	033048D_500434	33048	033048D	500434	135	-1.997	-1.962	-12.375	31	chr1	151000001	152000000
WE-001	35	033048D_540213	33048	033048D	540213	135	-0.009	0.018	-0.057	16	chr1	151000001	152000000
WE-001	35	033048D_91003	33048	033048D	91003	135	0.148	-0.052	0.915	1	chr1	151000001	152000000
WE-001	35	033048C_1238740	33048	033048C	1238740	136	-0.146	0.054	-1.447	12	chr1	152000001	153000000
WE-001	35	033048C_1423854	33048	033048C	1423854	136	-0.348	0.117	-3.448	22	chr1	152000001	153000000
WE-001	35	033048C_1521766	33048	033048C	1521766	136	0.021	0.168	0.208	5	chr1	152000001	153000000
WE-001	35	033048C_768065	33048	033048C	768065	136	0.285	0.144	2.822	15	chr1	152000001	153000000
WE-001	35	033048C_833641	33048	033048C	833641	136	-0.111	0.0	-1.096	9	chr1	152000001	153000000
WE-001	35	033048D_1318479	33048	033048D	1318479	136	-0.252	0.011	-2.496	17	chr1	152000001	153000000
WE-001	35	033048D_1367108	33048	033048D	1367108	136	-0.136	0.007	-1.35	9	chr1	152000001	153000000
WE-001	35	033048D_357920	33048	033048D	357920	136	0.304	0.177	3.016	30	chr1	152000001	153000000
WE-001	35	033048D_500434	33048	033048D	500434	136	-2.237	-1.962	-22.158	31	chr1	152000001	153000000
WE-001	35	033048D_540213	33048	033048D	540213	136	-0.45	-0.331	-4.461	16	chr1	152000001	153000000
WE-001	35	033048D_91003	33048	033048D	91003	136	-0.212	-0.052	-2.096	1	chr1	152000001	153000000
WE-001	35	033048C_1238740	33048	033048C	1238740	137	0.038	0.054	0.27	12	chr1	153000001	154000000
WE-001	35	033048C_1423854	33048	033048C	1423854	137	-0.359	0.117	-2.551	22	chr1	153000001	154000000
WE-001	35	033048C_1521766	33048	033048C	1521766	137	0.28	0.168	1.992	5	chr1	153000001	154000000
WE-001	35	033048C_768065	33048	033048C	768065	137	0.06	0.144	0.425	15	chr1	153000001	154000000
WE-001	35	033048C_833641	33048	033048C	833641	137	-0.2	0.0	-1.422	9	chr1	153000001	154000000
WE-001	35	033048D_1318479	33048	033048D	1318479	137	-0.178	0.011	-1.268	17	chr1	153000001	154000000
WE-001	35	033048D_1367108	33048	033048D	1367108	137	-0.157	0.007	-1.113	9	chr1	153000001	154000000
WE-001	35	033048D_357920	33048	033048D	357920	137	0.035	0.177	0.252	30	chr1	153000001	154000000
WE-001	35	033048D_500434	33048	033048D	500434	137	-1.893	-1.962	-13.45	31	chr1	153000001	154000000
WE-001	35	033048D_540213	33048	033048D	540213	137	-0.382	-0.331	-2.712	16	chr1	153000001	154000000
WE-001	35	033048D_91003	33048	033048D	91003	137	-0.015	-0.052	-0.105	1	chr1	153000001	154000000
WE-001	35	033048C_1238740	33048	033048C	1238740	138	0.139	0.054	1.115	12	chr1	154000001	155000000
WE-001	35	033048C_1423854	33048	033048C	1423854	138	-0.005	0.117	-0.038	22	chr1	154000001	155000000
WE-001	35	033048C_1521766	33048	033048C	1521766	138	0.296	0.168	2.381	5	chr1	154000001	155000000
WE-001	35	033048C_768065	33048	033048C	768065	138	0.295	0.144	2.378	15	chr1	154000001	155000000
WE-001	35	033048C_833641	33048	033048C	833641	138	-0.044	0.0	-0.354	9	chr1	154000001	155000000
WE-001	35	033048D_1318479	33048	033048D	1318479	138	-0.071	0.011	-0.569	17	chr1	154000001	155000000
WE-001	35	033048D_1367108	33048	033048D	1367108	138	0.005	0.007	0.044	9	chr1	154000001	155000000
WE-001	35	033048D_357920	33048	033048D	357920	138	0.124	0.177	0.998	30	chr1	154000001	155000000
WE-001	35	033048D_500434	33048	033048D	500434	138	-2.555	-1.962	-20.575	31	chr1	154000001	155000000
WE-001	35	033048D_540213	33048	033048D	540213	138	-0.162	-0.331	-1.304	16	chr1	154000001	155000000
WE-001	35	033048D_91003	33048	033048D	91003	138	0.303	-0.052	2.439	1	chr1	154000001	155000000
WE-001	35	033048C_1238740	33048	033048C	1238740	139	-0.135	0.054	-1.38	12	chr1	155000001	156000000
WE-001	35	033048C_1423854	33048	033048C	1423854	139	0.121	0.117	1.238	22	chr1	155000001	156000000
WE-001	35	033048C_1521766	33048	033048C	1521766	139	0.194	0.168	1.986	5	chr1	155000001	156000000
WE-001	35	033048C_768065	33048	033048C	768065	139	0.145	0.144	1.484	15	chr1	155000001	156000000
WE-001	35	033048C_833641	33048	033048C	833641	139	-0.158	0.0	-1.621	9	chr1	155000001	156000000
WE-001	35	033048D_1318479	33048	033048D	1318479	139	-0.016	0.011	-0.163	17	chr1	155000001	156000000
WE-001	35	033048D_1367108	33048	033048D	1367108	139	0.025	0.007	0.258	9	chr1	155000001	156000000
WE-001	35	033048D_357920	33048	033048D	357920	139	0.178	0.177	1.825	30	chr1	155000001	156000000
WE-001	35	033048D_500434	33048	033048D	500434	139	-1.581	-1.962	-16.209	31	chr1	155000001	156000000
WE-001	35	033048D_540213	33048	033048D	540213	139	0.137	-0.018	1.404	16	chr1	155000001	156000000
WE-001	35	033048D_91003	33048	033048D	91003	139	0.091	-0.052	0.929	1	chr1	155000001	156000000
WE-001	35	033048C_1238740	33048	033048C	1238740	140	0.178	0.054	1.185	12	chr1	156000001	157000000
WE-001	35	033048C_1423854	33048	033048C	1423854	140	0.384	0.117	2.561	22	chr1	156000001	157000000
WE-001	35	033048C_1521766	33048	033048C	1521766	140	0.209	0.168	1.395	5	chr1	156000001	157000000
WE-001	35	033048C_768065	33048	033048C	768065	140	0.234	0.144	1.56	15	chr1	156000001	157000000
WE-001	35	033048C_833641	33048	033048C	833641	140	0.21	0.0	1.4	9	chr1	156000001	157000000
WE-001	35	033048D_1318479	33048	033048D	1318479	140	0.188	0.011	1.252	17	chr1	156000001	157000000
WE-001	35	033048D_1367108	33048	033048D	1367108	140	0.338	0.007	2.254	9	chr1	156000001	157000000
WE-001	35	033048D_357920	33048	033048D	357920	140	0.307	0.177	2.045	30	chr1	156000001	157000000
WE-001	35	033048D_500434	33048	033048D	500434	140	-2.265	-1.962	-15.112	31	chr1	156000001	157000000
WE-001	35	033048D_540213	33048	033048D	540213	140	0.069	-0.018	0.463	16	chr1	156000001	157000000
WE-001	35	033048D_91003	33048	033048D	91003	140	0.42	-0.052	2.803	1	chr1	156000001	157000000
WE-001	35	033048C_1238740	33048	033048C	1238740	141	0.169	0.054	1.04	12	chr1	157000001	158000000
WE-001	35	033048C_1423854	33048	033048C	1423854	141	-0.059	0.117	-0.366	22	chr1	157000001	158000000
WE-001	35	033048C_1521766	33048	033048C	1521766	141	0.167	0.168	1.026	5	chr1	157000001	158000000
WE-001	35	033048C_768065	33048	033048C	768065	141	0.18	0.144	1.104	15	chr1	157000001	158000000
WE-001	35	033048C_833641	33048	033048C	833641	141	0.088	0.0	0.543	9	chr1	157000001	158000000
WE-001	35	033048D_1318479	33048	033048D	1318479	141	0.011	0.011	0.07	17	chr1	157000001	158000000
WE-001	35	033048D_1367108	33048	033048D	1367108	141	0.093	0.007	0.573	9	chr1	157000001	158000000
WE-001	35	033048D_357920	33048	033048D	357920	141	0.141	0.177	0.864	30	chr1	157000001	158000000
WE-001	35	033048D_500434	33048	033048D	500434	141	-2.405	-1.962	-14.783	31	chr1	157000001	158000000
WE-001	35	033048D_540213	33048	033048D	540213	141	0.034	-0.018	0.206	16	chr1	157000001	158000000
WE-001	35	033048D_91003	33048	033048D	91003	141	-0.443	-0.052	-2.724	1	chr1	157000001	158000000
WE-001	35	033048C_1238740	33048	033048C	1238740	142	-0.114	0.054	-0.844	12	chr1	158000001	159000000
WE-001	35	033048C_1423854	33048	033048C	1423854	142	-0.169	0.117	-1.248	22	chr1	158000001	159000000
WE-001	35	033048C_1521766	33048	033048C	1521766	142	0.072	0.168	0.533	5	chr1	158000001	159000000
WE-001	35	033048C_768065	33048	033048C	768065	142	0.177	0.144	1.305	15	chr1	158000001	159000000
WE-001	35	033048C_833641	33048	033048C	833641	142	-0.073	0.0	-0.535	9	chr1	158000001	159000000
WE-001	35	033048D_1318479	33048	033048D	1318479	142	-0.068	0.011	-0.503	17	chr1	158000001	159000000
WE-001	35	033048D_1367108	33048	033048D	1367108	142	-0.11	0.007	-0.808	9	chr1	158000001	159000000
WE-001	35	033048D_357920	33048	033048D	357920	142	0.27	0.177	1.994	30	chr1	158000001	159000000
WE-001	35	033048D_500434	33048	033048D	500434	142	-2.318	-1.962	-17.099	31	chr1	158000001	159000000
WE-001	35	033048D_540213	33048	033048D	540213	142	0.105	-0.018	0.772	16	chr1	158000001	159000000
WE-001	35	033048D_91003	33048	033048D	91003	142	-0.071	-0.052	-0.524	1	chr1	158000001	159000000
WE-001	35	033048C_1238740	33048	033048C	1238740	143	-0.039	0.054	-0.316	12	chr1	159000001	160000000
WE-001	35	033048C_1423854	33048	033048C	1423854	143	0.138	0.117	1.127	22	chr1	159000001	160000000
WE-001	35	033048C_1521766	33048	033048C	1521766	143	0.156	0.168	1.275	5	chr1	159000001	160000000
WE-001	35	033048C_768065	33048	033048C	768065	143	-0.028	0.144	-0.227	15	chr1	159000001	160000000
WE-001	35	033048C_833641	33048	033048C	833641	143	0.112	0.0	0.918	9	chr1	159000001	160000000
WE-001	35	033048D_1318479	33048	033048D	1318479	143	-0.612	0.011	-5.002	17	chr1	159000001	160000000
WE-001	35	033048D_1367108	33048	033048D	1367108	143	-0.057	0.007	-0.465	9	chr1	159000001	160000000
WE-001	35	033048D_357920	33048	033048D	357920	143	0.468	0.177	3.827	30	chr1	159000001	160000000
WE-001	35	033048D_500434	33048	033048D	500434	143	-2.233	-1.962	-18.26	31	chr1	159000001	160000000
WE-001	35	033048D_540213	33048	033048D	540213	143	0.07	-0.018	0.574	16	chr1	159000001	160000000
WE-001	35	033048D_91003	33048	033048D	91003	143	0.247	-0.052	2.016	1	chr1	159000001	160000000
WE-001	35	033048C_1238740	33048	033048C	1238740	144	0.19	0.054	1.553	12	chr1	160000001	161000000
WE-001	35	033048C_1423854	33048	033048C	1423854	144	0.007	0.117	0.057	22	chr1	160000001	161000000
WE-001	35	033048C_1521766	33048	033048C	1521766	144	0.397	0.168	3.235	5	chr1	160000001	161000000
WE-001	35	033048C_768065	33048	033048C	768065	144	0.147	0.144	1.2	15	chr1	160000001	161000000
WE-001	35	033048C_833641	33048	033048C	833641	144	-0.051	0.0	-0.415	9	chr1	160000001	161000000
WE-001	35	033048D_1318479	33048	033048D	1318479	144	-0.047	0.011	-0.383	17	chr1	160000001	161000000
WE-001	35	033048D_1367108	33048	033048D	1367108	144	-0.101	0.007	-0.826	9	chr1	160000001	161000000
WE-001	35	033048D_357920	33048	033048D	357920	144	0.178	0.177	1.454	30	chr1	160000001	161000000
WE-001	35	033048D_500434	33048	033048D	500434	144	-1.579	-1.962	-12.881	31	chr1	160000001	161000000
WE-001	35	033048D_540213	33048	033048D	540213	144	-0.073	-0.018	-0.593	16	chr1	160000001	161000000
WE-001	35	033048D_91003	33048	033048D	91003	144	0.527	-0.052	4.299	1	chr1	160000001	161000000
WE-001	35	033048C_1238740	33048	033048C	1238740	145	-0.042	0.054	-0.405	12	chr1	161000001	162000000
WE-001	35	033048C_1423854	33048	033048C	1423854	145	0.168	0.117	1.605	22	chr1	161000001	162000000
WE-001	35	033048C_1521766	33048	033048C	1521766	145	0.334	0.168	3.186	5	chr1	161000001	162000000
WE-001	35	033048C_768065	33048	033048C	768065	145	0.223	0.144	2.13	15	chr1	161000001	162000000
WE-001	35	033048C_833641	33048	033048C	833641	145	0.03	0.0	0.286	9	chr1	161000001	162000000
WE-001	35	033048D_1318479	33048	033048D	1318479	145	0.008	0.011	0.079	17	chr1	161000001	162000000
WE-001	35	033048D_1367108	33048	033048D	1367108	145	-0.005	0.007	-0.043	9	chr1	161000001	162000000
WE-001	35	033048D_357920	33048	033048D	357920	145	0.197	0.177	1.879	30	chr1	161000001	162000000
WE-001	35	033048D_500434	33048	033048D	500434	145	-1.317	-1.962	-12.556	31	chr1	161000001	162000000
WE-001	35	033048D_540213	33048	033048D	540213	145	0.001	-0.018	0.013	16	chr1	161000001	162000000
WE-001	35	033048D_91003	33048	033048D	91003	145	0.294	-0.052	2.808	1	chr1	161000001	162000000
WE-001	35	033048C_1238740	33048	033048C	1238740	146	-0.09	0.054	-0.75	12	chr1	162000001	163000000
WE-001	35	033048C_1423854	33048	033048C	1423854	146	0.108	0.117	0.894	22	chr1	162000001	163000000
WE-001	35	033048C_1521766	33048	033048C	1521766	146	0.211	0.168	1.757	5	chr1	162000001	163000000
WE-001	35	033048C_768065	33048	033048C	768065	146	0.361	0.144	3.005	15	chr1	162000001	163000000
WE-001	35	033048C_833641	33048	033048C	833641	146	0.108	0.0	0.896	9	chr1	162000001	163000000
WE-001	35	033048D_1318479	33048	033048D	1318479	146	0.097	0.011	0.805	17	chr1	162000001	163000000
WE-001	35	033048D_1367108	33048	033048D	1367108	146	0.263	0.007	2.182	9	chr1	162000001	163000000
WE-001	35	033048D_357920	33048	033048D	357920	146	0.364	0.177	3.027	30	chr1	162000001	163000000
WE-001	35	033048D_500434	33048	033048D	500434	146	-1.707	-1.962	-14.195	31	chr1	162000001	163000000
WE-001	35	033048D_540213	33048	033048D	540213	146	0.152	-0.018	1.268	16	chr1	162000001	163000000
WE-001	35	033048D_91003	33048	033048D	91003	146	-0.122	-0.052	-1.012	1	chr1	162000001	163000000
WE-001	35	033048C_1238740	33048	033048C	1238740	147	-0.045	0.054	-0.436	12	chr1	163000001	164000000
WE-001	35	033048C_1423854	33048	033048C	1423854	147	-0.017	0.117	-0.17	22	chr1	163000001	164000000
WE-001	35	033048C_1521766	33048	033048C	1521766	147	0.123	0.168	1.195	5	chr1	163000001	164000000
WE-001	35	033048C_768065	33048	033048C	768065	147	0.082	0.144	0.803	15	chr1	163000001	164000000
WE-001	35	033048C_833641	33048	033048C	833641	147	0.01	0.0	0.099	9	chr1	163000001	164000000
WE-001	35	033048D_1318479	33048	033048D	1318479	147	0.171	0.011	1.662	17	chr1	163000001	164000000
WE-001	35	033048D_1367108	33048	033048D	1367108	147	0.041	0.007	0.402	9	chr1	163000001	164000000
WE-001	35	033048D_357920	33048	033048D	357920	147	0.25	0.177	2.44	30	chr1	163000001	164000000
WE-001	35	033048D_500434	33048	033048D	500434	147	-2.149	-1.962	-20.946	31	chr1	163000001	164000000
WE-001	35	033048D_540213	33048	033048D	540213	147	0.015	-0.018	0.148	16	chr1	163000001	164000000
WE-001	35	033048D_91003	33048	033048D	91003	147	-0.107	-0.052	-1.038	1	chr1	163000001	164000000
WE-001	35	033048C_1238740	33048	033048C	1238740	148	0.03	0.054	0.272	12	chr1	164000001	165000000
WE-001	35	033048C_1423854	33048	033048C	1423854	148	0.058	0.117	0.528	22	chr1	164000001	165000000
WE-001	35	033048C_1521766	33048	033048C	1521766	148	0.045	0.168	0.408	5	chr1	164000001	165000000
WE-001	35	033048C_768065	33048	033048C	768065	148	0.309	0.144	2.815	15	chr1	164000001	165000000
WE-001	35	033048C_833641	33048	033048C	833641	148	0.176	0.0	1.599	9	chr1	164000001	165000000
WE-001	35	033048D_1318479	33048	033048D	1318479	148	-0.002	0.011	-0.015	17	chr1	164000001	165000000
WE-001	35	033048D_1367108	33048	033048D	1367108	148	0.132	0.007	1.203	9	chr1	164000001	165000000
WE-001	35	033048D_357920	33048	033048D	357920	148	0.361	0.177	3.284	30	chr1	164000001	165000000
WE-001	35	033048D_500434	33048	033048D	500434	148	-1.87	-1.962	-17.016	31	chr1	164000001	165000000
WE-001	35	033048D_540213	33048	033048D	540213	148	0.135	-0.018	1.225	16	chr1	164000001	165000000
WE-001	35	033048D_91003	33048	033048D	91003	148	0.044	-0.052	0.404	1	chr1	164000001	165000000
WE-001	35	033048C_1238740	33048	033048C	1238740	149	0.013	0.054	0.13	12	chr1	165000001	166000000
WE-001	35	033048C_1423854	33048	033048C	1423854	149	0.09	0.117	0.916	22	chr1	165000001	166000000
WE-001	35	033048C_1521766	33048	033048C	1521766	149	0.166	0.168	1.686	5	chr1	165000001	166000000
WE-001	35	033048C_768065	33048	033048C	768065	149	0.173	0.144	1.762	15	chr1	165000001	166000000
WE-001	35	033048C_833641	33048	033048C	833641	149	0.116	0.0	1.179	9	chr1	165000001	166000000
WE-001	35	033048D_1318479	33048	033048D	1318479	149	0.052	0.011	0.524	17	chr1	165000001	166000000
WE-001	35	033048D_1367108	33048	033048D	1367108	149	0.023	0.007	0.232	9	chr1	165000001	166000000
WE-001	35	033048D_357920	33048	033048D	357920	149	0.202	0.177	2.05	30	chr1	165000001	166000000
WE-001	35	033048D_500434	33048	033048D	500434	149	-2.673	-1.962	-27.15	31	chr1	165000001	166000000
WE-001	35	033048D_540213	33048	033048D	540213	149	0.1	-0.018	1.015	16	chr1	165000001	166000000
WE-001	35	033048D_91003	33048	033048D	91003	149	-0.238	-0.052	-2.413	1	chr1	165000001	166000000
WE-001	35	033048C_1238740	33048	033048C	1238740	150	0.071	0.054	0.723	12	chr1	166000001	167000000
WE-001	35	033048C_1423854	33048	033048C	1423854	150	-0.159	0.117	-1.626	22	chr1	166000001	167000000
WE-001	35	033048C_1521766	33048	033048C	1521766	150	0.01	0.168	0.107	5	chr1	166000001	167000000
WE-001	35	033048C_768065	33048	033048C	768065	150	0.258	0.144	2.631	15	chr1	166000001	167000000
WE-001	35	033048C_833641	33048	033048C	833641	150	-0.104	0.0	-1.059	9	chr1	166000001	167000000
WE-001	35	033048D_1318479	33048	033048D	1318479	150	-0.065	0.011	-0.663	17	chr1	166000001	167000000
WE-001	35	033048D_1367108	33048	033048D	1367108	150	-0.052	0.007	-0.536	9	chr1	166000001	167000000
WE-001	35	033048D_357920	33048	033048D	357920	150	0.145	0.177	1.485	30	chr1	166000001	167000000
WE-001	35	033048D_500434	33048	033048D	500434	150	-2.233	-1.962	-22.811	31	chr1	166000001	167000000
WE-001	35	033048D_540213	33048	033048D	540213	150	0.063	-0.018	0.645	16	chr1	166000001	167000000
WE-001	35	033048D_91003	33048	033048D	91003	150	0.033	-0.052	0.332	1	chr1	166000001	167000000
WE-001	35	033048C_1238740	33048	033048C	1238740	151	0.066	0.054	0.68	12	chr1	167000001	168000000
WE-001	35	033048C_1423854	33048	033048C	1423854	151	-0.069	0.117	-0.707	22	chr1	167000001	168000000
WE-001	35	033048C_1521766	33048	033048C	1521766	151	0.179	0.168	1.848	5	chr1	167000001	168000000
WE-001	35	033048C_768065	33048	033048C	768065	151	0.175	0.144	1.806	15	chr1	167000001	168000000
WE-001	35	033048C_833641	33048	033048C	833641	151	-0.016	0.0	-0.169	9	chr1	167000001	168000000
WE-001	35	033048D_1318479	33048	033048D	1318479	151	-0.094	0.011	-0.973	17	chr1	167000001	168000000
WE-001	35	033048D_1367108	33048	033048D	1367108	151	-0.079	0.007	-0.81	9	chr1	167000001	168000000
WE-001	35	033048D_357920	33048	033048D	357920	151	-0.058	0.177	-0.601	30	chr1	167000001	168000000
WE-001	35	033048D_500434	33048	033048D	500434	151	-2.299	-1.962	-23.71	31	chr1	167000001	168000000
WE-001	35	033048D_540213	33048	033048D	540213	151	-0.105	-0.018	-1.087	16	chr1	167000001	168000000
WE-001	35	033048D_91003	33048	033048D	91003	151	-0.097	-0.052	-1.005	1	chr1	167000001	168000000
WE-001	35	033048C_1238740	33048	033048C	1238740	152	0.059	0.054	0.617	12	chr1	168000001	169000000
WE-001	35	033048C_1423854	33048	033048C	1423854	152	-0.101	0.117	-1.057	22	chr1	168000001	169000000
WE-001	35	033048C_1521766	33048	033048C	1521766	152	0.025	0.168	0.265	5	chr1	168000001	169000000
WE-001	35	033048C_768065	33048	033048C	768065	152	0.257	0.144	2.684	15	chr1	168000001	169000000
WE-001	35	033048C_833641	33048	033048C	833641	152	-0.033	0.0	-0.345	9	chr1	168000001	169000000
WE-001	35	033048D_1318479	33048	033048D	1318479	152	0.036	0.011	0.378	17	chr1	168000001	169000000
WE-001	35	033048D_1367108	33048	033048D	1367108	152	0.028	0.007	0.293	9	chr1	168000001	169000000
WE-001	35	033048D_357920	33048	033048D	357920	152	0.099	0.177	1.035	30	chr1	168000001	169000000
WE-001	35	033048D_500434	33048	033048D	500434	152	-2.884	-1.962	-30.085	31	chr1	168000001	169000000
WE-001	35	033048D_540213	33048	033048D	540213	152	0.079	-0.018	0.827	16	chr1	168000001	169000000
WE-001	35	033048D_91003	33048	033048D	91003	152	0.092	-0.052	0.958	1	chr1	168000001	169000000
WE-001	35	033048C_1238740	33048	033048C	1238740	153	0.083	0.054	0.698	12	chr1	169000001	170000000
WE-001	35	033048C_1423854	33048	033048C	1423854	153	-0.027	0.117	-0.224	22	chr1	169000001	170000000
WE-001	35	033048C_1521766	33048	033048C	1521766	153	0.284	0.168	2.392	5	chr1	169000001	170000000
WE-001	35	033048C_768065	33048	033048C	768065	153	0.287	0.144	2.418	15	chr1	169000001	170000000
WE-001	35	033048C_833641	33048	033048C	833641	153	0.062	0.0	0.521	9	chr1	169000001	170000000
WE-001	35	033048D_1318479	33048	033048D	1318479	153	-0.187	0.011	-1.57	17	chr1	169000001	170000000
WE-001	35	033048D_1367108	33048	033048D	1367108	153	-0.237	0.007	-1.993	9	chr1	169000001	170000000
WE-001	35	033048D_357920	33048	033048D	357920	153	-0.082	0.177	-0.689	30	chr1	169000001	170000000
WE-001	35	033048D_500434	33048	033048D	500434	153	-1.795	-1.962	-15.11	31	chr1	169000001	170000000
WE-001	35	033048D_540213	33048	033048D	540213	153	-0.074	-0.018	-0.622	16	chr1	169000001	170000000
WE-001	35	033048D_91003	33048	033048D	91003	153	-0.15	-0.052	-1.267	1	chr1	169000001	170000000
WE-001	35	033048C_1238740	33048	033048C	1238740	154	0.025	0.054	0.32	12	chr1	170000001	171000000
WE-001	35	033048C_1423854	33048	033048C	1423854	154	0.196	0.117	2.502	22	chr1	170000001	171000000
WE-001	35	033048C_1521766	33048	033048C	1521766	154	0.121	0.168	1.544	5	chr1	170000001	171000000
WE-001	35	033048C_768065	33048	033048C	768065	154	0.096	0.144	1.219	15	chr1	170000001	171000000
WE-001	35	033048C_833641	33048	033048C	833641	154	0.181	0.0	2.311	9	chr1	170000001	171000000
WE-001	35	033048D_1318479	33048	033048D	1318479	154	0.066	0.011	0.846	17	chr1	170000001	171000000
WE-001	35	033048D_1367108	33048	033048D	1367108	154	0.075	0.007	0.95	9	chr1	170000001	171000000
WE-001	35	033048D_357920	33048	033048D	357920	154	0.199	0.177	2.536	30	chr1	170000001	171000000
WE-001	35	033048D_500434	33048	033048D	500434	154	-1.389	-1.962	-17.702	31	chr1	170000001	171000000
WE-001	35	033048D_540213	33048	033048D	540213	154	-0.049	-0.018	-0.625	16	chr1	170000001	171000000
WE-001	35	033048D_91003	33048	033048D	91003	154	0.217	-0.052	2.766	1	chr1	170000001	171000000
WE-001	35	033048C_1238740	33048	033048C	1238740	155	0.181	0.054	1.572	12	chr1	171000001	172000000
WE-001	35	033048C_1423854	33048	033048C	1423854	155	-0.264	0.117	-2.287	22	chr1	171000001	172000000
WE-001	35	033048C_1521766	33048	033048C	1521766	155	0.227	0.168	1.97	5	chr1	171000001	172000000
WE-001	35	033048C_768065	33048	033048C	768065	155	0.01	0.144	0.083	15	chr1	171000001	172000000
WE-001	35	033048C_833641	33048	033048C	833641	155	-0.127	0.0	-1.105	9	chr1	171000001	172000000
WE-001	35	033048D_1318479	33048	033048D	1318479	155	-0.158	0.011	-1.368	17	chr1	171000001	172000000
WE-001	35	033048D_1367108	33048	033048D	1367108	155	-0.017	0.007	-0.151	9	chr1	171000001	172000000
WE-001	35	033048D_357920	33048	033048D	357920	155	0.172	0.177	1.49	30	chr1	171000001	172000000
WE-001	35	033048D_500434	33048	033048D	500434	155	-1.906	-1.962	-16.528	31	chr1	171000001	172000000
WE-001	35	033048D_540213	33048	033048D	540213	155	-0.044	-0.018	-0.38	16	chr1	171000001	172000000
WE-001	35	033048D_91003	33048	033048D	91003	155	-0.08	-0.052	-0.693	1	chr1	171000001	172000000
WE-001	35	033048C_1238740	33048	033048C	1238740	156	-0.102	0.054	-1.204	12	chr1	172000001	173000000
WE-001	35	033048C_1423854	33048	033048C	1423854	156	0.143	0.117	1.692	22	chr1	172000001	173000000
WE-001	35	033048C_1521766	33048	033048C	1521766	156	0.098	0.168	1.161	5	chr1	172000001	173000000
WE-001	35	033048C_768065	33048	033048C	768065	156	0.125	0.144	1.481	15	chr1	172000001	173000000
WE-001	35	033048C_833641	33048	033048C	833641	156	-0.017	0.0	-0.203	9	chr1	172000001	173000000
WE-001	35	033048D_1318479	33048	033048D	1318479	156	0.019	0.011	0.229	17	chr1	172000001	173000000
WE-001	35	033048D_1367108	33048	033048D	1367108	156	0.007	0.007	0.08	9	chr1	172000001	173000000
WE-001	35	033048D_357920	33048	033048D	357920	156	-0.054	0.177	-0.639	30	chr1	172000001	173000000
WE-001	35	033048D_500434	33048	033048D	500434	156	-2.088	-1.962	-24.701	31	chr1	172000001	173000000
WE-001	35	033048D_540213	33048	033048D	540213	156	-0.144	-0.018	-1.702	16	chr1	172000001	173000000
WE-001	35	033048D_91003	33048	033048D	91003	156	0.035	-0.052	0.411	1	chr1	172000001	173000000
WE-001	35	033048C_1238740	33048	033048C	1238740	157	-0.276	0.054	-2.2	12	chr1	173000001	174000000
WE-001	35	033048C_1423854	33048	033048C	1423854	157	-0.027	0.117	-0.218	22	chr1	173000001	174000000
WE-001	35	033048C_1521766	33048	033048C	1521766	157	0.243	0.168	1.935	5	chr1	173000001	174000000
WE-001	35	033048C_768065	33048	033048C	768065	157	0.182	0.144	1.448	15	chr1	173000001	174000000
WE-001	35	033048C_833641	33048	033048C	833641	157	0.01	0.0	0.083	9	chr1	173000001	174000000
WE-001	35	033048D_1318479	33048	033048D	1318479	157	-0.122	0.011	-0.975	17	chr1	173000001	174000000
WE-001	35	033048D_1367108	33048	033048D	1367108	157	-0.088	0.007	-0.701	9	chr1	173000001	174000000
WE-001	35	033048D_357920	33048	033048D	357920	157	0.168	0.177	1.343	30	chr1	173000001	174000000
WE-001	35	033048D_500434	33048	033048D	500434	157	-1.939	-1.962	-15.454	31	chr1	173000001	174000000
WE-001	35	033048D_540213	33048	033048D	540213	157	-0.124	-0.018	-0.991	16	chr1	173000001	174000000
WE-001	35	033048D_91003	33048	033048D	91003	157	-0.335	-0.052	-2.668	1	chr1	173000001	174000000
WE-001	35	033048C_1238740	33048	033048C	1238740	158	0.071	0.054	0.387	12	chr1	174000001	175000000
WE-001	35	033048C_1423854	33048	033048C	1423854	158	0.07	0.117	0.382	22	chr1	174000001	175000000
WE-001	35	033048C_1521766	33048	033048C	1521766	158	0.02	0.168	0.109	5	chr1	174000001	175000000
WE-001	35	033048C_768065	33048	033048C	768065	158	0.161	0.144	0.879	15	chr1	174000001	175000000
WE-001	35	033048C_833641	33048	033048C	833641	158	0.08	0.0	0.438	9	chr1	174000001	175000000
WE-001	35	033048D_1318479	33048	033048D	1318479	158	-0.221	0.011	-1.205	17	chr1	174000001	175000000
WE-001	35	033048D_1367108	33048	033048D	1367108	158	-0.133	0.007	-0.727	9	chr1	174000001	175000000
WE-001	35	033048D_357920	33048	033048D	357920	158	-0.014	0.177	-0.076	30	chr1	174000001	175000000
WE-001	35	033048D_500434	33048	033048D	500434	158	-1.112	-1.962	-6.056	31	chr1	174000001	175000000
WE-001	35	033048D_540213	33048	033048D	540213	158	-0.155	-0.018	-0.844	16	chr1	174000001	175000000
WE-001	35	033048D_91003	33048	033048D	91003	158	0.003	-0.052	0.015	1	chr1	174000001	175000000
WE-001	35	033048C_1238740	33048	033048C	1238740	159	0.073	0.054	0.556	12	chr1	175000001	176000000
WE-001	35	033048C_1423854	33048	033048C	1423854	159	-0.067	0.117	-0.511	22	chr1	175000001	176000000
WE-001	35	033048C_1521766	33048	033048C	1521766	159	0.403	0.168	3.085	5	chr1	175000001	176000000
WE-001	35	033048C_768065	33048	033048C	768065	159	0.206	0.144	1.574	15	chr1	175000001	176000000
WE-001	35	033048C_833641	33048	033048C	833641	159	0.049	0.0	0.375	9	chr1	175000001	176000000
WE-001	35	033048D_1318479	33048	033048D	1318479	159	0.255	0.011	1.953	17	chr1	175000001	176000000
WE-001	35	033048D_1367108	33048	033048D	1367108	159	0.175	0.007	1.337	9	chr1	175000001	176000000
WE-001	35	033048D_357920	33048	033048D	357920	159	0.292	0.177	2.232	30	chr1	175000001	176000000
WE-001	35	033048D_500434	33048	033048D	500434	159	-1.122	-1.962	-8.58	31	chr1	175000001	176000000
WE-001	35	033048D_540213	33048	033048D	540213	159	0.248	-0.018	1.894	16	chr1	175000001	176000000
WE-001	35	033048D_91003	33048	033048D	91003	159	-0.094	-0.052	-0.715	1	chr1	175000001	176000000
WE-001	35	033048C_1238740	33048	033048C	1238740	160	-0.005	0.054	-0.038	12	chr1	176000001	177000000
WE-001	35	033048C_1423854	33048	033048C	1423854	160	0.104	0.117	0.722	22	chr1	176000001	177000000
WE-001	35	033048C_1521766	33048	033048C	1521766	160	0.02	0.168	0.137	5	chr1	176000001	177000000
WE-001	35	033048C_768065	33048	033048C	768065	160	0.08	0.144	0.558	15	chr1	176000001	177000000
WE-001	35	033048C_833641	33048	033048C	833641	160	0.067	0.0	0.466	9	chr1	176000001	177000000
WE-001	35	033048D_1318479	33048	033048D	1318479	160	-0.031	0.011	-0.213	17	chr1	176000001	177000000
WE-001	35	033048D_1367108	33048	033048D	1367108	160	-0.154	0.007	-1.068	9	chr1	176000001	177000000
WE-001	35	033048D_357920	33048	033048D	357920	160	0.197	0.177	1.367	30	chr1	176000001	177000000
WE-001	35	033048D_500434	33048	033048D	500434	160	0.234	0.18	1.63	31	chr1	176000001	177000000
WE-001	35	033048D_540213	33048	033048D	540213	160	0.058	-0.018	0.403	16	chr1	176000001	177000000
WE-001	35	033048D_91003	33048	033048D	91003	160	0.138	-0.052	0.96	1	chr1	176000001	177000000
WE-001	35	033048C_1238740	33048	033048C	1238740	161	0.034	0.054	0.345	12	chr1	177000001	178000000
WE-001	35	033048C_1423854	33048	033048C	1423854	161	0.079	0.117	0.791	22	chr1	177000001	178000000
WE-001	35	033048C_1521766	33048	033048C	1521766	161	0.28	0.168	2.811	5	chr1	177000001	178000000
WE-001	35	033048C_768065	33048	033048C	768065	161	0.277	0.144	2.786	15	chr1	177000001	178000000
WE-001	35	033048C_833641	33048	033048C	833641	161	-0.085	0.0	-0.858	9	chr1	177000001	178000000
WE-001	35	033048D_1318479	33048	033048D	1318479	161	0.19	0.011	1.912	17	chr1	177000001	178000000
WE-001	35	033048D_1367108	33048	033048D	1367108	161	0.166	0.007	1.669	9	chr1	177000001	178000000
WE-001	35	033048D_357920	33048	033048D	357920	161	0.351	0.177	3.531	30	chr1	177000001	178000000
WE-001	35	033048D_500434	33048	033048D	500434	161	0.786	0.18	7.903	31	chr1	177000001	178000000
WE-001	35	033048D_540213	33048	033048D	540213	161	0.281	-0.018	2.829	16	chr1	177000001	178000000
WE-001	35	033048D_91003	33048	033048D	91003	161	0.323	-0.052	3.25	1	chr1	177000001	178000000
WE-001	35	033048C_1238740	33048	033048C	1238740	162	0.106	0.054	1.159	12	chr1	178000001	179000000
WE-001	35	033048C_1423854	33048	033048C	1423854	162	0.112	0.117	1.217	22	chr1	178000001	179000000
WE-001	35	033048C_1521766	33048	033048C	1521766	162	0.209	0.168	2.281	5	chr1	178000001	179000000
WE-001	35	033048C_768065	33048	033048C	768065	162	0.269	0.144	2.933	15	chr1	178000001	179000000
WE-001	35	033048C_833641	33048	033048C	833641	162	0.017	0.0	0.188	9	chr1	178000001	179000000
WE-001	35	033048D_1318479	33048	033048D	1318479	162	0.12	0.011	1.311	17	chr1	178000001	179000000
WE-001	35	033048D_1367108	33048	033048D	1367108	162	0.081	0.007	0.886	9	chr1	178000001	179000000
WE-001	35	033048D_357920	33048	033048D	357920	162	0.216	0.177	2.355	30	chr1	178000001	179000000
WE-001	35	033048D_500434	33048	033048D	500434	162	-0.138	0.18	-1.5	31	chr1	178000001	179000000
WE-001	35	033048D_540213	33048	033048D	540213	162	0.035	-0.018	0.376	16	chr1	178000001	179000000
WE-001	35	033048D_91003	33048	033048D	91003	162	-0.272	-0.052	-2.963	1	chr1	178000001	179000000
WE-001	35	033048C_1238740	33048	033048C	1238740	163	0.053	0.054	0.372	12	chr1	179000001	180000000
WE-001	35	033048C_1423854	33048	033048C	1423854	163	0.184	0.117	1.292	22	chr1	179000001	180000000
WE-001	35	033048C_1521766	33048	033048C	1521766	163	0.167	0.168	1.173	5	chr1	179000001	180000000
WE-001	35	033048C_768065	33048	033048C	768065	163	0.065	0.144	0.456	15	chr1	179000001	180000000
WE-001	35	033048C_833641	33048	033048C	833641	163	0.006	0.0	0.042	9	chr1	179000001	180000000
WE-001	35	033048D_1318479	33048	033048D	1318479	163	0.076	0.011	0.535	17	chr1	179000001	180000000
WE-001	35	033048D_1367108	33048	033048D	1367108	163	0.012	0.007	0.082	9	chr1	179000001	180000000
WE-001	35	033048D_357920	33048	033048D	357920	163	0.321	0.177	2.248	30	chr1	179000001	180000000
WE-001	35	033048D_500434	33048	033048D	500434	163	0.588	0.18	4.123	31	chr1	179000001	180000000
WE-001	35	033048D_540213	33048	033048D	540213	163	0.109	-0.018	0.766	16	chr1	179000001	180000000
WE-001	35	033048D_91003	33048	033048D	91003	163	0.219	-0.052	1.535	1	chr1	179000001	180000000
WE-001	35	033048C_1238740	33048	033048C	1238740	164	0.0	0.054	0.002	12	chr1	180000001	181000000
WE-001	35	033048C_1423854	33048	033048C	1423854	164	0.03	0.117	0.213	22	chr1	180000001	181000000
WE-001	35	033048C_1521766	33048	033048C	1521766	164	0.267	0.168	1.89	5	chr1	180000001	181000000
WE-001	35	033048C_768065	33048	033048C	768065	164	0.073	0.144	0.514	15	chr1	180000001	181000000
WE-001	35	033048C_833641	33048	033048C	833641	164	-0.005	0.0	-0.034	9	chr1	180000001	181000000
WE-001	35	033048D_1318479	33048	033048D	1318479	164	0.006	0.011	0.043	17	chr1	180000001	181000000
WE-001	35	033048D_1367108	33048	033048D	1367108	164	-0.078	0.007	-0.554	9	chr1	180000001	181000000
WE-001	35	033048D_357920	33048	033048D	357920	164	0.284	0.177	2.008	30	chr1	180000001	181000000
WE-001	35	033048D_500434	33048	033048D	500434	164	0.559	0.18	3.951	31	chr1	180000001	181000000
WE-001	35	033048D_540213	33048	033048D	540213	164	0.122	-0.018	0.86	16	chr1	180000001	181000000
WE-001	35	033048D_91003	33048	033048D	91003	164	-0.113	-0.052	-0.797	1	chr1	180000001	181000000
WE-001	35	033048C_1238740	33048	033048C	1238740	165	0.06	0.054	0.422	12	chr1	181000001	182000000
WE-001	35	033048C_1423854	33048	033048C	1423854	165	0.119	0.117	0.837	22	chr1	181000001	182000000
WE-001	35	033048C_1521766	33048	033048C	1521766	165	0.369	0.168	2.589	5	chr1	181000001	182000000
WE-001	35	033048C_768065	33048	033048C	768065	165	0.256	0.144	1.795	15	chr1	181000001	182000000
WE-001	35	033048C_833641	33048	033048C	833641	165	0.06	0.0	0.423	9	chr1	181000001	182000000
WE-001	35	033048D_1318479	33048	033048D	1318479	165	0.072	0.011	0.507	17	chr1	181000001	182000000
WE-001	35	033048D_1367108	33048	033048D	1367108	165	0.024	0.007	0.166	9	chr1	181000001	182000000
WE-001	35	033048D_357920	33048	033048D	357920	165	0.233	0.177	1.636	30	chr1	181000001	182000000
WE-001	35	033048D_500434	33048	033048D	500434	165	-0.149	0.18	-1.045	31	chr1	181000001	182000000
WE-001	35	033048D_540213	33048	033048D	540213	165	-0.063	-0.018	-0.443	16	chr1	181000001	182000000
WE-001	35	033048D_91003	33048	033048D	91003	165	0.205	-0.052	1.434	1	chr1	181000001	182000000
WE-001	35	033048C_1238740	33048	033048C	1238740	166	0.022	0.054	0.236	12	chr1	182000001	183000000
WE-001	35	033048C_1423854	33048	033048C	1423854	166	0.127	0.117	1.359	22	chr1	182000001	183000000
WE-001	35	033048C_1521766	33048	033048C	1521766	166	0.276	0.168	2.958	5	chr1	182000001	183000000
WE-001	35	033048C_768065	33048	033048C	768065	166	-0.018	0.144	-0.198	15	chr1	182000001	183000000
WE-001	35	033048C_833641	33048	033048C	833641	166	-0.149	0.0	-1.598	9	chr1	182000001	183000000
WE-001	35	033048D_1318479	33048	033048D	1318479	166	-0.057	0.011	-0.607	17	chr1	182000001	183000000
WE-001	35	033048D_1367108	33048	033048D	1367108	166	0.024	0.007	0.253	9	chr1	182000001	183000000
WE-001	35	033048D_357920	33048	033048D	357920	166	0.293	0.177	3.14	30	chr1	182000001	183000000
WE-001	35	033048D_500434	33048	033048D	500434	166	-0.621	0.18	-6.663	31	chr1	182000001	183000000
WE-001	35	033048D_540213	33048	033048D	540213	166	-0.027	-0.018	-0.285	16	chr1	182000001	183000000
WE-001	35	033048D_91003	33048	033048D	91003	166	0.256	-0.052	2.744	1	chr1	182000001	183000000
WE-001	35	033048C_1238740	33048	033048C	1238740	167	-0.027	0.054	-0.21	12	chr1	183000001	184000000
WE-001	35	033048C_1423854	33048	033048C	1423854	167	0.191	0.117	1.5	22	chr1	183000001	184000000
WE-001	35	033048C_1521766	33048	033048C	1521766	167	0.178	0.168	1.4	5	chr1	183000001	184000000
WE-001	35	033048C_768065	33048	033048C	768065	167	0.171	0.144	1.349	15	chr1	183000001	184000000
WE-001	35	033048C_833641	33048	033048C	833641	167	0.138	0.0	1.09	9	chr1	183000001	184000000
WE-001	35	033048D_1318479	33048	033048D	1318479	167	-0.069	0.011	-0.544	17	chr1	183000001	184000000
WE-001	35	033048D_1367108	33048	033048D	1367108	167	-0.141	0.007	-1.11	9	chr1	183000001	184000000
WE-001	35	033048D_357920	33048	033048D	357920	167	0.164	0.177	1.288	30	chr1	183000001	184000000
WE-001	35	033048D_500434	33048	033048D	500434	167	-1.813	-1.907	-14.273	31	chr1	183000001	184000000
WE-001	35	033048D_540213	33048	033048D	540213	167	0.023	-0.018	0.178	16	chr1	183000001	184000000
WE-001	35	033048D_91003	33048	033048D	91003	167	0.314	-0.052	2.47	1	chr1	183000001	184000000
WE-001	35	033048C_1238740	33048	033048C	1238740	168	0.155	0.054	1.421	12	chr1	184000001	185000000
WE-001	35	033048C_1423854	33048	033048C	1423854	168	0.205	0.117	1.886	22	chr1	184000001	185000000
WE-001	35	033048C_1521766	33048	033048C	1521766	168	-0.031	0.168	-0.288	5	chr1	184000001	185000000
WE-001	35	033048C_768065	33048	033048C	768065	168	0.428	0.144	3.927	15	chr1	184000001	185000000
WE-001	35	033048C_833641	33048	033048C	833641	168	0.124	0.0	1.142	9	chr1	184000001	185000000
WE-001	35	033048D_1318479	33048	033048D	1318479	168	0.116	0.011	1.066	17	chr1	184000001	185000000
WE-001	35	033048D_1367108	33048	033048D	1367108	168	-0.006	0.007	-0.055	9	chr1	184000001	185000000
WE-001	35	033048D_357920	33048	033048D	357920	168	0.104	0.177	0.959	30	chr1	184000001	185000000
WE-001	35	033048D_500434	33048	033048D	500434	168	-1.659	-1.907	-15.24	31	chr1	184000001	185000000
WE-001	35	033048D_540213	33048	033048D	540213	168	0.009	-0.018	0.082	16	chr1	184000001	185000000
WE-001	35	033048D_91003	33048	033048D	91003	168	-0.139	-0.052	-1.281	1	chr1	184000001	185000000
WE-001	35	033048C_1238740	33048	033048C	1238740	169	-0.016	0.054	-0.114	12	chr1	185000001	186000000
WE-001	35	033048C_1423854	33048	033048C	1423854	169	0.263	0.117	1.834	22	chr1	185000001	186000000
WE-001	35	033048C_1521766	33048	033048C	1521766	169	0.012	0.168	0.086	5	chr1	185000001	186000000
WE-001	35	033048C_768065	33048	033048C	768065	169	0.068	0.144	0.475	15	chr1	185000001	186000000
WE-001	35	033048C_833641	33048	033048C	833641	169	-0.026	0.0	-0.183	9	chr1	185000001	186000000
WE-001	35	033048D_1318479	33048	033048D	1318479	169	0.013	0.011	0.09	17	chr1	185000001	186000000
WE-001	35	033048D_1367108	33048	033048D	1367108	169	0.125	0.007	0.87	9	chr1	185000001	186000000
WE-001	35	033048D_357920	33048	033048D	357920	169	0.19	0.177	1.323	30	chr1	185000001	186000000
WE-001	35	033048D_500434	33048	033048D	500434	169	-1.772	-1.907	-12.371	31	chr1	185000001	186000000
WE-001	35	033048D_540213	33048	033048D	540213	169	-0.234	-0.018	-1.631	16	chr1	185000001	186000000
WE-001	35	033048D_91003	33048	033048D	91003	169	0.038	-0.052	0.267	1	chr1	185000001	186000000
WE-001	35	033048C_1238740	33048	033048C	1238740	170	-0.092	0.054	-0.733	12	chr1	186000001	187000000
WE-001	35	033048C_1423854	33048	033048C	1423854	170	0.043	0.117	0.342	22	chr1	186000001	187000000
WE-001	35	033048C_1521766	33048	033048C	1521766	170	0.038	0.168	0.3	5	chr1	186000001	187000000
WE-001	35	033048C_768065	33048	033048C	768065	170	0.055	0.144	0.439	15	chr1	186000001	187000000
WE-001	35	033048C_833641	33048	033048C	833641	170	-0.052	0.0	-0.41	9	chr1	186000001	187000000
WE-001	35	033048D_1318479	33048	033048D	1318479	170	-0.058	0.011	-0.461	17	chr1	186000001	187000000
WE-001	35	033048D_1367108	33048	033048D	1367108	170	-0.11	0.007	-0.869	9	chr1	186000001	187000000
WE-001	35	033048D_357920	33048	033048D	357920	170	0.065	0.177	0.513	30	chr1	186000001	187000000
WE-001	35	033048D_500434	33048	033048D	500434	170	-1.711	-1.907	-13.558	31	chr1	186000001	187000000
WE-001	35	033048D_540213	33048	033048D	540213	170	-0.156	-0.018	-1.237	16	chr1	186000001	187000000
WE-001	35	033048D_91003	33048	033048D	91003	170	-0.075	-0.052	-0.593	1	chr1	186000001	187000000
WE-001	35	033048C_1238740	33048	033048C	1238740	171	0.175	0.054	1.36	12	chr1	187000001	188000000
WE-001	35	033048C_1423854	33048	033048C	1423854	171	0.138	0.117	1.076	22	chr1	187000001	188000000
WE-001	35	033048C_1521766	33048	033048C	1521766	171	0.145	0.168	1.129	5	chr1	187000001	188000000
WE-001	35	033048C_768065	33048	033048C	768065	171	0.259	0.144	2.014	15	chr1	187000001	188000000
WE-001	35	033048C_833641	33048	033048C	833641	171	-0.086	0.0	-0.668	9	chr1	187000001	188000000
WE-001	35	033048D_1318479	33048	033048D	1318479	171	0.096	0.011	0.749	17	chr1	187000001	188000000
WE-001	35	033048D_1367108	33048	033048D	1367108	171	0.025	0.007	0.196	9	chr1	187000001	188000000
WE-001	35	033048D_357920	33048	033048D	357920	171	0.11	0.177	0.853	30	chr1	187000001	188000000
WE-001	35	033048D_500434	33048	033048D	500434	171	-1.973	-1.907	-15.327	31	chr1	187000001	188000000
WE-001	35	033048D_540213	33048	033048D	540213	171	0.017	-0.018	0.128	16	chr1	187000001	188000000
WE-001	35	033048D_91003	33048	033048D	91003	171	0.187	-0.052	1.45	1	chr1	187000001	188000000
WE-001	35	033048C_1238740	33048	033048C	1238740	172	0.073	0.054	0.792	12	chr1	188000001	189000000
WE-001	35	033048C_1423854	33048	033048C	1423854	172	0.273	0.117	2.961	22	chr1	188000001	189000000
WE-001	35	033048C_1521766	33048	033048C	1521766	172	0.085	0.168	0.924	5	chr1	188000001	189000000
WE-001	35	033048C_768065	33048	033048C	768065	172	0.166	0.144	1.804	15	chr1	188000001	189000000
WE-001	35	033048C_833641	33048	033048C	833641	172	0.184	0.0	1.99	9	chr1	188000001	189000000
WE-001	35	033048D_1318479	33048	033048D	1318479	172	0.091	0.011	0.99	17	chr1	188000001	189000000
WE-001	35	033048D_1367108	33048	033048D	1367108	172	-0.032	0.007	-0.352	9	chr1	188000001	189000000
WE-001	35	033048D_357920	33048	033048D	357920	172	0.15	0.177	1.625	30	chr1	188000001	189000000
WE-001	35	033048D_500434	33048	033048D	500434	172	-1.344	-1.907	-14.564	31	chr1	188000001	189000000
WE-001	35	033048D_540213	33048	033048D	540213	172	0.127	-0.018	1.378	16	chr1	188000001	189000000
WE-001	35	033048D_91003	33048	033048D	91003	172	0.021	-0.052	0.224	1	chr1	188000001	189000000
WE-001	35	033048C_1238740	33048	033048C	1238740	173	0.125	0.054	2.225	12	chr1	189000001	190000000
WE-001	35	033048C_1423854	33048	033048C	1423854	173	0.492	0.117	8.719	22	chr1	189000001	190000000
WE-001	35	033048C_1521766	33048	033048C	1521766	173	0.063	0.168	1.114	5	chr1	189000001	190000000
WE-001	35	033048C_768065	33048	033048C	768065	173	0.303	0.144	5.375	15	chr1	189000001	190000000
WE-001	35	033048C_833641	33048	033048C	833641	173	0.072	0.0	1.273	9	chr1	189000001	190000000
WE-001	35	033048D_1318479	33048	033048D	1318479	173	0.018	0.011	0.319	17	chr1	189000001	190000000
WE-001	35	033048D_1367108	33048	033048D	1367108	173	-0.046	0.007	-0.819	9	chr1	189000001	190000000
WE-001	35	033048D_357920	33048	033048D	357920	173	0.312	0.177	5.527	30	chr1	189000001	190000000
WE-001	35	033048D_500434	33048	033048D	500434	173	-1.743	-1.907	-30.898	31	chr1	189000001	190000000
WE-001	35	033048D_540213	33048	033048D	540213	173	0.166	-0.018	2.935	16	chr1	189000001	190000000
WE-001	35	033048D_91003	33048	033048D	91003	173	-0.054	-0.052	-0.959	1	chr1	189000001	190000000
WE-001	35	033048C_1238740	33048	033048C	1238740	174	0.17	0.054	2.158	12	chr1	190000001	191000000
WE-001	35	033048C_1423854	33048	033048C	1423854	174	0.343	0.117	4.349	22	chr1	190000001	191000000
WE-001	35	033048C_1521766	33048	033048C	1521766	174	0.249	0.168	3.164	5	chr1	190000001	191000000
WE-001	35	033048C_768065	33048	033048C	768065	174	0.652	0.144	8.27	15	chr1	190000001	191000000
WE-001	35	033048C_833641	33048	033048C	833641	174	0.138	0.0	1.749	9	chr1	190000001	191000000
WE-001	35	033048D_1318479	33048	033048D	1318479	174	0.179	0.011	2.275	17	chr1	190000001	191000000
WE-001	35	033048D_1367108	33048	033048D	1367108	174	0.087	0.007	1.109	9	chr1	190000001	191000000
WE-001	35	033048D_357920	33048	033048D	357920	174	0.307	0.177	3.894	30	chr1	190000001	191000000
WE-001	35	033048D_500434	33048	033048D	500434	174	-1.155	-1.907	-14.657	31	chr1	190000001	191000000
WE-001	35	033048D_540213	33048	033048D	540213	174	0.041	-0.018	0.519	16	chr1	190000001	191000000
WE-001	35	033048D_91003	33048	033048D	91003	174	-0.167	-0.052	-2.122	1	chr1	190000001	191000000
WE-001	35	033048C_1238740	33048	033048C	1238740	175	0.078	0.054	0.707	12	chr1	191000001	192000000
WE-001	35	033048C_1423854	33048	033048C	1423854	175	0.182	0.117	1.652	22	chr1	191000001	192000000
WE-001	35	033048C_1521766	33048	033048C	1521766	175	0.283	0.168	2.569	5	chr1	191000001	192000000
WE-001	35	033048C_768065	33048	033048C	768065	175	0.243	0.144	2.209	15	chr1	191000001	192000000
WE-001	35	033048C_833641	33048	033048C	833641	175	-0.001	0.0	-0.005	9	chr1	191000001	192000000
WE-001	35	033048D_1318479	33048	033048D	1318479	175	0.149	0.011	1.358	17	chr1	191000001	192000000
WE-001	35	033048D_1367108	33048	033048D	1367108	175	-0.037	0.007	-0.334	9	chr1	191000001	192000000
WE-001	35	033048D_357920	33048	033048D	357920	175	-0.06	0.177	-0.549	30	chr1	191000001	192000000
WE-001	35	033048D_500434	33048	033048D	500434	175	-1.626	-1.907	-14.777	31	chr1	191000001	192000000
WE-001	35	033048D_540213	33048	033048D	540213	175	0.119	-0.018	1.085	16	chr1	191000001	192000000
WE-001	35	033048D_91003	33048	033048D	91003	175	0.088	-0.052	0.799	1	chr1	191000001	192000000
WE-001	35	033048C_1238740	33048	033048C	1238740	176	0.087	0.054	0.786	12	chr1	192000001	193000000
WE-001	35	033048C_1423854	33048	033048C	1423854	176	0.179	0.117	1.617	22	chr1	192000001	193000000
WE-001	35	033048C_1521766	33048	033048C	1521766	176	0.23	0.168	2.07	5	chr1	192000001	193000000
WE-001	35	033048C_768065	33048	033048C	768065	176	0.17	0.144	1.53	15	chr1	192000001	193000000
WE-001	35	033048C_833641	33048	033048C	833641	176	0.001	0.0	0.011	9	chr1	192000001	193000000
WE-001	35	033048D_1318479	33048	033048D	1318479	176	0.005	0.011	0.048	17	chr1	192000001	193000000
WE-001	35	033048D_1367108	33048	033048D	1367108	176	-0.193	0.007	-1.737	9	chr1	192000001	193000000
WE-001	35	033048D_357920	33048	033048D	357920	176	0.069	0.177	0.626	30	chr1	192000001	193000000
WE-001	35	033048D_500434	33048	033048D	500434	176	-1.648	-1.907	-14.85	31	chr1	192000001	193000000
WE-001	35	033048D_540213	33048	033048D	540213	176	0.028	-0.018	0.256	16	chr1	192000001	193000000
WE-001	35	033048D_91003	33048	033048D	91003	176	0.065	-0.052	0.587	1	chr1	192000001	193000000
WE-001	35	033048C_1238740	33048	033048C	1238740	177	0.063	0.054	0.845	12	chr1	193000001	194000000
WE-001	35	033048C_1423854	33048	033048C	1423854	177	0.156	0.117	2.099	22	chr1	193000001	194000000
WE-001	35	033048C_1521766	33048	033048C	1521766	177	0.145	0.168	1.957	5	chr1	193000001	194000000
WE-001	35	033048C_768065	33048	033048C	768065	177	0.108	0.144	1.449	15	chr1	193000001	194000000
WE-001	35	033048C_833641	33048	033048C	833641	177	0.035	0.0	0.474	9	chr1	193000001	194000000
WE-001	35	033048D_1318479	33048	033048D	1318479	177	0.005	0.011	0.071	17	chr1	193000001	194000000
WE-001	35	033048D_1367108	33048	033048D	1367108	177	-0.043	0.007	-0.578	9	chr1	193000001	194000000
WE-001	35	033048D_357920	33048	033048D	357920	177	0.158	0.177	2.122	30	chr1	193000001	194000000
WE-001	35	033048D_500434	33048	033048D	500434	177	-1.984	-1.907	-26.699	31	chr1	193000001	194000000
WE-001	35	033048D_540213	33048	033048D	540213	177	0.066	-0.018	0.889	16	chr1	193000001	194000000
WE-001	35	033048D_91003	33048	033048D	91003	177	0.179	-0.052	2.406	1	chr1	193000001	194000000
WE-001	35	033048C_1238740	33048	033048C	1238740	178	0.021	0.054	0.256	12	chr1	194000001	195000000
WE-001	35	033048C_1423854	33048	033048C	1423854	178	0.142	0.117	1.707	22	chr1	194000001	195000000
WE-001	35	033048C_1521766	33048	033048C	1521766	178	0.072	0.168	0.863	5	chr1	194000001	195000000
WE-001	35	033048C_768065	33048	033048C	768065	178	0.166	0.144	1.997	15	chr1	194000001	195000000
WE-001	35	033048C_833641	33048	033048C	833641	178	0.143	0.0	1.726	9	chr1	194000001	195000000
WE-001	35	033048D_1318479	33048	033048D	1318479	178	0.004	0.011	0.052	17	chr1	194000001	195000000
WE-001	35	033048D_1367108	33048	033048D	1367108	178	-0.003	0.007	-0.033	9	chr1	194000001	195000000
WE-001	35	033048D_357920	33048	033048D	357920	178	0.111	0.177	1.334	30	chr1	194000001	195000000
WE-001	35	033048D_500434	33048	033048D	500434	178	-2.074	-1.907	-24.955	31	chr1	194000001	195000000
WE-001	35	033048D_540213	33048	033048D	540213	178	0.068	-0.018	0.812	16	chr1	194000001	195000000
WE-001	35	033048D_91003	33048	033048D	91003	178	-0.139	-0.052	-1.671	1	chr1	194000001	195000000
WE-001	35	033048C_1238740	33048	033048C	1238740	179	-0.117	0.054	-1.118	12	chr1	195000001	196000000
WE-001	35	033048C_1423854	33048	033048C	1423854	179	0.124	0.117	1.191	22	chr1	195000001	196000000
WE-001	35	033048C_1521766	33048	033048C	1521766	179	0.085	0.168	0.811	5	chr1	195000001	196000000
WE-001	35	033048C_768065	33048	033048C	768065	179	0.255	0.144	2.444	15	chr1	195000001	196000000
WE-001	35	033048C_833641	33048	033048C	833641	179	-0.04	0.0	-0.382	9	chr1	195000001	196000000
WE-001	35	033048D_1318479	33048	033048D	1318479	179	-0.086	0.011	-0.828	17	chr1	195000001	196000000
WE-001	35	033048D_1367108	33048	033048D	1367108	179	-0.089	0.007	-0.853	9	chr1	195000001	196000000
WE-001	35	033048D_357920	33048	033048D	357920	179	-0.159	0.177	-1.519	30	chr1	195000001	196000000
WE-001	35	033048D_500434	33048	033048D	500434	179	-1.593	-1.907	-15.26	31	chr1	195000001	196000000
WE-001	35	033048D_540213	33048	033048D	540213	179	-0.008	-0.018	-0.081	16	chr1	195000001	196000000
WE-001	35	033048D_91003	33048	033048D	91003	179	-0.186	-0.052	-1.78	1	chr1	195000001	196000000
WE-001	35	033048C_1238740	33048	033048C	1238740	180	-0.081	0.054	-0.658	12	chr1	196000001	197000000
WE-001	35	033048C_1423854	33048	033048C	1423854	180	0.147	0.117	1.188	22	chr1	196000001	197000000
WE-001	35	033048C_1521766	33048	033048C	1521766	180	0.112	0.168	0.911	5	chr1	196000001	197000000
WE-001	35	033048C_768065	33048	033048C	768065	180	0.003	0.144	0.024	15	chr1	196000001	197000000
WE-001	35	033048C_833641	33048	033048C	833641	180	-0.004	0.0	-0.029	9	chr1	196000001	197000000
WE-001	35	033048D_1318479	33048	033048D	1318479	180	0.059	0.011	0.474	17	chr1	196000001	197000000
WE-001	35	033048D_1367108	33048	033048D	1367108	180	0.045	0.007	0.361	9	chr1	196000001	197000000
WE-001	35	033048D_357920	33048	033048D	357920	180	0.061	0.177	0.492	30	chr1	196000001	197000000
WE-001	35	033048D_500434	33048	033048D	500434	180	-2.122	-1.907	-17.19	31	chr1	196000001	197000000
WE-001	35	033048D_540213	33048	033048D	540213	180	-0.123	-0.018	-0.995	16	chr1	196000001	197000000
WE-001	35	033048D_91003	33048	033048D	91003	180	0.023	-0.052	0.19	1	chr1	196000001	197000000
WE-001	35	033048C_1238740	33048	033048C	1238740	181	-0.14	0.054	-1.411	12	chr1	197000001	198000000
WE-001	35	033048C_1423854	33048	033048C	1423854	181	0.013	0.117	0.132	22	chr1	197000001	198000000
WE-001	35	033048C_1521766	33048	033048C	1521766	181	0.025	0.168	0.251	5	chr1	197000001	198000000
WE-001	35	033048C_768065	33048	033048C	768065	181	-0.036	0.144	-0.361	15	chr1	197000001	198000000
WE-001	35	033048C_833641	33048	033048C	833641	181	-0.273	0.0	-2.755	9	chr1	197000001	198000000
WE-001	35	033048D_1318479	33048	033048D	1318479	181	-0.088	0.011	-0.885	17	chr1	197000001	198000000
WE-001	35	033048D_1367108	33048	033048D	1367108	181	0.029	0.007	0.292	9	chr1	197000001	198000000
WE-001	35	033048D_357920	33048	033048D	357920	181	0.058	0.177	0.58	30	chr1	197000001	198000000
WE-001	35	033048D_500434	33048	033048D	500434	181	-2.142	-1.907	-21.587	31	chr1	197000001	198000000
WE-001	35	033048D_540213	33048	033048D	540213	181	-0.127	-0.018	-1.281	16	chr1	197000001	198000000
WE-001	35	033048D_91003	33048	033048D	91003	181	-0.385	-0.052	-3.881	1	chr1	197000001	198000000
WE-001	35	033048C_1238740	33048	033048C	1238740	182	-0.217	0.054	-2.785	12	chr1	198000001	199000000
WE-001	35	033048C_1423854	33048	033048C	1423854	182	0.122	0.117	1.569	22	chr1	198000001	199000000
WE-001	35	033048C_1521766	33048	033048C	1521766	182	0.094	0.168	1.209	5	chr1	198000001	199000000
WE-001	35	033048C_768065	33048	033048C	768065	182	0.068	0.144	0.869	15	chr1	198000001	199000000
WE-001	35	033048C_833641	33048	033048C	833641	182	-0.089	0.0	-1.142	9	chr1	198000001	199000000
WE-001	35	033048D_1318479	33048	033048D	1318479	182	-0.036	0.011	-0.46	17	chr1	198000001	199000000
WE-001	35	033048D_1367108	33048	033048D	1367108	182	-0.054	0.007	-0.694	9	chr1	198000001	199000000
WE-001	35	033048D_357920	33048	033048D	357920	182	-0.15	0.177	-1.931	30	chr1	198000001	199000000
WE-001	35	033048D_500434	33048	033048D	500434	182	-2.007	-1.907	-25.782	31	chr1	198000001	199000000
WE-001	35	033048D_540213	33048	033048D	540213	182	-0.124	-0.018	-1.587	16	chr1	198000001	199000000
WE-001	35	033048D_91003	33048	033048D	91003	182	-0.113	-0.052	-1.456	1	chr1	198000001	199000000
WE-001	35	033048C_1238740	33048	033048C	1238740	183	0.03	0.054	0.288	12	chr1	199000001	200000000
WE-001	35	033048C_1423854	33048	033048C	1423854	183	0.022	0.117	0.208	22	chr1	199000001	200000000
WE-001	35	033048C_1521766	33048	033048C	1521766	183	0.168	0.168	1.591	5	chr1	199000001	200000000
WE-001	35	033048C_768065	33048	033048C	768065	183	0.144	0.144	1.367	15	chr1	199000001	200000000
WE-001	35	033048C_833641	33048	033048C	833641	183	0.068	0.0	0.646	9	chr1	199000001	200000000
WE-001	35	033048D_1318479	33048	033048D	1318479	183	-0.163	0.011	-1.546	17	chr1	199000001	200000000
WE-001	35	033048D_1367108	33048	033048D	1367108	183	-0.011	0.007	-0.1	9	chr1	199000001	200000000
WE-001	35	033048D_357920	33048	033048D	357920	183	0.057	0.177	0.54	30	chr1	199000001	200000000
WE-001	35	033048D_500434	33048	033048D	500434	183	-1.773	-1.907	-16.834	31	chr1	199000001	200000000
WE-001	35	033048D_540213	33048	033048D	540213	183	-0.142	-0.018	-1.345	16	chr1	199000001	200000000
WE-001	35	033048D_91003	33048	033048D	91003	183	0.193	-0.052	1.835	1	chr1	199000001	200000000
WE-001	35	033048C_1238740	33048	033048C	1238740	184	-0.014	0.054	-0.131	12	chr1	200000001	201000000
WE-001	35	033048C_1423854	33048	033048C	1423854	184	0.158	0.117	1.505	22	chr1	200000001	201000000
WE-001	35	033048C_1521766	33048	033048C	1521766	184	0.288	0.168	2.744	5	chr1	200000001	201000000
WE-001	35	033048C_768065	33048	033048C	768065	184	0.01	0.144	0.091	15	chr1	200000001	201000000
WE-001	35	033048C_833641	33048	033048C	833641	184	-0.171	0.0	-1.631	9	chr1	200000001	201000000
WE-001	35	033048D_1318479	33048	033048D	1318479	184	0.048	0.011	0.459	17	chr1	200000001	201000000
WE-001	35	033048D_1367108	33048	033048D	1367108	184	0.04	0.007	0.377	9	chr1	200000001	201000000
WE-001	35	033048D_357920	33048	033048D	357920	184	0.244	0.177	2.328	30	chr1	200000001	201000000
WE-001	35	033048D_500434	33048	033048D	500434	184	-2.273	-1.907	-21.652	31	chr1	200000001	201000000
WE-001	35	033048D_540213	33048	033048D	540213	184	-0.054	-0.018	-0.514	16	chr1	200000001	201000000
WE-001	35	033048D_91003	33048	033048D	91003	184	0.492	-0.052	4.685	1	chr1	200000001	201000000
WE-001	35	033048C_1238740	33048	033048C	1238740	185	0.306	0.054	2.128	12	chr1	201000001	202000000
WE-001	35	033048C_1423854	33048	033048C	1423854	185	0.253	0.117	1.76	22	chr1	201000001	202000000
WE-001	35	033048C_1521766	33048	033048C	1521766	185	0.447	0.168	3.11	5	chr1	201000001	202000000
WE-001	35	033048C_768065	33048	033048C	768065	185	0.253	0.144	1.763	15	chr1	201000001	202000000
WE-001	35	033048C_833641	33048	033048C	833641	185	-0.062	0.0	-0.434	9	chr1	201000001	202000000
WE-001	35	033048D_1318479	33048	033048D	1318479	185	0.214	0.011	1.489	17	chr1	201000001	202000000
WE-001	35	033048D_1367108	33048	033048D	1367108	185	0.13	0.007	0.908	9	chr1	201000001	202000000
WE-001	35	033048D_357920	33048	033048D	357920	185	0.173	0.177	1.207	30	chr1	201000001	202000000
WE-001	35	033048D_500434	33048	033048D	500434	185	-1.218	-1.907	-8.477	31	chr1	201000001	202000000
WE-001	35	033048D_540213	33048	033048D	540213	185	-0.082	-0.018	-0.569	16	chr1	201000001	202000000
WE-001	35	033048D_91003	33048	033048D	91003	185	0.22	-0.052	1.532	1	chr1	201000001	202000000
WE-001	35	033048C_1238740	33048	033048C	1238740	186	0.169	0.054	1.399	12	chr1	202000001	203000000
WE-001	35	033048C_1423854	33048	033048C	1423854	186	0.066	0.117	0.549	22	chr1	202000001	203000000
WE-001	35	033048C_1521766	33048	033048C	1521766	186	0.137	0.168	1.131	5	chr1	202000001	203000000
WE-001	35	033048C_768065	33048	033048C	768065	186	-0.007	0.144	-0.058	15	chr1	202000001	203000000
WE-001	35	033048C_833641	33048	033048C	833641	186	-0.071	0.0	-0.583	9	chr1	202000001	203000000
WE-001	35	033048D_1318479	33048	033048D	1318479	186	0.143	0.011	1.179	17	chr1	202000001	203000000
WE-001	35	033048D_1367108	33048	033048D	1367108	186	0.02	0.007	0.167	9	chr1	202000001	203000000
WE-001	35	033048D_357920	33048	033048D	357920	186	0.214	0.177	1.767	30	chr1	202000001	203000000
WE-001	35	033048D_500434	33048	033048D	500434	186	-1.74	-1.907	-14.373	31	chr1	202000001	203000000
WE-001	35	033048D_540213	33048	033048D	540213	186	0.035	-0.018	0.293	16	chr1	202000001	203000000
WE-001	35	033048D_91003	33048	033048D	91003	186	-0.087	-0.052	-0.717	1	chr1	202000001	203000000
WE-001	35	033048C_1238740	33048	033048C	1238740	187	0.103	0.054	0.811	12	chr1	203000001	204000000
WE-001	35	033048C_1423854	33048	033048C	1423854	187	0.078	0.117	0.613	22	chr1	203000001	204000000
WE-001	35	033048C_1521766	33048	033048C	1521766	187	0.143	0.168	1.125	5	chr1	203000001	204000000
WE-001	35	033048C_768065	33048	033048C	768065	187	0.168	0.144	1.317	15	chr1	203000001	204000000
WE-001	35	033048C_833641	33048	033048C	833641	187	0.191	0.0	1.499	9	chr1	203000001	204000000
WE-001	35	033048D_1318479	33048	033048D	1318479	187	-0.043	0.011	-0.337	17	chr1	203000001	204000000
WE-001	35	033048D_1367108	33048	033048D	1367108	187	0.019	0.007	0.146	9	chr1	203000001	204000000
WE-001	35	033048D_357920	33048	033048D	357920	187	0.332	0.177	2.604	30	chr1	203000001	204000000
WE-001	35	033048D_500434	33048	033048D	500434	187	-1.802	-1.907	-14.134	31	chr1	203000001	204000000
WE-001	35	033048D_540213	33048	033048D	540213	187	-0.117	-0.018	-0.919	16	chr1	203000001	204000000
WE-001	35	033048D_91003	33048	033048D	91003	187	-0.019	-0.052	-0.145	1	chr1	203000001	204000000
WE-001	35	033048C_1238740	33048	033048C	1238740	188	0.147	0.054	1.048	12	chr1	204000001	205000000
WE-001	35	033048C_1423854	33048	033048C	1423854	188	0.233	0.117	1.666	22	chr1	204000001	205000000
WE-001	35	033048C_1521766	33048	033048C	1521766	188	0.392	0.168	2.798	5	chr1	204000001	205000000
WE-001	35	033048C_768065	33048	033048C	768065	188	0.01	0.144	0.07	15	chr1	204000001	205000000
WE-001	35	033048C_833641	33048	033048C	833641	188	0.126	0.0	0.899	9	chr1	204000001	205000000
WE-001	35	033048D_1318479	33048	033048D	1318479	188	0.011	0.011	0.08	17	chr1	204000001	205000000
WE-001	35	033048D_1367108	33048	033048D	1367108	188	0.06	0.007	0.426	9	chr1	204000001	205000000
WE-001	35	033048D_357920	33048	033048D	357920	188	0.218	0.177	1.56	30	chr1	204000001	205000000
WE-001	35	033048D_500434	33048	033048D	500434	188	-0.802	-1.907	-5.727	31	chr1	204000001	205000000
WE-001	35	033048D_540213	33048	033048D	540213	188	0.108	-0.018	0.769	16	chr1	204000001	205000000
WE-001	35	033048D_91003	33048	033048D	91003	188	-0.082	-0.052	-0.587	1	chr1	204000001	205000000
WE-001	35	033048C_1238740	33048	033048C	1238740	189	-0.052	0.054	-0.511	12	chr1	205000001	206000000
WE-001	35	033048C_1423854	33048	033048C	1423854	189	0.152	0.117	1.494	22	chr1	205000001	206000000
WE-001	35	033048C_1521766	33048	033048C	1521766	189	0.302	0.168	2.969	5	chr1	205000001	206000000
WE-001	35	033048C_768065	33048	033048C	768065	189	0.101	0.144	0.997	15	chr1	205000001	206000000
WE-001	35	033048C_833641	33048	033048C	833641	189	-0.092	0.0	-0.904	9	chr1	205000001	206000000
WE-001	35	033048D_1318479	33048	033048D	1318479	189	0.05	0.011	0.489	17	chr1	205000001	206000000
WE-001	35	033048D_1367108	33048	033048D	1367108	189	-0.04	0.007	-0.398	9	chr1	205000001	206000000
WE-001	35	033048D_357920	33048	033048D	357920	189	0.272	0.177	2.674	30	chr1	205000001	206000000
WE-001	35	033048D_500434	33048	033048D	500434	189	-1.485	-1.907	-14.601	31	chr1	205000001	206000000
WE-001	35	033048D_540213	33048	033048D	540213	189	-0.043	-0.018	-0.418	16	chr1	205000001	206000000
WE-001	35	033048D_91003	33048	033048D	91003	189	0.295	-0.052	2.902	1	chr1	205000001	206000000
WE-001	35	033048C_1238740	33048	033048C	1238740	190	0.138	0.054	1.387	12	chr1	206000001	207000000
WE-001	35	033048C_1423854	33048	033048C	1423854	190	0.167	0.117	1.675	22	chr1	206000001	207000000
WE-001	35	033048C_1521766	33048	033048C	1521766	190	0.36	0.168	3.611	5	chr1	206000001	207000000
WE-001	35	033048C_768065	33048	033048C	768065	190	0.349	0.144	3.505	15	chr1	206000001	207000000
WE-001	35	033048C_833641	33048	033048C	833641	190	-0.103	0.0	-1.039	9	chr1	206000001	207000000
WE-001	35	033048D_1318479	33048	033048D	1318479	190	0.299	0.011	3.004	17	chr1	206000001	207000000
WE-001	35	033048D_1367108	33048	033048D	1367108	190	0.1	0.007	1.003	9	chr1	206000001	207000000
WE-001	35	033048D_357920	33048	033048D	357920	190	0.262	0.177	2.629	30	chr1	206000001	207000000
[truncated: 29,582 more rows]
