# Supplementary material for: Circulating tumor cell heterogeneity in neuroendocrine prostate cancer by single cell copy number analysis
Source: NPJ Precis Oncol. 2021 Aug 12;5:76. doi: 10.1038/s41698-021-00211-1 (PMC8361159; doi:10.1038/s41698-021-00211-1)
Supplement: Supplementary file 10 — Supplementary Data 10 [file 41698_2021_211_MOESM10_ESM.csv]

Project Name	PatientID	CNVID	TubeID	SlideID	CellID	BinID	NorRatio	PredictedCopyNumber	ZScore	LST	BinChr	BinStart	BinEnd
WE-001	36	033698C_1003445	33698	033698C	1003445	2	-0.005	0.02	-0.036	7	chr1	1000001	2000000
WE-001	36	033698C_1022037	33698	033698C	1022037	2	-0.162	0.006	-1.085	7	chr1	1000001	2000000
WE-001	36	033698C_1023588	33698	033698C	1023588	2	-0.11	0.018	-0.739	3	chr1	1000001	2000000
WE-001	36	033698C_1764821	33698	033698C	1764821	2	0.099	-0.017	0.666	10	chr1	1000001	2000000
WE-001	36	033698C_1890002	33698	033698C	1890002	2	-0.309	-0.037	-2.07	19	chr1	1000001	2000000
WE-001	36	033698C_1994940	33698	033698C	1994940	2	0.061	-0.032	0.411	11	chr1	1000001	2000000
WE-001	36	033698C_2114862	33698	033698C	2114862	2	-0.024	-0.028	-0.158	4	chr1	1000001	2000000
WE-001	36	033698C_230633	33698	033698C	230633	2	-0.088	-0.008	-0.592	4	chr1	1000001	2000000
WE-001	36	033698C_240611	33698	033698C	240611	2	-0.114	-0.031	-0.764	5	chr1	1000001	2000000
WE-001	36	033698C_332783	33698	033698C	332783	2	-0.201	-0.032	-1.344	5	chr1	1000001	2000000
WE-001	36	033698C_405244	33698	033698C	405244	2	0.274	0.029	1.834	20	chr1	1000001	2000000
WE-001	36	033698C_525810	33698	033698C	525810	2	-0.015	-0.016	-0.097	3	chr1	1000001	2000000
WE-001	36	033698C_631886	33698	033698C	631886	2	0.157	-0.017	1.051	26	chr1	1000001	2000000
WE-001	36	033698C_665723	33698	033698C	665723	2	0.047	-0.013	0.315	1	chr1	1000001	2000000
WE-001	36	033698C_727978	33698	033698C	727978	2	-0.039	0.0	-0.259	19	chr1	1000001	2000000
WE-001	36	033698C_793221	33698	033698C	793221	2	-0.054	0.318	-0.364	12	chr1	1000001	2000000
WE-001	36	033698C_1003445	33698	033698C	1003445	3	0.013	0.02	0.05	7	chr1	2000001	3000000
WE-001	36	033698C_1022037	33698	033698C	1022037	3	-0.24	0.006	-0.94	7	chr1	2000001	3000000
WE-001	36	033698C_1023588	33698	033698C	1023588	3	0.326	0.018	1.275	3	chr1	2000001	3000000
WE-001	36	033698C_1764821	33698	033698C	1764821	3	-0.262	-0.017	-1.026	10	chr1	2000001	3000000
WE-001	36	033698C_1890002	33698	033698C	1890002	3	0.193	-0.037	0.754	19	chr1	2000001	3000000
WE-001	36	033698C_1994940	33698	033698C	1994940	3	-0.048	-0.032	-0.187	11	chr1	2000001	3000000
WE-001	36	033698C_2114862	33698	033698C	2114862	3	0.17	-0.028	0.665	4	chr1	2000001	3000000
WE-001	36	033698C_230633	33698	033698C	230633	3	-0.242	-0.008	-0.947	4	chr1	2000001	3000000
WE-001	36	033698C_240611	33698	033698C	240611	3	-0.387	-0.031	-1.516	5	chr1	2000001	3000000
WE-001	36	033698C_332783	33698	033698C	332783	3	-0.295	-0.032	-1.154	5	chr1	2000001	3000000
WE-001	36	033698C_405244	33698	033698C	405244	3	0.152	0.029	0.593	20	chr1	2000001	3000000
WE-001	36	033698C_525810	33698	033698C	525810	3	0.034	-0.016	0.133	3	chr1	2000001	3000000
WE-001	36	033698C_631886	33698	033698C	631886	3	-0.071	-0.017	-0.277	26	chr1	2000001	3000000
WE-001	36	033698C_665723	33698	033698C	665723	3	-0.214	-0.013	-0.837	1	chr1	2000001	3000000
WE-001	36	033698C_727978	33698	033698C	727978	3	-0.24	0.0	-0.939	19	chr1	2000001	3000000
WE-001	36	033698C_793221	33698	033698C	793221	3	-0.074	0.318	-0.291	12	chr1	2000001	3000000
WE-001	36	033698C_1003445	33698	033698C	1003445	4	0.064	0.02	0.343	7	chr1	3000001	4000000
WE-001	36	033698C_1022037	33698	033698C	1022037	4	0.156	0.006	0.837	7	chr1	3000001	4000000
WE-001	36	033698C_1023588	33698	033698C	1023588	4	-0.048	0.018	-0.257	3	chr1	3000001	4000000
WE-001	36	033698C_1764821	33698	033698C	1764821	4	-0.033	-0.017	-0.176	10	chr1	3000001	4000000
WE-001	36	033698C_1890002	33698	033698C	1890002	4	0.196	-0.037	1.046	19	chr1	3000001	4000000
WE-001	36	033698C_1994940	33698	033698C	1994940	4	0.071	-0.032	0.378	11	chr1	3000001	4000000
WE-001	36	033698C_2114862	33698	033698C	2114862	4	0.051	-0.028	0.273	4	chr1	3000001	4000000
WE-001	36	033698C_230633	33698	033698C	230633	4	-0.158	-0.008	-0.846	4	chr1	3000001	4000000
WE-001	36	033698C_240611	33698	033698C	240611	4	0.065	-0.031	0.346	5	chr1	3000001	4000000
WE-001	36	033698C_332783	33698	033698C	332783	4	0.006	-0.032	0.033	5	chr1	3000001	4000000
WE-001	36	033698C_405244	33698	033698C	405244	4	0.237	0.029	1.266	20	chr1	3000001	4000000
WE-001	36	033698C_525810	33698	033698C	525810	4	0.151	-0.016	0.809	3	chr1	3000001	4000000
WE-001	36	033698C_631886	33698	033698C	631886	4	0.237	-0.017	1.267	26	chr1	3000001	4000000
WE-001	36	033698C_665723	33698	033698C	665723	4	-0.125	-0.013	-0.667	1	chr1	3000001	4000000
WE-001	36	033698C_727978	33698	033698C	727978	4	-0.406	0.0	-2.172	19	chr1	3000001	4000000
WE-001	36	033698C_793221	33698	033698C	793221	4	0.075	0.318	0.399	12	chr1	3000001	4000000
WE-001	36	033698C_1003445	33698	033698C	1003445	5	-0.202	0.02	-2.168	7	chr1	4000001	5000000
WE-001	36	033698C_1022037	33698	033698C	1022037	5	0.121	0.006	1.303	7	chr1	4000001	5000000
WE-001	36	033698C_1023588	33698	033698C	1023588	5	-0.125	0.018	-1.345	3	chr1	4000001	5000000
WE-001	36	033698C_1764821	33698	033698C	1764821	5	-0.154	-0.017	-1.655	10	chr1	4000001	5000000
WE-001	36	033698C_1890002	33698	033698C	1890002	5	0.061	-0.037	0.652	19	chr1	4000001	5000000
WE-001	36	033698C_1994940	33698	033698C	1994940	5	-0.045	-0.032	-0.485	11	chr1	4000001	5000000
WE-001	36	033698C_2114862	33698	033698C	2114862	5	-0.336	-0.028	-3.615	4	chr1	4000001	5000000
WE-001	36	033698C_230633	33698	033698C	230633	5	-0.093	-0.008	-1.003	4	chr1	4000001	5000000
WE-001	36	033698C_240611	33698	033698C	240611	5	-0.352	-0.031	-3.783	5	chr1	4000001	5000000
WE-001	36	033698C_332783	33698	033698C	332783	5	-0.326	-0.032	-3.5	5	chr1	4000001	5000000
WE-001	36	033698C_405244	33698	033698C	405244	5	0.094	0.029	1.015	20	chr1	4000001	5000000
WE-001	36	033698C_525810	33698	033698C	525810	5	-0.225	-0.016	-2.424	3	chr1	4000001	5000000
WE-001	36	033698C_631886	33698	033698C	631886	5	0.333	-0.017	3.579	26	chr1	4000001	5000000
WE-001	36	033698C_665723	33698	033698C	665723	5	-0.324	-0.013	-3.484	1	chr1	4000001	5000000
WE-001	36	033698C_727978	33698	033698C	727978	5	-0.15	0.0	-1.607	19	chr1	4000001	5000000
WE-001	36	033698C_793221	33698	033698C	793221	5	-0.146	0.318	-1.575	12	chr1	4000001	5000000
WE-001	36	033698C_1003445	33698	033698C	1003445	6	-0.193	0.02	-1.707	7	chr1	5000001	6000000
WE-001	36	033698C_1022037	33698	033698C	1022037	6	-0.116	0.006	-1.027	7	chr1	5000001	6000000
WE-001	36	033698C_1023588	33698	033698C	1023588	6	-0.323	0.018	-2.865	3	chr1	5000001	6000000
WE-001	36	033698C_1764821	33698	033698C	1764821	6	-0.133	-0.017	-1.177	10	chr1	5000001	6000000
WE-001	36	033698C_1890002	33698	033698C	1890002	6	-0.03	-0.037	-0.268	19	chr1	5000001	6000000
WE-001	36	033698C_1994940	33698	033698C	1994940	6	-0.093	-0.032	-0.821	11	chr1	5000001	6000000
WE-001	36	033698C_2114862	33698	033698C	2114862	6	-0.31	-0.028	-2.749	4	chr1	5000001	6000000
WE-001	36	033698C_230633	33698	033698C	230633	6	-0.089	-0.008	-0.788	4	chr1	5000001	6000000
WE-001	36	033698C_240611	33698	033698C	240611	6	-0.365	-0.031	-3.239	5	chr1	5000001	6000000
WE-001	36	033698C_332783	33698	033698C	332783	6	-0.271	-0.032	-2.399	5	chr1	5000001	6000000
WE-001	36	033698C_405244	33698	033698C	405244	6	0.099	0.029	0.875	20	chr1	5000001	6000000
WE-001	36	033698C_525810	33698	033698C	525810	6	-0.17	-0.016	-1.51	3	chr1	5000001	6000000
WE-001	36	033698C_631886	33698	033698C	631886	6	-0.054	-0.017	-0.482	26	chr1	5000001	6000000
WE-001	36	033698C_665723	33698	033698C	665723	6	-0.295	-0.013	-2.616	1	chr1	5000001	6000000
WE-001	36	033698C_727978	33698	033698C	727978	6	-0.119	0.0	-1.055	19	chr1	5000001	6000000
WE-001	36	033698C_793221	33698	033698C	793221	6	0.001	0.318	0.011	12	chr1	5000001	6000000
WE-001	36	033698C_1003445	33698	033698C	1003445	7	-0.036	0.02	-0.288	7	chr1	6000001	7000000
WE-001	36	033698C_1022037	33698	033698C	1022037	7	-0.003	0.006	-0.025	7	chr1	6000001	7000000
WE-001	36	033698C_1023588	33698	033698C	1023588	7	0.158	0.018	1.267	3	chr1	6000001	7000000
WE-001	36	033698C_1764821	33698	033698C	1764821	7	0.083	-0.017	0.667	10	chr1	6000001	7000000
WE-001	36	033698C_1890002	33698	033698C	1890002	7	-0.171	-0.037	-1.371	19	chr1	6000001	7000000
WE-001	36	033698C_1994940	33698	033698C	1994940	7	0.158	-0.032	1.272	11	chr1	6000001	7000000
WE-001	36	033698C_2114862	33698	033698C	2114862	7	-0.034	-0.028	-0.276	4	chr1	6000001	7000000
WE-001	36	033698C_230633	33698	033698C	230633	7	0.007	-0.008	0.053	4	chr1	6000001	7000000
WE-001	36	033698C_240611	33698	033698C	240611	7	0.105	-0.031	0.84	5	chr1	6000001	7000000
WE-001	36	033698C_332783	33698	033698C	332783	7	-0.023	-0.032	-0.183	5	chr1	6000001	7000000
WE-001	36	033698C_405244	33698	033698C	405244	7	-0.081	0.029	-0.655	20	chr1	6000001	7000000
WE-001	36	033698C_525810	33698	033698C	525810	7	0.183	-0.016	1.468	3	chr1	6000001	7000000
WE-001	36	033698C_631886	33698	033698C	631886	7	0.161	-0.017	1.295	26	chr1	6000001	7000000
WE-001	36	033698C_665723	33698	033698C	665723	7	-0.111	-0.013	-0.895	1	chr1	6000001	7000000
WE-001	36	033698C_727978	33698	033698C	727978	7	-0.025	0.0	-0.204	19	chr1	6000001	7000000
WE-001	36	033698C_793221	33698	033698C	793221	7	1.414	0.318	11.366	12	chr1	6000001	7000000
WE-001	36	033698C_1003445	33698	033698C	1003445	8	-0.022	0.02	-0.175	7	chr1	7000001	8000000
WE-001	36	033698C_1022037	33698	033698C	1022037	8	0.203	0.006	1.644	7	chr1	7000001	8000000
WE-001	36	033698C_1023588	33698	033698C	1023588	8	0.251	0.018	2.032	3	chr1	7000001	8000000
WE-001	36	033698C_1764821	33698	033698C	1764821	8	-0.102	-0.017	-0.827	10	chr1	7000001	8000000
WE-001	36	033698C_1890002	33698	033698C	1890002	8	-0.106	-0.037	-0.856	19	chr1	7000001	8000000
WE-001	36	033698C_1994940	33698	033698C	1994940	8	0.061	-0.032	0.492	11	chr1	7000001	8000000
WE-001	36	033698C_2114862	33698	033698C	2114862	8	-0.129	-0.028	-1.042	4	chr1	7000001	8000000
WE-001	36	033698C_230633	33698	033698C	230633	8	-0.109	-0.008	-0.881	4	chr1	7000001	8000000
WE-001	36	033698C_240611	33698	033698C	240611	8	-0.088	-0.031	-0.711	5	chr1	7000001	8000000
WE-001	36	033698C_332783	33698	033698C	332783	8	-0.034	-0.032	-0.278	5	chr1	7000001	8000000
WE-001	36	033698C_405244	33698	033698C	405244	8	-0.027	0.029	-0.215	20	chr1	7000001	8000000
WE-001	36	033698C_525810	33698	033698C	525810	8	-0.049	-0.016	-0.396	3	chr1	7000001	8000000
WE-001	36	033698C_631886	33698	033698C	631886	8	0.245	-0.017	1.988	26	chr1	7000001	8000000
WE-001	36	033698C_665723	33698	033698C	665723	8	-0.167	-0.013	-1.35	1	chr1	7000001	8000000
WE-001	36	033698C_727978	33698	033698C	727978	8	0.089	0.0	0.721	19	chr1	7000001	8000000
WE-001	36	033698C_793221	33698	033698C	793221	8	-0.034	0.318	-0.275	12	chr1	7000001	8000000
WE-001	36	033698C_1003445	33698	033698C	1003445	9	-0.069	0.02	-0.347	7	chr1	8000001	9000000
WE-001	36	033698C_1022037	33698	033698C	1022037	9	0.05	0.006	0.25	7	chr1	8000001	9000000
WE-001	36	033698C_1023588	33698	033698C	1023588	9	-0.148	0.018	-0.743	3	chr1	8000001	9000000
WE-001	36	033698C_1764821	33698	033698C	1764821	9	-0.056	-0.017	-0.281	10	chr1	8000001	9000000
WE-001	36	033698C_1890002	33698	033698C	1890002	9	-0.019	-0.037	-0.096	19	chr1	8000001	9000000
WE-001	36	033698C_1994940	33698	033698C	1994940	9	0.028	-0.032	0.138	11	chr1	8000001	9000000
WE-001	36	033698C_2114862	33698	033698C	2114862	9	-0.192	-0.028	-0.963	4	chr1	8000001	9000000
WE-001	36	033698C_230633	33698	033698C	230633	9	0.116	-0.008	0.583	4	chr1	8000001	9000000
WE-001	36	033698C_240611	33698	033698C	240611	9	-0.188	-0.031	-0.941	5	chr1	8000001	9000000
WE-001	36	033698C_332783	33698	033698C	332783	9	-0.182	-0.032	-0.91	5	chr1	8000001	9000000
WE-001	36	033698C_405244	33698	033698C	405244	9	0.271	0.029	1.361	20	chr1	8000001	9000000
WE-001	36	033698C_525810	33698	033698C	525810	9	0.005	-0.016	0.026	3	chr1	8000001	9000000
WE-001	36	033698C_631886	33698	033698C	631886	9	0.183	-0.017	0.917	26	chr1	8000001	9000000
WE-001	36	033698C_665723	33698	033698C	665723	9	-0.015	-0.013	-0.077	1	chr1	8000001	9000000
WE-001	36	033698C_727978	33698	033698C	727978	9	-0.104	0.0	-0.521	19	chr1	8000001	9000000
WE-001	36	033698C_793221	33698	033698C	793221	9	-0.215	0.318	-1.076	12	chr1	8000001	9000000
WE-001	36	033698C_1003445	33698	033698C	1003445	10	-0.019	0.02	-0.13	7	chr1	9000001	10000000
WE-001	36	033698C_1022037	33698	033698C	1022037	10	-0.053	0.006	-0.361	7	chr1	9000001	10000000
WE-001	36	033698C_1023588	33698	033698C	1023588	10	-0.32	0.018	-2.164	3	chr1	9000001	10000000
WE-001	36	033698C_1764821	33698	033698C	1764821	10	0.12	-0.017	0.81	10	chr1	9000001	10000000
WE-001	36	033698C_1890002	33698	033698C	1890002	10	0.019	-0.037	0.127	19	chr1	9000001	10000000
WE-001	36	033698C_1994940	33698	033698C	1994940	10	-0.173	-0.032	-1.17	11	chr1	9000001	10000000
WE-001	36	033698C_2114862	33698	033698C	2114862	10	-0.009	-0.028	-0.063	4	chr1	9000001	10000000
WE-001	36	033698C_230633	33698	033698C	230633	10	0.108	-0.008	0.732	4	chr1	9000001	10000000
WE-001	36	033698C_240611	33698	033698C	240611	10	-0.022	-0.031	-0.152	5	chr1	9000001	10000000
WE-001	36	033698C_332783	33698	033698C	332783	10	-0.066	-0.032	-0.45	5	chr1	9000001	10000000
WE-001	36	033698C_405244	33698	033698C	405244	10	0.111	0.029	0.75	20	chr1	9000001	10000000
WE-001	36	033698C_525810	33698	033698C	525810	10	0.177	-0.016	1.2	3	chr1	9000001	10000000
WE-001	36	033698C_631886	33698	033698C	631886	10	0.403	-0.017	2.731	26	chr1	9000001	10000000
WE-001	36	033698C_665723	33698	033698C	665723	10	-0.037	-0.013	-0.248	1	chr1	9000001	10000000
WE-001	36	033698C_727978	33698	033698C	727978	10	0.085	0.0	0.573	19	chr1	9000001	10000000
WE-001	36	033698C_793221	33698	033698C	793221	10	-0.099	0.318	-0.668	12	chr1	9000001	10000000
WE-001	36	033698C_1003445	33698	033698C	1003445	11	-0.073	0.02	-0.79	7	chr1	10000001	11000000
WE-001	36	033698C_1022037	33698	033698C	1022037	11	-0.082	0.006	-0.894	7	chr1	10000001	11000000
WE-001	36	033698C_1023588	33698	033698C	1023588	11	-0.028	0.018	-0.304	3	chr1	10000001	11000000
WE-001	36	033698C_1764821	33698	033698C	1764821	11	-0.025	-0.017	-0.267	10	chr1	10000001	11000000
WE-001	36	033698C_1890002	33698	033698C	1890002	11	0.351	-0.037	3.805	19	chr1	10000001	11000000
WE-001	36	033698C_1994940	33698	033698C	1994940	11	0.261	-0.032	2.829	11	chr1	10000001	11000000
WE-001	36	033698C_2114862	33698	033698C	2114862	11	-0.1	-0.028	-1.086	4	chr1	10000001	11000000
WE-001	36	033698C_230633	33698	033698C	230633	11	-0.036	-0.008	-0.393	4	chr1	10000001	11000000
WE-001	36	033698C_240611	33698	033698C	240611	11	-0.177	-0.031	-1.92	5	chr1	10000001	11000000
WE-001	36	033698C_332783	33698	033698C	332783	11	-0.138	-0.032	-1.498	5	chr1	10000001	11000000
WE-001	36	033698C_405244	33698	033698C	405244	11	0.073	0.029	0.796	20	chr1	10000001	11000000
WE-001	36	033698C_525810	33698	033698C	525810	11	-0.089	-0.016	-0.968	3	chr1	10000001	11000000
WE-001	36	033698C_631886	33698	033698C	631886	11	0.372	-0.017	4.036	26	chr1	10000001	11000000
WE-001	36	033698C_665723	33698	033698C	665723	11	0.04	-0.013	0.43	1	chr1	10000001	11000000
WE-001	36	033698C_727978	33698	033698C	727978	11	0.033	0.0	0.36	19	chr1	10000001	11000000
WE-001	36	033698C_793221	33698	033698C	793221	11	0.266	0.318	2.878	12	chr1	10000001	11000000
WE-001	36	033698C_1003445	33698	033698C	1003445	12	0.002	0.02	0.015	7	chr1	11000001	12000000
WE-001	36	033698C_1022037	33698	033698C	1022037	12	-0.033	0.006	-0.202	7	chr1	11000001	12000000
WE-001	36	033698C_1023588	33698	033698C	1023588	12	0.081	0.018	0.488	3	chr1	11000001	12000000
WE-001	36	033698C_1764821	33698	033698C	1764821	12	0.043	-0.017	0.259	10	chr1	11000001	12000000
WE-001	36	033698C_1890002	33698	033698C	1890002	12	0.293	-0.037	1.768	19	chr1	11000001	12000000
WE-001	36	033698C_1994940	33698	033698C	1994940	12	-0.009	-0.032	-0.055	11	chr1	11000001	12000000
WE-001	36	033698C_2114862	33698	033698C	2114862	12	-0.005	-0.028	-0.033	4	chr1	11000001	12000000
WE-001	36	033698C_230633	33698	033698C	230633	12	0.106	-0.008	0.642	4	chr1	11000001	12000000
WE-001	36	033698C_240611	33698	033698C	240611	12	0.026	-0.031	0.155	5	chr1	11000001	12000000
WE-001	36	033698C_332783	33698	033698C	332783	12	0.12	-0.032	0.727	5	chr1	11000001	12000000
WE-001	36	033698C_405244	33698	033698C	405244	12	0.119	0.029	0.721	20	chr1	11000001	12000000
WE-001	36	033698C_525810	33698	033698C	525810	12	-0.081	-0.016	-0.488	3	chr1	11000001	12000000
WE-001	36	033698C_631886	33698	033698C	631886	12	0.406	-0.017	2.453	26	chr1	11000001	12000000
WE-001	36	033698C_665723	33698	033698C	665723	12	0.148	-0.013	0.897	1	chr1	11000001	12000000
WE-001	36	033698C_727978	33698	033698C	727978	12	0.096	0.0	0.581	19	chr1	11000001	12000000
WE-001	36	033698C_793221	33698	033698C	793221	12	-0.089	0.318	-0.539	12	chr1	11000001	12000000
WE-001	36	033698C_1003445	33698	033698C	1003445	13	-0.064	0.02	-0.654	7	chr1	12000001	13000000
WE-001	36	033698C_1022037	33698	033698C	1022037	13	0.119	0.006	1.21	7	chr1	12000001	13000000
WE-001	36	033698C_1023588	33698	033698C	1023588	13	-0.027	0.018	-0.269	3	chr1	12000001	13000000
WE-001	36	033698C_1764821	33698	033698C	1764821	13	0.075	-0.017	0.756	10	chr1	12000001	13000000
WE-001	36	033698C_1890002	33698	033698C	1890002	13	-0.058	-0.037	-0.587	19	chr1	12000001	13000000
WE-001	36	033698C_1994940	33698	033698C	1994940	13	0.084	-0.032	0.848	11	chr1	12000001	13000000
WE-001	36	033698C_2114862	33698	033698C	2114862	13	-0.051	-0.028	-0.518	4	chr1	12000001	13000000
WE-001	36	033698C_230633	33698	033698C	230633	13	-0.02	-0.008	-0.206	4	chr1	12000001	13000000
WE-001	36	033698C_240611	33698	033698C	240611	13	-0.035	-0.031	-0.355	5	chr1	12000001	13000000
WE-001	36	033698C_332783	33698	033698C	332783	13	-0.128	-0.032	-1.302	5	chr1	12000001	13000000
WE-001	36	033698C_405244	33698	033698C	405244	13	0.115	0.029	1.17	20	chr1	12000001	13000000
WE-001	36	033698C_525810	33698	033698C	525810	13	-0.052	-0.016	-0.527	3	chr1	12000001	13000000
WE-001	36	033698C_631886	33698	033698C	631886	13	0.316	-0.017	3.21	26	chr1	12000001	13000000
WE-001	36	033698C_665723	33698	033698C	665723	13	-0.172	-0.013	-1.751	1	chr1	12000001	13000000
WE-001	36	033698C_727978	33698	033698C	727978	13	0.026	0.0	0.266	19	chr1	12000001	13000000
WE-001	36	033698C_793221	33698	033698C	793221	13	0.267	0.318	2.707	12	chr1	12000001	13000000
WE-001	36	033698C_1003445	33698	033698C	1003445	14	-0.082	0.02	-0.544	7	chr1	13000001	14000000
WE-001	36	033698C_1022037	33698	033698C	1022037	14	-0.044	0.006	-0.29	7	chr1	13000001	14000000
WE-001	36	033698C_1023588	33698	033698C	1023588	14	-0.076	0.018	-0.503	3	chr1	13000001	14000000
WE-001	36	033698C_1764821	33698	033698C	1764821	14	-0.213	-0.017	-1.42	10	chr1	13000001	14000000
WE-001	36	033698C_1890002	33698	033698C	1890002	14	0.122	-0.037	0.812	19	chr1	13000001	14000000
WE-001	36	033698C_1994940	33698	033698C	1994940	14	-0.196	-0.032	-1.304	11	chr1	13000001	14000000
WE-001	36	033698C_2114862	33698	033698C	2114862	14	-0.149	-0.028	-0.99	4	chr1	13000001	14000000
WE-001	36	033698C_230633	33698	033698C	230633	14	-0.091	-0.008	-0.603	4	chr1	13000001	14000000
WE-001	36	033698C_240611	33698	033698C	240611	14	-0.252	-0.031	-1.678	5	chr1	13000001	14000000
WE-001	36	033698C_332783	33698	033698C	332783	14	-0.34	-0.032	-2.263	5	chr1	13000001	14000000
WE-001	36	033698C_405244	33698	033698C	405244	14	-0.005	0.029	-0.033	20	chr1	13000001	14000000
WE-001	36	033698C_525810	33698	033698C	525810	14	-0.158	-0.016	-1.05	3	chr1	13000001	14000000
WE-001	36	033698C_631886	33698	033698C	631886	14	0.309	-0.017	2.059	26	chr1	13000001	14000000
WE-001	36	033698C_665723	33698	033698C	665723	14	-0.144	-0.013	-0.961	1	chr1	13000001	14000000
WE-001	36	033698C_727978	33698	033698C	727978	14	-0.072	0.0	-0.481	19	chr1	13000001	14000000
WE-001	36	033698C_793221	33698	033698C	793221	14	0.662	0.318	4.411	12	chr1	13000001	14000000
WE-001	36	033698C_1003445	33698	033698C	1003445	15	-0.152	0.02	-1.391	7	chr1	14000001	15000000
WE-001	36	033698C_1022037	33698	033698C	1022037	15	0.128	0.006	1.17	7	chr1	14000001	15000000
WE-001	36	033698C_1023588	33698	033698C	1023588	15	-0.34	0.018	-3.12	3	chr1	14000001	15000000
WE-001	36	033698C_1764821	33698	033698C	1764821	15	-0.221	-0.017	-2.027	10	chr1	14000001	15000000
WE-001	36	033698C_1890002	33698	033698C	1890002	15	-0.143	-0.037	-1.307	19	chr1	14000001	15000000
WE-001	36	033698C_1994940	33698	033698C	1994940	15	-0.076	-0.032	-0.698	11	chr1	14000001	15000000
WE-001	36	033698C_2114862	33698	033698C	2114862	15	-0.313	-0.028	-2.868	4	chr1	14000001	15000000
WE-001	36	033698C_230633	33698	033698C	230633	15	-0.074	-0.008	-0.682	4	chr1	14000001	15000000
WE-001	36	033698C_240611	33698	033698C	240611	15	-0.349	-0.031	-3.203	5	chr1	14000001	15000000
WE-001	36	033698C_332783	33698	033698C	332783	15	-0.317	-0.032	-2.91	5	chr1	14000001	15000000
WE-001	36	033698C_405244	33698	033698C	405244	15	0.317	0.029	2.907	20	chr1	14000001	15000000
WE-001	36	033698C_525810	33698	033698C	525810	15	-0.301	-0.016	-2.755	3	chr1	14000001	15000000
WE-001	36	033698C_631886	33698	033698C	631886	15	0.33	-0.017	3.028	26	chr1	14000001	15000000
WE-001	36	033698C_665723	33698	033698C	665723	15	-0.236	-0.013	-2.162	1	chr1	14000001	15000000
WE-001	36	033698C_727978	33698	033698C	727978	15	0.045	0.0	0.41	19	chr1	14000001	15000000
WE-001	36	033698C_793221	33698	033698C	793221	15	0.473	0.318	4.336	12	chr1	14000001	15000000
WE-001	36	033698C_1003445	33698	033698C	1003445	16	0.004	0.02	0.052	7	chr1	15000001	16000000
WE-001	36	033698C_1022037	33698	033698C	1022037	16	0.083	0.006	1.124	7	chr1	15000001	16000000
WE-001	36	033698C_1023588	33698	033698C	1023588	16	-0.111	0.018	-1.502	3	chr1	15000001	16000000
WE-001	36	033698C_1764821	33698	033698C	1764821	16	0.112	-0.017	1.527	10	chr1	15000001	16000000
WE-001	36	033698C_1890002	33698	033698C	1890002	16	-0.087	-0.037	-1.182	19	chr1	15000001	16000000
WE-001	36	033698C_1994940	33698	033698C	1994940	16	0.063	-0.032	0.852	11	chr1	15000001	16000000
WE-001	36	033698C_2114862	33698	033698C	2114862	16	0.004	-0.028	0.048	4	chr1	15000001	16000000
WE-001	36	033698C_230633	33698	033698C	230633	16	0.054	-0.008	0.728	4	chr1	15000001	16000000
WE-001	36	033698C_240611	33698	033698C	240611	16	-0.08	-0.031	-1.081	5	chr1	15000001	16000000
WE-001	36	033698C_332783	33698	033698C	332783	16	0.011	-0.032	0.147	5	chr1	15000001	16000000
WE-001	36	033698C_405244	33698	033698C	405244	16	0.153	0.029	2.081	20	chr1	15000001	16000000
WE-001	36	033698C_525810	33698	033698C	525810	16	0.072	-0.016	0.978	3	chr1	15000001	16000000
WE-001	36	033698C_631886	33698	033698C	631886	16	0.21	-0.017	2.847	26	chr1	15000001	16000000
WE-001	36	033698C_665723	33698	033698C	665723	16	-0.06	-0.013	-0.814	1	chr1	15000001	16000000
WE-001	36	033698C_727978	33698	033698C	727978	16	0.018	0.0	0.249	19	chr1	15000001	16000000
WE-001	36	033698C_793221	33698	033698C	793221	16	0.972	0.318	13.188	12	chr1	15000001	16000000
WE-001	36	033698C_1003445	33698	033698C	1003445	17	0.088	0.02	0.603	7	chr1	16000001	17000000
WE-001	36	033698C_1022037	33698	033698C	1022037	17	0.165	0.006	1.125	7	chr1	16000001	17000000
WE-001	36	033698C_1023588	33698	033698C	1023588	17	-0.028	0.018	-0.19	3	chr1	16000001	17000000
WE-001	36	033698C_1764821	33698	033698C	1764821	17	0.171	-0.017	1.171	10	chr1	16000001	17000000
WE-001	36	033698C_1890002	33698	033698C	1890002	17	0.281	-0.037	1.92	19	chr1	16000001	17000000
WE-001	36	033698C_1994940	33698	033698C	1994940	17	0.294	-0.032	2.01	11	chr1	16000001	17000000
WE-001	36	033698C_2114862	33698	033698C	2114862	17	0.037	-0.028	0.25	4	chr1	16000001	17000000
WE-001	36	033698C_230633	33698	033698C	230633	17	0.121	-0.008	0.825	4	chr1	16000001	17000000
WE-001	36	033698C_240611	33698	033698C	240611	17	0.168	-0.031	1.144	5	chr1	16000001	17000000
WE-001	36	033698C_332783	33698	033698C	332783	17	-0.035	-0.032	-0.239	5	chr1	16000001	17000000
WE-001	36	033698C_405244	33698	033698C	405244	17	0.322	0.029	2.195	20	chr1	16000001	17000000
WE-001	36	033698C_525810	33698	033698C	525810	17	0.076	-0.016	0.519	3	chr1	16000001	17000000
WE-001	36	033698C_631886	33698	033698C	631886	17	0.032	-0.017	0.221	26	chr1	16000001	17000000
WE-001	36	033698C_665723	33698	033698C	665723	17	0.14	-0.013	0.957	1	chr1	16000001	17000000
WE-001	36	033698C_727978	33698	033698C	727978	17	-0.027	0.0	-0.182	19	chr1	16000001	17000000
WE-001	36	033698C_793221	33698	033698C	793221	17	0.284	0.318	1.941	12	chr1	16000001	17000000
WE-001	36	033698C_1003445	33698	033698C	1003445	18	-0.079	0.02	-0.394	7	chr1	17000001	18000000
WE-001	36	033698C_1022037	33698	033698C	1022037	18	0.09	0.006	0.453	7	chr1	17000001	18000000
WE-001	36	033698C_1023588	33698	033698C	1023588	18	-0.286	0.018	-1.43	3	chr1	17000001	18000000
WE-001	36	033698C_1764821	33698	033698C	1764821	18	-0.115	-0.017	-0.577	10	chr1	17000001	18000000
WE-001	36	033698C_1890002	33698	033698C	1890002	18	-0.147	-0.037	-0.734	19	chr1	17000001	18000000
WE-001	36	033698C_1994940	33698	033698C	1994940	18	-0.037	-0.032	-0.186	11	chr1	17000001	18000000
WE-001	36	033698C_2114862	33698	033698C	2114862	18	-0.202	-0.028	-1.009	4	chr1	17000001	18000000
WE-001	36	033698C_230633	33698	033698C	230633	18	-0.018	-0.008	-0.093	4	chr1	17000001	18000000
WE-001	36	033698C_240611	33698	033698C	240611	18	-0.162	-0.031	-0.811	5	chr1	17000001	18000000
WE-001	36	033698C_332783	33698	033698C	332783	18	-0.233	-0.032	-1.166	5	chr1	17000001	18000000
WE-001	36	033698C_405244	33698	033698C	405244	18	-0.009	0.029	-0.044	20	chr1	17000001	18000000
WE-001	36	033698C_525810	33698	033698C	525810	18	-0.148	-0.016	-0.738	3	chr1	17000001	18000000
WE-001	36	033698C_631886	33698	033698C	631886	18	0.142	-0.017	0.711	26	chr1	17000001	18000000
WE-001	36	033698C_665723	33698	033698C	665723	18	-0.205	-0.013	-1.024	1	chr1	17000001	18000000
WE-001	36	033698C_727978	33698	033698C	727978	18	0.078	0.0	0.39	19	chr1	17000001	18000000
WE-001	36	033698C_793221	33698	033698C	793221	18	0.385	0.318	1.928	12	chr1	17000001	18000000
WE-001	36	033698C_1003445	33698	033698C	1003445	19	-0.295	0.02	-1.61	7	chr1	18000001	19000000
WE-001	36	033698C_1022037	33698	033698C	1022037	19	0.12	0.006	0.655	7	chr1	18000001	19000000
WE-001	36	033698C_1023588	33698	033698C	1023588	19	-0.445	0.018	-2.427	3	chr1	18000001	19000000
WE-001	36	033698C_1764821	33698	033698C	1764821	19	-0.284	-0.017	-1.546	10	chr1	18000001	19000000
WE-001	36	033698C_1890002	33698	033698C	1890002	19	-0.111	-0.037	-0.605	19	chr1	18000001	19000000
WE-001	36	033698C_1994940	33698	033698C	1994940	19	-0.163	-0.032	-0.888	11	chr1	18000001	19000000
WE-001	36	033698C_2114862	33698	033698C	2114862	19	-0.393	-0.028	-2.143	4	chr1	18000001	19000000
WE-001	36	033698C_230633	33698	033698C	230633	19	-0.082	-0.008	-0.445	4	chr1	18000001	19000000
WE-001	36	033698C_240611	33698	033698C	240611	19	-0.215	-0.031	-1.171	5	chr1	18000001	19000000
WE-001	36	033698C_332783	33698	033698C	332783	19	-0.315	-0.032	-1.717	5	chr1	18000001	19000000
WE-001	36	033698C_405244	33698	033698C	405244	19	-0.077	0.029	-0.42	20	chr1	18000001	19000000
WE-001	36	033698C_525810	33698	033698C	525810	19	-0.216	-0.016	-1.178	3	chr1	18000001	19000000
WE-001	36	033698C_631886	33698	033698C	631886	19	0.19	-0.017	1.037	26	chr1	18000001	19000000
WE-001	36	033698C_665723	33698	033698C	665723	19	-0.261	-0.013	-1.424	1	chr1	18000001	19000000
WE-001	36	033698C_727978	33698	033698C	727978	19	-0.327	0.0	-1.781	19	chr1	18000001	19000000
WE-001	36	033698C_793221	33698	033698C	793221	19	0.088	0.318	0.479	12	chr1	18000001	19000000
WE-001	36	033698C_1003445	33698	033698C	1003445	20	-0.05	0.02	-0.455	7	chr1	19000001	20000000
WE-001	36	033698C_1022037	33698	033698C	1022037	20	0.058	0.006	0.528	7	chr1	19000001	20000000
WE-001	36	033698C_1023588	33698	033698C	1023588	20	-0.081	0.018	-0.736	3	chr1	19000001	20000000
WE-001	36	033698C_1764821	33698	033698C	1764821	20	-0.066	-0.017	-0.606	10	chr1	19000001	20000000
WE-001	36	033698C_1890002	33698	033698C	1890002	20	0.098	-0.037	0.892	19	chr1	19000001	20000000
WE-001	36	033698C_1994940	33698	033698C	1994940	20	-0.066	-0.032	-0.603	11	chr1	19000001	20000000
WE-001	36	033698C_2114862	33698	033698C	2114862	20	-0.073	-0.028	-0.67	4	chr1	19000001	20000000
WE-001	36	033698C_230633	33698	033698C	230633	20	0.032	-0.008	0.293	4	chr1	19000001	20000000
WE-001	36	033698C_240611	33698	033698C	240611	20	-0.012	-0.031	-0.113	5	chr1	19000001	20000000
WE-001	36	033698C_332783	33698	033698C	332783	20	-0.114	-0.032	-1.038	5	chr1	19000001	20000000
WE-001	36	033698C_405244	33698	033698C	405244	20	0.127	0.029	1.158	20	chr1	19000001	20000000
WE-001	36	033698C_525810	33698	033698C	525810	20	-0.025	-0.016	-0.23	3	chr1	19000001	20000000
WE-001	36	033698C_631886	33698	033698C	631886	20	-0.007	-0.017	-0.061	26	chr1	19000001	20000000
WE-001	36	033698C_665723	33698	033698C	665723	20	-0.083	-0.013	-0.756	1	chr1	19000001	20000000
WE-001	36	033698C_727978	33698	033698C	727978	20	0.004	0.0	0.037	19	chr1	19000001	20000000
WE-001	36	033698C_793221	33698	033698C	793221	20	0.415	0.318	3.789	12	chr1	19000001	20000000
WE-001	36	033698C_1003445	33698	033698C	1003445	21	0.043	0.02	0.28	7	chr1	20000001	21000000
WE-001	36	033698C_1022037	33698	033698C	1022037	21	-0.071	0.006	-0.463	7	chr1	20000001	21000000
WE-001	36	033698C_1023588	33698	033698C	1023588	21	0.13	0.018	0.846	3	chr1	20000001	21000000
WE-001	36	033698C_1764821	33698	033698C	1764821	21	-0.069	-0.017	-0.446	10	chr1	20000001	21000000
WE-001	36	033698C_1890002	33698	033698C	1890002	21	-0.018	-0.037	-0.114	19	chr1	20000001	21000000
WE-001	36	033698C_1994940	33698	033698C	1994940	21	-0.081	-0.032	-0.528	11	chr1	20000001	21000000
WE-001	36	033698C_2114862	33698	033698C	2114862	21	-0.046	-0.028	-0.3	4	chr1	20000001	21000000
WE-001	36	033698C_230633	33698	033698C	230633	21	0.156	-0.008	1.013	4	chr1	20000001	21000000
WE-001	36	033698C_240611	33698	033698C	240611	21	-0.1	-0.031	-0.648	5	chr1	20000001	21000000
WE-001	36	033698C_332783	33698	033698C	332783	21	-0.107	-0.032	-0.694	5	chr1	20000001	21000000
WE-001	36	033698C_405244	33698	033698C	405244	21	0.199	0.029	1.296	20	chr1	20000001	21000000
WE-001	36	033698C_525810	33698	033698C	525810	21	0.139	-0.016	0.904	3	chr1	20000001	21000000
WE-001	36	033698C_631886	33698	033698C	631886	21	0.116	-0.017	0.758	26	chr1	20000001	21000000
WE-001	36	033698C_665723	33698	033698C	665723	21	-0.009	-0.013	-0.057	1	chr1	20000001	21000000
WE-001	36	033698C_727978	33698	033698C	727978	21	-0.073	0.0	-0.472	19	chr1	20000001	21000000
WE-001	36	033698C_793221	33698	033698C	793221	21	0.483	0.318	3.145	12	chr1	20000001	21000000
WE-001	36	033698C_1003445	33698	033698C	1003445	22	-0.062	0.02	-0.445	7	chr1	21000001	22000000
WE-001	36	033698C_1022037	33698	033698C	1022037	22	-0.228	0.006	-1.642	7	chr1	21000001	22000000
WE-001	36	033698C_1023588	33698	033698C	1023588	22	0.106	0.018	0.763	3	chr1	21000001	22000000
WE-001	36	033698C_1764821	33698	033698C	1764821	22	0.021	-0.017	0.152	10	chr1	21000001	22000000
WE-001	36	033698C_1890002	33698	033698C	1890002	22	0.131	-0.037	0.947	19	chr1	21000001	22000000
WE-001	36	033698C_1994940	33698	033698C	1994940	22	-0.084	-0.032	-0.605	11	chr1	21000001	22000000
WE-001	36	033698C_2114862	33698	033698C	2114862	22	-0.118	-0.028	-0.849	4	chr1	21000001	22000000
WE-001	36	033698C_230633	33698	033698C	230633	22	0.08	-0.008	0.577	4	chr1	21000001	22000000
WE-001	36	033698C_240611	33698	033698C	240611	22	-0.015	-0.031	-0.107	5	chr1	21000001	22000000
WE-001	36	033698C_332783	33698	033698C	332783	22	-0.179	-0.032	-1.288	5	chr1	21000001	22000000
WE-001	36	033698C_405244	33698	033698C	405244	22	0.002	0.029	0.014	20	chr1	21000001	22000000
WE-001	36	033698C_525810	33698	033698C	525810	22	-0.032	-0.016	-0.231	3	chr1	21000001	22000000
WE-001	36	033698C_631886	33698	033698C	631886	22	-0.027	-0.017	-0.197	26	chr1	21000001	22000000
WE-001	36	033698C_665723	33698	033698C	665723	22	0.038	-0.013	0.277	1	chr1	21000001	22000000
WE-001	36	033698C_727978	33698	033698C	727978	22	-0.034	0.0	-0.244	19	chr1	21000001	22000000
WE-001	36	033698C_793221	33698	033698C	793221	22	0.353	0.318	2.542	12	chr1	21000001	22000000
WE-001	36	033698C_1003445	33698	033698C	1003445	23	-0.004	0.02	-0.023	7	chr1	22000001	23000000
WE-001	36	033698C_1022037	33698	033698C	1022037	23	0.013	0.006	0.088	7	chr1	22000001	23000000
WE-001	36	033698C_1023588	33698	033698C	1023588	23	-0.001	0.018	-0.005	3	chr1	22000001	23000000
WE-001	36	033698C_1764821	33698	033698C	1764821	23	-0.088	-0.017	-0.575	10	chr1	22000001	23000000
WE-001	36	033698C_1890002	33698	033698C	1890002	23	-0.113	-0.037	-0.74	19	chr1	22000001	23000000
WE-001	36	033698C_1994940	33698	033698C	1994940	23	-0.032	-0.032	-0.212	11	chr1	22000001	23000000
WE-001	36	033698C_2114862	33698	033698C	2114862	23	-0.149	-0.028	-0.975	4	chr1	22000001	23000000
WE-001	36	033698C_230633	33698	033698C	230633	23	-0.096	-0.008	-0.63	4	chr1	22000001	23000000
WE-001	36	033698C_240611	33698	033698C	240611	23	-0.204	-0.031	-1.336	5	chr1	22000001	23000000
WE-001	36	033698C_332783	33698	033698C	332783	23	-0.265	-0.032	-1.733	5	chr1	22000001	23000000
WE-001	36	033698C_405244	33698	033698C	405244	23	0.11	0.029	0.719	20	chr1	22000001	23000000
WE-001	36	033698C_525810	33698	033698C	525810	23	-0.144	-0.016	-0.942	3	chr1	22000001	23000000
WE-001	36	033698C_631886	33698	033698C	631886	23	0.218	-0.017	1.425	26	chr1	22000001	23000000
WE-001	36	033698C_665723	33698	033698C	665723	23	-0.196	-0.013	-1.281	1	chr1	22000001	23000000
WE-001	36	033698C_727978	33698	033698C	727978	23	-0.063	0.0	-0.413	19	chr1	22000001	23000000
WE-001	36	033698C_793221	33698	033698C	793221	23	0.439	0.318	2.868	12	chr1	22000001	23000000
WE-001	36	033698C_1003445	33698	033698C	1003445	24	-0.03	0.02	-0.485	7	chr1	23000001	24000000
WE-001	36	033698C_1022037	33698	033698C	1022037	24	-0.137	0.006	-2.25	7	chr1	23000001	24000000
WE-001	36	033698C_1023588	33698	033698C	1023588	24	-0.04	0.018	-0.664	3	chr1	23000001	24000000
WE-001	36	033698C_1764821	33698	033698C	1764821	24	-0.058	-0.017	-0.953	10	chr1	23000001	24000000
WE-001	36	033698C_1890002	33698	033698C	1890002	24	-0.055	-0.037	-0.907	19	chr1	23000001	24000000
WE-001	36	033698C_1994940	33698	033698C	1994940	24	0.056	-0.032	0.913	11	chr1	23000001	24000000
WE-001	36	033698C_2114862	33698	033698C	2114862	24	-0.055	-0.028	-0.909	4	chr1	23000001	24000000
WE-001	36	033698C_230633	33698	033698C	230633	24	-0.09	-0.008	-1.483	4	chr1	23000001	24000000
WE-001	36	033698C_240611	33698	033698C	240611	24	-0.077	-0.031	-1.27	5	chr1	23000001	24000000
WE-001	36	033698C_332783	33698	033698C	332783	24	-0.092	-0.032	-1.502	5	chr1	23000001	24000000
WE-001	36	033698C_405244	33698	033698C	405244	24	0.135	0.029	2.217	20	chr1	23000001	24000000
WE-001	36	033698C_525810	33698	033698C	525810	24	-0.012	-0.016	-0.191	3	chr1	23000001	24000000
WE-001	36	033698C_631886	33698	033698C	631886	24	0.111	-0.017	1.824	26	chr1	23000001	24000000
WE-001	36	033698C_665723	33698	033698C	665723	24	-0.025	-0.013	-0.416	1	chr1	23000001	24000000
WE-001	36	033698C_727978	33698	033698C	727978	24	-0.126	0.0	-2.064	19	chr1	23000001	24000000
WE-001	36	033698C_793221	33698	033698C	793221	24	0.541	0.318	8.871	12	chr1	23000001	24000000
WE-001	36	033698C_1003445	33698	033698C	1003445	25	-0.008	0.02	-0.061	7	chr1	24000001	25000000
WE-001	36	033698C_1022037	33698	033698C	1022037	25	-0.058	0.006	-0.444	7	chr1	24000001	25000000
WE-001	36	033698C_1023588	33698	033698C	1023588	25	0.191	0.018	1.458	3	chr1	24000001	25000000
WE-001	36	033698C_1764821	33698	033698C	1764821	25	0.027	-0.017	0.206	10	chr1	24000001	25000000
WE-001	36	033698C_1890002	33698	033698C	1890002	25	0.104	-0.037	0.793	19	chr1	24000001	25000000
WE-001	36	033698C_1994940	33698	033698C	1994940	25	0.106	-0.032	0.805	11	chr1	24000001	25000000
WE-001	36	033698C_2114862	33698	033698C	2114862	25	0.012	-0.028	0.093	4	chr1	24000001	25000000
WE-001	36	033698C_230633	33698	033698C	230633	25	-0.014	-0.008	-0.106	4	chr1	24000001	25000000
WE-001	36	033698C_240611	33698	033698C	240611	25	-0.156	-0.031	-1.19	5	chr1	24000001	25000000
WE-001	36	033698C_332783	33698	033698C	332783	25	-0.033	-0.032	-0.248	5	chr1	24000001	25000000
WE-001	36	033698C_405244	33698	033698C	405244	25	0.225	0.029	1.717	20	chr1	24000001	25000000
WE-001	36	033698C_525810	33698	033698C	525810	25	-0.063	-0.016	-0.482	3	chr1	24000001	25000000
WE-001	36	033698C_631886	33698	033698C	631886	25	0.262	-0.017	2.0	26	chr1	24000001	25000000
WE-001	36	033698C_665723	33698	033698C	665723	25	-0.008	-0.013	-0.062	1	chr1	24000001	25000000
WE-001	36	033698C_727978	33698	033698C	727978	25	-0.114	0.0	-0.868	19	chr1	24000001	25000000
WE-001	36	033698C_793221	33698	033698C	793221	25	0.224	0.318	1.704	12	chr1	24000001	25000000
WE-001	36	033698C_1003445	33698	033698C	1003445	26	-0.004	0.02	-0.043	7	chr1	25000001	26000000
WE-001	36	033698C_1022037	33698	033698C	1022037	26	0.016	0.006	0.153	7	chr1	25000001	26000000
WE-001	36	033698C_1023588	33698	033698C	1023588	26	-0.253	0.018	-2.474	3	chr1	25000001	26000000
WE-001	36	033698C_1764821	33698	033698C	1764821	26	-0.071	-0.017	-0.695	10	chr1	25000001	26000000
WE-001	36	033698C_1890002	33698	033698C	1890002	26	0.101	-0.037	0.985	19	chr1	25000001	26000000
WE-001	36	033698C_1994940	33698	033698C	1994940	26	-0.015	-0.032	-0.144	11	chr1	25000001	26000000
WE-001	36	033698C_2114862	33698	033698C	2114862	26	-0.067	-0.028	-0.656	4	chr1	25000001	26000000
WE-001	36	033698C_230633	33698	033698C	230633	26	-0.134	-0.008	-1.309	4	chr1	25000001	26000000
WE-001	36	033698C_240611	33698	033698C	240611	26	-0.127	-0.031	-1.24	5	chr1	25000001	26000000
WE-001	36	033698C_332783	33698	033698C	332783	26	-0.052	-0.032	-0.51	5	chr1	25000001	26000000
WE-001	36	033698C_405244	33698	033698C	405244	26	-0.119	0.029	-1.16	20	chr1	25000001	26000000
WE-001	36	033698C_525810	33698	033698C	525810	26	-0.112	-0.016	-1.1	3	chr1	25000001	26000000
WE-001	36	033698C_631886	33698	033698C	631886	26	0.0	-0.017	-0.003	26	chr1	25000001	26000000
WE-001	36	033698C_665723	33698	033698C	665723	26	-0.045	-0.013	-0.438	1	chr1	25000001	26000000
WE-001	36	033698C_727978	33698	033698C	727978	26	-0.071	0.0	-0.697	19	chr1	25000001	26000000
WE-001	36	033698C_793221	33698	033698C	793221	26	0.955	0.318	9.344	12	chr1	25000001	26000000
WE-001	36	033698C_1003445	33698	033698C	1003445	27	0.012	0.02	0.079	7	chr1	26000001	27000000
WE-001	36	033698C_1022037	33698	033698C	1022037	27	-0.194	0.006	-1.259	7	chr1	26000001	27000000
WE-001	36	033698C_1023588	33698	033698C	1023588	27	0.034	0.018	0.223	3	chr1	26000001	27000000
WE-001	36	033698C_1764821	33698	033698C	1764821	27	-0.084	-0.017	-0.541	10	chr1	26000001	27000000
WE-001	36	033698C_1890002	33698	033698C	1890002	27	-0.01	-0.037	-0.068	19	chr1	26000001	27000000
WE-001	36	033698C_1994940	33698	033698C	1994940	27	-0.184	-0.032	-1.19	11	chr1	26000001	27000000
WE-001	36	033698C_2114862	33698	033698C	2114862	27	-0.304	-0.028	-1.971	4	chr1	26000001	27000000
WE-001	36	033698C_230633	33698	033698C	230633	27	0.029	-0.008	0.187	4	chr1	26000001	27000000
WE-001	36	033698C_240611	33698	033698C	240611	27	-0.259	-0.031	-1.677	5	chr1	26000001	27000000
WE-001	36	033698C_332783	33698	033698C	332783	27	-0.202	-0.032	-1.311	5	chr1	26000001	27000000
WE-001	36	033698C_405244	33698	033698C	405244	27	0.148	0.029	0.959	20	chr1	26000001	27000000
WE-001	36	033698C_525810	33698	033698C	525810	27	-0.074	-0.016	-0.482	3	chr1	26000001	27000000
WE-001	36	033698C_631886	33698	033698C	631886	27	0.135	-0.017	0.876	26	chr1	26000001	27000000
WE-001	36	033698C_665723	33698	033698C	665723	27	0.015	-0.013	0.1	1	chr1	26000001	27000000
WE-001	36	033698C_727978	33698	033698C	727978	27	-0.139	0.0	-0.898	19	chr1	26000001	27000000
WE-001	36	033698C_793221	33698	033698C	793221	27	0.696	0.318	4.507	12	chr1	26000001	27000000
WE-001	36	033698C_1003445	33698	033698C	1003445	28	-0.053	0.02	-0.591	7	chr1	27000001	28000000
WE-001	36	033698C_1022037	33698	033698C	1022037	28	0.224	0.006	2.479	7	chr1	27000001	28000000
WE-001	36	033698C_1023588	33698	033698C	1023588	28	-0.152	0.018	-1.681	3	chr1	27000001	28000000
WE-001	36	033698C_1764821	33698	033698C	1764821	28	-0.136	-0.017	-1.504	10	chr1	27000001	28000000
WE-001	36	033698C_1890002	33698	033698C	1890002	28	0.312	-0.037	3.457	19	chr1	27000001	28000000
WE-001	36	033698C_1994940	33698	033698C	1994940	28	-0.121	-0.032	-1.342	11	chr1	27000001	28000000
WE-001	36	033698C_2114862	33698	033698C	2114862	28	-0.202	-0.028	-2.244	4	chr1	27000001	28000000
WE-001	36	033698C_230633	33698	033698C	230633	28	-0.014	-0.008	-0.154	4	chr1	27000001	28000000
WE-001	36	033698C_240611	33698	033698C	240611	28	-0.2	-0.031	-2.213	5	chr1	27000001	28000000
WE-001	36	033698C_332783	33698	033698C	332783	28	-0.177	-0.032	-1.961	5	chr1	27000001	28000000
WE-001	36	033698C_405244	33698	033698C	405244	28	0.177	0.029	1.962	20	chr1	27000001	28000000
WE-001	36	033698C_525810	33698	033698C	525810	28	-0.156	-0.016	-1.73	3	chr1	27000001	28000000
WE-001	36	033698C_631886	33698	033698C	631886	28	0.026	-0.017	0.287	26	chr1	27000001	28000000
WE-001	36	033698C_665723	33698	033698C	665723	28	-0.064	-0.013	-0.71	1	chr1	27000001	28000000
WE-001	36	033698C_727978	33698	033698C	727978	28	-0.086	0.0	-0.95	19	chr1	27000001	28000000
WE-001	36	033698C_793221	33698	033698C	793221	28	1.414	1.507	15.68	12	chr1	27000001	28000000
WE-001	36	033698C_1003445	33698	033698C	1003445	29	0.018	0.02	0.111	7	chr1	28000001	29000000
WE-001	36	033698C_1022037	33698	033698C	1022037	29	0.057	0.006	0.355	7	chr1	28000001	29000000
WE-001	36	033698C_1023588	33698	033698C	1023588	29	0.007	0.018	0.046	3	chr1	28000001	29000000
WE-001	36	033698C_1764821	33698	033698C	1764821	29	-0.061	-0.017	-0.384	10	chr1	28000001	29000000
WE-001	36	033698C_1890002	33698	033698C	1890002	29	0.135	-0.037	0.845	19	chr1	28000001	29000000
WE-001	36	033698C_1994940	33698	033698C	1994940	29	0.081	-0.032	0.507	11	chr1	28000001	29000000
WE-001	36	033698C_2114862	33698	033698C	2114862	29	-0.127	-0.028	-0.794	4	chr1	28000001	29000000
WE-001	36	033698C_230633	33698	033698C	230633	29	0.007	-0.008	0.043	4	chr1	28000001	29000000
WE-001	36	033698C_240611	33698	033698C	240611	29	-0.022	-0.031	-0.138	5	chr1	28000001	29000000
WE-001	36	033698C_332783	33698	033698C	332783	29	-0.158	-0.032	-0.99	5	chr1	28000001	29000000
WE-001	36	033698C_405244	33698	033698C	405244	29	0.298	0.029	1.861	20	chr1	28000001	29000000
WE-001	36	033698C_525810	33698	033698C	525810	29	-0.115	-0.016	-0.721	3	chr1	28000001	29000000
WE-001	36	033698C_631886	33698	033698C	631886	29	0.155	-0.017	0.968	26	chr1	28000001	29000000
WE-001	36	033698C_665723	33698	033698C	665723	29	0.045	-0.013	0.282	1	chr1	28000001	29000000
WE-001	36	033698C_727978	33698	033698C	727978	29	0.02	0.0	0.128	19	chr1	28000001	29000000
WE-001	36	033698C_793221	33698	033698C	793221	29	1.44	1.507	8.999	12	chr1	28000001	29000000
WE-001	36	033698C_1003445	33698	033698C	1003445	30	-0.009	0.02	-0.069	7	chr1	29000001	30000000
WE-001	36	033698C_1022037	33698	033698C	1022037	30	-0.012	0.006	-0.095	7	chr1	29000001	30000000
WE-001	36	033698C_1023588	33698	033698C	1023588	30	-0.198	0.018	-1.544	3	chr1	29000001	30000000
WE-001	36	033698C_1764821	33698	033698C	1764821	30	-0.186	-0.017	-1.452	10	chr1	29000001	30000000
WE-001	36	033698C_1890002	33698	033698C	1890002	30	0.299	-0.037	2.333	19	chr1	29000001	30000000
WE-001	36	033698C_1994940	33698	033698C	1994940	30	0.048	-0.032	0.377	11	chr1	29000001	30000000
WE-001	36	033698C_2114862	33698	033698C	2114862	30	-0.22	-0.028	-1.714	4	chr1	29000001	30000000
WE-001	36	033698C_230633	33698	033698C	230633	30	0.037	-0.008	0.285	4	chr1	29000001	30000000
WE-001	36	033698C_240611	33698	033698C	240611	30	-0.065	-0.031	-0.51	5	chr1	29000001	30000000
WE-001	36	033698C_332783	33698	033698C	332783	30	-0.141	-0.032	-1.101	5	chr1	29000001	30000000
WE-001	36	033698C_405244	33698	033698C	405244	30	0.013	0.029	0.1	20	chr1	29000001	30000000
WE-001	36	033698C_525810	33698	033698C	525810	30	-0.065	-0.016	-0.509	3	chr1	29000001	30000000
WE-001	36	033698C_631886	33698	033698C	631886	30	0.061	-0.017	0.476	26	chr1	29000001	30000000
WE-001	36	033698C_665723	33698	033698C	665723	30	-0.077	-0.013	-0.598	1	chr1	29000001	30000000
WE-001	36	033698C_727978	33698	033698C	727978	30	0.072	0.0	0.564	19	chr1	29000001	30000000
WE-001	36	033698C_793221	33698	033698C	793221	30	1.629	1.507	12.696	12	chr1	29000001	30000000
WE-001	36	033698C_1003445	33698	033698C	1003445	31	-0.079	0.02	-0.531	7	chr1	30000001	31000000
WE-001	36	033698C_1022037	33698	033698C	1022037	31	0.007	0.006	0.047	7	chr1	30000001	31000000
WE-001	36	033698C_1023588	33698	033698C	1023588	31	-0.166	0.018	-1.116	3	chr1	30000001	31000000
WE-001	36	033698C_1764821	33698	033698C	1764821	31	-0.138	-0.017	-0.928	10	chr1	30000001	31000000
WE-001	36	033698C_1890002	33698	033698C	1890002	31	-0.04	-0.037	-0.272	19	chr1	30000001	31000000
WE-001	36	033698C_1994940	33698	033698C	1994940	31	-0.151	-0.032	-1.021	11	chr1	30000001	31000000
WE-001	36	033698C_2114862	33698	033698C	2114862	31	-0.192	-0.028	-1.292	4	chr1	30000001	31000000
WE-001	36	033698C_230633	33698	033698C	230633	31	-0.113	-0.008	-0.763	4	chr1	30000001	31000000
WE-001	36	033698C_240611	33698	033698C	240611	31	-0.214	-0.031	-1.445	5	chr1	30000001	31000000
WE-001	36	033698C_332783	33698	033698C	332783	31	-0.281	-0.032	-1.897	5	chr1	30000001	31000000
WE-001	36	033698C_405244	33698	033698C	405244	31	-0.188	0.029	-1.266	20	chr1	30000001	31000000
WE-001	36	033698C_525810	33698	033698C	525810	31	-0.15	-0.016	-1.013	3	chr1	30000001	31000000
WE-001	36	033698C_631886	33698	033698C	631886	31	0.07	-0.017	0.475	26	chr1	30000001	31000000
WE-001	36	033698C_665723	33698	033698C	665723	31	-0.413	-0.013	-2.787	1	chr1	30000001	31000000
WE-001	36	033698C_727978	33698	033698C	727978	31	-0.201	0.0	-1.355	19	chr1	30000001	31000000
WE-001	36	033698C_793221	33698	033698C	793221	31	1.547	1.507	10.431	12	chr1	30000001	31000000
WE-001	36	033698C_1003445	33698	033698C	1003445	32	-0.147	0.02	-1.069	7	chr1	31000001	32000000
WE-001	36	033698C_1022037	33698	033698C	1022037	32	0.098	0.006	0.712	7	chr1	31000001	32000000
WE-001	36	033698C_1023588	33698	033698C	1023588	32	-0.097	0.018	-0.706	3	chr1	31000001	32000000
WE-001	36	033698C_1764821	33698	033698C	1764821	32	0.043	-0.017	0.317	10	chr1	31000001	32000000
WE-001	36	033698C_1890002	33698	033698C	1890002	32	0.066	-0.037	0.477	19	chr1	31000001	32000000
WE-001	36	033698C_1994940	33698	033698C	1994940	32	-0.021	-0.032	-0.155	11	chr1	31000001	32000000
WE-001	36	033698C_2114862	33698	033698C	2114862	32	-0.081	-0.028	-0.59	4	chr1	31000001	32000000
WE-001	36	033698C_230633	33698	033698C	230633	32	-0.103	-0.008	-0.748	4	chr1	31000001	32000000
WE-001	36	033698C_240611	33698	033698C	240611	32	-0.137	-0.031	-0.996	5	chr1	31000001	32000000
WE-001	36	033698C_332783	33698	033698C	332783	32	-0.154	-0.032	-1.123	5	chr1	31000001	32000000
WE-001	36	033698C_405244	33698	033698C	405244	32	0.021	0.029	0.15	20	chr1	31000001	32000000
WE-001	36	033698C_525810	33698	033698C	525810	32	-0.079	-0.016	-0.578	3	chr1	31000001	32000000
WE-001	36	033698C_631886	33698	033698C	631886	32	0.269	-0.017	1.956	26	chr1	31000001	32000000
WE-001	36	033698C_665723	33698	033698C	665723	32	-0.022	-0.013	-0.162	1	chr1	31000001	32000000
WE-001	36	033698C_727978	33698	033698C	727978	32	-0.025	0.0	-0.179	19	chr1	31000001	32000000
WE-001	36	033698C_793221	33698	033698C	793221	32	0.526	0.204	3.828	12	chr1	31000001	32000000
WE-001	36	033698C_1003445	33698	033698C	1003445	33	0.051	0.02	0.465	7	chr1	32000001	33000000
WE-001	36	033698C_1022037	33698	033698C	1022037	33	0.019	0.006	0.176	7	chr1	32000001	33000000
WE-001	36	033698C_1023588	33698	033698C	1023588	33	0.0	0.018	-0.001	3	chr1	32000001	33000000
WE-001	36	033698C_1764821	33698	033698C	1764821	33	-0.056	-0.017	-0.514	10	chr1	32000001	33000000
WE-001	36	033698C_1890002	33698	033698C	1890002	33	0.108	-0.037	0.989	19	chr1	32000001	33000000
WE-001	36	033698C_1994940	33698	033698C	1994940	33	-0.048	-0.032	-0.437	11	chr1	32000001	33000000
WE-001	36	033698C_2114862	33698	033698C	2114862	33	-0.09	-0.028	-0.83	4	chr1	32000001	33000000
WE-001	36	033698C_230633	33698	033698C	230633	33	0.09	-0.008	0.826	4	chr1	32000001	33000000
WE-001	36	033698C_240611	33698	033698C	240611	33	-0.043	-0.031	-0.392	5	chr1	32000001	33000000
WE-001	36	033698C_332783	33698	033698C	332783	33	-0.225	-0.032	-2.069	5	chr1	32000001	33000000
WE-001	36	033698C_405244	33698	033698C	405244	33	0.046	0.029	0.419	20	chr1	32000001	33000000
WE-001	36	033698C_525810	33698	033698C	525810	33	-0.136	-0.016	-1.253	3	chr1	32000001	33000000
WE-001	36	033698C_631886	33698	033698C	631886	33	-0.189	-0.017	-1.74	26	chr1	32000001	33000000
WE-001	36	033698C_665723	33698	033698C	665723	33	0.045	-0.013	0.411	1	chr1	32000001	33000000
WE-001	36	033698C_727978	33698	033698C	727978	33	0.074	0.0	0.676	19	chr1	32000001	33000000
WE-001	36	033698C_793221	33698	033698C	793221	33	0.872	0.204	8.02	12	chr1	32000001	33000000
WE-001	36	033698C_1003445	33698	033698C	1003445	34	-0.01	0.02	-0.108	7	chr1	33000001	34000000
WE-001	36	033698C_1022037	33698	033698C	1022037	34	0.089	0.006	0.926	7	chr1	33000001	34000000
WE-001	36	033698C_1023588	33698	033698C	1023588	34	-0.037	0.018	-0.382	3	chr1	33000001	34000000
WE-001	36	033698C_1764821	33698	033698C	1764821	34	-0.147	-0.017	-1.518	10	chr1	33000001	34000000
WE-001	36	033698C_1890002	33698	033698C	1890002	34	0.118	-0.037	1.224	19	chr1	33000001	34000000
WE-001	36	033698C_1994940	33698	033698C	1994940	34	-0.199	-0.032	-2.058	11	chr1	33000001	34000000
WE-001	36	033698C_2114862	33698	033698C	2114862	34	-0.138	-0.028	-1.428	4	chr1	33000001	34000000
WE-001	36	033698C_230633	33698	033698C	230633	34	0.002	-0.008	0.02	4	chr1	33000001	34000000
WE-001	36	033698C_240611	33698	033698C	240611	34	-0.126	-0.031	-1.301	5	chr1	33000001	34000000
WE-001	36	033698C_332783	33698	033698C	332783	34	-0.243	-0.032	-2.523	5	chr1	33000001	34000000
WE-001	36	033698C_405244	33698	033698C	405244	34	0.128	0.029	1.329	20	chr1	33000001	34000000
WE-001	36	033698C_525810	33698	033698C	525810	34	-0.106	-0.016	-1.095	3	chr1	33000001	34000000
WE-001	36	033698C_631886	33698	033698C	631886	34	-0.058	-0.017	-0.601	26	chr1	33000001	34000000
WE-001	36	033698C_665723	33698	033698C	665723	34	-0.084	-0.013	-0.868	1	chr1	33000001	34000000
WE-001	36	033698C_727978	33698	033698C	727978	34	-0.12	0.0	-1.247	19	chr1	33000001	34000000
WE-001	36	033698C_793221	33698	033698C	793221	34	0.663	0.204	6.876	12	chr1	33000001	34000000
WE-001	36	033698C_1003445	33698	033698C	1003445	35	-0.273	0.02	-2.403	7	chr1	34000001	35000000
WE-001	36	033698C_1022037	33698	033698C	1022037	35	0.109	0.006	0.961	7	chr1	34000001	35000000
WE-001	36	033698C_1023588	33698	033698C	1023588	35	-0.052	0.018	-0.46	3	chr1	34000001	35000000
WE-001	36	033698C_1764821	33698	033698C	1764821	35	-0.275	-0.017	-2.423	10	chr1	34000001	35000000
WE-001	36	033698C_1890002	33698	033698C	1890002	35	0.018	-0.037	0.163	19	chr1	34000001	35000000
WE-001	36	033698C_1994940	33698	033698C	1994940	35	-0.248	-0.032	-2.19	11	chr1	34000001	35000000
WE-001	36	033698C_2114862	33698	033698C	2114862	35	-0.246	-0.028	-2.167	4	chr1	34000001	35000000
WE-001	36	033698C_230633	33698	033698C	230633	35	-0.167	-0.008	-1.469	4	chr1	34000001	35000000
WE-001	36	033698C_240611	33698	033698C	240611	35	-0.288	-0.031	-2.537	5	chr1	34000001	35000000
WE-001	36	033698C_332783	33698	033698C	332783	35	-0.289	-0.032	-2.547	5	chr1	34000001	35000000
WE-001	36	033698C_405244	33698	033698C	405244	35	0.303	0.029	2.675	20	chr1	34000001	35000000
WE-001	36	033698C_525810	33698	033698C	525810	35	-0.198	-0.016	-1.744	3	chr1	34000001	35000000
WE-001	36	033698C_631886	33698	033698C	631886	35	0.266	-0.017	2.346	26	chr1	34000001	35000000
WE-001	36	033698C_665723	33698	033698C	665723	35	-0.268	-0.013	-2.366	1	chr1	34000001	35000000
WE-001	36	033698C_727978	33698	033698C	727978	35	-0.127	0.0	-1.119	19	chr1	34000001	35000000
WE-001	36	033698C_793221	33698	033698C	793221	35	0.279	0.204	2.463	12	chr1	34000001	35000000
WE-001	36	033698C_1003445	33698	033698C	1003445	36	-0.004	0.02	-0.027	7	chr1	35000001	36000000
WE-001	36	033698C_1022037	33698	033698C	1022037	36	0.082	0.006	0.61	7	chr1	35000001	36000000
WE-001	36	033698C_1023588	33698	033698C	1023588	36	-0.036	0.018	-0.27	3	chr1	35000001	36000000
WE-001	36	033698C_1764821	33698	033698C	1764821	36	-0.007	-0.017	-0.05	10	chr1	35000001	36000000
WE-001	36	033698C_1890002	33698	033698C	1890002	36	-0.032	-0.037	-0.238	19	chr1	35000001	36000000
WE-001	36	033698C_1994940	33698	033698C	1994940	36	-0.066	-0.032	-0.486	11	chr1	35000001	36000000
WE-001	36	033698C_2114862	33698	033698C	2114862	36	-0.059	-0.028	-0.434	4	chr1	35000001	36000000
WE-001	36	033698C_230633	33698	033698C	230633	36	0.023	-0.008	0.171	4	chr1	35000001	36000000
WE-001	36	033698C_240611	33698	033698C	240611	36	-0.152	-0.031	-1.128	5	chr1	35000001	36000000
WE-001	36	033698C_332783	33698	033698C	332783	36	-0.21	-0.032	-1.559	5	chr1	35000001	36000000
WE-001	36	033698C_405244	33698	033698C	405244	36	0.407	0.029	3.018	20	chr1	35000001	36000000
WE-001	36	033698C_525810	33698	033698C	525810	36	-0.046	-0.016	-0.338	3	chr1	35000001	36000000
WE-001	36	033698C_631886	33698	033698C	631886	36	-0.004	-0.017	-0.031	26	chr1	35000001	36000000
WE-001	36	033698C_665723	33698	033698C	665723	36	0.085	-0.013	0.63	1	chr1	35000001	36000000
WE-001	36	033698C_727978	33698	033698C	727978	36	0.15	0.0	1.11	19	chr1	35000001	36000000
WE-001	36	033698C_793221	33698	033698C	793221	36	0.141	0.204	1.043	12	chr1	35000001	36000000
WE-001	36	033698C_1003445	33698	033698C	1003445	37	-0.059	0.02	-0.512	7	chr1	36000001	37000000
WE-001	36	033698C_1022037	33698	033698C	1022037	37	-0.18	0.006	-1.553	7	chr1	36000001	37000000
WE-001	36	033698C_1023588	33698	033698C	1023588	37	-0.215	0.018	-1.862	3	chr1	36000001	37000000
WE-001	36	033698C_1764821	33698	033698C	1764821	37	-0.068	-0.017	-0.586	10	chr1	36000001	37000000
WE-001	36	033698C_1890002	33698	033698C	1890002	37	-0.029	-0.037	-0.253	19	chr1	36000001	37000000
WE-001	36	033698C_1994940	33698	033698C	1994940	37	0.147	-0.032	1.272	11	chr1	36000001	37000000
WE-001	36	033698C_2114862	33698	033698C	2114862	37	-0.201	-0.028	-1.737	4	chr1	36000001	37000000
WE-001	36	033698C_230633	33698	033698C	230633	37	-0.025	-0.008	-0.217	4	chr1	36000001	37000000
WE-001	36	033698C_240611	33698	033698C	240611	37	-0.201	-0.031	-1.74	5	chr1	36000001	37000000
WE-001	36	033698C_332783	33698	033698C	332783	37	-0.245	-0.032	-2.12	5	chr1	36000001	37000000
WE-001	36	033698C_405244	33698	033698C	405244	37	0.291	0.029	2.513	20	chr1	36000001	37000000
WE-001	36	033698C_525810	33698	033698C	525810	37	-0.115	-0.016	-0.995	3	chr1	36000001	37000000
WE-001	36	033698C_631886	33698	033698C	631886	37	-0.001	-0.017	-0.006	26	chr1	36000001	37000000
WE-001	36	033698C_665723	33698	033698C	665723	37	-0.1	-0.013	-0.865	1	chr1	36000001	37000000
WE-001	36	033698C_727978	33698	033698C	727978	37	-0.106	0.0	-0.918	19	chr1	36000001	37000000
WE-001	36	033698C_793221	33698	033698C	793221	37	0.273	0.204	2.356	12	chr1	36000001	37000000
WE-001	36	033698C_1003445	33698	033698C	1003445	38	-0.107	0.02	-1.509	7	chr1	37000001	38000000
WE-001	36	033698C_1022037	33698	033698C	1022037	38	0.111	0.006	1.556	7	chr1	37000001	38000000
WE-001	36	033698C_1023588	33698	033698C	1023588	38	0.047	0.018	0.659	3	chr1	37000001	38000000
WE-001	36	033698C_1764821	33698	033698C	1764821	38	-0.211	-0.017	-2.959	10	chr1	37000001	38000000
WE-001	36	033698C_1890002	33698	033698C	1890002	38	-0.036	-0.037	-0.509	19	chr1	37000001	38000000
WE-001	36	033698C_1994940	33698	033698C	1994940	38	-0.252	-0.032	-3.541	11	chr1	37000001	38000000
WE-001	36	033698C_2114862	33698	033698C	2114862	38	-0.058	-0.028	-0.809	4	chr1	37000001	38000000
WE-001	36	033698C_230633	33698	033698C	230633	38	-0.041	-0.008	-0.579	4	chr1	37000001	38000000
WE-001	36	033698C_240611	33698	033698C	240611	38	-0.123	-0.031	-1.722	5	chr1	37000001	38000000
WE-001	36	033698C_332783	33698	033698C	332783	38	-0.134	-0.032	-1.884	5	chr1	37000001	38000000
WE-001	36	033698C_405244	33698	033698C	405244	38	0.048	0.029	0.669	20	chr1	37000001	38000000
WE-001	36	033698C_525810	33698	033698C	525810	38	-0.167	-0.016	-2.341	3	chr1	37000001	38000000
WE-001	36	033698C_631886	33698	033698C	631886	38	-0.026	-0.017	-0.371	26	chr1	37000001	38000000
WE-001	36	033698C_665723	33698	033698C	665723	38	0.001	-0.013	0.015	1	chr1	37000001	38000000
WE-001	36	033698C_727978	33698	033698C	727978	38	0.019	0.0	0.268	19	chr1	37000001	38000000
WE-001	36	033698C_793221	33698	033698C	793221	38	-0.785	0.204	-11.027	12	chr1	37000001	38000000
WE-001	36	033698C_1003445	33698	033698C	1003445	39	0.056	0.02	0.455	7	chr1	38000001	39000000
WE-001	36	033698C_1022037	33698	033698C	1022037	39	0.042	0.006	0.34	7	chr1	38000001	39000000
WE-001	36	033698C_1023588	33698	033698C	1023588	39	0.153	0.018	1.248	3	chr1	38000001	39000000
WE-001	36	033698C_1764821	33698	033698C	1764821	39	-0.061	-0.017	-0.5	10	chr1	38000001	39000000
WE-001	36	033698C_1890002	33698	033698C	1890002	39	0.258	-0.037	2.095	19	chr1	38000001	39000000
WE-001	36	033698C_1994940	33698	033698C	1994940	39	0.074	-0.032	0.605	11	chr1	38000001	39000000
WE-001	36	033698C_2114862	33698	033698C	2114862	39	-0.064	-0.028	-0.516	4	chr1	38000001	39000000
WE-001	36	033698C_230633	33698	033698C	230633	39	-0.014	-0.008	-0.115	4	chr1	38000001	39000000
WE-001	36	033698C_240611	33698	033698C	240611	39	-0.05	-0.031	-0.405	5	chr1	38000001	39000000
WE-001	36	033698C_332783	33698	033698C	332783	39	-0.104	-0.032	-0.85	5	chr1	38000001	39000000
WE-001	36	033698C_405244	33698	033698C	405244	39	0.314	0.029	2.55	20	chr1	38000001	39000000
WE-001	36	033698C_525810	33698	033698C	525810	39	-0.075	-0.016	-0.611	3	chr1	38000001	39000000
WE-001	36	033698C_631886	33698	033698C	631886	39	0.175	-0.017	1.422	26	chr1	38000001	39000000
WE-001	36	033698C_665723	33698	033698C	665723	39	-0.038	-0.013	-0.307	1	chr1	38000001	39000000
WE-001	36	033698C_727978	33698	033698C	727978	39	0.034	0.0	0.278	19	chr1	38000001	39000000
WE-001	36	033698C_793221	33698	033698C	793221	39	0.424	0.204	3.444	12	chr1	38000001	39000000
WE-001	36	033698C_1003445	33698	033698C	1003445	40	0.031	0.02	0.302	7	chr1	39000001	40000000
WE-001	36	033698C_1022037	33698	033698C	1022037	40	0.056	0.006	0.537	7	chr1	39000001	40000000
WE-001	36	033698C_1023588	33698	033698C	1023588	40	0.22	0.018	2.125	3	chr1	39000001	40000000
WE-001	36	033698C_1764821	33698	033698C	1764821	40	0.082	-0.017	0.796	10	chr1	39000001	40000000
WE-001	36	033698C_1890002	33698	033698C	1890002	40	0.314	-0.037	3.027	19	chr1	39000001	40000000
WE-001	36	033698C_1994940	33698	033698C	1994940	40	0.14	-0.032	1.349	11	chr1	39000001	40000000
WE-001	36	033698C_2114862	33698	033698C	2114862	40	-0.03	-0.028	-0.29	4	chr1	39000001	40000000
WE-001	36	033698C_230633	33698	033698C	230633	40	0.062	-0.008	0.596	4	chr1	39000001	40000000
WE-001	36	033698C_240611	33698	033698C	240611	40	0.016	-0.031	0.155	5	chr1	39000001	40000000
WE-001	36	033698C_332783	33698	033698C	332783	40	0.045	-0.032	0.429	5	chr1	39000001	40000000
WE-001	36	033698C_405244	33698	033698C	405244	40	0.324	0.029	3.126	20	chr1	39000001	40000000
WE-001	36	033698C_525810	33698	033698C	525810	40	-0.02	-0.016	-0.192	3	chr1	39000001	40000000
WE-001	36	033698C_631886	33698	033698C	631886	40	0.27	-0.017	2.609	26	chr1	39000001	40000000
WE-001	36	033698C_665723	33698	033698C	665723	40	0.093	-0.013	0.9	1	chr1	39000001	40000000
WE-001	36	033698C_727978	33698	033698C	727978	40	0.044	0.0	0.421	19	chr1	39000001	40000000
WE-001	36	033698C_793221	33698	033698C	793221	40	0.048	0.204	0.467	12	chr1	39000001	40000000
WE-001	36	033698C_1003445	33698	033698C	1003445	41	-0.074	0.02	-0.506	7	chr1	40000001	41000000
WE-001	36	033698C_1022037	33698	033698C	1022037	41	-0.176	0.006	-1.211	7	chr1	40000001	41000000
WE-001	36	033698C_1023588	33698	033698C	1023588	41	0.056	0.018	0.387	3	chr1	40000001	41000000
WE-001	36	033698C_1764821	33698	033698C	1764821	41	-0.123	-0.017	-0.844	10	chr1	40000001	41000000
WE-001	36	033698C_1890002	33698	033698C	1890002	41	0.139	-0.037	0.958	19	chr1	40000001	41000000
WE-001	36	033698C_1994940	33698	033698C	1994940	41	-0.182	-0.032	-1.25	11	chr1	40000001	41000000
WE-001	36	033698C_2114862	33698	033698C	2114862	41	-0.163	-0.028	-1.124	4	chr1	40000001	41000000
WE-001	36	033698C_230633	33698	033698C	230633	41	0.04	-0.008	0.272	4	chr1	40000001	41000000
WE-001	36	033698C_240611	33698	033698C	240611	41	-0.11	-0.031	-0.756	5	chr1	40000001	41000000
WE-001	36	033698C_332783	33698	033698C	332783	41	-0.143	-0.032	-0.98	5	chr1	40000001	41000000
WE-001	36	033698C_405244	33698	033698C	405244	41	0.116	0.029	0.799	20	chr1	40000001	41000000
WE-001	36	033698C_525810	33698	033698C	525810	41	-0.065	-0.016	-0.448	3	chr1	40000001	41000000
WE-001	36	033698C_631886	33698	033698C	631886	41	0.54	-0.017	3.711	26	chr1	40000001	41000000
WE-001	36	033698C_665723	33698	033698C	665723	41	0.073	-0.013	0.503	1	chr1	40000001	41000000
WE-001	36	033698C_727978	33698	033698C	727978	41	-0.074	0.0	-0.507	19	chr1	40000001	41000000
WE-001	36	033698C_793221	33698	033698C	793221	41	-0.663	0.204	-4.562	12	chr1	40000001	41000000
WE-001	36	033698C_1003445	33698	033698C	1003445	42	-0.098	0.02	-1.021	7	chr1	41000001	42000000
WE-001	36	033698C_1022037	33698	033698C	1022037	42	0.02	0.006	0.214	7	chr1	41000001	42000000
WE-001	36	033698C_1023588	33698	033698C	1023588	42	0.229	0.018	2.389	3	chr1	41000001	42000000
WE-001	36	033698C_1764821	33698	033698C	1764821	42	-0.03	-0.017	-0.315	10	chr1	41000001	42000000
WE-001	36	033698C_1890002	33698	033698C	1890002	42	0.02	-0.037	0.212	19	chr1	41000001	42000000
WE-001	36	033698C_1994940	33698	033698C	1994940	42	0.091	-0.032	0.951	11	chr1	41000001	42000000
WE-001	36	033698C_2114862	33698	033698C	2114862	42	-0.065	-0.028	-0.681	4	chr1	41000001	42000000
WE-001	36	033698C_230633	33698	033698C	230633	42	-0.159	-0.008	-1.664	4	chr1	41000001	42000000
WE-001	36	033698C_240611	33698	033698C	240611	42	-0.036	-0.031	-0.373	5	chr1	41000001	42000000
WE-001	36	033698C_332783	33698	033698C	332783	42	0.0	-0.032	0.004	5	chr1	41000001	42000000
WE-001	36	033698C_405244	33698	033698C	405244	42	0.031	0.029	0.327	20	chr1	41000001	42000000
WE-001	36	033698C_525810	33698	033698C	525810	42	0.029	-0.016	0.303	3	chr1	41000001	42000000
WE-001	36	033698C_631886	33698	033698C	631886	42	0.06	-0.017	0.624	26	chr1	41000001	42000000
WE-001	36	033698C_665723	33698	033698C	665723	42	-0.054	-0.013	-0.563	1	chr1	41000001	42000000
WE-001	36	033698C_727978	33698	033698C	727978	42	-0.006	0.0	-0.065	19	chr1	41000001	42000000
WE-001	36	033698C_793221	33698	033698C	793221	42	0.718	0.204	7.508	12	chr1	41000001	42000000
WE-001	36	033698C_1003445	33698	033698C	1003445	43	-0.215	0.02	-2.35	7	chr1	42000001	43000000
WE-001	36	033698C_1022037	33698	033698C	1022037	43	0.002	0.006	0.026	7	chr1	42000001	43000000
WE-001	36	033698C_1023588	33698	033698C	1023588	43	-0.169	0.018	-1.841	3	chr1	42000001	43000000
WE-001	36	033698C_1764821	33698	033698C	1764821	43	-0.127	-0.017	-1.384	10	chr1	42000001	43000000
WE-001	36	033698C_1890002	33698	033698C	1890002	43	-0.065	-0.037	-0.713	19	chr1	42000001	43000000
WE-001	36	033698C_1994940	33698	033698C	1994940	43	-0.204	-0.032	-2.229	11	chr1	42000001	43000000
WE-001	36	033698C_2114862	33698	033698C	2114862	43	-0.191	-0.028	-2.083	4	chr1	42000001	43000000
WE-001	36	033698C_230633	33698	033698C	230633	43	-0.079	-0.008	-0.859	4	chr1	42000001	43000000
WE-001	36	033698C_240611	33698	033698C	240611	43	-0.3	-0.031	-3.272	5	chr1	42000001	43000000
WE-001	36	033698C_332783	33698	033698C	332783	43	-0.229	-0.032	-2.497	5	chr1	42000001	43000000
WE-001	36	033698C_405244	33698	033698C	405244	43	0.253	0.029	2.76	20	chr1	42000001	43000000
WE-001	36	033698C_525810	33698	033698C	525810	43	-0.188	-0.016	-2.053	3	chr1	42000001	43000000
WE-001	36	033698C_631886	33698	033698C	631886	43	0.26	-0.017	2.837	26	chr1	42000001	43000000
WE-001	36	033698C_665723	33698	033698C	665723	43	-0.142	-0.013	-1.553	1	chr1	42000001	43000000
WE-001	36	033698C_727978	33698	033698C	727978	43	-0.155	0.0	-1.696	19	chr1	42000001	43000000
WE-001	36	033698C_793221	33698	033698C	793221	43	0.091	0.204	0.989	12	chr1	42000001	43000000
WE-001	36	033698C_1003445	33698	033698C	1003445	44	0.053	0.02	0.408	7	chr1	43000001	44000000
WE-001	36	033698C_1022037	33698	033698C	1022037	44	-0.05	0.006	-0.381	7	chr1	43000001	44000000
WE-001	36	033698C_1023588	33698	033698C	1023588	44	0.119	0.018	0.913	3	chr1	43000001	44000000
WE-001	36	033698C_1764821	33698	033698C	1764821	44	-0.043	-0.017	-0.327	10	chr1	43000001	44000000
WE-001	36	033698C_1890002	33698	033698C	1890002	44	0.022	-0.037	0.168	19	chr1	43000001	44000000
WE-001	36	033698C_1994940	33698	033698C	1994940	44	0.187	-0.032	1.434	11	chr1	43000001	44000000
WE-001	36	033698C_2114862	33698	033698C	2114862	44	0.108	-0.028	0.828	4	chr1	43000001	44000000
WE-001	36	033698C_230633	33698	033698C	230633	44	-0.116	-0.008	-0.89	4	chr1	43000001	44000000
WE-001	36	033698C_240611	33698	033698C	240611	44	0.042	-0.031	0.32	5	chr1	43000001	44000000
WE-001	36	033698C_332783	33698	033698C	332783	44	-0.009	-0.032	-0.073	5	chr1	43000001	44000000
WE-001	36	033698C_405244	33698	033698C	405244	44	0.086	0.029	0.66	20	chr1	43000001	44000000
WE-001	36	033698C_525810	33698	033698C	525810	44	-0.063	-0.016	-0.487	3	chr1	43000001	44000000
WE-001	36	033698C_631886	33698	033698C	631886	44	-0.039	-0.017	-0.297	26	chr1	43000001	44000000
WE-001	36	033698C_665723	33698	033698C	665723	44	-0.052	-0.013	-0.4	1	chr1	43000001	44000000
WE-001	36	033698C_727978	33698	033698C	727978	44	-0.158	0.0	-1.217	19	chr1	43000001	44000000
WE-001	36	033698C_793221	33698	033698C	793221	44	0.066	0.204	0.509	12	chr1	43000001	44000000
WE-001	36	033698C_1003445	33698	033698C	1003445	45	0.114	0.02	1.071	7	chr1	44000001	45000000
WE-001	36	033698C_1022037	33698	033698C	1022037	45	-0.144	0.006	-1.353	7	chr1	44000001	45000000
WE-001	36	033698C_1023588	33698	033698C	1023588	45	0.152	0.018	1.423	3	chr1	44000001	45000000
WE-001	36	033698C_1764821	33698	033698C	1764821	45	0.008	-0.017	0.074	10	chr1	44000001	45000000
WE-001	36	033698C_1890002	33698	033698C	1890002	45	-0.001	-0.037	-0.009	19	chr1	44000001	45000000
WE-001	36	033698C_1994940	33698	033698C	1994940	45	0.085	-0.032	0.795	11	chr1	44000001	45000000
WE-001	36	033698C_2114862	33698	033698C	2114862	45	-0.063	-0.028	-0.587	4	chr1	44000001	45000000
WE-001	36	033698C_230633	33698	033698C	230633	45	0.084	-0.008	0.787	4	chr1	44000001	45000000
WE-001	36	033698C_240611	33698	033698C	240611	45	0.029	-0.031	0.272	5	chr1	44000001	45000000
WE-001	36	033698C_332783	33698	033698C	332783	45	0.025	-0.032	0.232	5	chr1	44000001	45000000
WE-001	36	033698C_405244	33698	033698C	405244	45	0.103	0.029	0.967	20	chr1	44000001	45000000
WE-001	36	033698C_525810	33698	033698C	525810	45	-0.055	-0.016	-0.512	3	chr1	44000001	45000000
WE-001	36	033698C_631886	33698	033698C	631886	45	0.181	-0.017	1.698	26	chr1	44000001	45000000
WE-001	36	033698C_665723	33698	033698C	665723	45	0.04	-0.013	0.379	1	chr1	44000001	45000000
WE-001	36	033698C_727978	33698	033698C	727978	45	0.014	0.0	0.132	19	chr1	44000001	45000000
WE-001	36	033698C_793221	33698	033698C	793221	45	0.828	0.819	7.765	12	chr1	44000001	45000000
WE-001	36	033698C_1003445	33698	033698C	1003445	46	-0.028	0.02	-0.186	7	chr1	45000001	46000000
WE-001	36	033698C_1022037	33698	033698C	1022037	46	0.097	0.006	0.642	7	chr1	45000001	46000000
WE-001	36	033698C_1023588	33698	033698C	1023588	46	-0.007	0.018	-0.047	3	chr1	45000001	46000000
WE-001	36	033698C_1764821	33698	033698C	1764821	46	-0.045	-0.017	-0.298	10	chr1	45000001	46000000
WE-001	36	033698C_1890002	33698	033698C	1890002	46	0.246	-0.037	1.626	19	chr1	45000001	46000000
WE-001	36	033698C_1994940	33698	033698C	1994940	46	-0.113	-0.032	-0.745	11	chr1	45000001	46000000
WE-001	36	033698C_2114862	33698	033698C	2114862	46	-0.071	-0.028	-0.471	4	chr1	45000001	46000000
WE-001	36	033698C_230633	33698	033698C	230633	46	0.061	-0.008	0.401	4	chr1	45000001	46000000
WE-001	36	033698C_240611	33698	033698C	240611	46	-0.198	-0.031	-1.308	5	chr1	45000001	46000000
WE-001	36	033698C_332783	33698	033698C	332783	46	-0.109	-0.032	-0.719	5	chr1	45000001	46000000
WE-001	36	033698C_405244	33698	033698C	405244	46	0.13	0.029	0.857	20	chr1	45000001	46000000
WE-001	36	033698C_525810	33698	033698C	525810	46	-0.104	-0.016	-0.684	3	chr1	45000001	46000000
WE-001	36	033698C_631886	33698	033698C	631886	46	-0.042	-0.017	-0.276	26	chr1	45000001	46000000
WE-001	36	033698C_665723	33698	033698C	665723	46	-0.054	-0.013	-0.359	1	chr1	45000001	46000000
WE-001	36	033698C_727978	33698	033698C	727978	46	0.006	0.0	0.038	19	chr1	45000001	46000000
WE-001	36	033698C_793221	33698	033698C	793221	46	0.474	0.819	3.13	12	chr1	45000001	46000000
WE-001	36	033698C_1003445	33698	033698C	1003445	47	-0.007	0.02	-0.067	7	chr1	46000001	47000000
WE-001	36	033698C_1022037	33698	033698C	1022037	47	0.108	0.006	1.045	7	chr1	46000001	47000000
WE-001	36	033698C_1023588	33698	033698C	1023588	47	0.012	0.018	0.119	3	chr1	46000001	47000000
WE-001	36	033698C_1764821	33698	033698C	1764821	47	-0.047	-0.017	-0.457	10	chr1	46000001	47000000
WE-001	36	033698C_1890002	33698	033698C	1890002	47	-0.138	-0.037	-1.331	19	chr1	46000001	47000000
WE-001	36	033698C_1994940	33698	033698C	1994940	47	-0.017	-0.032	-0.164	11	chr1	46000001	47000000
WE-001	36	033698C_2114862	33698	033698C	2114862	47	0.074	-0.028	0.713	4	chr1	46000001	47000000
WE-001	36	033698C_230633	33698	033698C	230633	47	-0.009	-0.008	-0.086	4	chr1	46000001	47000000
WE-001	36	033698C_240611	33698	033698C	240611	47	0.084	-0.031	0.805	5	chr1	46000001	47000000
WE-001	36	033698C_332783	33698	033698C	332783	47	-0.091	-0.032	-0.874	5	chr1	46000001	47000000
WE-001	36	033698C_405244	33698	033698C	405244	47	-0.385	0.029	-3.71	20	chr1	46000001	47000000
WE-001	36	033698C_525810	33698	033698C	525810	47	-0.004	-0.016	-0.035	3	chr1	46000001	47000000
WE-001	36	033698C_631886	33698	033698C	631886	47	0.065	-0.017	0.625	26	chr1	46000001	47000000
WE-001	36	033698C_665723	33698	033698C	665723	47	0.023	-0.013	0.222	1	chr1	46000001	47000000
WE-001	36	033698C_727978	33698	033698C	727978	47	-0.077	0.0	-0.739	19	chr1	46000001	47000000
WE-001	36	033698C_793221	33698	033698C	793221	47	1.097	0.819	10.566	12	chr1	46000001	47000000
WE-001	36	033698C_1003445	33698	033698C	1003445	48	0.068	0.02	0.643	7	chr1	47000001	48000000
WE-001	36	033698C_1022037	33698	033698C	1022037	48	-0.066	0.006	-0.624	7	chr1	47000001	48000000
WE-001	36	033698C_1023588	33698	033698C	1023588	48	0.068	0.018	0.644	3	chr1	47000001	48000000
WE-001	36	033698C_1764821	33698	033698C	1764821	48	-0.036	-0.017	-0.339	10	chr1	47000001	48000000
WE-001	36	033698C_1890002	33698	033698C	1890002	48	-0.026	-0.037	-0.243	19	chr1	47000001	48000000
WE-001	36	033698C_1994940	33698	033698C	1994940	48	0.001	-0.032	0.014	11	chr1	47000001	48000000
WE-001	36	033698C_2114862	33698	033698C	2114862	48	0.068	-0.028	0.646	4	chr1	47000001	48000000
WE-001	36	033698C_230633	33698	033698C	230633	48	-0.028	-0.008	-0.265	4	chr1	47000001	48000000
WE-001	36	033698C_240611	33698	033698C	240611	48	-0.182	-0.031	-1.727	5	chr1	47000001	48000000
WE-001	36	033698C_332783	33698	033698C	332783	48	-0.094	-0.032	-0.889	5	chr1	47000001	48000000
WE-001	36	033698C_405244	33698	033698C	405244	48	-0.221	0.029	-2.102	20	chr1	47000001	48000000
WE-001	36	033698C_525810	33698	033698C	525810	48	0.015	-0.016	0.14	3	chr1	47000001	48000000
WE-001	36	033698C_631886	33698	033698C	631886	48	-0.409	-0.017	-3.88	26	chr1	47000001	48000000
WE-001	36	033698C_665723	33698	033698C	665723	48	-0.007	-0.013	-0.063	1	chr1	47000001	48000000
WE-001	36	033698C_727978	33698	033698C	727978	48	0.01	0.0	0.092	19	chr1	47000001	48000000
WE-001	36	033698C_793221	33698	033698C	793221	48	1.347	0.819	12.795	12	chr1	47000001	48000000
WE-001	36	033698C_1003445	33698	033698C	1003445	49	-0.049	0.02	-0.432	7	chr1	48000001	49000000
WE-001	36	033698C_1022037	33698	033698C	1022037	49	0.021	0.006	0.183	7	chr1	48000001	49000000
WE-001	36	033698C_1023588	33698	033698C	1023588	49	0.05	0.018	0.438	3	chr1	48000001	49000000
WE-001	36	033698C_1764821	33698	033698C	1764821	49	-0.144	-0.017	-1.272	10	chr1	48000001	49000000
WE-001	36	033698C_1890002	33698	033698C	1890002	49	-0.015	-0.037	-0.137	19	chr1	48000001	49000000
WE-001	36	033698C_1994940	33698	033698C	1994940	49	-0.109	-0.032	-0.958	11	chr1	48000001	49000000
WE-001	36	033698C_2114862	33698	033698C	2114862	49	-0.08	-0.028	-0.708	4	chr1	48000001	49000000
WE-001	36	033698C_230633	33698	033698C	230633	49	-0.078	-0.008	-0.691	4	chr1	48000001	49000000
WE-001	36	033698C_240611	33698	033698C	240611	49	-0.129	-0.031	-1.138	5	chr1	48000001	49000000
WE-001	36	033698C_332783	33698	033698C	332783	49	-0.159	-0.032	-1.403	5	chr1	48000001	49000000
WE-001	36	033698C_405244	33698	033698C	405244	49	0.055	0.029	0.487	20	chr1	48000001	49000000
WE-001	36	033698C_525810	33698	033698C	525810	49	-0.086	-0.016	-0.758	3	chr1	48000001	49000000
WE-001	36	033698C_631886	33698	033698C	631886	49	-0.244	-0.017	-2.155	26	chr1	48000001	49000000
WE-001	36	033698C_665723	33698	033698C	665723	49	-0.024	-0.013	-0.211	1	chr1	48000001	49000000
WE-001	36	033698C_727978	33698	033698C	727978	49	-0.004	0.0	-0.034	19	chr1	48000001	49000000
WE-001	36	033698C_793221	33698	033698C	793221	49	1.067	0.819	9.412	12	chr1	48000001	49000000
WE-001	36	033698C_1003445	33698	033698C	1003445	50	-0.098	0.02	-1.053	7	chr1	49000001	50000000
WE-001	36	033698C_1022037	33698	033698C	1022037	50	-0.072	0.006	-0.774	7	chr1	49000001	50000000
WE-001	36	033698C_1023588	33698	033698C	1023588	50	-0.097	0.018	-1.043	3	chr1	49000001	50000000
WE-001	36	033698C_1764821	33698	033698C	1764821	50	-0.165	-0.017	-1.772	10	chr1	49000001	50000000
WE-001	36	033698C_1890002	33698	033698C	1890002	50	-0.202	-0.037	-2.169	19	chr1	49000001	50000000
WE-001	36	033698C_1994940	33698	033698C	1994940	50	-0.295	-0.032	-3.168	11	chr1	49000001	50000000
WE-001	36	033698C_2114862	33698	033698C	2114862	50	-0.117	-0.028	-1.261	4	chr1	49000001	50000000
WE-001	36	033698C_230633	33698	033698C	230633	50	-0.153	-0.008	-1.65	4	chr1	49000001	50000000
WE-001	36	033698C_240611	33698	033698C	240611	50	-0.185	-0.031	-1.99	5	chr1	49000001	50000000
WE-001	36	033698C_332783	33698	033698C	332783	50	-0.145	-0.032	-1.561	5	chr1	49000001	50000000
WE-001	36	033698C_405244	33698	033698C	405244	50	-0.288	0.029	-3.101	20	chr1	49000001	50000000
WE-001	36	033698C_525810	33698	033698C	525810	50	-0.231	-0.016	-2.481	3	chr1	49000001	50000000
WE-001	36	033698C_631886	33698	033698C	631886	50	-0.169	-0.017	-1.823	26	chr1	49000001	50000000
WE-001	36	033698C_665723	33698	033698C	665723	50	-0.144	-0.013	-1.545	1	chr1	49000001	50000000
WE-001	36	033698C_727978	33698	033698C	727978	50	-0.028	0.0	-0.298	19	chr1	49000001	50000000
WE-001	36	033698C_793221	33698	033698C	793221	50	0.809	0.819	8.699	12	chr1	49000001	50000000
WE-001	36	033698C_1003445	33698	033698C	1003445	51	-0.055	0.02	-0.817	7	chr1	50000001	51000000
WE-001	36	033698C_1022037	33698	033698C	1022037	51	0.143	0.006	2.132	7	chr1	50000001	51000000
WE-001	36	033698C_1023588	33698	033698C	1023588	51	0.185	0.018	2.757	3	chr1	50000001	51000000
WE-001	36	033698C_1764821	33698	033698C	1764821	51	-0.065	-0.017	-0.97	10	chr1	50000001	51000000
WE-001	36	033698C_1890002	33698	033698C	1890002	51	-0.099	-0.037	-1.467	19	chr1	50000001	51000000
WE-001	36	033698C_1994940	33698	033698C	1994940	51	-0.171	-0.032	-2.539	11	chr1	50000001	51000000
WE-001	36	033698C_2114862	33698	033698C	2114862	51	-0.087	-0.028	-1.299	4	chr1	50000001	51000000
WE-001	36	033698C_230633	33698	033698C	230633	51	-0.034	-0.008	-0.512	4	chr1	50000001	51000000
WE-001	36	033698C_240611	33698	033698C	240611	51	-0.122	-0.031	-1.813	5	chr1	50000001	51000000
WE-001	36	033698C_332783	33698	033698C	332783	51	-0.145	-0.032	-2.158	5	chr1	50000001	51000000
WE-001	36	033698C_405244	33698	033698C	405244	51	-0.311	0.029	-4.621	20	chr1	50000001	51000000
WE-001	36	033698C_525810	33698	033698C	525810	51	-0.076	-0.016	-1.136	3	chr1	50000001	51000000
WE-001	36	033698C_631886	33698	033698C	631886	51	0.095	-0.017	1.407	26	chr1	50000001	51000000
WE-001	36	033698C_665723	33698	033698C	665723	51	-0.059	-0.013	-0.873	1	chr1	50000001	51000000
WE-001	36	033698C_727978	33698	033698C	727978	51	-0.159	0.0	-2.37	19	chr1	50000001	51000000
WE-001	36	033698C_793221	33698	033698C	793221	51	0.872	0.819	12.952	12	chr1	50000001	51000000
WE-001	36	033698C_1003445	33698	033698C	1003445	52	-0.025	0.02	-0.269	7	chr1	51000001	52000000
WE-001	36	033698C_1022037	33698	033698C	1022037	52	-0.051	0.006	-0.551	7	chr1	51000001	52000000
WE-001	36	033698C_1023588	33698	033698C	1023588	52	-0.014	0.018	-0.154	3	chr1	51000001	52000000
WE-001	36	033698C_1764821	33698	033698C	1764821	52	-0.018	-0.017	-0.196	10	chr1	51000001	52000000
WE-001	36	033698C_1890002	33698	033698C	1890002	52	-0.094	-0.037	-1.01	19	chr1	51000001	52000000
WE-001	36	033698C_1994940	33698	033698C	1994940	52	-0.184	-0.032	-1.971	11	chr1	51000001	52000000
WE-001	36	033698C_2114862	33698	033698C	2114862	52	-0.039	-0.028	-0.419	4	chr1	51000001	52000000
WE-001	36	033698C_230633	33698	033698C	230633	52	0.034	-0.008	0.369	4	chr1	51000001	52000000
WE-001	36	033698C_240611	33698	033698C	240611	52	-0.039	-0.031	-0.415	5	chr1	51000001	52000000
WE-001	36	033698C_332783	33698	033698C	332783	52	-0.023	-0.032	-0.244	5	chr1	51000001	52000000
WE-001	36	033698C_405244	33698	033698C	405244	52	0.056	0.029	0.603	20	chr1	51000001	52000000
WE-001	36	033698C_525810	33698	033698C	525810	52	-0.018	-0.016	-0.195	3	chr1	51000001	52000000
WE-001	36	033698C_631886	33698	033698C	631886	52	0.092	-0.017	0.989	26	chr1	51000001	52000000
WE-001	36	033698C_665723	33698	033698C	665723	52	0.062	-0.013	0.67	1	chr1	51000001	52000000
WE-001	36	033698C_727978	33698	033698C	727978	52	-0.099	0.0	-1.066	19	chr1	51000001	52000000
WE-001	36	033698C_793221	33698	033698C	793221	52	1.005	0.819	10.798	12	chr1	51000001	52000000
WE-001	36	033698C_1003445	33698	033698C	1003445	53	-0.002	0.02	-0.012	7	chr1	52000001	53000000
WE-001	36	033698C_1022037	33698	033698C	1022037	53	0.053	0.006	0.364	7	chr1	52000001	53000000
WE-001	36	033698C_1023588	33698	033698C	1023588	53	-0.029	0.018	-0.199	3	chr1	52000001	53000000
WE-001	36	033698C_1764821	33698	033698C	1764821	53	-0.057	-0.017	-0.391	10	chr1	52000001	53000000
WE-001	36	033698C_1890002	33698	033698C	1890002	53	0.004	-0.037	0.028	19	chr1	52000001	53000000
WE-001	36	033698C_1994940	33698	033698C	1994940	53	-0.133	-0.032	-0.91	11	chr1	52000001	53000000
WE-001	36	033698C_2114862	33698	033698C	2114862	53	-0.222	-0.028	-1.516	4	chr1	52000001	53000000
WE-001	36	033698C_230633	33698	033698C	230633	53	-0.081	-0.008	-0.554	4	chr1	52000001	53000000
WE-001	36	033698C_240611	33698	033698C	240611	53	-0.11	-0.031	-0.753	5	chr1	52000001	53000000
WE-001	36	033698C_332783	33698	033698C	332783	53	-0.072	-0.032	-0.49	5	chr1	52000001	53000000
WE-001	36	033698C_405244	33698	033698C	405244	53	-0.176	0.029	-1.2	20	chr1	52000001	53000000
WE-001	36	033698C_525810	33698	033698C	525810	53	0.052	-0.016	0.353	3	chr1	52000001	53000000
WE-001	36	033698C_631886	33698	033698C	631886	53	0.417	-0.017	2.846	26	chr1	52000001	53000000
WE-001	36	033698C_665723	33698	033698C	665723	53	-0.013	-0.013	-0.091	1	chr1	52000001	53000000
WE-001	36	033698C_727978	33698	033698C	727978	53	0.045	0.0	0.308	19	chr1	52000001	53000000
WE-001	36	033698C_793221	33698	033698C	793221	53	0.913	0.819	6.23	12	chr1	52000001	53000000
WE-001	36	033698C_1003445	33698	033698C	1003445	54	0.074	0.02	0.511	7	chr1	53000001	54000000
WE-001	36	033698C_1022037	33698	033698C	1022037	54	-0.151	0.006	-1.05	7	chr1	53000001	54000000
WE-001	36	033698C_1023588	33698	033698C	1023588	54	0.22	0.018	1.532	3	chr1	53000001	54000000
WE-001	36	033698C_1764821	33698	033698C	1764821	54	-0.1	-0.017	-0.692	10	chr1	53000001	54000000
WE-001	36	033698C_1890002	33698	033698C	1890002	54	0.005	-0.037	0.034	19	chr1	53000001	54000000
WE-001	36	033698C_1994940	33698	033698C	1994940	54	0.089	-0.032	0.62	11	chr1	53000001	54000000
WE-001	36	033698C_2114862	33698	033698C	2114862	54	0.098	-0.028	0.683	4	chr1	53000001	54000000
WE-001	36	033698C_230633	33698	033698C	230633	54	0.044	-0.008	0.305	4	chr1	53000001	54000000
WE-001	36	033698C_240611	33698	033698C	240611	54	0.026	-0.031	0.182	5	chr1	53000001	54000000
WE-001	36	033698C_332783	33698	033698C	332783	54	0.042	-0.032	0.293	5	chr1	53000001	54000000
WE-001	36	033698C_405244	33698	033698C	405244	54	-0.291	0.029	-2.02	20	chr1	53000001	54000000
WE-001	36	033698C_525810	33698	033698C	525810	54	0.085	-0.016	0.592	3	chr1	53000001	54000000
WE-001	36	033698C_631886	33698	033698C	631886	54	-0.16	-0.017	-1.109	26	chr1	53000001	54000000
WE-001	36	033698C_665723	33698	033698C	665723	54	-0.034	-0.013	-0.238	1	chr1	53000001	54000000
WE-001	36	033698C_727978	33698	033698C	727978	54	-0.036	0.0	-0.253	19	chr1	53000001	54000000
WE-001	36	033698C_793221	33698	033698C	793221	54	0.655	0.819	4.554	12	chr1	53000001	54000000
WE-001	36	033698C_1003445	33698	033698C	1003445	55	0.09	0.02	0.699	7	chr1	54000001	55000000
WE-001	36	033698C_1022037	33698	033698C	1022037	55	-0.079	0.006	-0.614	7	chr1	54000001	55000000
WE-001	36	033698C_1023588	33698	033698C	1023588	55	0.343	0.018	2.654	3	chr1	54000001	55000000
WE-001	36	033698C_1764821	33698	033698C	1764821	55	0.117	-0.017	0.905	10	chr1	54000001	55000000
WE-001	36	033698C_1890002	33698	033698C	1890002	55	-0.032	-0.037	-0.249	19	chr1	54000001	55000000
WE-001	36	033698C_1994940	33698	033698C	1994940	55	0.221	-0.032	1.712	11	chr1	54000001	55000000
WE-001	36	033698C_2114862	33698	033698C	2114862	55	0.175	-0.028	1.354	4	chr1	54000001	55000000
WE-001	36	033698C_230633	33698	033698C	230633	55	0.057	-0.008	0.441	4	chr1	54000001	55000000
WE-001	36	033698C_240611	33698	033698C	240611	55	0.16	-0.031	1.235	5	chr1	54000001	55000000
WE-001	36	033698C_332783	33698	033698C	332783	55	0.196	-0.032	1.513	5	chr1	54000001	55000000
WE-001	36	033698C_405244	33698	033698C	405244	55	-0.295	0.029	-2.28	20	chr1	54000001	55000000
WE-001	36	033698C_525810	33698	033698C	525810	55	0.163	-0.016	1.264	3	chr1	54000001	55000000
WE-001	36	033698C_631886	33698	033698C	631886	55	0.142	-0.017	1.102	26	chr1	54000001	55000000
WE-001	36	033698C_665723	33698	033698C	665723	55	0.063	-0.013	0.486	1	chr1	54000001	55000000
WE-001	36	033698C_727978	33698	033698C	727978	55	0.141	0.0	1.09	19	chr1	54000001	55000000
WE-001	36	033698C_793221	33698	033698C	793221	55	1.443	0.819	11.164	12	chr1	54000001	55000000
WE-001	36	033698C_1003445	33698	033698C	1003445	56	0.035	0.02	0.388	7	chr1	55000001	56000000
WE-001	36	033698C_1022037	33698	033698C	1022037	56	-0.144	0.006	-1.604	7	chr1	55000001	56000000
WE-001	36	033698C_1023588	33698	033698C	1023588	56	0.004	0.018	0.047	3	chr1	55000001	56000000
WE-001	36	033698C_1764821	33698	033698C	1764821	56	-0.106	-0.017	-1.183	10	chr1	55000001	56000000
WE-001	36	033698C_1890002	33698	033698C	1890002	56	-0.185	-0.037	-2.064	19	chr1	55000001	56000000
WE-001	36	033698C_1994940	33698	033698C	1994940	56	-0.083	-0.032	-0.921	11	chr1	55000001	56000000
WE-001	36	033698C_2114862	33698	033698C	2114862	56	0.072	-0.028	0.806	4	chr1	55000001	56000000
WE-001	36	033698C_230633	33698	033698C	230633	56	-0.176	-0.008	-1.965	4	chr1	55000001	56000000
WE-001	36	033698C_240611	33698	033698C	240611	56	-0.022	-0.031	-0.248	5	chr1	55000001	56000000
WE-001	36	033698C_332783	33698	033698C	332783	56	-0.014	-0.032	-0.152	5	chr1	55000001	56000000
WE-001	36	033698C_405244	33698	033698C	405244	56	0.006	0.029	0.07	20	chr1	55000001	56000000
WE-001	36	033698C_525810	33698	033698C	525810	56	0.017	-0.016	0.184	3	chr1	55000001	56000000
WE-001	36	033698C_631886	33698	033698C	631886	56	0.37	-0.017	4.125	26	chr1	55000001	56000000
WE-001	36	033698C_665723	33698	033698C	665723	56	-0.022	-0.013	-0.247	1	chr1	55000001	56000000
WE-001	36	033698C_727978	33698	033698C	727978	56	-0.032	0.0	-0.358	19	chr1	55000001	56000000
WE-001	36	033698C_793221	33698	033698C	793221	56	1.019	0.819	11.363	12	chr1	55000001	56000000
WE-001	36	033698C_1003445	33698	033698C	1003445	57	0.038	0.02	0.316	7	chr1	56000001	57000000
WE-001	36	033698C_1022037	33698	033698C	1022037	57	-0.083	0.006	-0.682	7	chr1	56000001	57000000
WE-001	36	033698C_1023588	33698	033698C	1023588	57	0.013	0.018	0.108	3	chr1	56000001	57000000
WE-001	36	033698C_1764821	33698	033698C	1764821	57	-0.061	-0.017	-0.505	10	chr1	56000001	57000000
WE-001	36	033698C_1890002	33698	033698C	1890002	57	0.09	-0.037	0.743	19	chr1	56000001	57000000
WE-001	36	033698C_1994940	33698	033698C	1994940	57	0.006	-0.032	0.052	11	chr1	56000001	57000000
WE-001	36	033698C_2114862	33698	033698C	2114862	57	-0.061	-0.028	-0.504	4	chr1	56000001	57000000
WE-001	36	033698C_230633	33698	033698C	230633	57	0.06	-0.008	0.49	4	chr1	56000001	57000000
WE-001	36	033698C_240611	33698	033698C	240611	57	-0.049	-0.031	-0.403	5	chr1	56000001	57000000
WE-001	36	033698C_332783	33698	033698C	332783	57	-0.016	-0.032	-0.131	5	chr1	56000001	57000000
WE-001	36	033698C_405244	33698	033698C	405244	57	0.076	0.029	0.628	20	chr1	56000001	57000000
WE-001	36	033698C_525810	33698	033698C	525810	57	-0.099	-0.016	-0.811	3	chr1	56000001	57000000
WE-001	36	033698C_631886	33698	033698C	631886	57	0.178	-0.017	1.463	26	chr1	56000001	57000000
WE-001	36	033698C_665723	33698	033698C	665723	57	0.045	-0.013	0.367	1	chr1	56000001	57000000
WE-001	36	033698C_727978	33698	033698C	727978	57	-0.104	0.0	-0.854	19	chr1	56000001	57000000
WE-001	36	033698C_793221	33698	033698C	793221	57	0.285	0.819	2.342	12	chr1	56000001	57000000
WE-001	36	033698C_1003445	33698	033698C	1003445	58	0.172	0.02	1.667	7	chr1	57000001	58000000
WE-001	36	033698C_1022037	33698	033698C	1022037	58	0.008	0.006	0.081	7	chr1	57000001	58000000
WE-001	36	033698C_1023588	33698	033698C	1023588	58	0.195	0.018	1.895	3	chr1	57000001	58000000
WE-001	36	033698C_1764821	33698	033698C	1764821	58	0.059	-0.017	0.57	10	chr1	57000001	58000000
WE-001	36	033698C_1890002	33698	033698C	1890002	58	0.069	-0.037	0.672	19	chr1	57000001	58000000
WE-001	36	033698C_1994940	33698	033698C	1994940	58	0.098	-0.032	0.948	11	chr1	57000001	58000000
WE-001	36	033698C_2114862	33698	033698C	2114862	58	0.087	-0.028	0.844	4	chr1	57000001	58000000
WE-001	36	033698C_230633	33698	033698C	230633	58	0.06	-0.008	0.582	4	chr1	57000001	58000000
WE-001	36	033698C_240611	33698	033698C	240611	58	-0.041	-0.031	-0.399	5	chr1	57000001	58000000
WE-001	36	033698C_332783	33698	033698C	332783	58	-0.032	-0.032	-0.307	5	chr1	57000001	58000000
WE-001	36	033698C_405244	33698	033698C	405244	58	0.211	0.029	2.047	20	chr1	57000001	58000000
WE-001	36	033698C_525810	33698	033698C	525810	58	0.098	-0.016	0.948	3	chr1	57000001	58000000
WE-001	36	033698C_631886	33698	033698C	631886	58	0.207	-0.017	2.014	26	chr1	57000001	58000000
WE-001	36	033698C_665723	33698	033698C	665723	58	0.103	-0.013	0.996	1	chr1	57000001	58000000
WE-001	36	033698C_727978	33698	033698C	727978	58	-0.055	0.0	-0.532	19	chr1	57000001	58000000
WE-001	36	033698C_793221	33698	033698C	793221	58	0.655	0.819	6.36	12	chr1	57000001	58000000
WE-001	36	033698C_1003445	33698	033698C	1003445	59	0.104	0.02	0.882	7	chr1	58000001	59000000
WE-001	36	033698C_1022037	33698	033698C	1022037	59	0.036	0.006	0.307	7	chr1	58000001	59000000
WE-001	36	033698C_1023588	33698	033698C	1023588	59	-0.082	0.018	-0.702	3	chr1	58000001	59000000
WE-001	36	033698C_1764821	33698	033698C	1764821	59	0.014	-0.017	0.116	10	chr1	58000001	59000000
WE-001	36	033698C_1890002	33698	033698C	1890002	59	0.002	-0.037	0.019	19	chr1	58000001	59000000
WE-001	36	033698C_1994940	33698	033698C	1994940	59	0.024	-0.032	0.2	11	chr1	58000001	59000000
WE-001	36	033698C_2114862	33698	033698C	2114862	59	0.039	-0.028	0.329	4	chr1	58000001	59000000
WE-001	36	033698C_230633	33698	033698C	230633	59	0.004	-0.008	0.037	4	chr1	58000001	59000000
WE-001	36	033698C_240611	33698	033698C	240611	59	0.015	-0.031	0.13	5	chr1	58000001	59000000
WE-001	36	033698C_332783	33698	033698C	332783	59	0.088	-0.032	0.748	5	chr1	58000001	59000000
WE-001	36	033698C_405244	33698	033698C	405244	59	0.201	0.029	1.714	20	chr1	58000001	59000000
WE-001	36	033698C_525810	33698	033698C	525810	59	0.155	-0.016	1.32	3	chr1	58000001	59000000
WE-001	36	033698C_631886	33698	033698C	631886	59	0.189	-0.017	1.606	26	chr1	58000001	59000000
WE-001	36	033698C_665723	33698	033698C	665723	59	0.049	-0.013	0.414	1	chr1	58000001	59000000
WE-001	36	033698C_727978	33698	033698C	727978	59	-0.104	0.0	-0.885	19	chr1	58000001	59000000
WE-001	36	033698C_793221	33698	033698C	793221	59	0.822	0.819	7.003	12	chr1	58000001	59000000
WE-001	36	033698C_1003445	33698	033698C	1003445	60	-0.067	0.02	-0.557	7	chr1	59000001	60000000
WE-001	36	033698C_1022037	33698	033698C	1022037	60	-0.194	0.006	-1.602	7	chr1	59000001	60000000
WE-001	36	033698C_1023588	33698	033698C	1023588	60	0.143	0.018	1.185	3	chr1	59000001	60000000
WE-001	36	033698C_1764821	33698	033698C	1764821	60	0.009	-0.017	0.071	10	chr1	59000001	60000000
WE-001	36	033698C_1890002	33698	033698C	1890002	60	-0.039	-0.037	-0.325	19	chr1	59000001	60000000
WE-001	36	033698C_1994940	33698	033698C	1994940	60	-0.084	-0.032	-0.692	11	chr1	59000001	60000000
WE-001	36	033698C_2114862	33698	033698C	2114862	60	0.084	-0.028	0.696	4	chr1	59000001	60000000
WE-001	36	033698C_230633	33698	033698C	230633	60	0.08	-0.008	0.657	4	chr1	59000001	60000000
WE-001	36	033698C_240611	33698	033698C	240611	60	0.129	-0.031	1.062	5	chr1	59000001	60000000
WE-001	36	033698C_332783	33698	033698C	332783	60	0.091	-0.032	0.755	5	chr1	59000001	60000000
WE-001	36	033698C_405244	33698	033698C	405244	60	-0.191	0.029	-1.58	20	chr1	59000001	60000000
WE-001	36	033698C_525810	33698	033698C	525810	60	-0.072	-0.016	-0.596	3	chr1	59000001	60000000
WE-001	36	033698C_631886	33698	033698C	631886	60	0.643	-0.017	5.312	26	chr1	59000001	60000000
WE-001	36	033698C_665723	33698	033698C	665723	60	0.149	-0.013	1.232	1	chr1	59000001	60000000
WE-001	36	033698C_727978	33698	033698C	727978	60	-0.057	0.0	-0.469	19	chr1	59000001	60000000
WE-001	36	033698C_793221	33698	033698C	793221	60	0.25	0.819	2.065	12	chr1	59000001	60000000
WE-001	36	033698C_1003445	33698	033698C	1003445	61	0.013	0.02	0.126	7	chr1	60000001	61000000
WE-001	36	033698C_1022037	33698	033698C	1022037	61	-0.044	0.006	-0.425	7	chr1	60000001	61000000
WE-001	36	033698C_1023588	33698	033698C	1023588	61	-0.027	0.018	-0.259	3	chr1	60000001	61000000
WE-001	36	033698C_1764821	33698	033698C	1764821	61	-0.081	-0.017	-0.779	10	chr1	60000001	61000000
WE-001	36	033698C_1890002	33698	033698C	1890002	61	0.134	-0.037	1.289	19	chr1	60000001	61000000
WE-001	36	033698C_1994940	33698	033698C	1994940	61	-0.13	-0.032	-1.246	11	chr1	60000001	61000000
WE-001	36	033698C_2114862	33698	033698C	2114862	61	-0.035	-0.028	-0.331	4	chr1	60000001	61000000
WE-001	36	033698C_230633	33698	033698C	230633	61	-0.122	-0.008	-1.173	4	chr1	60000001	61000000
WE-001	36	033698C_240611	33698	033698C	240611	61	-0.101	-0.031	-0.969	5	chr1	60000001	61000000
WE-001	36	033698C_332783	33698	033698C	332783	61	-0.122	-0.032	-1.171	5	chr1	60000001	61000000
WE-001	36	033698C_405244	33698	033698C	405244	61	-0.013	0.029	-0.125	20	chr1	60000001	61000000
WE-001	36	033698C_525810	33698	033698C	525810	61	-0.095	-0.016	-0.915	3	chr1	60000001	61000000
WE-001	36	033698C_631886	33698	033698C	631886	61	0.267	-0.017	2.563	26	chr1	60000001	61000000
WE-001	36	033698C_665723	33698	033698C	665723	61	-0.13	-0.013	-1.252	1	chr1	60000001	61000000
WE-001	36	033698C_727978	33698	033698C	727978	61	-0.066	0.0	-0.633	19	chr1	60000001	61000000
WE-001	36	033698C_793221	33698	033698C	793221	61	0.818	0.819	7.848	12	chr1	60000001	61000000
WE-001	36	033698C_1003445	33698	033698C	1003445	62	-0.052	0.02	-0.403	7	chr1	61000001	62000000
WE-001	36	033698C_1022037	33698	033698C	1022037	62	0.027	0.006	0.212	7	chr1	61000001	62000000
WE-001	36	033698C_1023588	33698	033698C	1023588	62	0.017	0.018	0.129	3	chr1	61000001	62000000
WE-001	36	033698C_1764821	33698	033698C	1764821	62	-0.066	-0.017	-0.515	10	chr1	61000001	62000000
WE-001	36	033698C_1890002	33698	033698C	1890002	62	-0.021	-0.037	-0.162	19	chr1	61000001	62000000
WE-001	36	033698C_1994940	33698	033698C	1994940	62	0.031	-0.032	0.241	11	chr1	61000001	62000000
WE-001	36	033698C_2114862	33698	033698C	2114862	62	-0.032	-0.028	-0.252	4	chr1	61000001	62000000
WE-001	36	033698C_230633	33698	033698C	230633	62	-0.131	-0.008	-1.025	4	chr1	61000001	62000000
WE-001	36	033698C_240611	33698	033698C	240611	62	-0.189	-0.031	-1.471	5	chr1	61000001	62000000
WE-001	36	033698C_332783	33698	033698C	332783	62	-0.158	-0.032	-1.232	5	chr1	61000001	62000000
WE-001	36	033698C_405244	33698	033698C	405244	62	0.195	0.029	1.518	20	chr1	61000001	62000000
WE-001	36	033698C_525810	33698	033698C	525810	62	-0.046	-0.016	-0.358	3	chr1	61000001	62000000
WE-001	36	033698C_631886	33698	033698C	631886	62	0.336	-0.017	2.619	26	chr1	61000001	62000000
WE-001	36	033698C_665723	33698	033698C	665723	62	-0.095	-0.013	-0.737	1	chr1	61000001	62000000
WE-001	36	033698C_727978	33698	033698C	727978	62	0.047	0.0	0.37	19	chr1	61000001	62000000
WE-001	36	033698C_793221	33698	033698C	793221	62	0.257	0.819	2.003	12	chr1	61000001	62000000
WE-001	36	033698C_1003445	33698	033698C	1003445	63	0.007	0.02	0.155	7	chr1	62000001	63000000
WE-001	36	033698C_1022037	33698	033698C	1022037	63	0.016	0.006	0.38	7	chr1	62000001	63000000
WE-001	36	033698C_1023588	33698	033698C	1023588	63	0.245	0.018	5.775	3	chr1	62000001	63000000
WE-001	36	033698C_1764821	33698	033698C	1764821	63	0.047	-0.017	1.108	10	chr1	62000001	63000000
WE-001	36	033698C_1890002	33698	033698C	1890002	63	0.136	-0.037	3.194	19	chr1	62000001	63000000
WE-001	36	033698C_1994940	33698	033698C	1994940	63	0.088	-0.032	2.08	11	chr1	62000001	63000000
WE-001	36	033698C_2114862	33698	033698C	2114862	63	0.033	-0.028	0.767	4	chr1	62000001	63000000
WE-001	36	033698C_230633	33698	033698C	230633	63	0.079	-0.008	1.855	4	chr1	62000001	63000000
WE-001	36	033698C_240611	33698	033698C	240611	63	-0.004	-0.031	-0.093	5	chr1	62000001	63000000
WE-001	36	033698C_332783	33698	033698C	332783	63	0.058	-0.032	1.376	5	chr1	62000001	63000000
WE-001	36	033698C_405244	33698	033698C	405244	63	0.092	0.029	2.162	20	chr1	62000001	63000000
WE-001	36	033698C_525810	33698	033698C	525810	63	0.059	-0.016	1.398	3	chr1	62000001	63000000
WE-001	36	033698C_631886	33698	033698C	631886	63	0.338	-0.017	7.969	26	chr1	62000001	63000000
WE-001	36	033698C_665723	33698	033698C	665723	63	-0.009	-0.013	-0.214	1	chr1	62000001	63000000
WE-001	36	033698C_727978	33698	033698C	727978	63	-0.033	0.0	-0.787	19	chr1	62000001	63000000
WE-001	36	033698C_793221	33698	033698C	793221	63	0.832	0.819	19.595	12	chr1	62000001	63000000
WE-001	36	033698C_1003445	33698	033698C	1003445	64	0.166	0.02	2.173	7	chr1	63000001	64000000
WE-001	36	033698C_1022037	33698	033698C	1022037	64	0.031	0.006	0.41	7	chr1	63000001	64000000
WE-001	36	033698C_1023588	33698	033698C	1023588	64	-0.046	0.018	-0.601	3	chr1	63000001	64000000
WE-001	36	033698C_1764821	33698	033698C	1764821	64	0.099	-0.017	1.3	10	chr1	63000001	64000000
WE-001	36	033698C_1890002	33698	033698C	1890002	64	0.33	-0.037	4.313	19	chr1	63000001	64000000
WE-001	36	033698C_1994940	33698	033698C	1994940	64	0.053	-0.032	0.698	11	chr1	63000001	64000000
WE-001	36	033698C_2114862	33698	033698C	2114862	64	0.059	-0.028	0.769	4	chr1	63000001	64000000
WE-001	36	033698C_230633	33698	033698C	230633	64	0.136	-0.008	1.778	4	chr1	63000001	64000000
WE-001	36	033698C_240611	33698	033698C	240611	64	0.102	-0.031	1.335	5	chr1	63000001	64000000
WE-001	36	033698C_332783	33698	033698C	332783	64	0.071	-0.032	0.922	5	chr1	63000001	64000000
WE-001	36	033698C_405244	33698	033698C	405244	64	-0.038	0.029	-0.493	20	chr1	63000001	64000000
WE-001	36	033698C_525810	33698	033698C	525810	64	0.133	-0.016	1.744	3	chr1	63000001	64000000
WE-001	36	033698C_631886	33698	033698C	631886	64	0.162	-0.017	2.115	26	chr1	63000001	64000000
WE-001	36	033698C_665723	33698	033698C	665723	64	0.061	-0.013	0.797	1	chr1	63000001	64000000
WE-001	36	033698C_727978	33698	033698C	727978	64	0.107	0.0	1.406	19	chr1	63000001	64000000
WE-001	36	033698C_793221	33698	033698C	793221	64	0.931	0.819	12.178	12	chr1	63000001	64000000
WE-001	36	033698C_1003445	33698	033698C	1003445	65	0.153	0.02	1.201	7	chr1	64000001	65000000
WE-001	36	033698C_1022037	33698	033698C	1022037	65	0.175	0.006	1.38	7	chr1	64000001	65000000
WE-001	36	033698C_1023588	33698	033698C	1023588	65	-0.03	0.018	-0.236	3	chr1	64000001	65000000
WE-001	36	033698C_1764821	33698	033698C	1764821	65	0.177	-0.017	1.391	10	chr1	64000001	65000000
WE-001	36	033698C_1890002	33698	033698C	1890002	65	0.271	-0.037	2.129	19	chr1	64000001	65000000
WE-001	36	033698C_1994940	33698	033698C	1994940	65	0.099	-0.032	0.781	11	chr1	64000001	65000000
WE-001	36	033698C_2114862	33698	033698C	2114862	65	0.132	-0.028	1.04	4	chr1	64000001	65000000
WE-001	36	033698C_230633	33698	033698C	230633	65	0.036	-0.008	0.287	4	chr1	64000001	65000000
WE-001	36	033698C_240611	33698	033698C	240611	65	0.162	-0.031	1.275	5	chr1	64000001	65000000
WE-001	36	033698C_332783	33698	033698C	332783	65	0.137	-0.032	1.082	5	chr1	64000001	65000000
WE-001	36	033698C_405244	33698	033698C	405244	65	-0.029	0.029	-0.224	20	chr1	64000001	65000000
WE-001	36	033698C_525810	33698	033698C	525810	65	0.176	-0.016	1.386	3	chr1	64000001	65000000
WE-001	36	033698C_631886	33698	033698C	631886	65	0.16	-0.017	1.263	26	chr1	64000001	65000000
WE-001	36	033698C_665723	33698	033698C	665723	65	0.129	-0.013	1.018	1	chr1	64000001	65000000
WE-001	36	033698C_727978	33698	033698C	727978	65	0.075	0.0	0.592	19	chr1	64000001	65000000
WE-001	36	033698C_793221	33698	033698C	793221	65	0.351	0.081	2.761	12	chr1	64000001	65000000
WE-001	36	033698C_1003445	33698	033698C	1003445	66	-0.113	0.02	-1.062	7	chr1	65000001	66000000
WE-001	36	033698C_1022037	33698	033698C	1022037	66	-0.028	0.006	-0.259	7	chr1	65000001	66000000
WE-001	36	033698C_1023588	33698	033698C	1023588	66	-0.11	0.018	-1.036	3	chr1	65000001	66000000
WE-001	36	033698C_1764821	33698	033698C	1764821	66	-0.057	-0.017	-0.531	10	chr1	65000001	66000000
WE-001	36	033698C_1890002	33698	033698C	1890002	66	-0.198	-0.037	-1.856	19	chr1	65000001	66000000
WE-001	36	033698C_1994940	33698	033698C	1994940	66	-0.099	-0.032	-0.931	11	chr1	65000001	66000000
WE-001	36	033698C_2114862	33698	033698C	2114862	66	-0.16	-0.028	-1.499	4	chr1	65000001	66000000
WE-001	36	033698C_230633	33698	033698C	230633	66	-0.069	-0.008	-0.651	4	chr1	65000001	66000000
WE-001	36	033698C_240611	33698	033698C	240611	66	-0.066	-0.031	-0.616	5	chr1	65000001	66000000
WE-001	36	033698C_332783	33698	033698C	332783	66	-0.095	-0.032	-0.889	5	chr1	65000001	66000000
WE-001	36	033698C_405244	33698	033698C	405244	66	-0.07	0.029	-0.656	20	chr1	65000001	66000000
WE-001	36	033698C_525810	33698	033698C	525810	66	-0.164	-0.016	-1.536	3	chr1	65000001	66000000
WE-001	36	033698C_631886	33698	033698C	631886	66	0.12	-0.017	1.125	26	chr1	65000001	66000000
WE-001	36	033698C_665723	33698	033698C	665723	66	-0.066	-0.013	-0.616	1	chr1	65000001	66000000
WE-001	36	033698C_727978	33698	033698C	727978	66	-0.149	0.0	-1.404	19	chr1	65000001	66000000
WE-001	36	033698C_793221	33698	033698C	793221	66	0.285	0.081	2.676	12	chr1	65000001	66000000
WE-001	36	033698C_1003445	33698	033698C	1003445	67	-0.024	0.02	-0.218	7	chr1	66000001	67000000
WE-001	36	033698C_1022037	33698	033698C	1022037	67	0.069	0.006	0.641	7	chr1	66000001	67000000
WE-001	36	033698C_1023588	33698	033698C	1023588	67	-0.062	0.018	-0.573	3	chr1	66000001	67000000
WE-001	36	033698C_1764821	33698	033698C	1764821	67	-0.093	-0.017	-0.859	10	chr1	66000001	67000000
WE-001	36	033698C_1890002	33698	033698C	1890002	67	-0.122	-0.037	-1.123	19	chr1	66000001	67000000
WE-001	36	033698C_1994940	33698	033698C	1994940	67	0.035	-0.032	0.326	11	chr1	66000001	67000000
WE-001	36	033698C_2114862	33698	033698C	2114862	67	-0.013	-0.028	-0.123	4	chr1	66000001	67000000
WE-001	36	033698C_230633	33698	033698C	230633	67	-0.011	-0.008	-0.106	4	chr1	66000001	67000000
WE-001	36	033698C_240611	33698	033698C	240611	67	0.053	-0.031	0.489	5	chr1	66000001	67000000
WE-001	36	033698C_332783	33698	033698C	332783	67	0.009	-0.032	0.086	5	chr1	66000001	67000000
WE-001	36	033698C_405244	33698	033698C	405244	67	-0.031	0.029	-0.286	20	chr1	66000001	67000000
WE-001	36	033698C_525810	33698	033698C	525810	67	-0.033	-0.016	-0.304	3	chr1	66000001	67000000
WE-001	36	033698C_631886	33698	033698C	631886	67	0.352	-0.017	3.254	26	chr1	66000001	67000000
WE-001	36	033698C_665723	33698	033698C	665723	67	-0.085	-0.013	-0.785	1	chr1	66000001	67000000
WE-001	36	033698C_727978	33698	033698C	727978	67	0.032	0.0	0.291	19	chr1	66000001	67000000
WE-001	36	033698C_793221	33698	033698C	793221	67	0.087	0.081	0.801	12	chr1	66000001	67000000
WE-001	36	033698C_1003445	33698	033698C	1003445	68	0.08	0.02	0.912	7	chr1	67000001	68000000
WE-001	36	033698C_1022037	33698	033698C	1022037	68	-0.068	0.006	-0.774	7	chr1	67000001	68000000
WE-001	36	033698C_1023588	33698	033698C	1023588	68	-0.03	0.018	-0.338	3	chr1	67000001	68000000
WE-001	36	033698C_1764821	33698	033698C	1764821	68	0.051	-0.017	0.578	10	chr1	67000001	68000000
WE-001	36	033698C_1890002	33698	033698C	1890002	68	0.124	-0.037	1.41	19	chr1	67000001	68000000
WE-001	36	033698C_1994940	33698	033698C	1994940	68	-0.002	-0.032	-0.02	11	chr1	67000001	68000000
WE-001	36	033698C_2114862	33698	033698C	2114862	68	0.104	-0.028	1.181	4	chr1	67000001	68000000
WE-001	36	033698C_230633	33698	033698C	230633	68	0.016	-0.008	0.18	4	chr1	67000001	68000000
WE-001	36	033698C_240611	33698	033698C	240611	68	0.065	-0.031	0.735	5	chr1	67000001	68000000
WE-001	36	033698C_332783	33698	033698C	332783	68	0.052	-0.032	0.587	5	chr1	67000001	68000000
WE-001	36	033698C_405244	33698	033698C	405244	68	0.024	0.029	0.27	20	chr1	67000001	68000000
WE-001	36	033698C_525810	33698	033698C	525810	68	0.014	-0.016	0.158	3	chr1	67000001	68000000
WE-001	36	033698C_631886	33698	033698C	631886	68	0.108	-0.017	1.227	26	chr1	67000001	68000000
WE-001	36	033698C_665723	33698	033698C	665723	68	0.064	-0.013	0.724	1	chr1	67000001	68000000
WE-001	36	033698C_727978	33698	033698C	727978	68	0.082	0.0	0.927	19	chr1	67000001	68000000
WE-001	36	033698C_793221	33698	033698C	793221	68	0.015	0.081	0.173	12	chr1	67000001	68000000
WE-001	36	033698C_1003445	33698	033698C	1003445	69	-0.068	0.02	-0.589	7	chr1	68000001	69000000
WE-001	36	033698C_1022037	33698	033698C	1022037	69	-0.002	0.006	-0.015	7	chr1	68000001	69000000
WE-001	36	033698C_1023588	33698	033698C	1023588	69	-0.042	0.018	-0.366	3	chr1	68000001	69000000
WE-001	36	033698C_1764821	33698	033698C	1764821	69	-0.029	-0.017	-0.253	10	chr1	68000001	69000000
WE-001	36	033698C_1890002	33698	033698C	1890002	69	0.102	-0.037	0.882	19	chr1	68000001	69000000
WE-001	36	033698C_1994940	33698	033698C	1994940	69	-0.118	-0.032	-1.025	11	chr1	68000001	69000000
WE-001	36	033698C_2114862	33698	033698C	2114862	69	0.011	-0.028	0.098	4	chr1	68000001	69000000
WE-001	36	033698C_230633	33698	033698C	230633	69	0.028	-0.008	0.241	4	chr1	68000001	69000000
WE-001	36	033698C_240611	33698	033698C	240611	69	-0.035	-0.031	-0.305	5	chr1	68000001	69000000
WE-001	36	033698C_332783	33698	033698C	332783	69	0.062	-0.032	0.537	5	chr1	68000001	69000000
WE-001	36	033698C_405244	33698	033698C	405244	69	-0.304	0.029	-2.644	20	chr1	68000001	69000000
WE-001	36	033698C_525810	33698	033698C	525810	69	-0.008	-0.016	-0.069	3	chr1	68000001	69000000
WE-001	36	033698C_631886	33698	033698C	631886	69	0.156	-0.017	1.356	26	chr1	68000001	69000000
WE-001	36	033698C_665723	33698	033698C	665723	69	-0.022	-0.013	-0.187	1	chr1	68000001	69000000
WE-001	36	033698C_727978	33698	033698C	727978	69	0.068	0.0	0.593	19	chr1	68000001	69000000
WE-001	36	033698C_793221	33698	033698C	793221	69	-0.016	0.081	-0.135	12	chr1	68000001	69000000
WE-001	36	033698C_1003445	33698	033698C	1003445	70	-0.011	0.02	-0.154	7	chr1	69000001	70000000
WE-001	36	033698C_1022037	33698	033698C	1022037	70	-0.039	0.006	-0.535	7	chr1	69000001	70000000
WE-001	36	033698C_1023588	33698	033698C	1023588	70	-0.028	0.018	-0.382	3	chr1	69000001	70000000
WE-001	36	033698C_1764821	33698	033698C	1764821	70	0.03	-0.017	0.405	10	chr1	69000001	70000000
WE-001	36	033698C_1890002	33698	033698C	1890002	70	0.171	-0.037	2.35	19	chr1	69000001	70000000
WE-001	36	033698C_1994940	33698	033698C	1994940	70	-0.088	-0.032	-1.208	11	chr1	69000001	70000000
WE-001	36	033698C_2114862	33698	033698C	2114862	70	-0.011	-0.028	-0.153	4	chr1	69000001	70000000
WE-001	36	033698C_230633	33698	033698C	230633	70	-0.059	-0.008	-0.807	4	chr1	69000001	70000000
WE-001	36	033698C_240611	33698	033698C	240611	70	0.047	-0.031	0.638	5	chr1	69000001	70000000
WE-001	36	033698C_332783	33698	033698C	332783	70	0.008	-0.032	0.11	5	chr1	69000001	70000000
WE-001	36	033698C_405244	33698	033698C	405244	70	-0.156	0.029	-2.134	20	chr1	69000001	70000000
WE-001	36	033698C_525810	33698	033698C	525810	70	-0.008	-0.016	-0.107	3	chr1	69000001	70000000
WE-001	36	033698C_631886	33698	033698C	631886	70	0.209	-0.017	2.859	26	chr1	69000001	70000000
WE-001	36	033698C_665723	33698	033698C	665723	70	-0.007	-0.013	-0.099	1	chr1	69000001	70000000
WE-001	36	033698C_727978	33698	033698C	727978	70	-0.058	0.0	-0.789	19	chr1	69000001	70000000
WE-001	36	033698C_793221	33698	033698C	793221	70	0.202	0.081	2.772	12	chr1	69000001	70000000
WE-001	36	033698C_1003445	33698	033698C	1003445	71	0.019	0.02	0.217	7	chr1	70000001	71000000
WE-001	36	033698C_1022037	33698	033698C	1022037	71	-0.113	0.006	-1.284	7	chr1	70000001	71000000
WE-001	36	033698C_1023588	33698	033698C	1023588	71	0.023	0.018	0.259	3	chr1	70000001	71000000
WE-001	36	033698C_1764821	33698	033698C	1764821	71	0.012	-0.017	0.138	10	chr1	70000001	71000000
WE-001	36	033698C_1890002	33698	033698C	1890002	71	0.1	-0.037	1.132	19	chr1	70000001	71000000
WE-001	36	033698C_1994940	33698	033698C	1994940	71	-0.094	-0.032	-1.06	11	chr1	70000001	71000000
WE-001	36	033698C_2114862	33698	033698C	2114862	71	0.008	-0.028	0.086	4	chr1	70000001	71000000
WE-001	36	033698C_230633	33698	033698C	230633	71	-0.034	-0.008	-0.391	4	chr1	70000001	71000000
WE-001	36	033698C_240611	33698	033698C	240611	71	0.017	-0.031	0.196	5	chr1	70000001	71000000
WE-001	36	033698C_332783	33698	033698C	332783	71	-0.054	-0.032	-0.61	5	chr1	70000001	71000000
WE-001	36	033698C_405244	33698	033698C	405244	71	-0.009	0.029	-0.102	20	chr1	70000001	71000000
WE-001	36	033698C_525810	33698	033698C	525810	71	0.146	-0.016	1.657	3	chr1	70000001	71000000
WE-001	36	033698C_631886	33698	033698C	631886	71	-0.059	-0.017	-0.672	26	chr1	70000001	71000000
WE-001	36	033698C_665723	33698	033698C	665723	71	-0.04	-0.013	-0.457	1	chr1	70000001	71000000
WE-001	36	033698C_727978	33698	033698C	727978	71	0.182	0.0	2.061	19	chr1	70000001	71000000
WE-001	36	033698C_793221	33698	033698C	793221	71	0.344	0.081	3.901	12	chr1	70000001	71000000
WE-001	36	033698C_1003445	33698	033698C	1003445	72	0.178	0.02	1.309	7	chr1	71000001	72000000
WE-001	36	033698C_1022037	33698	033698C	1022037	72	0.038	0.006	0.278	7	chr1	71000001	72000000
WE-001	36	033698C_1023588	33698	033698C	1023588	72	0.241	0.018	1.771	3	chr1	71000001	72000000
WE-001	36	033698C_1764821	33698	033698C	1764821	72	0.094	-0.017	0.69	10	chr1	71000001	72000000
WE-001	36	033698C_1890002	33698	033698C	1890002	72	0.205	-0.037	1.502	19	chr1	71000001	72000000
WE-001	36	033698C_1994940	33698	033698C	1994940	72	0.165	-0.032	1.209	11	chr1	71000001	72000000
WE-001	36	033698C_2114862	33698	033698C	2114862	72	0.07	-0.028	0.511	4	chr1	71000001	72000000
WE-001	36	033698C_230633	33698	033698C	230633	72	0.08	-0.008	0.588	4	chr1	71000001	72000000
WE-001	36	033698C_240611	33698	033698C	240611	72	0.026	-0.031	0.19	5	chr1	71000001	72000000
WE-001	36	033698C_332783	33698	033698C	332783	72	0.014	-0.032	0.103	5	chr1	71000001	72000000
WE-001	36	033698C_405244	33698	033698C	405244	72	-0.105	0.029	-0.767	20	chr1	71000001	72000000
WE-001	36	033698C_525810	33698	033698C	525810	72	0.003	-0.016	0.025	3	chr1	71000001	72000000
WE-001	36	033698C_631886	33698	033698C	631886	72	-0.012	-0.017	-0.09	26	chr1	71000001	72000000
WE-001	36	033698C_665723	33698	033698C	665723	72	0.097	-0.013	0.712	1	chr1	71000001	72000000
WE-001	36	033698C_727978	33698	033698C	727978	72	0.206	0.0	1.511	19	chr1	71000001	72000000
WE-001	36	033698C_793221	33698	033698C	793221	72	0.719	0.081	5.278	12	chr1	71000001	72000000
WE-001	36	033698C_1003445	33698	033698C	1003445	73	0.051	0.02	0.527	7	chr1	72000001	73000000
WE-001	36	033698C_1022037	33698	033698C	1022037	73	-0.01	0.006	-0.101	7	chr1	72000001	73000000
WE-001	36	033698C_1023588	33698	033698C	1023588	73	0.081	0.018	0.83	3	chr1	72000001	73000000
WE-001	36	033698C_1764821	33698	033698C	1764821	73	-0.011	-0.017	-0.111	10	chr1	72000001	73000000
WE-001	36	033698C_1890002	33698	033698C	1890002	73	-0.263	-0.037	-2.706	19	chr1	72000001	73000000
WE-001	36	033698C_1994940	33698	033698C	1994940	73	0.076	-0.032	0.785	11	chr1	72000001	73000000
WE-001	36	033698C_2114862	33698	033698C	2114862	73	0.034	-0.028	0.352	4	chr1	72000001	73000000
WE-001	36	033698C_230633	33698	033698C	230633	73	-0.032	-0.008	-0.326	4	chr1	72000001	73000000
WE-001	36	033698C_240611	33698	033698C	240611	73	0.011	-0.031	0.11	5	chr1	72000001	73000000
WE-001	36	033698C_332783	33698	033698C	332783	73	-0.005	-0.032	-0.054	5	chr1	72000001	73000000
WE-001	36	033698C_405244	33698	033698C	405244	73	-0.453	0.029	-4.661	20	chr1	72000001	73000000
WE-001	36	033698C_525810	33698	033698C	525810	73	-0.1	-0.016	-1.034	3	chr1	72000001	73000000
WE-001	36	033698C_631886	33698	033698C	631886	73	-0.156	-0.017	-1.607	26	chr1	72000001	73000000
WE-001	36	033698C_665723	33698	033698C	665723	73	-0.068	-0.013	-0.697	1	chr1	72000001	73000000
WE-001	36	033698C_727978	33698	033698C	727978	73	0.0	0.0	-0.002	19	chr1	72000001	73000000
WE-001	36	033698C_793221	33698	033698C	793221	73	0.371	0.081	3.814	12	chr1	72000001	73000000
WE-001	36	033698C_1003445	33698	033698C	1003445	74	-0.069	0.02	-0.559	7	chr1	73000001	74000000
WE-001	36	033698C_1022037	33698	033698C	1022037	74	-0.032	0.006	-0.258	7	chr1	73000001	74000000
WE-001	36	033698C_1023588	33698	033698C	1023588	74	0.084	0.018	0.676	3	chr1	73000001	74000000
WE-001	36	033698C_1764821	33698	033698C	1764821	74	-0.032	-0.017	-0.26	10	chr1	73000001	74000000
WE-001	36	033698C_1890002	33698	033698C	1890002	74	0.038	-0.037	0.308	19	chr1	73000001	74000000
WE-001	36	033698C_1994940	33698	033698C	1994940	74	-0.135	-0.032	-1.089	11	chr1	73000001	74000000
WE-001	36	033698C_2114862	33698	033698C	2114862	74	-0.064	-0.028	-0.518	4	chr1	73000001	74000000
WE-001	36	033698C_230633	33698	033698C	230633	74	-0.043	-0.008	-0.345	4	chr1	73000001	74000000
WE-001	36	033698C_240611	33698	033698C	240611	74	-0.028	-0.031	-0.226	5	chr1	73000001	74000000
WE-001	36	033698C_332783	33698	033698C	332783	74	-0.051	-0.032	-0.408	5	chr1	73000001	74000000
WE-001	36	033698C_405244	33698	033698C	405244	74	-0.295	0.029	-2.377	20	chr1	73000001	74000000
WE-001	36	033698C_525810	33698	033698C	525810	74	-0.119	-0.016	-0.961	3	chr1	73000001	74000000
WE-001	36	033698C_631886	33698	033698C	631886	74	-0.019	-0.017	-0.153	26	chr1	73000001	74000000
WE-001	36	033698C_665723	33698	033698C	665723	74	0.053	-0.013	0.425	1	chr1	73000001	74000000
WE-001	36	033698C_727978	33698	033698C	727978	74	0.079	0.0	0.636	19	chr1	73000001	74000000
WE-001	36	033698C_793221	33698	033698C	793221	74	0.148	0.081	1.19	12	chr1	73000001	74000000
WE-001	36	033698C_1003445	33698	033698C	1003445	75	-0.025	0.02	-0.264	7	chr1	74000001	75000000
WE-001	36	033698C_1022037	33698	033698C	1022037	75	0.046	0.006	0.489	7	chr1	74000001	75000000
WE-001	36	033698C_1023588	33698	033698C	1023588	75	0.168	0.018	1.778	3	chr1	74000001	75000000
WE-001	36	033698C_1764821	33698	033698C	1764821	75	0.049	-0.017	0.521	10	chr1	74000001	75000000
WE-001	36	033698C_1890002	33698	033698C	1890002	75	0.003	-0.037	0.035	19	chr1	74000001	75000000
WE-001	36	033698C_1994940	33698	033698C	1994940	75	0.052	-0.032	0.547	11	chr1	74000001	75000000
WE-001	36	033698C_2114862	33698	033698C	2114862	75	-0.071	-0.028	-0.747	4	chr1	74000001	75000000
WE-001	36	033698C_230633	33698	033698C	230633	75	0.055	-0.008	0.579	4	chr1	74000001	75000000
WE-001	36	033698C_240611	33698	033698C	240611	75	-0.053	-0.031	-0.561	5	chr1	74000001	75000000
WE-001	36	033698C_332783	33698	033698C	332783	75	-0.035	-0.032	-0.373	5	chr1	74000001	75000000
WE-001	36	033698C_405244	33698	033698C	405244	75	0.018	0.029	0.188	20	chr1	74000001	75000000
WE-001	36	033698C_525810	33698	033698C	525810	75	0.06	-0.016	0.63	3	chr1	74000001	75000000
WE-001	36	033698C_631886	33698	033698C	631886	75	0.014	-0.017	0.149	26	chr1	74000001	75000000
WE-001	36	033698C_665723	33698	033698C	665723	75	-0.021	-0.013	-0.218	1	chr1	74000001	75000000
WE-001	36	033698C_727978	33698	033698C	727978	75	0.172	0.0	1.816	19	chr1	74000001	75000000
WE-001	36	033698C_793221	33698	033698C	793221	75	0.128	0.081	1.352	12	chr1	74000001	75000000
WE-001	36	033698C_1003445	33698	033698C	1003445	76	-0.05	0.02	-0.482	7	chr1	75000001	76000000
WE-001	36	033698C_1022037	33698	033698C	1022037	76	-0.083	0.006	-0.797	7	chr1	75000001	76000000
WE-001	36	033698C_1023588	33698	033698C	1023588	76	-0.018	0.018	-0.171	3	chr1	75000001	76000000
WE-001	36	033698C_1764821	33698	033698C	1764821	76	-0.091	-0.017	-0.877	10	chr1	75000001	76000000
WE-001	36	033698C_1890002	33698	033698C	1890002	76	0.067	-0.037	0.646	19	chr1	75000001	76000000
WE-001	36	033698C_1994940	33698	033698C	1994940	76	-0.193	-0.032	-1.861	11	chr1	75000001	76000000
WE-001	36	033698C_2114862	33698	033698C	2114862	76	-0.041	-0.028	-0.397	4	chr1	75000001	76000000
WE-001	36	033698C_230633	33698	033698C	230633	76	-0.049	-0.008	-0.473	4	chr1	75000001	76000000
WE-001	36	033698C_240611	33698	033698C	240611	76	-0.071	-0.031	-0.681	5	chr1	75000001	76000000
WE-001	36	033698C_332783	33698	033698C	332783	76	-0.121	-0.032	-1.17	5	chr1	75000001	76000000
WE-001	36	033698C_405244	33698	033698C	405244	76	-0.065	0.029	-0.628	20	chr1	75000001	76000000
WE-001	36	033698C_525810	33698	033698C	525810	76	-0.127	-0.016	-1.229	3	chr1	75000001	76000000
WE-001	36	033698C_631886	33698	033698C	631886	76	-0.17	-0.017	-1.637	26	chr1	75000001	76000000
WE-001	36	033698C_665723	33698	033698C	665723	76	-0.075	-0.013	-0.72	1	chr1	75000001	76000000
WE-001	36	033698C_727978	33698	033698C	727978	76	-0.073	0.0	-0.705	19	chr1	75000001	76000000
WE-001	36	033698C_793221	33698	033698C	793221	76	0.515	0.081	4.961	12	chr1	75000001	76000000
WE-001	36	033698C_1003445	33698	033698C	1003445	77	0.061	0.02	0.739	7	chr1	76000001	77000000
WE-001	36	033698C_1022037	33698	033698C	1022037	77	-0.111	0.006	-1.356	7	chr1	76000001	77000000
WE-001	36	033698C_1023588	33698	033698C	1023588	77	0.041	0.018	0.502	3	chr1	76000001	77000000
WE-001	36	033698C_1764821	33698	033698C	1764821	77	0.025	-0.017	0.309	10	chr1	76000001	77000000
WE-001	36	033698C_1890002	33698	033698C	1890002	77	0.071	-0.037	0.866	19	chr1	76000001	77000000
WE-001	36	033698C_1994940	33698	033698C	1994940	77	-0.085	-0.032	-1.034	11	chr1	76000001	77000000
WE-001	36	033698C_2114862	33698	033698C	2114862	77	-0.03	-0.028	-0.37	4	chr1	76000001	77000000
WE-001	36	033698C_230633	33698	033698C	230633	77	-0.004	-0.008	-0.05	4	chr1	76000001	77000000
WE-001	36	033698C_240611	33698	033698C	240611	77	0.017	-0.031	0.203	5	chr1	76000001	77000000
WE-001	36	033698C_332783	33698	033698C	332783	77	-0.034	-0.032	-0.41	5	chr1	76000001	77000000
WE-001	36	033698C_405244	33698	033698C	405244	77	-0.139	0.029	-1.688	20	chr1	76000001	77000000
WE-001	36	033698C_525810	33698	033698C	525810	77	-0.015	-0.016	-0.187	3	chr1	76000001	77000000
WE-001	36	033698C_631886	33698	033698C	631886	77	-0.043	-0.017	-0.525	26	chr1	76000001	77000000
WE-001	36	033698C_665723	33698	033698C	665723	77	-0.027	-0.013	-0.327	1	chr1	76000001	77000000
WE-001	36	033698C_727978	33698	033698C	727978	77	0.092	0.0	1.114	19	chr1	76000001	77000000
WE-001	36	033698C_793221	33698	033698C	793221	77	0.058	0.081	0.703	12	chr1	76000001	77000000
WE-001	36	033698C_1003445	33698	033698C	1003445	78	0.031	0.02	0.282	7	chr1	77000001	78000000
WE-001	36	033698C_1022037	33698	033698C	1022037	78	0.016	0.006	0.14	7	chr1	77000001	78000000
WE-001	36	033698C_1023588	33698	033698C	1023588	78	0.151	0.018	1.354	3	chr1	77000001	78000000
WE-001	36	033698C_1764821	33698	033698C	1764821	78	-0.011	-0.017	-0.101	10	chr1	77000001	78000000
WE-001	36	033698C_1890002	33698	033698C	1890002	78	0.11	-0.037	0.987	19	chr1	77000001	78000000
WE-001	36	033698C_1994940	33698	033698C	1994940	78	-0.027	-0.032	-0.239	11	chr1	77000001	78000000
WE-001	36	033698C_2114862	33698	033698C	2114862	78	-0.103	-0.028	-0.921	4	chr1	77000001	78000000
WE-001	36	033698C_230633	33698	033698C	230633	78	-0.028	-0.008	-0.252	4	chr1	77000001	78000000
WE-001	36	033698C_240611	33698	033698C	240611	78	0.012	-0.031	0.111	5	chr1	77000001	78000000
WE-001	36	033698C_332783	33698	033698C	332783	78	-0.147	-0.032	-1.321	5	chr1	77000001	78000000
WE-001	36	033698C_405244	33698	033698C	405244	78	0.06	0.029	0.541	20	chr1	77000001	78000000
WE-001	36	033698C_525810	33698	033698C	525810	78	0.078	-0.016	0.7	3	chr1	77000001	78000000
WE-001	36	033698C_631886	33698	033698C	631886	78	0.092	-0.017	0.823	26	chr1	77000001	78000000
WE-001	36	033698C_665723	33698	033698C	665723	78	-0.028	-0.013	-0.254	1	chr1	77000001	78000000
WE-001	36	033698C_727978	33698	033698C	727978	78	0.04	0.0	0.358	19	chr1	77000001	78000000
WE-001	36	033698C_793221	33698	033698C	793221	78	-0.051	0.081	-0.462	12	chr1	77000001	78000000
WE-001	36	033698C_1003445	33698	033698C	1003445	79	0.081	0.02	0.83	7	chr1	78000001	79000000
WE-001	36	033698C_1022037	33698	033698C	1022037	79	-0.022	0.006	-0.228	7	chr1	78000001	79000000
WE-001	36	033698C_1023588	33698	033698C	1023588	79	0.041	0.018	0.419	3	chr1	78000001	79000000
WE-001	36	033698C_1764821	33698	033698C	1764821	79	-0.016	-0.017	-0.168	10	chr1	78000001	79000000
WE-001	36	033698C_1890002	33698	033698C	1890002	79	-0.073	-0.037	-0.756	19	chr1	78000001	79000000
WE-001	36	033698C_1994940	33698	033698C	1994940	79	-0.077	-0.032	-0.799	11	chr1	78000001	79000000
WE-001	36	033698C_2114862	33698	033698C	2114862	79	0.002	-0.028	0.025	4	chr1	78000001	79000000
WE-001	36	033698C_230633	33698	033698C	230633	79	-0.006	-0.008	-0.065	4	chr1	78000001	79000000
WE-001	36	033698C_240611	33698	033698C	240611	79	-0.079	-0.031	-0.809	5	chr1	78000001	79000000
WE-001	36	033698C_332783	33698	033698C	332783	79	-0.098	-0.032	-1.005	5	chr1	78000001	79000000
WE-001	36	033698C_405244	33698	033698C	405244	79	-0.343	0.029	-3.531	20	chr1	78000001	79000000
WE-001	36	033698C_525810	33698	033698C	525810	79	0.015	-0.016	0.154	3	chr1	78000001	79000000
WE-001	36	033698C_631886	33698	033698C	631886	79	-0.094	-0.017	-0.967	26	chr1	78000001	79000000
WE-001	36	033698C_665723	33698	033698C	665723	79	0.02	-0.013	0.203	1	chr1	78000001	79000000
WE-001	36	033698C_727978	33698	033698C	727978	79	0.014	0.0	0.146	19	chr1	78000001	79000000
WE-001	36	033698C_793221	33698	033698C	793221	79	0.271	0.081	2.794	12	chr1	78000001	79000000
WE-001	36	033698C_1003445	33698	033698C	1003445	80	0.158	0.02	1.948	7	chr1	79000001	80000000
WE-001	36	033698C_1022037	33698	033698C	1022037	80	0.086	0.006	1.064	7	chr1	79000001	80000000
WE-001	36	033698C_1023588	33698	033698C	1023588	80	0.163	0.018	2.011	3	chr1	79000001	80000000
WE-001	36	033698C_1764821	33698	033698C	1764821	80	-0.014	-0.017	-0.174	10	chr1	79000001	80000000
WE-001	36	033698C_1890002	33698	033698C	1890002	80	-0.015	-0.037	-0.181	19	chr1	79000001	80000000
WE-001	36	033698C_1994940	33698	033698C	1994940	80	-0.07	-0.032	-0.86	11	chr1	79000001	80000000
WE-001	36	033698C_2114862	33698	033698C	2114862	80	-0.004	-0.028	-0.045	4	chr1	79000001	80000000
WE-001	36	033698C_230633	33698	033698C	230633	80	0.063	-0.008	0.776	4	chr1	79000001	80000000
WE-001	36	033698C_240611	33698	033698C	240611	80	0.022	-0.031	0.272	5	chr1	79000001	80000000
WE-001	36	033698C_332783	33698	033698C	332783	80	0.019	-0.032	0.23	5	chr1	79000001	80000000
WE-001	36	033698C_405244	33698	033698C	405244	80	0.177	0.029	2.18	20	chr1	79000001	80000000
WE-001	36	033698C_525810	33698	033698C	525810	80	-0.012	-0.016	-0.154	3	chr1	79000001	80000000
WE-001	36	033698C_631886	33698	033698C	631886	80	-0.055	-0.017	-0.675	26	chr1	79000001	80000000
WE-001	36	033698C_665723	33698	033698C	665723	80	-0.01	-0.013	-0.121	1	chr1	79000001	80000000
WE-001	36	033698C_727978	33698	033698C	727978	80	0.253	0.0	3.128	19	chr1	79000001	80000000
WE-001	36	033698C_793221	33698	033698C	793221	80	0.235	0.081	2.896	12	chr1	79000001	80000000
WE-001	36	033698C_1003445	33698	033698C	1003445	81	-0.028	0.02	-0.268	7	chr1	80000001	81000000
WE-001	36	033698C_1022037	33698	033698C	1022037	81	-0.085	0.006	-0.811	7	chr1	80000001	81000000
WE-001	36	033698C_1023588	33698	033698C	1023588	81	0.016	0.018	0.148	3	chr1	80000001	81000000
WE-001	36	033698C_1764821	33698	033698C	1764821	81	-0.037	-0.017	-0.356	10	chr1	80000001	81000000
WE-001	36	033698C_1890002	33698	033698C	1890002	81	-0.167	-0.037	-1.586	19	chr1	80000001	81000000
WE-001	36	033698C_1994940	33698	033698C	1994940	81	-0.084	-0.032	-0.798	11	chr1	80000001	81000000
WE-001	36	033698C_2114862	33698	033698C	2114862	81	-0.04	-0.028	-0.38	4	chr1	80000001	81000000
WE-001	36	033698C_230633	33698	033698C	230633	81	-0.056	-0.008	-0.532	4	chr1	80000001	81000000
WE-001	36	033698C_240611	33698	033698C	240611	81	-0.056	-0.031	-0.53	5	chr1	80000001	81000000
WE-001	36	033698C_332783	33698	033698C	332783	81	-0.062	-0.032	-0.586	5	chr1	80000001	81000000
WE-001	36	033698C_405244	33698	033698C	405244	81	-0.09	0.029	-0.856	20	chr1	80000001	81000000
WE-001	36	033698C_525810	33698	033698C	525810	81	0.046	-0.016	0.432	3	chr1	80000001	81000000
WE-001	36	033698C_631886	33698	033698C	631886	81	-0.433	-0.017	-4.109	26	chr1	80000001	81000000
WE-001	36	033698C_665723	33698	033698C	665723	81	-0.045	-0.013	-0.424	1	chr1	80000001	81000000
WE-001	36	033698C_727978	33698	033698C	727978	81	0.146	0.0	1.385	19	chr1	80000001	81000000
WE-001	36	033698C_793221	33698	033698C	793221	81	-0.104	0.081	-0.991	12	chr1	80000001	81000000
WE-001	36	033698C_1003445	33698	033698C	1003445	82	0.005	0.02	0.037	7	chr1	81000001	82000000
WE-001	36	033698C_1022037	33698	033698C	1022037	82	0.058	0.006	0.428	7	chr1	81000001	82000000
WE-001	36	033698C_1023588	33698	033698C	1023588	82	0.116	0.018	0.86	3	chr1	81000001	82000000
WE-001	36	033698C_1764821	33698	033698C	1764821	82	0.08	-0.017	0.595	10	chr1	81000001	82000000
WE-001	36	033698C_1890002	33698	033698C	1890002	82	0.231	-0.037	1.712	19	chr1	81000001	82000000
WE-001	36	033698C_1994940	33698	033698C	1994940	82	-0.019	-0.032	-0.138	11	chr1	81000001	82000000
WE-001	36	033698C_2114862	33698	033698C	2114862	82	-0.008	-0.028	-0.061	4	chr1	81000001	82000000
WE-001	36	033698C_230633	33698	033698C	230633	82	0.084	-0.008	0.621	4	chr1	81000001	82000000
WE-001	36	033698C_240611	33698	033698C	240611	82	0.068	-0.031	0.504	5	chr1	81000001	82000000
WE-001	36	033698C_332783	33698	033698C	332783	82	0.046	-0.032	0.342	5	chr1	81000001	82000000
WE-001	36	033698C_405244	33698	033698C	405244	82	0.164	0.029	1.214	20	chr1	81000001	82000000
WE-001	36	033698C_525810	33698	033698C	525810	82	0.02	-0.016	0.147	3	chr1	81000001	82000000
WE-001	36	033698C_631886	33698	033698C	631886	82	0.02	-0.017	0.145	26	chr1	81000001	82000000
WE-001	36	033698C_665723	33698	033698C	665723	82	0.073	-0.013	0.539	1	chr1	81000001	82000000
WE-001	36	033698C_727978	33698	033698C	727978	82	0.157	0.0	1.161	19	chr1	81000001	82000000
WE-001	36	033698C_793221	33698	033698C	793221	82	0.35	0.081	2.597	12	chr1	81000001	82000000
WE-001	36	033698C_1003445	33698	033698C	1003445	83	0.188	0.02	1.924	7	chr1	82000001	83000000
WE-001	36	033698C_1022037	33698	033698C	1022037	83	-0.045	0.006	-0.455	7	chr1	82000001	83000000
WE-001	36	033698C_1023588	33698	033698C	1023588	83	0.129	0.018	1.317	3	chr1	82000001	83000000
WE-001	36	033698C_1764821	33698	033698C	1764821	83	0.061	-0.017	0.627	10	chr1	82000001	83000000
WE-001	36	033698C_1890002	33698	033698C	1890002	83	0.134	-0.037	1.37	19	chr1	82000001	83000000
WE-001	36	033698C_1994940	33698	033698C	1994940	83	0.152	-0.032	1.552	11	chr1	82000001	83000000
WE-001	36	033698C_2114862	33698	033698C	2114862	83	0.051	-0.028	0.521	4	chr1	82000001	83000000
WE-001	36	033698C_230633	33698	033698C	230633	83	0.166	-0.008	1.698	4	chr1	82000001	83000000
WE-001	36	033698C_240611	33698	033698C	240611	83	0.112	-0.031	1.148	5	chr1	82000001	83000000
WE-001	36	033698C_332783	33698	033698C	332783	83	0.02	-0.032	0.201	5	chr1	82000001	83000000
WE-001	36	033698C_405244	33698	033698C	405244	83	0.117	0.029	1.192	20	chr1	82000001	83000000
WE-001	36	033698C_525810	33698	033698C	525810	83	0.082	-0.016	0.841	3	chr1	82000001	83000000
WE-001	36	033698C_631886	33698	033698C	631886	83	0.179	-0.017	1.829	26	chr1	82000001	83000000
WE-001	36	033698C_665723	33698	033698C	665723	83	0.104	-0.013	1.06	1	chr1	82000001	83000000
WE-001	36	033698C_727978	33698	033698C	727978	83	0.157	0.0	1.608	19	chr1	82000001	83000000
WE-001	36	033698C_793221	33698	033698C	793221	83	0.249	0.081	2.537	12	chr1	82000001	83000000
WE-001	36	033698C_1003445	33698	033698C	1003445	84	0.031	0.02	0.32	7	chr1	83000001	84000000
WE-001	36	033698C_1022037	33698	033698C	1022037	84	0.169	0.006	1.722	7	chr1	83000001	84000000
WE-001	36	033698C_1023588	33698	033698C	1023588	84	0.022	0.018	0.226	3	chr1	83000001	84000000
WE-001	36	033698C_1764821	33698	033698C	1764821	84	0.097	-0.017	0.988	10	chr1	83000001	84000000
WE-001	36	033698C_1890002	33698	033698C	1890002	84	-0.112	-0.037	-1.148	19	chr1	83000001	84000000
WE-001	36	033698C_1994940	33698	033698C	1994940	84	-0.072	-0.032	-0.736	11	chr1	83000001	84000000
WE-001	36	033698C_2114862	33698	033698C	2114862	84	0.005	-0.028	0.054	4	chr1	83000001	84000000
WE-001	36	033698C_230633	33698	033698C	230633	84	-0.047	-0.008	-0.479	4	chr1	83000001	84000000
WE-001	36	033698C_240611	33698	033698C	240611	84	-0.073	-0.031	-0.75	5	chr1	83000001	84000000
WE-001	36	033698C_332783	33698	033698C	332783	84	-0.155	-0.032	-1.579	5	chr1	83000001	84000000
WE-001	36	033698C_405244	33698	033698C	405244	84	-0.079	0.029	-0.805	20	chr1	83000001	84000000
WE-001	36	033698C_525810	33698	033698C	525810	84	-0.01	-0.016	-0.098	3	chr1	83000001	84000000
WE-001	36	033698C_631886	33698	033698C	631886	84	0.07	-0.017	0.717	26	chr1	83000001	84000000
WE-001	36	033698C_665723	33698	033698C	665723	84	0.014	-0.013	0.139	1	chr1	83000001	84000000
WE-001	36	033698C_727978	33698	033698C	727978	84	0.228	0.0	2.325	19	chr1	83000001	84000000
WE-001	36	033698C_793221	33698	033698C	793221	84	0.195	0.081	1.996	12	chr1	83000001	84000000
WE-001	36	033698C_1003445	33698	033698C	1003445	85	0.007	0.02	0.079	7	chr1	84000001	85000000
WE-001	36	033698C_1022037	33698	033698C	1022037	85	-0.145	0.006	-1.606	7	chr1	84000001	85000000
WE-001	36	033698C_1023588	33698	033698C	1023588	85	0.037	0.018	0.407	3	chr1	84000001	85000000
WE-001	36	033698C_1764821	33698	033698C	1764821	85	0.013	-0.017	0.149	10	chr1	84000001	85000000
WE-001	36	033698C_1890002	33698	033698C	1890002	85	-0.015	-0.037	-0.163	19	chr1	84000001	85000000
WE-001	36	033698C_1994940	33698	033698C	1994940	85	-0.085	-0.032	-0.937	11	chr1	84000001	85000000
WE-001	36	033698C_2114862	33698	033698C	2114862	85	0.011	-0.028	0.117	4	chr1	84000001	85000000
WE-001	36	033698C_230633	33698	033698C	230633	85	-0.018	-0.008	-0.202	4	chr1	84000001	85000000
WE-001	36	033698C_240611	33698	033698C	240611	85	-0.017	-0.031	-0.189	5	chr1	84000001	85000000
WE-001	36	033698C_332783	33698	033698C	332783	85	-0.091	-0.032	-1.004	5	chr1	84000001	85000000
WE-001	36	033698C_405244	33698	033698C	405244	85	0.221	0.029	2.445	20	chr1	84000001	85000000
WE-001	36	033698C_525810	33698	033698C	525810	85	-0.04	-0.016	-0.438	3	chr1	84000001	85000000
WE-001	36	033698C_631886	33698	033698C	631886	85	-0.18	-0.017	-1.987	26	chr1	84000001	85000000
WE-001	36	033698C_665723	33698	033698C	665723	85	0.045	-0.013	0.499	1	chr1	84000001	85000000
WE-001	36	033698C_727978	33698	033698C	727978	85	0.147	0.0	1.627	19	chr1	84000001	85000000
WE-001	36	033698C_793221	33698	033698C	793221	85	-0.065	0.081	-0.715	12	chr1	84000001	85000000
WE-001	36	033698C_1003445	33698	033698C	1003445	86	0.153	0.02	1.198	7	chr1	85000001	86000000
WE-001	36	033698C_1022037	33698	033698C	1022037	86	0.016	0.006	0.122	7	chr1	85000001	86000000
WE-001	36	033698C_1023588	33698	033698C	1023588	86	0.017	0.018	0.131	3	chr1	85000001	86000000
WE-001	36	033698C_1764821	33698	033698C	1764821	86	0.035	-0.017	0.273	10	chr1	85000001	86000000
WE-001	36	033698C_1890002	33698	033698C	1890002	86	-0.052	-0.037	-0.409	19	chr1	85000001	86000000
WE-001	36	033698C_1994940	33698	033698C	1994940	86	0.074	-0.032	0.578	11	chr1	85000001	86000000
WE-001	36	033698C_2114862	33698	033698C	2114862	86	-0.019	-0.028	-0.146	4	chr1	85000001	86000000
WE-001	36	033698C_230633	33698	033698C	230633	86	-0.045	-0.008	-0.353	4	chr1	85000001	86000000
WE-001	36	033698C_240611	33698	033698C	240611	86	-0.043	-0.031	-0.339	5	chr1	85000001	86000000
WE-001	36	033698C_332783	33698	033698C	332783	86	-0.017	-0.032	-0.134	5	chr1	85000001	86000000
WE-001	36	033698C_405244	33698	033698C	405244	86	0.268	0.029	2.096	20	chr1	85000001	86000000
WE-001	36	033698C_525810	33698	033698C	525810	86	0.022	-0.016	0.169	3	chr1	85000001	86000000
WE-001	36	033698C_631886	33698	033698C	631886	86	0.071	-0.017	0.553	26	chr1	85000001	86000000
WE-001	36	033698C_665723	33698	033698C	665723	86	0.009	-0.013	0.074	1	chr1	85000001	86000000
WE-001	36	033698C_727978	33698	033698C	727978	86	0.112	0.0	0.873	19	chr1	85000001	86000000
WE-001	36	033698C_793221	33698	033698C	793221	86	-0.235	0.081	-1.835	12	chr1	85000001	86000000
WE-001	36	033698C_1003445	33698	033698C	1003445	87	0.069	0.02	0.747	7	chr1	86000001	87000000
WE-001	36	033698C_1022037	33698	033698C	1022037	87	-0.01	0.006	-0.107	7	chr1	86000001	87000000
WE-001	36	033698C_1023588	33698	033698C	1023588	87	0.198	0.018	2.136	3	chr1	86000001	87000000
WE-001	36	033698C_1764821	33698	033698C	1764821	87	0.007	-0.017	0.081	10	chr1	86000001	87000000
WE-001	36	033698C_1890002	33698	033698C	1890002	87	0.0	-0.037	0.002	19	chr1	86000001	87000000
WE-001	36	033698C_1994940	33698	033698C	1994940	87	0.002	-0.032	0.026	11	chr1	86000001	87000000
WE-001	36	033698C_2114862	33698	033698C	2114862	87	-0.02	-0.028	-0.211	4	chr1	86000001	87000000
WE-001	36	033698C_230633	33698	033698C	230633	87	0.112	-0.008	1.207	4	chr1	86000001	87000000
WE-001	36	033698C_240611	33698	033698C	240611	87	0.042	-0.031	0.449	5	chr1	86000001	87000000
WE-001	36	033698C_332783	33698	033698C	332783	87	0.003	-0.032	0.036	5	chr1	86000001	87000000
WE-001	36	033698C_405244	33698	033698C	405244	87	0.308	0.029	3.322	20	chr1	86000001	87000000
WE-001	36	033698C_525810	33698	033698C	525810	87	0.076	-0.016	0.822	3	chr1	86000001	87000000
WE-001	36	033698C_631886	33698	033698C	631886	87	-0.385	-0.017	-4.146	26	chr1	86000001	87000000
WE-001	36	033698C_665723	33698	033698C	665723	87	0.046	-0.013	0.496	1	chr1	86000001	87000000
WE-001	36	033698C_727978	33698	033698C	727978	87	0.077	0.0	0.827	19	chr1	86000001	87000000
WE-001	36	033698C_793221	33698	033698C	793221	87	-0.058	0.081	-0.626	12	chr1	86000001	87000000
WE-001	36	033698C_1003445	33698	033698C	1003445	88	0.169	0.02	0.941	7	chr1	87000001	88000000
WE-001	36	033698C_1022037	33698	033698C	1022037	88	0.068	0.006	0.378	7	chr1	87000001	88000000
WE-001	36	033698C_1023588	33698	033698C	1023588	88	0.102	0.018	0.569	3	chr1	87000001	88000000
WE-001	36	033698C_1764821	33698	033698C	1764821	88	0.136	-0.017	0.757	10	chr1	87000001	88000000
WE-001	36	033698C_1890002	33698	033698C	1890002	88	-0.104	-0.037	-0.581	19	chr1	87000001	88000000
WE-001	36	033698C_1994940	33698	033698C	1994940	88	0.231	-0.032	1.291	11	chr1	87000001	88000000
WE-001	36	033698C_2114862	33698	033698C	2114862	88	0.205	-0.028	1.143	4	chr1	87000001	88000000
WE-001	36	033698C_230633	33698	033698C	230633	88	0.093	-0.008	0.516	4	chr1	87000001	88000000
WE-001	36	033698C_240611	33698	033698C	240611	88	0.125	-0.031	0.7	5	chr1	87000001	88000000
WE-001	36	033698C_332783	33698	033698C	332783	88	0.119	-0.032	0.664	5	chr1	87000001	88000000
WE-001	36	033698C_405244	33698	033698C	405244	88	0.438	0.029	2.446	20	chr1	87000001	88000000
WE-001	36	033698C_525810	33698	033698C	525810	88	0.191	-0.016	1.064	3	chr1	87000001	88000000
WE-001	36	033698C_631886	33698	033698C	631886	88	0.06	-0.017	0.336	26	chr1	87000001	88000000
WE-001	36	033698C_665723	33698	033698C	665723	88	0.165	-0.013	0.922	1	chr1	87000001	88000000
WE-001	36	033698C_727978	33698	033698C	727978	88	0.015	0.0	0.081	19	chr1	87000001	88000000
WE-001	36	033698C_793221	33698	033698C	793221	88	-0.1	0.081	-0.555	12	chr1	87000001	88000000
WE-001	36	033698C_1003445	33698	033698C	1003445	89	-0.007	0.02	-0.089	7	chr1	88000001	89000000
WE-001	36	033698C_1022037	33698	033698C	1022037	89	0.023	0.006	0.273	7	chr1	88000001	89000000
WE-001	36	033698C_1023588	33698	033698C	1023588	89	-0.138	0.018	-1.654	3	chr1	88000001	89000000
WE-001	36	033698C_1764821	33698	033698C	1764821	89	-0.034	-0.017	-0.404	10	chr1	88000001	89000000
WE-001	36	033698C_1890002	33698	033698C	1890002	89	-0.109	-0.037	-1.3	19	chr1	88000001	89000000
WE-001	36	033698C_1994940	33698	033698C	1994940	89	-0.091	-0.032	-1.086	11	chr1	88000001	89000000
WE-001	36	033698C_2114862	33698	033698C	2114862	89	-0.026	-0.028	-0.311	4	chr1	88000001	89000000
WE-001	36	033698C_230633	33698	033698C	230633	89	-0.017	-0.008	-0.199	4	chr1	88000001	89000000
WE-001	36	033698C_240611	33698	033698C	240611	89	-0.055	-0.031	-0.653	5	chr1	88000001	89000000
WE-001	36	033698C_332783	33698	033698C	332783	89	0.086	-0.032	1.028	5	chr1	88000001	89000000
WE-001	36	033698C_405244	33698	033698C	405244	89	0.339	0.029	4.054	20	chr1	88000001	89000000
WE-001	36	033698C_525810	33698	033698C	525810	89	-0.011	-0.016	-0.131	3	chr1	88000001	89000000
WE-001	36	033698C_631886	33698	033698C	631886	89	-0.249	-0.017	-2.978	26	chr1	88000001	89000000
WE-001	36	033698C_665723	33698	033698C	665723	89	0.09	-0.013	1.07	1	chr1	88000001	89000000
WE-001	36	033698C_727978	33698	033698C	727978	89	0.042	0.0	0.501	19	chr1	88000001	89000000
WE-001	36	033698C_793221	33698	033698C	793221	89	-0.156	0.081	-1.858	12	chr1	88000001	89000000
WE-001	36	033698C_1003445	33698	033698C	1003445	90	-0.033	0.02	-0.444	7	chr1	89000001	90000000
WE-001	36	033698C_1022037	33698	033698C	1022037	90	-0.061	0.006	-0.83	7	chr1	89000001	90000000
WE-001	36	033698C_1023588	33698	033698C	1023588	90	-0.112	0.018	-1.51	3	chr1	89000001	90000000
WE-001	36	033698C_1764821	33698	033698C	1764821	90	-0.132	-0.017	-1.785	10	chr1	89000001	90000000
WE-001	36	033698C_1890002	33698	033698C	1890002	90	-0.168	-0.037	-2.269	19	chr1	89000001	90000000
WE-001	36	033698C_1994940	33698	033698C	1994940	90	-0.127	-0.032	-1.724	11	chr1	89000001	90000000
WE-001	36	033698C_2114862	33698	033698C	2114862	90	0.024	-0.028	0.322	4	chr1	89000001	90000000
WE-001	36	033698C_230633	33698	033698C	230633	90	0.099	-0.008	1.336	4	chr1	89000001	90000000
WE-001	36	033698C_240611	33698	033698C	240611	90	0.076	-0.031	1.035	5	chr1	89000001	90000000
WE-001	36	033698C_332783	33698	033698C	332783	90	0.119	-0.032	1.607	5	chr1	89000001	90000000
WE-001	36	033698C_405244	33698	033698C	405244	90	-0.083	0.029	-1.126	20	chr1	89000001	90000000
WE-001	36	033698C_525810	33698	033698C	525810	90	0.033	-0.016	0.45	3	chr1	89000001	90000000
WE-001	36	033698C_631886	33698	033698C	631886	90	-0.08	-0.017	-1.087	26	chr1	89000001	90000000
WE-001	36	033698C_665723	33698	033698C	665723	90	0.057	-0.013	0.777	1	chr1	89000001	90000000
WE-001	36	033698C_727978	33698	033698C	727978	90	0.05	0.0	0.672	19	chr1	89000001	90000000
WE-001	36	033698C_793221	33698	033698C	793221	90	-0.068	0.081	-0.925	12	chr1	89000001	90000000
WE-001	36	033698C_1003445	33698	033698C	1003445	91	0.023	0.02	0.222	7	chr1	90000001	91000000
WE-001	36	033698C_1022037	33698	033698C	1022037	91	-0.189	0.006	-1.824	7	chr1	90000001	91000000
WE-001	36	033698C_1023588	33698	033698C	1023588	91	0.027	0.018	0.259	3	chr1	90000001	91000000
WE-001	36	033698C_1764821	33698	033698C	1764821	91	-0.04	-0.017	-0.382	10	chr1	90000001	91000000
WE-001	36	033698C_1890002	33698	033698C	1890002	91	0.105	-0.037	1.008	19	chr1	90000001	91000000
WE-001	36	033698C_1994940	33698	033698C	1994940	91	-0.098	-0.032	-0.945	11	chr1	90000001	91000000
WE-001	36	033698C_2114862	33698	033698C	2114862	91	-0.073	-0.028	-0.707	4	chr1	90000001	91000000
WE-001	36	033698C_230633	33698	033698C	230633	91	-0.085	-0.008	-0.822	4	chr1	90000001	91000000
WE-001	36	033698C_240611	33698	033698C	240611	91	-0.083	-0.031	-0.796	5	chr1	90000001	91000000
WE-001	36	033698C_332783	33698	033698C	332783	91	0.006	-0.032	0.054	5	chr1	90000001	91000000
WE-001	36	033698C_405244	33698	033698C	405244	91	-0.306	0.029	-2.953	20	chr1	90000001	91000000
WE-001	36	033698C_525810	33698	033698C	525810	91	-0.057	-0.016	-0.547	3	chr1	90000001	91000000
WE-001	36	033698C_631886	33698	033698C	631886	91	-0.163	-0.017	-1.571	26	chr1	90000001	91000000
WE-001	36	033698C_665723	33698	033698C	665723	91	-0.066	-0.013	-0.634	1	chr1	90000001	91000000
WE-001	36	033698C_727978	33698	033698C	727978	91	-0.093	0.0	-0.894	19	chr1	90000001	91000000
WE-001	36	033698C_793221	33698	033698C	793221	91	0.598	0.081	5.766	12	chr1	90000001	91000000
WE-001	36	033698C_1003445	33698	033698C	1003445	92	0.125	0.02	1.078	7	chr1	91000001	92000000
WE-001	36	033698C_1022037	33698	033698C	1022037	92	0.005	0.006	0.043	7	chr1	91000001	92000000
WE-001	36	033698C_1023588	33698	033698C	1023588	92	0.163	0.018	1.413	3	chr1	91000001	92000000
WE-001	36	033698C_1764821	33698	033698C	1764821	92	0.004	-0.017	0.032	10	chr1	91000001	92000000
WE-001	36	033698C_1890002	33698	033698C	1890002	92	0.043	-0.037	0.373	19	chr1	91000001	92000000
WE-001	36	033698C_1994940	33698	033698C	1994940	92	-0.056	-0.032	-0.488	11	chr1	91000001	92000000
WE-001	36	033698C_2114862	33698	033698C	2114862	92	-0.017	-0.028	-0.149	4	chr1	91000001	92000000
WE-001	36	033698C_230633	33698	033698C	230633	92	-0.087	-0.008	-0.757	4	chr1	91000001	92000000
WE-001	36	033698C_240611	33698	033698C	240611	92	0.016	-0.031	0.137	5	chr1	91000001	92000000
WE-001	36	033698C_332783	33698	033698C	332783	92	-0.008	-0.032	-0.072	5	chr1	91000001	92000000
WE-001	36	033698C_405244	33698	033698C	405244	92	-0.188	0.029	-1.623	20	chr1	91000001	92000000
WE-001	36	033698C_525810	33698	033698C	525810	92	-0.083	-0.016	-0.715	3	chr1	91000001	92000000
WE-001	36	033698C_631886	33698	033698C	631886	92	-0.477	-0.017	-4.129	26	chr1	91000001	92000000
WE-001	36	033698C_665723	33698	033698C	665723	92	-0.117	-0.013	-1.012	1	chr1	91000001	92000000
WE-001	36	033698C_727978	33698	033698C	727978	92	0.057	0.0	0.494	19	chr1	91000001	92000000
WE-001	36	033698C_793221	33698	033698C	793221	92	0.139	0.081	1.2	12	chr1	91000001	92000000
WE-001	36	033698C_1003445	33698	033698C	1003445	93	-0.086	0.02	-0.852	7	chr1	92000001	93000000
WE-001	36	033698C_1022037	33698	033698C	1022037	93	0.029	0.006	0.285	7	chr1	92000001	93000000
WE-001	36	033698C_1023588	33698	033698C	1023588	93	0.015	0.018	0.146	3	chr1	92000001	93000000
WE-001	36	033698C_1764821	33698	033698C	1764821	93	0.043	-0.017	0.431	10	chr1	92000001	93000000
WE-001	36	033698C_1890002	33698	033698C	1890002	93	-0.052	-0.037	-0.517	19	chr1	92000001	93000000
WE-001	36	033698C_1994940	33698	033698C	1994940	93	-0.095	-0.032	-0.943	11	chr1	92000001	93000000
WE-001	36	033698C_2114862	33698	033698C	2114862	93	-0.036	-0.028	-0.356	4	chr1	92000001	93000000
WE-001	36	033698C_230633	33698	033698C	230633	93	-0.015	-0.008	-0.152	4	chr1	92000001	93000000
WE-001	36	033698C_240611	33698	033698C	240611	93	0.044	-0.031	0.441	5	chr1	92000001	93000000
WE-001	36	033698C_332783	33698	033698C	332783	93	-0.083	-0.032	-0.829	5	chr1	92000001	93000000
WE-001	36	033698C_405244	33698	033698C	405244	93	-0.276	0.029	-2.752	20	chr1	92000001	93000000
WE-001	36	033698C_525810	33698	033698C	525810	93	0.041	-0.016	0.407	3	chr1	92000001	93000000
WE-001	36	033698C_631886	33698	033698C	631886	93	-0.078	-0.017	-0.782	26	chr1	92000001	93000000
WE-001	36	033698C_665723	33698	033698C	665723	93	0.019	-0.013	0.187	1	chr1	92000001	93000000
WE-001	36	033698C_727978	33698	033698C	727978	93	0.071	0.0	0.71	19	chr1	92000001	93000000
WE-001	36	033698C_793221	33698	033698C	793221	93	0.056	0.081	0.555	12	chr1	92000001	93000000
WE-001	36	033698C_1003445	33698	033698C	1003445	94	-0.05	0.02	-0.436	7	chr1	93000001	94000000
WE-001	36	033698C_1022037	33698	033698C	1022037	94	0.042	0.006	0.365	7	chr1	93000001	94000000
WE-001	36	033698C_1023588	33698	033698C	1023588	94	-0.139	0.018	-1.214	3	chr1	93000001	94000000
WE-001	36	033698C_1764821	33698	033698C	1764821	94	-0.069	-0.017	-0.602	10	chr1	93000001	94000000
WE-001	36	033698C_1890002	33698	033698C	1890002	94	-0.21	-0.037	-1.832	19	chr1	93000001	94000000
WE-001	36	033698C_1994940	33698	033698C	1994940	94	-0.009	-0.032	-0.082	11	chr1	93000001	94000000
WE-001	36	033698C_2114862	33698	033698C	2114862	94	-0.023	-0.028	-0.205	4	chr1	93000001	94000000
WE-001	36	033698C_230633	33698	033698C	230633	94	-0.062	-0.008	-0.544	4	chr1	93000001	94000000
WE-001	36	033698C_240611	33698	033698C	240611	94	0.001	-0.031	0.009	5	chr1	93000001	94000000
WE-001	36	033698C_332783	33698	033698C	332783	94	-0.034	-0.032	-0.298	5	chr1	93000001	94000000
WE-001	36	033698C_405244	33698	033698C	405244	94	-0.221	0.029	-1.934	20	chr1	93000001	94000000
WE-001	36	033698C_525810	33698	033698C	525810	94	0.001	-0.016	0.012	3	chr1	93000001	94000000
WE-001	36	033698C_631886	33698	033698C	631886	94	-0.323	-0.017	-2.822	26	chr1	93000001	94000000
WE-001	36	033698C_665723	33698	033698C	665723	94	-0.051	-0.013	-0.446	1	chr1	93000001	94000000
WE-001	36	033698C_727978	33698	033698C	727978	94	0.013	0.0	0.113	19	chr1	93000001	94000000
WE-001	36	033698C_793221	33698	033698C	793221	94	-0.083	0.081	-0.727	12	chr1	93000001	94000000
WE-001	36	033698C_1003445	33698	033698C	1003445	95	0.101	0.02	0.831	7	chr1	94000001	95000000
WE-001	36	033698C_1022037	33698	033698C	1022037	95	-0.024	0.006	-0.201	7	chr1	94000001	95000000
WE-001	36	033698C_1023588	33698	033698C	1023588	95	0.161	0.018	1.323	3	chr1	94000001	95000000
WE-001	36	033698C_1764821	33698	033698C	1764821	95	0.072	-0.017	0.593	10	chr1	94000001	95000000
WE-001	36	033698C_1890002	33698	033698C	1890002	95	-0.073	-0.037	-0.597	19	chr1	94000001	95000000
WE-001	36	033698C_1994940	33698	033698C	1994940	95	0.027	-0.032	0.22	11	chr1	94000001	95000000
WE-001	36	033698C_2114862	33698	033698C	2114862	95	0.036	-0.028	0.3	4	chr1	94000001	95000000
WE-001	36	033698C_230633	33698	033698C	230633	95	0.046	-0.008	0.379	4	chr1	94000001	95000000
WE-001	36	033698C_240611	33698	033698C	240611	95	0.099	-0.031	0.814	5	chr1	94000001	95000000
WE-001	36	033698C_332783	33698	033698C	332783	95	0.107	-0.032	0.877	5	chr1	94000001	95000000
WE-001	36	033698C_405244	33698	033698C	405244	95	0.025	0.029	0.205	20	chr1	94000001	95000000
WE-001	36	033698C_525810	33698	033698C	525810	95	0.096	-0.016	0.786	3	chr1	94000001	95000000
WE-001	36	033698C_631886	33698	033698C	631886	95	-0.221	-0.017	-1.818	26	chr1	94000001	95000000
WE-001	36	033698C_665723	33698	033698C	665723	95	-0.041	-0.013	-0.338	1	chr1	94000001	95000000
WE-001	36	033698C_727978	33698	033698C	727978	95	0.154	0.0	1.267	19	chr1	94000001	95000000
WE-001	36	033698C_793221	33698	033698C	793221	95	-0.31	0.081	-2.548	12	chr1	94000001	95000000
WE-001	36	033698C_1003445	33698	033698C	1003445	96	0.118	0.02	0.851	7	chr1	95000001	96000000
WE-001	36	033698C_1022037	33698	033698C	1022037	96	0.042	0.006	0.304	7	chr1	95000001	96000000
WE-001	36	033698C_1023588	33698	033698C	1023588	96	0.017	0.018	0.125	3	chr1	95000001	96000000
WE-001	36	033698C_1764821	33698	033698C	1764821	96	0.064	-0.017	0.458	10	chr1	95000001	96000000
WE-001	36	033698C_1890002	33698	033698C	1890002	96	-0.065	-0.037	-0.469	19	chr1	95000001	96000000
WE-001	36	033698C_1994940	33698	033698C	1994940	96	0.03	-0.032	0.214	11	chr1	95000001	96000000
WE-001	36	033698C_2114862	33698	033698C	2114862	96	0.083	-0.028	0.593	4	chr1	95000001	96000000
WE-001	36	033698C_230633	33698	033698C	230633	96	0.075	-0.008	0.54	4	chr1	95000001	96000000
WE-001	36	033698C_240611	33698	033698C	240611	96	0.055	-0.031	0.392	5	chr1	95000001	96000000
WE-001	36	033698C_332783	33698	033698C	332783	96	0.034	-0.032	0.245	5	chr1	95000001	96000000
WE-001	36	033698C_405244	33698	033698C	405244	96	-0.076	0.029	-0.546	20	chr1	95000001	96000000
WE-001	36	033698C_525810	33698	033698C	525810	96	0.174	-0.016	1.248	3	chr1	95000001	96000000
WE-001	36	033698C_631886	33698	033698C	631886	96	-0.028	-0.017	-0.199	26	chr1	95000001	96000000
WE-001	36	033698C_665723	33698	033698C	665723	96	0.122	-0.013	0.874	1	chr1	95000001	96000000
WE-001	36	033698C_727978	33698	033698C	727978	96	0.086	0.0	0.619	19	chr1	95000001	96000000
WE-001	36	033698C_793221	33698	033698C	793221	96	0.108	0.081	0.778	12	chr1	95000001	96000000
WE-001	36	033698C_1003445	33698	033698C	1003445	97	0.005	0.02	0.06	7	chr1	96000001	97000000
WE-001	36	033698C_1022037	33698	033698C	1022037	97	-0.097	0.006	-1.287	7	chr1	96000001	97000000
WE-001	36	033698C_1023588	33698	033698C	1023588	97	0.083	0.018	1.103	3	chr1	96000001	97000000
WE-001	36	033698C_1764821	33698	033698C	1764821	97	-0.079	-0.017	-1.049	10	chr1	96000001	97000000
WE-001	36	033698C_1890002	33698	033698C	1890002	97	-0.373	-0.037	-4.963	19	chr1	96000001	97000000
WE-001	36	033698C_1994940	33698	033698C	1994940	97	-0.011	-0.032	-0.151	11	chr1	96000001	97000000
WE-001	36	033698C_2114862	33698	033698C	2114862	97	-0.022	-0.028	-0.298	4	chr1	96000001	97000000
WE-001	36	033698C_230633	33698	033698C	230633	97	-0.073	-0.008	-0.972	4	chr1	96000001	97000000
WE-001	36	033698C_240611	33698	033698C	240611	97	0.024	-0.031	0.32	5	chr1	96000001	97000000
WE-001	36	033698C_332783	33698	033698C	332783	97	-0.048	-0.032	-0.644	5	chr1	96000001	97000000
WE-001	36	033698C_405244	33698	033698C	405244	97	-0.054	0.029	-0.711	20	chr1	96000001	97000000
WE-001	36	033698C_525810	33698	033698C	525810	97	0.041	-0.016	0.55	3	chr1	96000001	97000000
WE-001	36	033698C_631886	33698	033698C	631886	97	-0.176	-0.017	-2.345	26	chr1	96000001	97000000
WE-001	36	033698C_665723	33698	033698C	665723	97	-0.029	-0.013	-0.382	1	chr1	96000001	97000000
WE-001	36	033698C_727978	33698	033698C	727978	97	-0.023	0.0	-0.301	19	chr1	96000001	97000000
WE-001	36	033698C_793221	33698	033698C	793221	97	-0.099	0.081	-1.309	12	chr1	96000001	97000000
WE-001	36	033698C_1003445	33698	033698C	1003445	98	0.067	0.02	0.501	7	chr1	97000001	98000000
WE-001	36	033698C_1022037	33698	033698C	1022037	98	-0.079	0.006	-0.596	7	chr1	97000001	98000000
WE-001	36	033698C_1023588	33698	033698C	1023588	98	-0.036	0.018	-0.269	3	chr1	97000001	98000000
WE-001	36	033698C_1764821	33698	033698C	1764821	98	-0.05	-0.017	-0.374	10	chr1	97000001	98000000
WE-001	36	033698C_1890002	33698	033698C	1890002	98	-0.078	-0.037	-0.583	19	chr1	97000001	98000000
WE-001	36	033698C_1994940	33698	033698C	1994940	98	0.053	-0.032	0.397	11	chr1	97000001	98000000
WE-001	36	033698C_2114862	33698	033698C	2114862	98	-0.045	-0.028	-0.335	4	chr1	97000001	98000000
WE-001	36	033698C_230633	33698	033698C	230633	98	0.03	-0.008	0.227	4	chr1	97000001	98000000
WE-001	36	033698C_240611	33698	033698C	240611	98	-0.031	-0.031	-0.233	5	chr1	97000001	98000000
WE-001	36	033698C_332783	33698	033698C	332783	98	0.021	-0.032	0.161	5	chr1	97000001	98000000
WE-001	36	033698C_405244	33698	033698C	405244	98	0.054	0.029	0.408	20	chr1	97000001	98000000
WE-001	36	033698C_525810	33698	033698C	525810	98	-0.089	-0.016	-0.668	3	chr1	97000001	98000000
WE-001	36	033698C_631886	33698	033698C	631886	98	-0.386	-0.017	-2.9	26	chr1	97000001	98000000
WE-001	36	033698C_665723	33698	033698C	665723	98	-0.118	-0.013	-0.889	1	chr1	97000001	98000000
WE-001	36	033698C_727978	33698	033698C	727978	98	0.078	0.0	0.583	19	chr1	97000001	98000000
WE-001	36	033698C_793221	33698	033698C	793221	98	-0.24	0.081	-1.806	12	chr1	97000001	98000000
WE-001	36	033698C_1003445	33698	033698C	1003445	99	-0.014	0.02	-0.156	7	chr1	98000001	99000000
WE-001	36	033698C_1022037	33698	033698C	1022037	99	0.065	0.006	0.709	7	chr1	98000001	99000000
WE-001	36	033698C_1023588	33698	033698C	1023588	99	-0.035	0.018	-0.383	3	chr1	98000001	99000000
WE-001	36	033698C_1764821	33698	033698C	1764821	99	-0.012	-0.017	-0.133	10	chr1	98000001	99000000
WE-001	36	033698C_1890002	33698	033698C	1890002	99	-0.162	-0.037	-1.776	19	chr1	98000001	99000000
WE-001	36	033698C_1994940	33698	033698C	1994940	99	0.002	-0.032	0.022	11	chr1	98000001	99000000
WE-001	36	033698C_2114862	33698	033698C	2114862	99	0.05	-0.028	0.545	4	chr1	98000001	99000000
WE-001	36	033698C_230633	33698	033698C	230633	99	0.037	-0.008	0.408	4	chr1	98000001	99000000
WE-001	36	033698C_240611	33698	033698C	240611	99	0.069	-0.031	0.749	5	chr1	98000001	99000000
WE-001	36	033698C_332783	33698	033698C	332783	99	0.001	-0.032	0.009	5	chr1	98000001	99000000
WE-001	36	033698C_405244	33698	033698C	405244	99	-0.006	0.029	-0.062	20	chr1	98000001	99000000
WE-001	36	033698C_525810	33698	033698C	525810	99	0.005	-0.016	0.05	3	chr1	98000001	99000000
WE-001	36	033698C_631886	33698	033698C	631886	99	-0.027	-0.017	-0.293	26	chr1	98000001	99000000
WE-001	36	033698C_665723	33698	033698C	665723	99	0.065	-0.013	0.716	1	chr1	98000001	99000000
WE-001	36	033698C_727978	33698	033698C	727978	99	0.036	0.0	0.389	19	chr1	98000001	99000000
WE-001	36	033698C_793221	33698	033698C	793221	99	-0.024	0.081	-0.258	12	chr1	98000001	99000000
WE-001	36	033698C_1003445	33698	033698C	1003445	100	0.043	0.02	0.553	7	chr1	99000001	100000000
WE-001	36	033698C_1022037	33698	033698C	1022037	100	-0.057	0.006	-0.728	7	chr1	99000001	100000000
WE-001	36	033698C_1023588	33698	033698C	1023588	100	0.197	0.018	2.539	3	chr1	99000001	100000000
WE-001	36	033698C_1764821	33698	033698C	1764821	100	0.007	-0.017	0.087	10	chr1	99000001	100000000
WE-001	36	033698C_1890002	33698	033698C	1890002	100	-0.115	-0.037	-1.483	19	chr1	99000001	100000000
WE-001	36	033698C_1994940	33698	033698C	1994940	100	0.019	-0.032	0.243	11	chr1	99000001	100000000
WE-001	36	033698C_2114862	33698	033698C	2114862	100	0.031	-0.028	0.4	4	chr1	99000001	100000000
WE-001	36	033698C_230633	33698	033698C	230633	100	-0.057	-0.008	-0.739	4	chr1	99000001	100000000
WE-001	36	033698C_240611	33698	033698C	240611	100	0.0	-0.031	-0.006	5	chr1	99000001	100000000
WE-001	36	033698C_332783	33698	033698C	332783	100	0.077	-0.032	0.994	5	chr1	99000001	100000000
WE-001	36	033698C_405244	33698	033698C	405244	100	-0.059	0.029	-0.765	20	chr1	99000001	100000000
WE-001	36	033698C_525810	33698	033698C	525810	100	0.062	-0.016	0.805	3	chr1	99000001	100000000
WE-001	36	033698C_631886	33698	033698C	631886	100	-0.318	-0.017	-4.097	26	chr1	99000001	100000000
WE-001	36	033698C_665723	33698	033698C	665723	100	0.043	-0.013	0.558	1	chr1	99000001	100000000
WE-001	36	033698C_727978	33698	033698C	727978	100	-0.026	0.0	-0.333	19	chr1	99000001	100000000
WE-001	36	033698C_793221	33698	033698C	793221	100	0.301	0.081	3.877	12	chr1	99000001	100000000
WE-001	36	033698C_1003445	33698	033698C	1003445	101	0.034	0.02	0.315	7	chr1	100000001	101000000
WE-001	36	033698C_1022037	33698	033698C	1022037	101	0.109	0.006	0.995	7	chr1	100000001	101000000
WE-001	36	033698C_1023588	33698	033698C	1023588	101	-0.129	0.018	-1.179	3	chr1	100000001	101000000
WE-001	36	033698C_1764821	33698	033698C	1764821	101	0.051	-0.017	0.465	10	chr1	100000001	101000000
WE-001	36	033698C_1890002	33698	033698C	1890002	101	-0.151	-0.037	-1.381	19	chr1	100000001	101000000
WE-001	36	033698C_1994940	33698	033698C	1994940	101	-0.08	-0.032	-0.735	11	chr1	100000001	101000000
WE-001	36	033698C_2114862	33698	033698C	2114862	101	0.033	-0.028	0.306	4	chr1	100000001	101000000
WE-001	36	033698C_230633	33698	033698C	230633	101	0.056	-0.008	0.514	4	chr1	100000001	101000000
WE-001	36	033698C_240611	33698	033698C	240611	101	0.003	-0.031	0.031	5	chr1	100000001	101000000
WE-001	36	033698C_332783	33698	033698C	332783	101	0.158	-0.032	1.448	5	chr1	100000001	101000000
WE-001	36	033698C_405244	33698	033698C	405244	101	-0.229	0.029	-2.102	20	chr1	100000001	101000000
WE-001	36	033698C_525810	33698	033698C	525810	101	-0.001	-0.016	-0.006	3	chr1	100000001	101000000
WE-001	36	033698C_631886	33698	033698C	631886	101	-0.524	-0.017	-4.799	26	chr1	100000001	101000000
WE-001	36	033698C_665723	33698	033698C	665723	101	0.059	-0.013	0.544	1	chr1	100000001	101000000
WE-001	36	033698C_727978	33698	033698C	727978	101	0.063	0.0	0.578	19	chr1	100000001	101000000
WE-001	36	033698C_793221	33698	033698C	793221	101	-0.298	0.081	-2.734	12	chr1	100000001	101000000
WE-001	36	033698C_1003445	33698	033698C	1003445	102	0.018	0.02	0.163	7	chr1	101000001	102000000
WE-001	36	033698C_1022037	33698	033698C	1022037	102	-0.016	0.006	-0.14	7	chr1	101000001	102000000
WE-001	36	033698C_1023588	33698	033698C	1023588	102	-0.064	0.018	-0.57	3	chr1	101000001	102000000
WE-001	36	033698C_1764821	33698	033698C	1764821	102	-0.026	-0.017	-0.23	10	chr1	101000001	102000000
WE-001	36	033698C_1890002	33698	033698C	1890002	102	-0.208	-0.037	-1.847	19	chr1	101000001	102000000
WE-001	36	033698C_1994940	33698	033698C	1994940	102	-0.022	-0.032	-0.197	11	chr1	101000001	102000000
WE-001	36	033698C_2114862	33698	033698C	2114862	102	-0.069	-0.028	-0.615	4	chr1	101000001	102000000
WE-001	36	033698C_230633	33698	033698C	230633	102	-0.079	-0.008	-0.698	4	chr1	101000001	102000000
WE-001	36	033698C_240611	33698	033698C	240611	102	-0.053	-0.031	-0.466	5	chr1	101000001	102000000
WE-001	36	033698C_332783	33698	033698C	332783	102	-0.059	-0.032	-0.526	5	chr1	101000001	102000000
WE-001	36	033698C_405244	33698	033698C	405244	102	-0.099	0.029	-0.881	20	chr1	101000001	102000000
WE-001	36	033698C_525810	33698	033698C	525810	102	-0.009	-0.016	-0.081	3	chr1	101000001	102000000
WE-001	36	033698C_631886	33698	033698C	631886	102	0.059	-0.017	0.525	26	chr1	101000001	102000000
WE-001	36	033698C_665723	33698	033698C	665723	102	-0.068	-0.013	-0.603	1	chr1	101000001	102000000
WE-001	36	033698C_727978	33698	033698C	727978	102	-0.043	0.0	-0.378	19	chr1	101000001	102000000
WE-001	36	033698C_793221	33698	033698C	793221	102	-0.279	0.081	-2.474	12	chr1	101000001	102000000
WE-001	36	033698C_1003445	33698	033698C	1003445	103	0.06	0.02	0.719	7	chr1	102000001	103000000
WE-001	36	033698C_1022037	33698	033698C	1022037	103	-0.205	0.006	-2.466	7	chr1	102000001	103000000
WE-001	36	033698C_1023588	33698	033698C	1023588	103	-0.072	0.018	-0.862	3	chr1	102000001	103000000
WE-001	36	033698C_1764821	33698	033698C	1764821	103	-0.109	-0.017	-1.318	10	chr1	102000001	103000000
WE-001	36	033698C_1890002	33698	033698C	1890002	103	-0.158	-0.037	-1.909	19	chr1	102000001	103000000
WE-001	36	033698C_1994940	33698	033698C	1994940	103	-0.148	-0.032	-1.783	11	chr1	102000001	103000000
WE-001	36	033698C_2114862	33698	033698C	2114862	103	-0.1	-0.028	-1.201	4	chr1	102000001	103000000
WE-001	36	033698C_230633	33698	033698C	230633	103	-0.112	-0.008	-1.344	4	chr1	102000001	103000000
WE-001	36	033698C_240611	33698	033698C	240611	103	-0.045	-0.031	-0.544	5	chr1	102000001	103000000
WE-001	36	033698C_332783	33698	033698C	332783	103	-0.033	-0.032	-0.393	5	chr1	102000001	103000000
WE-001	36	033698C_405244	33698	033698C	405244	103	-0.031	0.029	-0.374	20	chr1	102000001	103000000
WE-001	36	033698C_525810	33698	033698C	525810	103	-0.11	-0.016	-1.328	3	chr1	102000001	103000000
WE-001	36	033698C_631886	33698	033698C	631886	103	0.139	-0.017	1.681	26	chr1	102000001	103000000
WE-001	36	033698C_665723	33698	033698C	665723	103	-0.049	-0.013	-0.594	1	chr1	102000001	103000000
WE-001	36	033698C_727978	33698	033698C	727978	103	0.09	0.0	1.089	19	chr1	102000001	103000000
WE-001	36	033698C_793221	33698	033698C	793221	103	-0.264	0.081	-3.182	12	chr1	102000001	103000000
WE-001	36	033698C_1003445	33698	033698C	1003445	104	-0.055	0.02	-0.482	7	chr1	103000001	104000000
WE-001	36	033698C_1022037	33698	033698C	1022037	104	-0.027	0.006	-0.239	7	chr1	103000001	104000000
WE-001	36	033698C_1023588	33698	033698C	1023588	104	-0.003	0.018	-0.029	3	chr1	103000001	104000000
WE-001	36	033698C_1764821	33698	033698C	1764821	104	-0.062	-0.017	-0.543	10	chr1	103000001	104000000
WE-001	36	033698C_1890002	33698	033698C	1890002	104	0.165	-0.037	1.436	19	chr1	103000001	104000000
WE-001	36	033698C_1994940	33698	033698C	1994940	104	-0.028	-0.032	-0.24	11	chr1	103000001	104000000
WE-001	36	033698C_2114862	33698	033698C	2114862	104	-0.032	-0.028	-0.277	4	chr1	103000001	104000000
WE-001	36	033698C_230633	33698	033698C	230633	104	-0.03	-0.008	-0.26	4	chr1	103000001	104000000
WE-001	36	033698C_240611	33698	033698C	240611	104	-0.049	-0.031	-0.43	5	chr1	103000001	104000000
WE-001	36	033698C_332783	33698	033698C	332783	104	-0.093	-0.032	-0.808	5	chr1	103000001	104000000
WE-001	36	033698C_405244	33698	033698C	405244	104	0.306	0.029	2.667	20	chr1	103000001	104000000
WE-001	36	033698C_525810	33698	033698C	525810	104	-0.117	-0.016	-1.023	3	chr1	103000001	104000000
WE-001	36	033698C_631886	33698	033698C	631886	104	0.056	-0.017	0.485	26	chr1	103000001	104000000
WE-001	36	033698C_665723	33698	033698C	665723	104	-0.123	-0.013	-1.069	1	chr1	103000001	104000000
WE-001	36	033698C_727978	33698	033698C	727978	104	0.007	0.0	0.059	19	chr1	103000001	104000000
WE-001	36	033698C_793221	33698	033698C	793221	104	-0.194	0.081	-1.69	12	chr1	103000001	104000000
WE-001	36	033698C_1003445	33698	033698C	1003445	105	-0.041	0.02	-0.394	7	chr1	104000001	105000000
WE-001	36	033698C_1022037	33698	033698C	1022037	105	-0.015	0.006	-0.146	7	chr1	104000001	105000000
WE-001	36	033698C_1023588	33698	033698C	1023588	105	-0.102	0.018	-0.973	3	chr1	104000001	105000000
WE-001	36	033698C_1764821	33698	033698C	1764821	105	-0.169	-0.017	-1.617	10	chr1	104000001	105000000
WE-001	36	033698C_1890002	33698	033698C	1890002	105	0.106	-0.037	1.014	19	chr1	104000001	105000000
WE-001	36	033698C_1994940	33698	033698C	1994940	105	-0.245	-0.032	-2.34	11	chr1	104000001	105000000
WE-001	36	033698C_2114862	33698	033698C	2114862	105	-0.054	-0.028	-0.517	4	chr1	104000001	105000000
WE-001	36	033698C_230633	33698	033698C	230633	105	-0.058	-0.008	-0.555	4	chr1	104000001	105000000
WE-001	36	033698C_240611	33698	033698C	240611	105	-0.056	-0.031	-0.535	5	chr1	104000001	105000000
WE-001	36	033698C_332783	33698	033698C	332783	105	-0.104	-0.032	-0.995	5	chr1	104000001	105000000
WE-001	36	033698C_405244	33698	033698C	405244	105	-0.068	0.029	-0.653	20	chr1	104000001	105000000
WE-001	36	033698C_525810	33698	033698C	525810	105	-0.031	-0.016	-0.292	3	chr1	104000001	105000000
WE-001	36	033698C_631886	33698	033698C	631886	105	-0.082	-0.017	-0.781	26	chr1	104000001	105000000
WE-001	36	033698C_665723	33698	033698C	665723	105	-0.003	-0.013	-0.027	1	chr1	104000001	105000000
WE-001	36	033698C_727978	33698	033698C	727978	105	-0.04	0.0	-0.387	19	chr1	104000001	105000000
WE-001	36	033698C_793221	33698	033698C	793221	105	-0.129	0.081	-1.229	12	chr1	104000001	105000000
WE-001	36	033698C_1003445	33698	033698C	1003445	106	0.056	0.02	0.371	7	chr1	105000001	106000000
WE-001	36	033698C_1022037	33698	033698C	1022037	106	0.007	0.006	0.049	7	chr1	105000001	106000000
WE-001	36	033698C_1023588	33698	033698C	1023588	106	-0.051	0.018	-0.337	3	chr1	105000001	106000000
WE-001	36	033698C_1764821	33698	033698C	1764821	106	-0.061	-0.017	-0.406	10	chr1	105000001	106000000
WE-001	36	033698C_1890002	33698	033698C	1890002	106	-0.003	-0.037	-0.017	19	chr1	105000001	106000000
WE-001	36	033698C_1994940	33698	033698C	1994940	106	-0.138	-0.032	-0.912	11	chr1	105000001	106000000
WE-001	36	033698C_2114862	33698	033698C	2114862	106	0.037	-0.028	0.247	4	chr1	105000001	106000000
WE-001	36	033698C_230633	33698	033698C	230633	106	-0.043	-0.008	-0.283	4	chr1	105000001	106000000
WE-001	36	033698C_240611	33698	033698C	240611	106	-0.038	-0.031	-0.252	5	chr1	105000001	106000000
WE-001	36	033698C_332783	33698	033698C	332783	106	-0.037	-0.032	-0.243	5	chr1	105000001	106000000
WE-001	36	033698C_405244	33698	033698C	405244	106	-0.06	0.029	-0.397	20	chr1	105000001	106000000
WE-001	36	033698C_525810	33698	033698C	525810	106	-0.056	-0.016	-0.368	3	chr1	105000001	106000000
WE-001	36	033698C_631886	33698	033698C	631886	106	-0.171	-0.017	-1.131	26	chr1	105000001	106000000
WE-001	36	033698C_665723	33698	033698C	665723	106	0.004	-0.013	0.023	1	chr1	105000001	106000000
WE-001	36	033698C_727978	33698	033698C	727978	106	0.177	0.0	1.176	19	chr1	105000001	106000000
WE-001	36	033698C_793221	33698	033698C	793221	106	0.438	0.081	2.9	12	chr1	105000001	106000000
WE-001	36	033698C_1003445	33698	033698C	1003445	107	-0.01	0.02	-0.11	7	chr1	106000001	107000000
WE-001	36	033698C_1022037	33698	033698C	1022037	107	-0.082	0.006	-0.92	7	chr1	106000001	107000000
WE-001	36	033698C_1023588	33698	033698C	1023588	107	-0.003	0.018	-0.037	3	chr1	106000001	107000000
WE-001	36	033698C_1764821	33698	033698C	1764821	107	-0.066	-0.017	-0.738	10	chr1	106000001	107000000
WE-001	36	033698C_1890002	33698	033698C	1890002	107	-0.032	-0.037	-0.359	19	chr1	106000001	107000000
WE-001	36	033698C_1994940	33698	033698C	1994940	107	-0.145	-0.032	-1.629	11	chr1	106000001	107000000
WE-001	36	033698C_2114862	33698	033698C	2114862	107	-0.004	-0.028	-0.049	4	chr1	106000001	107000000
WE-001	36	033698C_230633	33698	033698C	230633	107	-0.014	-0.008	-0.153	4	chr1	106000001	107000000
WE-001	36	033698C_240611	33698	033698C	240611	107	-0.037	-0.031	-0.412	5	chr1	106000001	107000000
WE-001	36	033698C_332783	33698	033698C	332783	107	0.021	-0.032	0.236	5	chr1	106000001	107000000
WE-001	36	033698C_405244	33698	033698C	405244	107	-0.058	0.029	-0.649	20	chr1	106000001	107000000
WE-001	36	033698C_525810	33698	033698C	525810	107	-0.114	-0.016	-1.278	3	chr1	106000001	107000000
WE-001	36	033698C_631886	33698	033698C	631886	107	-0.053	-0.017	-0.592	26	chr1	106000001	107000000
WE-001	36	033698C_665723	33698	033698C	665723	107	-0.041	-0.013	-0.464	1	chr1	106000001	107000000
WE-001	36	033698C_727978	33698	033698C	727978	107	0.041	0.0	0.461	19	chr1	106000001	107000000
WE-001	36	033698C_793221	33698	033698C	793221	107	0.327	0.081	3.669	12	chr1	106000001	107000000
WE-001	36	033698C_1003445	33698	033698C	1003445	108	0.041	0.02	0.444	7	chr1	107000001	108000000
WE-001	36	033698C_1022037	33698	033698C	1022037	108	0.028	0.006	0.306	7	chr1	107000001	108000000
WE-001	36	033698C_1023588	33698	033698C	1023588	108	0.112	0.018	1.215	3	chr1	107000001	108000000
WE-001	36	033698C_1764821	33698	033698C	1764821	108	-0.097	-0.017	-1.05	10	chr1	107000001	108000000
WE-001	36	033698C_1890002	33698	033698C	1890002	108	-0.063	-0.037	-0.68	19	chr1	107000001	108000000
WE-001	36	033698C_1994940	33698	033698C	1994940	108	-0.029	-0.032	-0.312	11	chr1	107000001	108000000
WE-001	36	033698C_2114862	33698	033698C	2114862	108	-0.099	-0.028	-1.075	4	chr1	107000001	108000000
WE-001	36	033698C_230633	33698	033698C	230633	108	0.05	-0.008	0.546	4	chr1	107000001	108000000
WE-001	36	033698C_240611	33698	033698C	240611	108	-0.024	-0.031	-0.256	5	chr1	107000001	108000000
WE-001	36	033698C_332783	33698	033698C	332783	108	-0.002	-0.032	-0.023	5	chr1	107000001	108000000
WE-001	36	033698C_405244	33698	033698C	405244	108	-0.013	0.029	-0.137	20	chr1	107000001	108000000
WE-001	36	033698C_525810	33698	033698C	525810	108	-0.086	-0.016	-0.941	3	chr1	107000001	108000000
WE-001	36	033698C_631886	33698	033698C	631886	108	-0.273	-0.017	-2.971	26	chr1	107000001	108000000
WE-001	36	033698C_665723	33698	033698C	665723	108	-0.02	-0.013	-0.218	1	chr1	107000001	108000000
WE-001	36	033698C_727978	33698	033698C	727978	108	-0.174	0.0	-1.894	19	chr1	107000001	108000000
WE-001	36	033698C_793221	33698	033698C	793221	108	-0.188	0.081	-2.047	12	chr1	107000001	108000000
WE-001	36	033698C_1003445	33698	033698C	1003445	109	-0.114	0.02	-1.139	7	chr1	108000001	109000000
WE-001	36	033698C_1022037	33698	033698C	1022037	109	0.059	0.006	0.588	7	chr1	108000001	109000000
WE-001	36	033698C_1023588	33698	033698C	1023588	109	0.148	0.018	1.49	3	chr1	108000001	109000000
WE-001	36	033698C_1764821	33698	033698C	1764821	109	-0.054	-0.017	-0.543	10	chr1	108000001	109000000
WE-001	36	033698C_1890002	33698	033698C	1890002	109	-0.271	-0.037	-2.717	19	chr1	108000001	109000000
WE-001	36	033698C_1994940	33698	033698C	1994940	109	-0.155	-0.032	-1.56	11	chr1	108000001	109000000
WE-001	36	033698C_2114862	33698	033698C	2114862	109	0.073	-0.028	0.728	4	chr1	108000001	109000000
WE-001	36	033698C_230633	33698	033698C	230633	109	-0.015	-0.008	-0.149	4	chr1	108000001	109000000
WE-001	36	033698C_240611	33698	033698C	240611	109	0.08	-0.031	0.807	5	chr1	108000001	109000000
WE-001	36	033698C_332783	33698	033698C	332783	109	0.023	-0.032	0.23	5	chr1	108000001	109000000
WE-001	36	033698C_405244	33698	033698C	405244	109	0.328	0.029	3.291	20	chr1	108000001	109000000
WE-001	36	033698C_525810	33698	033698C	525810	109	0.04	-0.016	0.401	3	chr1	108000001	109000000
WE-001	36	033698C_631886	33698	033698C	631886	109	0.075	-0.017	0.756	26	chr1	108000001	109000000
WE-001	36	033698C_665723	33698	033698C	665723	109	0.025	-0.013	0.249	1	chr1	108000001	109000000
WE-001	36	033698C_727978	33698	033698C	727978	109	-0.041	0.0	-0.413	19	chr1	108000001	109000000
WE-001	36	033698C_793221	33698	033698C	793221	109	-0.087	0.081	-0.87	12	chr1	108000001	109000000
WE-001	36	033698C_1003445	33698	033698C	1003445	110	-0.063	0.02	-0.673	7	chr1	109000001	110000000
WE-001	36	033698C_1022037	33698	033698C	1022037	110	0.031	0.006	0.328	7	chr1	109000001	110000000
WE-001	36	033698C_1023588	33698	033698C	1023588	110	-0.008	0.018	-0.082	3	chr1	109000001	110000000
WE-001	36	033698C_1764821	33698	033698C	1764821	110	0.057	-0.017	0.61	10	chr1	109000001	110000000
WE-001	36	033698C_1890002	33698	033698C	1890002	110	-0.16	-0.037	-1.712	19	chr1	109000001	110000000
WE-001	36	033698C_1994940	33698	033698C	1994940	110	-0.26	-0.032	-2.789	11	chr1	109000001	110000000
WE-001	36	033698C_2114862	33698	033698C	2114862	110	0.065	-0.028	0.698	4	chr1	109000001	110000000
WE-001	36	033698C_230633	33698	033698C	230633	110	0.166	-0.008	1.777	4	chr1	109000001	110000000
WE-001	36	033698C_240611	33698	033698C	240611	110	0.025	-0.031	0.273	5	chr1	109000001	110000000
WE-001	36	033698C_332783	33698	033698C	332783	110	0.046	-0.032	0.489	5	chr1	109000001	110000000
WE-001	36	033698C_405244	33698	033698C	405244	110	0.144	0.029	1.542	20	chr1	109000001	110000000
WE-001	36	033698C_525810	33698	033698C	525810	110	0.173	-0.016	1.856	3	chr1	109000001	110000000
WE-001	36	033698C_631886	33698	033698C	631886	110	0.159	-0.017	1.704	26	chr1	109000001	110000000
WE-001	36	033698C_665723	33698	033698C	665723	110	0.067	-0.013	0.72	1	chr1	109000001	110000000
WE-001	36	033698C_727978	33698	033698C	727978	110	0.107	0.0	1.143	19	chr1	109000001	110000000
WE-001	36	033698C_793221	33698	033698C	793221	110	-0.119	0.081	-1.274	12	chr1	109000001	110000000
WE-001	36	033698C_1003445	33698	033698C	1003445	111	0.094	0.02	0.675	7	chr1	110000001	111000000
WE-001	36	033698C_1022037	33698	033698C	1022037	111	0.074	0.006	0.533	7	chr1	110000001	111000000
WE-001	36	033698C_1023588	33698	033698C	1023588	111	0.186	0.018	1.337	3	chr1	110000001	111000000
WE-001	36	033698C_1764821	33698	033698C	1764821	111	-0.067	-0.017	-0.482	10	chr1	110000001	111000000
WE-001	36	033698C_1890002	33698	033698C	1890002	111	-0.341	-0.037	-2.454	19	chr1	110000001	111000000
WE-001	36	033698C_1994940	33698	033698C	1994940	111	0.034	-0.032	0.246	11	chr1	110000001	111000000
WE-001	36	033698C_2114862	33698	033698C	2114862	111	0.061	-0.028	0.437	4	chr1	110000001	111000000
WE-001	36	033698C_230633	33698	033698C	230633	111	0.051	-0.008	0.365	4	chr1	110000001	111000000
WE-001	36	033698C_240611	33698	033698C	240611	111	0.067	-0.031	0.481	5	chr1	110000001	111000000
WE-001	36	033698C_332783	33698	033698C	332783	111	0.088	-0.032	0.634	5	chr1	110000001	111000000
WE-001	36	033698C_405244	33698	033698C	405244	111	-0.043	0.029	-0.307	20	chr1	110000001	111000000
WE-001	36	033698C_525810	33698	033698C	525810	111	0.088	-0.016	0.636	3	chr1	110000001	111000000
WE-001	36	033698C_631886	33698	033698C	631886	111	-0.206	-0.017	-1.482	26	chr1	110000001	111000000
WE-001	36	033698C_665723	33698	033698C	665723	111	0.041	-0.013	0.293	1	chr1	110000001	111000000
WE-001	36	033698C_727978	33698	033698C	727978	111	-0.074	0.0	-0.531	19	chr1	110000001	111000000
WE-001	36	033698C_793221	33698	033698C	793221	111	-0.183	0.081	-1.316	12	chr1	110000001	111000000
WE-001	36	033698C_1003445	33698	033698C	1003445	112	-0.099	0.02	-0.804	7	chr1	111000001	112000000
WE-001	36	033698C_1022037	33698	033698C	1022037	112	0.057	0.006	0.461	7	chr1	111000001	112000000
WE-001	36	033698C_1023588	33698	033698C	1023588	112	0.031	0.018	0.25	3	chr1	111000001	112000000
WE-001	36	033698C_1764821	33698	033698C	1764821	112	-0.053	-0.017	-0.433	10	chr1	111000001	112000000
WE-001	36	033698C_1890002	33698	033698C	1890002	112	-0.144	-0.037	-1.177	19	chr1	111000001	112000000
WE-001	36	033698C_1994940	33698	033698C	1994940	112	-0.293	-0.032	-2.39	11	chr1	111000001	112000000
WE-001	36	033698C_2114862	33698	033698C	2114862	112	-0.107	-0.028	-0.871	4	chr1	111000001	112000000
WE-001	36	033698C_230633	33698	033698C	230633	112	-0.077	-0.008	-0.628	4	chr1	111000001	112000000
WE-001	36	033698C_240611	33698	033698C	240611	112	-0.084	-0.031	-0.683	5	chr1	111000001	112000000
WE-001	36	033698C_332783	33698	033698C	332783	112	-0.07	-0.032	-0.571	5	chr1	111000001	112000000
WE-001	36	033698C_405244	33698	033698C	405244	112	-0.169	0.029	-1.38	20	chr1	111000001	112000000
WE-001	36	033698C_525810	33698	033698C	525810	112	-0.085	-0.016	-0.694	3	chr1	111000001	112000000
WE-001	36	033698C_631886	33698	033698C	631886	112	-0.306	-0.017	-2.495	26	chr1	111000001	112000000
WE-001	36	033698C_665723	33698	033698C	665723	112	0.03	-0.013	0.244	1	chr1	111000001	112000000
WE-001	36	033698C_727978	33698	033698C	727978	112	-0.128	0.0	-1.047	19	chr1	111000001	112000000
WE-001	36	033698C_793221	33698	033698C	793221	112	0.196	0.081	1.597	12	chr1	111000001	112000000
WE-001	36	033698C_1003445	33698	033698C	1003445	113	0.195	0.02	1.611	7	chr1	112000001	113000000
WE-001	36	033698C_1022037	33698	033698C	1022037	113	0.105	0.006	0.869	7	chr1	112000001	113000000
WE-001	36	033698C_1023588	33698	033698C	1023588	113	0.229	0.018	1.886	3	chr1	112000001	113000000
WE-001	36	033698C_1764821	33698	033698C	1764821	113	0.088	-0.017	0.728	10	chr1	112000001	113000000
WE-001	36	033698C_1890002	33698	033698C	1890002	113	0.05	-0.037	0.412	19	chr1	112000001	113000000
WE-001	36	033698C_1994940	33698	033698C	1994940	113	0.005	-0.032	0.043	11	chr1	112000001	113000000
WE-001	36	033698C_2114862	33698	033698C	2114862	113	0.023	-0.028	0.191	4	chr1	112000001	113000000
WE-001	36	033698C_230633	33698	033698C	230633	113	0.045	-0.008	0.37	4	chr1	112000001	113000000
WE-001	36	033698C_240611	33698	033698C	240611	113	0.039	-0.031	0.321	5	chr1	112000001	113000000
WE-001	36	033698C_332783	33698	033698C	332783	113	-0.005	-0.032	-0.041	5	chr1	112000001	113000000
WE-001	36	033698C_405244	33698	033698C	405244	113	-0.17	0.029	-1.402	20	chr1	112000001	113000000
WE-001	36	033698C_525810	33698	033698C	525810	113	0.067	-0.016	0.554	3	chr1	112000001	113000000
WE-001	36	033698C_631886	33698	033698C	631886	113	-0.002	-0.017	-0.018	26	chr1	112000001	113000000
WE-001	36	033698C_665723	33698	033698C	665723	113	-0.018	-0.013	-0.149	1	chr1	112000001	113000000
WE-001	36	033698C_727978	33698	033698C	727978	113	-0.061	0.0	-0.506	19	chr1	112000001	113000000
WE-001	36	033698C_793221	33698	033698C	793221	113	-0.528	0.081	-4.359	12	chr1	112000001	113000000
WE-001	36	033698C_1003445	33698	033698C	1003445	114	0.02	0.02	0.15	7	chr1	113000001	114000000
WE-001	36	033698C_1022037	33698	033698C	1022037	114	0.109	0.006	0.822	7	chr1	113000001	114000000
WE-001	36	033698C_1023588	33698	033698C	1023588	114	0.11	0.018	0.826	3	chr1	113000001	114000000
WE-001	36	033698C_1764821	33698	033698C	1764821	114	-0.066	-0.017	-0.497	10	chr1	113000001	114000000
WE-001	36	033698C_1890002	33698	033698C	1890002	114	0.025	-0.037	0.19	19	chr1	113000001	114000000
WE-001	36	033698C_1994940	33698	033698C	1994940	114	-0.104	-0.032	-0.784	11	chr1	113000001	114000000
WE-001	36	033698C_2114862	33698	033698C	2114862	114	-0.007	-0.028	-0.053	4	chr1	113000001	114000000
WE-001	36	033698C_230633	33698	033698C	230633	114	0.038	-0.008	0.288	4	chr1	113000001	114000000
WE-001	36	033698C_240611	33698	033698C	240611	114	-0.054	-0.031	-0.405	5	chr1	113000001	114000000
WE-001	36	033698C_332783	33698	033698C	332783	114	-0.083	-0.032	-0.625	5	chr1	113000001	114000000
WE-001	36	033698C_405244	33698	033698C	405244	114	0.263	0.029	1.979	20	chr1	113000001	114000000
WE-001	36	033698C_525810	33698	033698C	525810	114	-0.122	-0.016	-0.917	3	chr1	113000001	114000000
WE-001	36	033698C_631886	33698	033698C	631886	114	0.341	-0.017	2.569	26	chr1	113000001	114000000
WE-001	36	033698C_665723	33698	033698C	665723	114	-0.124	-0.013	-0.932	1	chr1	113000001	114000000
WE-001	36	033698C_727978	33698	033698C	727978	114	-0.052	0.0	-0.394	19	chr1	113000001	114000000
WE-001	36	033698C_793221	33698	033698C	793221	114	0.438	0.081	3.298	12	chr1	113000001	114000000
WE-001	36	033698C_1003445	33698	033698C	1003445	115	-0.001	0.02	-0.006	7	chr1	114000001	115000000
WE-001	36	033698C_1022037	33698	033698C	1022037	115	0.027	0.006	0.179	7	chr1	114000001	115000000
WE-001	36	033698C_1023588	33698	033698C	1023588	115	0.076	0.018	0.501	3	chr1	114000001	115000000
WE-001	36	033698C_1764821	33698	033698C	1764821	115	0.025	-0.017	0.168	10	chr1	114000001	115000000
WE-001	36	033698C_1890002	33698	033698C	1890002	115	0.227	-0.037	1.496	19	chr1	114000001	115000000
WE-001	36	033698C_1994940	33698	033698C	1994940	115	0.037	-0.032	0.243	11	chr1	114000001	115000000
WE-001	36	033698C_2114862	33698	033698C	2114862	115	-0.049	-0.028	-0.322	4	chr1	114000001	115000000
WE-001	36	033698C_230633	33698	033698C	230633	115	0.094	-0.008	0.62	4	chr1	114000001	115000000
WE-001	36	033698C_240611	33698	033698C	240611	115	0.113	-0.031	0.745	5	chr1	114000001	115000000
WE-001	36	033698C_332783	33698	033698C	332783	115	0.046	-0.032	0.301	5	chr1	114000001	115000000
WE-001	36	033698C_405244	33698	033698C	405244	115	-0.063	0.029	-0.415	20	chr1	114000001	115000000
WE-001	36	033698C_525810	33698	033698C	525810	115	0.059	-0.016	0.387	3	chr1	114000001	115000000
WE-001	36	033698C_631886	33698	033698C	631886	115	-0.008	-0.017	-0.055	26	chr1	114000001	115000000
WE-001	36	033698C_665723	33698	033698C	665723	115	0.038	-0.013	0.248	1	chr1	114000001	115000000
WE-001	36	033698C_727978	33698	033698C	727978	115	0.066	0.0	0.433	19	chr1	114000001	115000000
WE-001	36	033698C_793221	33698	033698C	793221	115	0.059	0.081	0.392	12	chr1	114000001	115000000
WE-001	36	033698C_1003445	33698	033698C	1003445	116	0.075	0.02	0.781	7	chr1	115000001	116000000
WE-001	36	033698C_1022037	33698	033698C	1022037	116	0.07	0.006	0.73	7	chr1	115000001	116000000
WE-001	36	033698C_1023588	33698	033698C	1023588	116	0.069	0.018	0.718	3	chr1	115000001	116000000
WE-001	36	033698C_1764821	33698	033698C	1764821	116	0.064	-0.017	0.672	10	chr1	115000001	116000000
WE-001	36	033698C_1890002	33698	033698C	1890002	116	0.072	-0.037	0.749	19	chr1	115000001	116000000
WE-001	36	033698C_1994940	33698	033698C	1994940	116	0.053	-0.032	0.551	11	chr1	115000001	116000000
WE-001	36	033698C_2114862	33698	033698C	2114862	116	-0.01	-0.028	-0.11	4	chr1	115000001	116000000
WE-001	36	033698C_230633	33698	033698C	230633	116	-0.005	-0.008	-0.05	4	chr1	115000001	116000000
WE-001	36	033698C_240611	33698	033698C	240611	116	0.028	-0.031	0.294	5	chr1	115000001	116000000
WE-001	36	033698C_332783	33698	033698C	332783	116	-0.011	-0.032	-0.115	5	chr1	115000001	116000000
WE-001	36	033698C_405244	33698	033698C	405244	116	0.146	0.029	1.528	20	chr1	115000001	116000000
WE-001	36	033698C_525810	33698	033698C	525810	116	-0.026	-0.016	-0.272	3	chr1	115000001	116000000
WE-001	36	033698C_631886	33698	033698C	631886	116	-0.193	-0.017	-2.018	26	chr1	115000001	116000000
WE-001	36	033698C_665723	33698	033698C	665723	116	-0.058	-0.013	-0.606	1	chr1	115000001	116000000
WE-001	36	033698C_727978	33698	033698C	727978	116	0.158	0.0	1.648	19	chr1	115000001	116000000
WE-001	36	033698C_793221	33698	033698C	793221	116	0.521	0.081	5.445	12	chr1	115000001	116000000
WE-001	36	033698C_1003445	33698	033698C	1003445	117	0.067	0.02	0.505	7	chr1	116000001	117000000
WE-001	36	033698C_1022037	33698	033698C	1022037	117	0.016	0.006	0.125	7	chr1	116000001	117000000
WE-001	36	033698C_1023588	33698	033698C	1023588	117	0.294	0.018	2.225	3	chr1	116000001	117000000
WE-001	36	033698C_1764821	33698	033698C	1764821	117	0.142	-0.017	1.077	10	chr1	116000001	117000000
WE-001	36	033698C_1890002	33698	033698C	1890002	117	0.069	-0.037	0.522	19	chr1	116000001	117000000
WE-001	36	033698C_1994940	33698	033698C	1994940	117	0.052	-0.032	0.394	11	chr1	116000001	117000000
WE-001	36	033698C_2114862	33698	033698C	2114862	117	0.004	-0.028	0.034	4	chr1	116000001	117000000
WE-001	36	033698C_230633	33698	033698C	230633	117	0.091	-0.008	0.687	4	chr1	116000001	117000000
WE-001	36	033698C_240611	33698	033698C	240611	117	0.088	-0.031	0.663	5	chr1	116000001	117000000
WE-001	36	033698C_332783	33698	033698C	332783	117	0.1	-0.032	0.759	5	chr1	116000001	117000000
WE-001	36	033698C_405244	33698	033698C	405244	117	0.104	0.029	0.79	20	chr1	116000001	117000000
WE-001	36	033698C_525810	33698	033698C	525810	117	0.128	-0.016	0.967	3	chr1	116000001	117000000
WE-001	36	033698C_631886	33698	033698C	631886	117	0.015	-0.017	0.114	26	chr1	116000001	117000000
WE-001	36	033698C_665723	33698	033698C	665723	117	0.02	-0.013	0.154	1	chr1	116000001	117000000
WE-001	36	033698C_727978	33698	033698C	727978	117	0.083	0.0	0.625	19	chr1	116000001	117000000
WE-001	36	033698C_793221	33698	033698C	793221	117	0.109	0.081	0.823	12	chr1	116000001	117000000
WE-001	36	033698C_1003445	33698	033698C	1003445	118	0.029	0.02	0.204	7	chr1	117000001	118000000
WE-001	36	033698C_1022037	33698	033698C	1022037	118	0.05	0.006	0.35	7	chr1	117000001	118000000
WE-001	36	033698C_1023588	33698	033698C	1023588	118	0.116	0.018	0.804	3	chr1	117000001	118000000
WE-001	36	033698C_1764821	33698	033698C	1764821	118	0.127	-0.017	0.884	10	chr1	117000001	118000000
WE-001	36	033698C_1890002	33698	033698C	1890002	118	-0.198	-0.037	-1.378	19	chr1	117000001	118000000
WE-001	36	033698C_1994940	33698	033698C	1994940	118	0.025	-0.032	0.172	11	chr1	117000001	118000000
WE-001	36	033698C_2114862	33698	033698C	2114862	118	-0.029	-0.028	-0.203	4	chr1	117000001	118000000
WE-001	36	033698C_230633	33698	033698C	230633	118	0.009	-0.008	0.06	4	chr1	117000001	118000000
WE-001	36	033698C_240611	33698	033698C	240611	118	0.011	-0.031	0.073	5	chr1	117000001	118000000
WE-001	36	033698C_332783	33698	033698C	332783	118	-0.001	-0.032	-0.005	5	chr1	117000001	118000000
WE-001	36	033698C_405244	33698	033698C	405244	118	0.035	0.029	0.243	20	chr1	117000001	118000000
WE-001	36	033698C_525810	33698	033698C	525810	118	0.034	-0.016	0.235	3	chr1	117000001	118000000
WE-001	36	033698C_631886	33698	033698C	631886	118	-0.441	-0.017	-3.065	26	chr1	117000001	118000000
WE-001	36	033698C_665723	33698	033698C	665723	118	-0.051	-0.013	-0.354	1	chr1	117000001	118000000
WE-001	36	033698C_727978	33698	033698C	727978	118	-0.011	0.0	-0.08	19	chr1	117000001	118000000
WE-001	36	033698C_793221	33698	033698C	793221	118	-0.09	0.081	-0.628	12	chr1	117000001	118000000
WE-001	36	033698C_1003445	33698	033698C	1003445	119	0.031	0.02	0.235	7	chr1	118000001	119000000
WE-001	36	033698C_1022037	33698	033698C	1022037	119	0.017	0.006	0.129	7	chr1	118000001	119000000
WE-001	36	033698C_1023588	33698	033698C	1023588	119	-0.11	0.018	-0.842	3	chr1	118000001	119000000
WE-001	36	033698C_1764821	33698	033698C	1764821	119	-0.07	-0.017	-0.533	10	chr1	118000001	119000000
WE-001	36	033698C_1890002	33698	033698C	1890002	119	-0.245	-0.037	-1.879	19	chr1	118000001	119000000
WE-001	36	033698C_1994940	33698	033698C	1994940	119	-0.071	-0.032	-0.546	11	chr1	118000001	119000000
WE-001	36	033698C_2114862	33698	033698C	2114862	119	-0.034	-0.028	-0.257	4	chr1	118000001	119000000
WE-001	36	033698C_230633	33698	033698C	230633	119	-0.009	-0.008	-0.067	4	chr1	118000001	119000000
WE-001	36	033698C_240611	33698	033698C	240611	119	-0.079	-0.031	-0.603	5	chr1	118000001	119000000
WE-001	36	033698C_332783	33698	033698C	332783	119	-0.073	-0.032	-0.556	5	chr1	118000001	119000000
WE-001	36	033698C_405244	33698	033698C	405244	119	0.063	0.029	0.482	20	chr1	118000001	119000000
WE-001	36	033698C_525810	33698	033698C	525810	119	-0.023	-0.016	-0.175	3	chr1	118000001	119000000
WE-001	36	033698C_631886	33698	033698C	631886	119	-0.255	-0.017	-1.955	26	chr1	118000001	119000000
WE-001	36	033698C_665723	33698	033698C	665723	119	0.038	-0.013	0.291	1	chr1	118000001	119000000
WE-001	36	033698C_727978	33698	033698C	727978	119	-0.149	0.0	-1.139	19	chr1	118000001	119000000
WE-001	36	033698C_793221	33698	033698C	793221	119	0.344	0.081	2.632	12	chr1	118000001	119000000
WE-001	36	033698C_1003445	33698	033698C	1003445	120	0.164	0.02	1.175	7	chr1	119000001	120000000
WE-001	36	033698C_1022037	33698	033698C	1022037	120	-0.032	0.006	-0.232	7	chr1	119000001	120000000
WE-001	36	033698C_1023588	33698	033698C	1023588	120	0.023	0.018	0.162	3	chr1	119000001	120000000
WE-001	36	033698C_1764821	33698	033698C	1764821	120	0.144	-0.017	1.035	10	chr1	119000001	120000000
WE-001	36	033698C_1890002	33698	033698C	1890002	120	-0.105	-0.037	-0.754	19	chr1	119000001	120000000
WE-001	36	033698C_1994940	33698	033698C	1994940	120	0.016	-0.032	0.115	11	chr1	119000001	120000000
WE-001	36	033698C_2114862	33698	033698C	2114862	120	0.042	-0.028	0.299	4	chr1	119000001	120000000
WE-001	36	033698C_230633	33698	033698C	230633	120	0.048	-0.008	0.341	4	chr1	119000001	120000000
WE-001	36	033698C_240611	33698	033698C	240611	120	0.042	-0.031	0.299	5	chr1	119000001	120000000
WE-001	36	033698C_332783	33698	033698C	332783	120	0.121	-0.032	0.868	5	chr1	119000001	120000000
WE-001	36	033698C_405244	33698	033698C	405244	120	0.041	0.029	0.295	20	chr1	119000001	120000000
WE-001	36	033698C_525810	33698	033698C	525810	120	0.044	-0.016	0.318	3	chr1	119000001	120000000
WE-001	36	033698C_631886	33698	033698C	631886	120	-0.137	-0.017	-0.979	26	chr1	119000001	120000000
WE-001	36	033698C_665723	33698	033698C	665723	120	0.018	-0.013	0.127	1	chr1	119000001	120000000
WE-001	36	033698C_727978	33698	033698C	727978	120	0.111	0.0	0.796	19	chr1	119000001	120000000
WE-001	36	033698C_793221	33698	033698C	793221	120	0.324	0.081	2.321	12	chr1	119000001	120000000
WE-001	36	033698C_1003445	33698	033698C	1003445	122	0.088	0.02	0.422	7	chr1	121000001	122000000
WE-001	36	033698C_1022037	33698	033698C	1022037	122	-0.001	0.006	-0.007	7	chr1	121000001	122000000
WE-001	36	033698C_1023588	33698	033698C	1023588	122	0.298	0.018	1.434	3	chr1	121000001	122000000
WE-001	36	033698C_1764821	33698	033698C	1764821	122	-0.07	-0.017	-0.337	10	chr1	121000001	122000000
WE-001	36	033698C_1890002	33698	033698C	1890002	122	-0.038	-0.037	-0.182	19	chr1	121000001	122000000
WE-001	36	033698C_1994940	33698	033698C	1994940	122	-0.134	-0.032	-0.642	11	chr1	121000001	122000000
WE-001	36	033698C_2114862	33698	033698C	2114862	122	-0.071	-0.028	-0.339	4	chr1	121000001	122000000
WE-001	36	033698C_230633	33698	033698C	230633	122	-0.44	-0.247	-2.112	4	chr1	121000001	122000000
WE-001	36	033698C_240611	33698	033698C	240611	122	-0.085	-0.031	-0.41	5	chr1	121000001	122000000
WE-001	36	033698C_332783	33698	033698C	332783	122	-0.045	-0.032	-0.217	5	chr1	121000001	122000000
WE-001	36	033698C_405244	33698	033698C	405244	122	-0.054	0.029	-0.26	20	chr1	121000001	122000000
WE-001	36	033698C_525810	33698	033698C	525810	122	0.013	-0.016	0.063	3	chr1	121000001	122000000
WE-001	36	033698C_631886	33698	033698C	631886	122	-0.415	-0.017	-1.994	26	chr1	121000001	122000000
WE-001	36	033698C_665723	33698	033698C	665723	122	-0.163	-0.013	-0.781	1	chr1	121000001	122000000
WE-001	36	033698C_727978	33698	033698C	727978	122	0.082	0.0	0.394	19	chr1	121000001	122000000
WE-001	36	033698C_793221	33698	033698C	793221	122	0.105	0.081	0.503	12	chr1	121000001	122000000
WE-001	36	033698C_1003445	33698	033698C	1003445	127	-0.238	0.02	-0.418	7	chr1	143000001	144000000
WE-001	36	033698C_1022037	33698	033698C	1022037	127	0.386	0.006	0.678	7	chr1	143000001	144000000
WE-001	36	033698C_1023588	33698	033698C	1023588	127	0.021	0.018	0.038	3	chr1	143000001	144000000
WE-001	36	033698C_1764821	33698	033698C	1764821	127	-0.412	-0.017	-0.725	10	chr1	143000001	144000000
WE-001	36	033698C_1890002	33698	033698C	1890002	127	-0.076	-0.037	-0.134	19	chr1	143000001	144000000
WE-001	36	033698C_1994940	33698	033698C	1994940	127	-0.234	-0.032	-0.412	11	chr1	143000001	144000000
WE-001	36	033698C_2114862	33698	033698C	2114862	127	-0.148	-0.028	-0.26	4	chr1	143000001	144000000
WE-001	36	033698C_230633	33698	033698C	230633	127	-0.077	-0.247	-0.135	4	chr1	143000001	144000000
WE-001	36	033698C_240611	33698	033698C	240611	127	-0.223	-0.031	-0.392	5	chr1	143000001	144000000
WE-001	36	033698C_332783	33698	033698C	332783	127	-0.06	-0.032	-0.106	5	chr1	143000001	144000000
WE-001	36	033698C_405244	33698	033698C	405244	127	-0.241	0.029	-0.424	20	chr1	143000001	144000000
WE-001	36	033698C_525810	33698	033698C	525810	127	-0.072	-0.016	-0.126	3	chr1	143000001	144000000
WE-001	36	033698C_631886	33698	033698C	631886	127	0.314	-0.017	0.552	26	chr1	143000001	144000000
WE-001	36	033698C_665723	33698	033698C	665723	127	-0.364	-0.013	-0.639	1	chr1	143000001	144000000
WE-001	36	033698C_727978	33698	033698C	727978	127	0.032	0.0	0.056	19	chr1	143000001	144000000
WE-001	36	033698C_793221	33698	033698C	793221	127	-0.82	-0.61	-1.441	12	chr1	143000001	144000000
WE-001	36	033698C_1003445	33698	033698C	1003445	129	-0.13	0.02	-0.844	7	chr1	145000001	146000000
WE-001	36	033698C_1022037	33698	033698C	1022037	129	-0.216	0.006	-1.4	7	chr1	145000001	146000000
WE-001	36	033698C_1023588	33698	033698C	1023588	129	-0.763	-0.4	-4.949	3	chr1	145000001	146000000
WE-001	36	033698C_1764821	33698	033698C	1764821	129	-0.088	-0.017	-0.569	10	chr1	145000001	146000000
WE-001	36	033698C_1890002	33698	033698C	1890002	129	-0.065	-0.037	-0.424	19	chr1	145000001	146000000
WE-001	36	033698C_1994940	33698	033698C	1994940	129	-0.257	-0.032	-1.668	11	chr1	145000001	146000000
WE-001	36	033698C_2114862	33698	033698C	2114862	129	-0.199	-0.028	-1.292	4	chr1	145000001	146000000
WE-001	36	033698C_230633	33698	033698C	230633	129	-0.225	-0.247	-1.457	4	chr1	145000001	146000000
WE-001	36	033698C_240611	33698	033698C	240611	129	-0.374	-0.031	-2.427	5	chr1	145000001	146000000
WE-001	36	033698C_332783	33698	033698C	332783	129	-0.282	-0.032	-1.827	5	chr1	145000001	146000000
WE-001	36	033698C_405244	33698	033698C	405244	129	0.035	0.029	0.227	20	chr1	145000001	146000000
WE-001	36	033698C_525810	33698	033698C	525810	129	-0.296	-0.016	-1.922	3	chr1	145000001	146000000
WE-001	36	033698C_631886	33698	033698C	631886	129	0.034	-0.017	0.218	26	chr1	145000001	146000000
WE-001	36	033698C_665723	33698	033698C	665723	129	-0.158	-0.013	-1.028	1	chr1	145000001	146000000
WE-001	36	033698C_727978	33698	033698C	727978	129	-0.288	-0.166	-1.866	19	chr1	145000001	146000000
WE-001	36	033698C_793221	33698	033698C	793221	129	-1.011	-0.61	-6.558	12	chr1	145000001	146000000
WE-001	36	033698C_1003445	33698	033698C	1003445	131	0.018	0.02	0.201	7	chr1	147000001	148000000
WE-001	36	033698C_1022037	33698	033698C	1022037	131	0.11	0.006	1.205	7	chr1	147000001	148000000
WE-001	36	033698C_1023588	33698	033698C	1023588	131	-0.102	-0.4	-1.12	3	chr1	147000001	148000000
WE-001	36	033698C_1764821	33698	033698C	1764821	131	-0.179	-0.017	-1.97	10	chr1	147000001	148000000
WE-001	36	033698C_1890002	33698	033698C	1890002	131	-0.213	-0.037	-2.34	19	chr1	147000001	148000000
WE-001	36	033698C_1994940	33698	033698C	1994940	131	-0.266	-0.032	-2.926	11	chr1	147000001	148000000
WE-001	36	033698C_2114862	33698	033698C	2114862	131	-0.095	-0.028	-1.047	4	chr1	147000001	148000000
WE-001	36	033698C_230633	33698	033698C	230633	131	-0.067	0.011	-0.732	4	chr1	147000001	148000000
WE-001	36	033698C_240611	33698	033698C	240611	131	-0.039	-0.031	-0.431	5	chr1	147000001	148000000
WE-001	36	033698C_332783	33698	033698C	332783	131	-0.099	-0.032	-1.09	5	chr1	147000001	148000000
WE-001	36	033698C_405244	33698	033698C	405244	131	0.41	0.524	4.5	20	chr1	147000001	148000000
WE-001	36	033698C_525810	33698	033698C	525810	131	-0.18	-0.016	-1.98	3	chr1	147000001	148000000
WE-001	36	033698C_631886	33698	033698C	631886	131	-0.047	-0.017	-0.52	26	chr1	147000001	148000000
WE-001	36	033698C_665723	33698	033698C	665723	131	-0.094	-0.013	-1.027	1	chr1	147000001	148000000
WE-001	36	033698C_727978	33698	033698C	727978	131	-0.07	-0.166	-0.772	19	chr1	147000001	148000000
WE-001	36	033698C_793221	33698	033698C	793221	131	-0.113	-0.61	-1.237	12	chr1	147000001	148000000
WE-001	36	033698C_1003445	33698	033698C	1003445	132	0.16	0.02	0.538	7	chr1	148000001	149000000
WE-001	36	033698C_1022037	33698	033698C	1022037	132	0.103	0.006	0.345	7	chr1	148000001	149000000
WE-001	36	033698C_1023588	33698	033698C	1023588	132	-0.416	-0.4	-1.4	3	chr1	148000001	149000000
WE-001	36	033698C_1764821	33698	033698C	1764821	132	-0.313	-0.017	-1.052	10	chr1	148000001	149000000
WE-001	36	033698C_1890002	33698	033698C	1890002	132	-0.16	-0.037	-0.54	19	chr1	148000001	149000000
WE-001	36	033698C_1994940	33698	033698C	1994940	132	-0.231	-0.032	-0.776	11	chr1	148000001	149000000
WE-001	36	033698C_2114862	33698	033698C	2114862	132	-0.35	-0.028	-1.179	4	chr1	148000001	149000000
WE-001	36	033698C_230633	33698	033698C	230633	132	0.087	0.011	0.292	4	chr1	148000001	149000000
WE-001	36	033698C_240611	33698	033698C	240611	132	-0.123	-0.031	-0.414	5	chr1	148000001	149000000
WE-001	36	033698C_332783	33698	033698C	332783	132	-0.107	-0.032	-0.361	5	chr1	148000001	149000000
WE-001	36	033698C_405244	33698	033698C	405244	132	0.567	0.524	1.909	20	chr1	148000001	149000000
WE-001	36	033698C_525810	33698	033698C	525810	132	-0.21	-0.016	-0.707	3	chr1	148000001	149000000
WE-001	36	033698C_631886	33698	033698C	631886	132	-0.274	-0.017	-0.922	26	chr1	148000001	149000000
WE-001	36	033698C_665723	33698	033698C	665723	132	-0.154	-0.013	-0.518	1	chr1	148000001	149000000
WE-001	36	033698C_727978	33698	033698C	727978	132	0.029	-0.166	0.096	19	chr1	148000001	149000000
WE-001	36	033698C_793221	33698	033698C	793221	132	-0.254	-0.61	-0.854	12	chr1	148000001	149000000
WE-001	36	033698C_1003445	33698	033698C	1003445	133	-0.066	0.02	-0.249	7	chr1	149000001	150000000
WE-001	36	033698C_1022037	33698	033698C	1022037	133	-0.064	0.006	-0.242	7	chr1	149000001	150000000
WE-001	36	033698C_1023588	33698	033698C	1023588	133	-0.317	-0.4	-1.193	3	chr1	149000001	150000000
WE-001	36	033698C_1764821	33698	033698C	1764821	133	-0.2	-0.017	-0.753	10	chr1	149000001	150000000
WE-001	36	033698C_1890002	33698	033698C	1890002	133	0.063	-0.037	0.238	19	chr1	149000001	150000000
WE-001	36	033698C_1994940	33698	033698C	1994940	133	-0.181	-0.032	-0.681	11	chr1	149000001	150000000
WE-001	36	033698C_2114862	33698	033698C	2114862	133	-0.32	-0.028	-1.202	4	chr1	149000001	150000000
WE-001	36	033698C_230633	33698	033698C	230633	133	0.35	0.011	1.316	4	chr1	149000001	150000000
WE-001	36	033698C_240611	33698	033698C	240611	133	-0.313	-0.031	-1.178	5	chr1	149000001	150000000
WE-001	36	033698C_332783	33698	033698C	332783	133	-0.315	-0.032	-1.183	5	chr1	149000001	150000000
WE-001	36	033698C_405244	33698	033698C	405244	133	0.585	0.524	2.198	20	chr1	149000001	150000000
WE-001	36	033698C_525810	33698	033698C	525810	133	-0.065	-0.016	-0.244	3	chr1	149000001	150000000
WE-001	36	033698C_631886	33698	033698C	631886	133	0.574	-0.017	2.158	26	chr1	149000001	150000000
WE-001	36	033698C_665723	33698	033698C	665723	133	-0.01	-0.013	-0.038	1	chr1	149000001	150000000
WE-001	36	033698C_727978	33698	033698C	727978	133	-0.262	-0.166	-0.985	19	chr1	149000001	150000000
[truncated: 43,937 more rows]
