# Supplementary material for: Circulating tumor cell heterogeneity in neuroendocrine prostate cancer by single cell copy number analysis
Source: NPJ Precis Oncol. 2021 Aug 12;5:76. doi: 10.1038/s41698-021-00211-1 (PMC8361159; doi:10.1038/s41698-021-00211-1)
Supplement: Supplementary file 11 — Supplementary Data 11 [file 41698_2021_211_MOESM11_ESM.csv]

Project Name	PatientID	CNVID	TubeID	SlideID	CellID	BinID	NorRatio	PredictedCopyNumber	ZScore	LST	BinChr	BinStart	BinEnd
WE-001	37	034143C_1135976	34143	034143C	1135976	2	-0.16	-0.092	-1.074	16	chr1	1000001	2000000
WE-001	37	034143C_1943558	34143	034143C	1943558	2	-0.011	-0.048	-0.074	6	chr1	1000001	2000000
WE-001	37	034143C_2523447	34143	034143C	2523447	2	0.002	-0.253	0.016	10	chr1	1000001	2000000
WE-001	37	034143C_640687	34143	034143C	640687	2	-0.046	-0.333	-0.308	23	chr1	1000001	2000000
WE-001	37	034143D_1140929	34143	034143D	1140929	2	0.034	-0.558	0.225	18	chr1	1000001	2000000
WE-001	37	034143D_1250095	34143	034143D	1250095	2	-0.157	-0.071	-1.051	5	chr1	1000001	2000000
WE-001	37	034143D_2798931	34143	034143D	2798931	2	-0.126	-0.021	-0.845	7	chr1	1000001	2000000
WE-001	37	034143D_820316	34143	034143D	820316	2	0.145	0.027	0.968	3	chr1	1000001	2000000
WE-001	37	034143D_982683	34143	034143D	982683	2	-0.044	0.039	-0.295	8	chr1	1000001	2000000
WE-001	37	034143C_1135976	34143	034143C	1135976	3	-0.482	-0.092	-1.886	16	chr1	2000001	3000000
WE-001	37	034143C_1943558	34143	034143C	1943558	3	-0.095	-0.048	-0.371	6	chr1	2000001	3000000
WE-001	37	034143C_2523447	34143	034143C	2523447	3	-0.334	-0.253	-1.308	10	chr1	2000001	3000000
WE-001	37	034143C_640687	34143	034143C	640687	3	-0.061	-0.333	-0.24	23	chr1	2000001	3000000
WE-001	37	034143D_1140929	34143	034143D	1140929	3	-0.428	-0.558	-1.676	18	chr1	2000001	3000000
WE-001	37	034143D_1250095	34143	034143D	1250095	3	-0.286	-0.071	-1.118	5	chr1	2000001	3000000
WE-001	37	034143D_2798931	34143	034143D	2798931	3	-0.064	-0.021	-0.249	7	chr1	2000001	3000000
WE-001	37	034143D_820316	34143	034143D	820316	3	-0.183	0.027	-0.715	3	chr1	2000001	3000000
WE-001	37	034143D_982683	34143	034143D	982683	3	-0.066	0.039	-0.257	8	chr1	2000001	3000000
WE-001	37	034143C_1135976	34143	034143C	1135976	4	-0.304	-0.092	-1.628	16	chr1	3000001	4000000
WE-001	37	034143C_1943558	34143	034143C	1943558	4	0.017	-0.048	0.091	6	chr1	3000001	4000000
WE-001	37	034143C_2523447	34143	034143C	2523447	4	-0.13	-0.253	-0.693	10	chr1	3000001	4000000
WE-001	37	034143C_640687	34143	034143C	640687	4	0.356	-0.333	1.905	23	chr1	3000001	4000000
WE-001	37	034143D_1140929	34143	034143D	1140929	4	-0.272	-0.558	-1.453	18	chr1	3000001	4000000
WE-001	37	034143D_1250095	34143	034143D	1250095	4	0.103	-0.071	0.551	5	chr1	3000001	4000000
WE-001	37	034143D_2798931	34143	034143D	2798931	4	0.18	-0.021	0.961	7	chr1	3000001	4000000
WE-001	37	034143D_820316	34143	034143D	820316	4	0.174	0.027	0.929	3	chr1	3000001	4000000
WE-001	37	034143D_982683	34143	034143D	982683	4	0.098	0.039	0.526	8	chr1	3000001	4000000
WE-001	37	034143C_1135976	34143	034143C	1135976	5	-0.295	-0.092	-3.166	16	chr1	4000001	5000000
WE-001	37	034143C_1943558	34143	034143C	1943558	5	-0.3	-0.048	-3.224	6	chr1	4000001	5000000
WE-001	37	034143C_2523447	34143	034143C	2523447	5	-0.196	-0.253	-2.104	10	chr1	4000001	5000000
WE-001	37	034143C_640687	34143	034143C	640687	5	-0.636	-0.333	-6.839	23	chr1	4000001	5000000
WE-001	37	034143D_1140929	34143	034143D	1140929	5	-0.252	-0.558	-2.705	18	chr1	4000001	5000000
WE-001	37	034143D_1250095	34143	034143D	1250095	5	-0.19	-0.071	-2.042	5	chr1	4000001	5000000
WE-001	37	034143D_2798931	34143	034143D	2798931	5	0.051	-0.021	0.543	7	chr1	4000001	5000000
WE-001	37	034143D_820316	34143	034143D	820316	5	0.185	0.027	1.989	3	chr1	4000001	5000000
WE-001	37	034143D_982683	34143	034143D	982683	5	-0.005	0.039	-0.053	8	chr1	4000001	5000000
WE-001	37	034143C_1135976	34143	034143C	1135976	6	-0.333	-0.092	-2.949	16	chr1	5000001	6000000
WE-001	37	034143C_1943558	34143	034143C	1943558	6	-0.273	-0.048	-2.424	6	chr1	5000001	6000000
WE-001	37	034143C_2523447	34143	034143C	2523447	6	-0.324	-0.253	-2.876	10	chr1	5000001	6000000
WE-001	37	034143C_640687	34143	034143C	640687	6	-0.331	-0.333	-2.935	23	chr1	5000001	6000000
WE-001	37	034143D_1140929	34143	034143D	1140929	6	-0.466	-0.558	-4.13	18	chr1	5000001	6000000
WE-001	37	034143D_1250095	34143	034143D	1250095	6	-0.352	-0.071	-3.117	5	chr1	5000001	6000000
WE-001	37	034143D_2798931	34143	034143D	2798931	6	-0.124	-0.021	-1.104	7	chr1	5000001	6000000
WE-001	37	034143D_820316	34143	034143D	820316	6	0.104	0.027	0.918	3	chr1	5000001	6000000
WE-001	37	034143D_982683	34143	034143D	982683	6	-0.033	0.039	-0.291	8	chr1	5000001	6000000
WE-001	37	034143C_1135976	34143	034143C	1135976	7	-0.541	-0.092	-4.347	16	chr1	6000001	7000000
WE-001	37	034143C_1943558	34143	034143C	1943558	7	-0.174	-0.048	-1.396	6	chr1	6000001	7000000
WE-001	37	034143C_2523447	34143	034143C	2523447	7	-0.291	-0.253	-2.342	10	chr1	6000001	7000000
WE-001	37	034143C_640687	34143	034143C	640687	7	-0.303	-0.333	-2.437	23	chr1	6000001	7000000
WE-001	37	034143D_1140929	34143	034143D	1140929	7	-0.631	-0.558	-5.075	18	chr1	6000001	7000000
WE-001	37	034143D_1250095	34143	034143D	1250095	7	-0.08	-0.071	-0.645	5	chr1	6000001	7000000
WE-001	37	034143D_2798931	34143	034143D	2798931	7	-0.02	-0.021	-0.163	7	chr1	6000001	7000000
WE-001	37	034143D_820316	34143	034143D	820316	7	-0.173	0.027	-1.392	3	chr1	6000001	7000000
WE-001	37	034143D_982683	34143	034143D	982683	7	-0.056	0.039	-0.453	8	chr1	6000001	7000000
WE-001	37	034143C_1135976	34143	034143C	1135976	8	-0.279	-0.092	-2.26	16	chr1	7000001	8000000
WE-001	37	034143C_1943558	34143	034143C	1943558	8	-0.155	-0.048	-1.251	6	chr1	7000001	8000000
WE-001	37	034143C_2523447	34143	034143C	2523447	8	-0.239	-0.253	-1.936	10	chr1	7000001	8000000
WE-001	37	034143C_640687	34143	034143C	640687	8	-0.089	-0.333	-0.721	23	chr1	7000001	8000000
WE-001	37	034143D_1140929	34143	034143D	1140929	8	-0.406	-0.558	-3.291	18	chr1	7000001	8000000
WE-001	37	034143D_1250095	34143	034143D	1250095	8	-0.121	-0.071	-0.977	5	chr1	7000001	8000000
WE-001	37	034143D_2798931	34143	034143D	2798931	8	0.059	-0.021	0.478	7	chr1	7000001	8000000
WE-001	37	034143D_820316	34143	034143D	820316	8	0.171	0.027	1.381	3	chr1	7000001	8000000
WE-001	37	034143D_982683	34143	034143D	982683	8	-0.111	0.039	-0.897	8	chr1	7000001	8000000
WE-001	37	034143C_1135976	34143	034143C	1135976	9	-0.347	-0.092	-1.742	16	chr1	8000001	9000000
WE-001	37	034143C_1943558	34143	034143C	1943558	9	-0.333	-0.048	-1.67	6	chr1	8000001	9000000
WE-001	37	034143C_2523447	34143	034143C	2523447	9	-0.235	-0.253	-1.179	10	chr1	8000001	9000000
WE-001	37	034143C_640687	34143	034143C	640687	9	-1.121	-0.333	-5.618	23	chr1	8000001	9000000
WE-001	37	034143D_1140929	34143	034143D	1140929	9	-0.482	-0.558	-2.416	18	chr1	8000001	9000000
WE-001	37	034143D_1250095	34143	034143D	1250095	9	-0.333	-0.071	-1.669	5	chr1	8000001	9000000
WE-001	37	034143D_2798931	34143	034143D	2798931	9	-0.142	-0.021	-0.714	7	chr1	8000001	9000000
WE-001	37	034143D_820316	34143	034143D	820316	9	0.149	0.027	0.747	3	chr1	8000001	9000000
WE-001	37	034143D_982683	34143	034143D	982683	9	-0.175	0.039	-0.877	8	chr1	8000001	9000000
WE-001	37	034143C_1135976	34143	034143C	1135976	10	-0.532	-0.092	-3.605	16	chr1	9000001	10000000
WE-001	37	034143C_1943558	34143	034143C	1943558	10	-0.173	-0.048	-1.172	6	chr1	9000001	10000000
WE-001	37	034143C_2523447	34143	034143C	2523447	10	-0.125	-0.253	-0.849	10	chr1	9000001	10000000
WE-001	37	034143C_640687	34143	034143C	640687	10	-0.561	-0.333	-3.797	23	chr1	9000001	10000000
WE-001	37	034143D_1140929	34143	034143D	1140929	10	-0.516	-0.558	-3.497	18	chr1	9000001	10000000
WE-001	37	034143D_1250095	34143	034143D	1250095	10	0.018	-0.071	0.12	5	chr1	9000001	10000000
WE-001	37	034143D_2798931	34143	034143D	2798931	10	-0.079	-0.021	-0.533	7	chr1	9000001	10000000
WE-001	37	034143D_820316	34143	034143D	820316	10	-0.061	0.027	-0.416	3	chr1	9000001	10000000
WE-001	37	034143D_982683	34143	034143D	982683	10	0.023	0.039	0.158	8	chr1	9000001	10000000
WE-001	37	034143C_1135976	34143	034143C	1135976	11	-0.569	-0.092	-6.167	16	chr1	10000001	11000000
WE-001	37	034143C_1943558	34143	034143C	1943558	11	-0.3	-0.048	-3.25	6	chr1	10000001	11000000
WE-001	37	034143C_2523447	34143	034143C	2523447	11	-0.328	-0.253	-3.557	10	chr1	10000001	11000000
WE-001	37	034143C_640687	34143	034143C	640687	11	-0.304	-0.333	-3.295	23	chr1	10000001	11000000
WE-001	37	034143D_1140929	34143	034143D	1140929	11	-0.605	-0.558	-6.56	18	chr1	10000001	11000000
WE-001	37	034143D_1250095	34143	034143D	1250095	11	-0.22	-0.071	-2.389	5	chr1	10000001	11000000
WE-001	37	034143D_2798931	34143	034143D	2798931	11	-0.082	-0.021	-0.889	7	chr1	10000001	11000000
WE-001	37	034143D_820316	34143	034143D	820316	11	-0.05	0.027	-0.54	3	chr1	10000001	11000000
WE-001	37	034143D_982683	34143	034143D	982683	11	0.142	0.039	1.543	8	chr1	10000001	11000000
WE-001	37	034143C_1135976	34143	034143C	1135976	12	-0.573	-0.092	-3.46	16	chr1	11000001	12000000
WE-001	37	034143C_1943558	34143	034143C	1943558	12	-0.091	-0.048	-0.547	6	chr1	11000001	12000000
WE-001	37	034143C_2523447	34143	034143C	2523447	12	-0.065	-0.253	-0.392	10	chr1	11000001	12000000
WE-001	37	034143C_640687	34143	034143C	640687	12	-0.432	-0.333	-2.61	23	chr1	11000001	12000000
WE-001	37	034143D_1140929	34143	034143D	1140929	12	-0.538	-0.558	-3.249	18	chr1	11000001	12000000
WE-001	37	034143D_1250095	34143	034143D	1250095	12	0.049	-0.071	0.296	5	chr1	11000001	12000000
WE-001	37	034143D_2798931	34143	034143D	2798931	12	-0.089	-0.021	-0.536	7	chr1	11000001	12000000
WE-001	37	034143D_820316	34143	034143D	820316	12	0.034	0.027	0.205	3	chr1	11000001	12000000
WE-001	37	034143D_982683	34143	034143D	982683	12	0.129	0.039	0.776	8	chr1	11000001	12000000
WE-001	37	034143C_1135976	34143	034143C	1135976	13	-0.305	-0.092	-3.094	16	chr1	12000001	13000000
WE-001	37	034143C_1943558	34143	034143C	1943558	13	-0.356	-0.048	-3.618	6	chr1	12000001	13000000
WE-001	37	034143C_2523447	34143	034143C	2523447	13	-0.537	-0.253	-5.454	10	chr1	12000001	13000000
WE-001	37	034143C_640687	34143	034143C	640687	13	-0.185	-0.333	-1.874	23	chr1	12000001	13000000
WE-001	37	034143D_1140929	34143	034143D	1140929	13	-0.94	-0.558	-9.543	18	chr1	12000001	13000000
WE-001	37	034143D_1250095	34143	034143D	1250095	13	-0.246	-0.071	-2.501	5	chr1	12000001	13000000
WE-001	37	034143D_2798931	34143	034143D	2798931	13	-0.095	-0.021	-0.96	7	chr1	12000001	13000000
WE-001	37	034143D_820316	34143	034143D	820316	13	-0.173	0.027	-1.752	3	chr1	12000001	13000000
WE-001	37	034143D_982683	34143	034143D	982683	13	0.023	0.039	0.234	8	chr1	12000001	13000000
WE-001	37	034143C_1135976	34143	034143C	1135976	14	-0.697	-0.092	-4.643	16	chr1	13000001	14000000
WE-001	37	034143C_1943558	34143	034143C	1943558	14	-0.31	-0.048	-2.065	6	chr1	13000001	14000000
WE-001	37	034143C_2523447	34143	034143C	2523447	14	-0.402	-0.253	-2.68	10	chr1	13000001	14000000
WE-001	37	034143C_640687	34143	034143C	640687	14	-0.23	-0.333	-1.535	23	chr1	13000001	14000000
WE-001	37	034143D_1140929	34143	034143D	1140929	14	-0.808	-0.558	-5.382	18	chr1	13000001	14000000
WE-001	37	034143D_1250095	34143	034143D	1250095	14	-0.057	-0.071	-0.382	5	chr1	13000001	14000000
WE-001	37	034143D_2798931	34143	034143D	2798931	14	-0.018	-0.021	-0.118	7	chr1	13000001	14000000
WE-001	37	034143D_820316	34143	034143D	820316	14	0.134	0.027	0.895	3	chr1	13000001	14000000
WE-001	37	034143D_982683	34143	034143D	982683	14	-0.049	0.039	-0.329	8	chr1	13000001	14000000
WE-001	37	034143C_1135976	34143	034143C	1135976	15	-0.177	-0.092	-1.627	16	chr1	14000001	15000000
WE-001	37	034143C_1943558	34143	034143C	1943558	15	-0.388	-0.048	-3.556	6	chr1	14000001	15000000
WE-001	37	034143C_2523447	34143	034143C	2523447	15	-0.394	-0.253	-3.611	10	chr1	14000001	15000000
WE-001	37	034143C_640687	34143	034143C	640687	15	-0.298	-0.333	-2.73	23	chr1	14000001	15000000
WE-001	37	034143D_1140929	34143	034143D	1140929	15	-0.968	-0.558	-8.875	18	chr1	14000001	15000000
WE-001	37	034143D_1250095	34143	034143D	1250095	15	-0.392	-0.071	-3.591	5	chr1	14000001	15000000
WE-001	37	034143D_2798931	34143	034143D	2798931	15	-0.037	-0.021	-0.344	7	chr1	14000001	15000000
WE-001	37	034143D_820316	34143	034143D	820316	15	0.201	0.027	1.848	3	chr1	14000001	15000000
WE-001	37	034143D_982683	34143	034143D	982683	15	0.034	0.039	0.311	8	chr1	14000001	15000000
WE-001	37	034143C_1135976	34143	034143C	1135976	16	-0.543	-0.092	-7.373	16	chr1	15000001	16000000
WE-001	37	034143C_1943558	34143	034143C	1943558	16	-0.2	-0.048	-2.718	6	chr1	15000001	16000000
WE-001	37	034143C_2523447	34143	034143C	2523447	16	-0.265	-0.253	-3.597	10	chr1	15000001	16000000
WE-001	37	034143C_640687	34143	034143C	640687	16	-0.697	-0.333	-9.465	23	chr1	15000001	16000000
WE-001	37	034143D_1140929	34143	034143D	1140929	16	-0.352	-0.558	-4.772	18	chr1	15000001	16000000
WE-001	37	034143D_1250095	34143	034143D	1250095	16	-0.128	-0.071	-1.735	5	chr1	15000001	16000000
WE-001	37	034143D_2798931	34143	034143D	2798931	16	0.043	-0.021	0.587	7	chr1	15000001	16000000
WE-001	37	034143D_820316	34143	034143D	820316	16	0.153	0.027	2.082	3	chr1	15000001	16000000
WE-001	37	034143D_982683	34143	034143D	982683	16	0.037	0.039	0.501	8	chr1	15000001	16000000
WE-001	37	034143C_1135976	34143	034143C	1135976	17	-0.636	-0.092	-4.344	16	chr1	16000001	17000000
WE-001	37	034143C_1943558	34143	034143C	1943558	17	-0.171	-0.048	-1.164	6	chr1	16000001	17000000
WE-001	37	034143C_2523447	34143	034143C	2523447	17	-0.214	-0.253	-1.46	10	chr1	16000001	17000000
WE-001	37	034143C_640687	34143	034143C	640687	17	-0.384	-0.333	-2.621	23	chr1	16000001	17000000
WE-001	37	034143D_1140929	34143	034143D	1140929	17	-0.823	-0.558	-5.619	18	chr1	16000001	17000000
WE-001	37	034143D_1250095	34143	034143D	1250095	17	-0.297	-0.071	-2.029	5	chr1	16000001	17000000
WE-001	37	034143D_2798931	34143	034143D	2798931	17	-0.138	-0.021	-0.945	7	chr1	16000001	17000000
WE-001	37	034143D_820316	34143	034143D	820316	17	0.027	0.027	0.186	3	chr1	16000001	17000000
WE-001	37	034143D_982683	34143	034143D	982683	17	-0.215	0.039	-1.465	8	chr1	16000001	17000000
WE-001	37	034143C_1135976	34143	034143C	1135976	18	-0.276	-0.092	-1.383	16	chr1	17000001	18000000
WE-001	37	034143C_1943558	34143	034143C	1943558	18	-0.137	-0.048	-0.686	6	chr1	17000001	18000000
WE-001	37	034143C_2523447	34143	034143C	2523447	18	-0.228	-0.253	-1.141	10	chr1	17000001	18000000
WE-001	37	034143C_640687	34143	034143C	640687	18	-0.342	-0.333	-1.714	23	chr1	17000001	18000000
WE-001	37	034143D_1140929	34143	034143D	1140929	18	-0.743	-0.558	-3.721	18	chr1	17000001	18000000
WE-001	37	034143D_1250095	34143	034143D	1250095	18	-0.207	-0.071	-1.036	5	chr1	17000001	18000000
WE-001	37	034143D_2798931	34143	034143D	2798931	18	0.044	-0.021	0.219	7	chr1	17000001	18000000
WE-001	37	034143D_820316	34143	034143D	820316	18	0.088	0.027	0.441	3	chr1	17000001	18000000
WE-001	37	034143D_982683	34143	034143D	982683	18	-0.025	0.039	-0.125	8	chr1	17000001	18000000
WE-001	37	034143C_1135976	34143	034143C	1135976	19	-0.314	-0.092	-1.713	16	chr1	18000001	19000000
WE-001	37	034143C_1943558	34143	034143C	1943558	19	-0.232	-0.048	-1.262	6	chr1	18000001	19000000
WE-001	37	034143C_2523447	34143	034143C	2523447	19	-0.29	-0.253	-1.58	10	chr1	18000001	19000000
WE-001	37	034143C_640687	34143	034143C	640687	19	0.063	0.134	0.345	23	chr1	18000001	19000000
WE-001	37	034143D_1140929	34143	034143D	1140929	19	-0.842	-0.558	-4.588	18	chr1	18000001	19000000
WE-001	37	034143D_1250095	34143	034143D	1250095	19	-0.225	-0.071	-1.224	5	chr1	18000001	19000000
WE-001	37	034143D_2798931	34143	034143D	2798931	19	0.049	-0.021	0.268	7	chr1	18000001	19000000
WE-001	37	034143D_820316	34143	034143D	820316	19	0.027	0.027	0.145	3	chr1	18000001	19000000
WE-001	37	034143D_982683	34143	034143D	982683	19	0.079	0.039	0.428	8	chr1	18000001	19000000
WE-001	37	034143C_1135976	34143	034143C	1135976	20	-0.36	-0.092	-3.291	16	chr1	19000001	20000000
WE-001	37	034143C_1943558	34143	034143C	1943558	20	-0.216	-0.048	-1.973	6	chr1	19000001	20000000
WE-001	37	034143C_2523447	34143	034143C	2523447	20	-0.173	-0.253	-1.584	10	chr1	19000001	20000000
WE-001	37	034143C_640687	34143	034143C	640687	20	0.128	0.134	1.171	23	chr1	19000001	20000000
WE-001	37	034143D_1140929	34143	034143D	1140929	20	-0.115	0.049	-1.055	18	chr1	19000001	20000000
WE-001	37	034143D_1250095	34143	034143D	1250095	20	-0.23	-0.071	-2.098	5	chr1	19000001	20000000
WE-001	37	034143D_2798931	34143	034143D	2798931	20	-0.114	-0.021	-1.041	7	chr1	19000001	20000000
WE-001	37	034143D_820316	34143	034143D	820316	20	-0.006	0.027	-0.056	3	chr1	19000001	20000000
WE-001	37	034143D_982683	34143	034143D	982683	20	-0.071	0.039	-0.653	8	chr1	19000001	20000000
WE-001	37	034143C_1135976	34143	034143C	1135976	21	-0.061	-0.092	-0.395	16	chr1	20000001	21000000
WE-001	37	034143C_1943558	34143	034143C	1943558	21	-0.229	-0.048	-1.493	6	chr1	20000001	21000000
WE-001	37	034143C_2523447	34143	034143C	2523447	21	-0.197	-0.253	-1.28	10	chr1	20000001	21000000
WE-001	37	034143C_640687	34143	034143C	640687	21	0.339	0.134	2.206	23	chr1	20000001	21000000
WE-001	37	034143D_1140929	34143	034143D	1140929	21	-0.115	0.049	-0.747	18	chr1	20000001	21000000
WE-001	37	034143D_1250095	34143	034143D	1250095	21	-0.282	-0.071	-1.838	5	chr1	20000001	21000000
WE-001	37	034143D_2798931	34143	034143D	2798931	21	-0.123	-0.021	-0.8	7	chr1	20000001	21000000
WE-001	37	034143D_820316	34143	034143D	820316	21	0.006	0.027	0.037	3	chr1	20000001	21000000
WE-001	37	034143D_982683	34143	034143D	982683	21	0.058	0.039	0.376	8	chr1	20000001	21000000
WE-001	37	034143C_1135976	34143	034143C	1135976	22	-0.2	-0.092	-1.445	16	chr1	21000001	22000000
WE-001	37	034143C_1943558	34143	034143C	1943558	22	-0.196	-0.048	-1.411	6	chr1	21000001	22000000
WE-001	37	034143C_2523447	34143	034143C	2523447	22	-0.3	-0.253	-2.161	10	chr1	21000001	22000000
WE-001	37	034143C_640687	34143	034143C	640687	22	0.213	0.134	1.533	23	chr1	21000001	22000000
WE-001	37	034143D_1140929	34143	034143D	1140929	22	-0.021	0.049	-0.154	18	chr1	21000001	22000000
WE-001	37	034143D_1250095	34143	034143D	1250095	22	-0.195	-0.071	-1.409	5	chr1	21000001	22000000
WE-001	37	034143D_2798931	34143	034143D	2798931	22	-0.202	-0.021	-1.458	7	chr1	21000001	22000000
WE-001	37	034143D_820316	34143	034143D	820316	22	-0.048	0.027	-0.346	3	chr1	21000001	22000000
WE-001	37	034143D_982683	34143	034143D	982683	22	-0.083	0.039	-0.601	8	chr1	21000001	22000000
WE-001	37	034143C_1135976	34143	034143C	1135976	23	-0.053	-0.092	-0.348	16	chr1	22000001	23000000
WE-001	37	034143C_1943558	34143	034143C	1943558	23	-0.161	-0.048	-1.053	6	chr1	22000001	23000000
WE-001	37	034143C_2523447	34143	034143C	2523447	23	-0.223	-0.253	-1.456	10	chr1	22000001	23000000
WE-001	37	034143C_640687	34143	034143C	640687	23	0.249	0.134	1.631	23	chr1	22000001	23000000
WE-001	37	034143D_1140929	34143	034143D	1140929	23	0.037	0.049	0.245	18	chr1	22000001	23000000
WE-001	37	034143D_1250095	34143	034143D	1250095	23	-0.162	-0.071	-1.057	5	chr1	22000001	23000000
WE-001	37	034143D_2798931	34143	034143D	2798931	23	-0.064	-0.021	-0.418	7	chr1	22000001	23000000
WE-001	37	034143D_820316	34143	034143D	820316	23	-0.358	0.027	-2.341	3	chr1	22000001	23000000
WE-001	37	034143D_982683	34143	034143D	982683	23	0.126	0.039	0.825	8	chr1	22000001	23000000
WE-001	37	034143C_1135976	34143	034143C	1135976	24	-0.154	-0.092	-2.522	16	chr1	23000001	24000000
WE-001	37	034143C_1943558	34143	034143C	1943558	24	-0.375	-0.048	-6.16	6	chr1	23000001	24000000
WE-001	37	034143C_2523447	34143	034143C	2523447	24	-0.253	-0.253	-4.15	10	chr1	23000001	24000000
WE-001	37	034143C_640687	34143	034143C	640687	24	0.176	0.134	2.895	23	chr1	23000001	24000000
WE-001	37	034143D_1140929	34143	034143D	1140929	24	0.069	0.049	1.135	18	chr1	23000001	24000000
WE-001	37	034143D_1250095	34143	034143D	1250095	24	-0.258	-0.071	-4.241	5	chr1	23000001	24000000
WE-001	37	034143D_2798931	34143	034143D	2798931	24	-0.091	-0.021	-1.49	7	chr1	23000001	24000000
WE-001	37	034143D_820316	34143	034143D	820316	24	-0.174	0.027	-2.858	3	chr1	23000001	24000000
WE-001	37	034143D_982683	34143	034143D	982683	24	-0.031	0.039	-0.502	8	chr1	23000001	24000000
WE-001	37	034143C_1135976	34143	034143C	1135976	25	-0.122	-0.092	-0.931	16	chr1	24000001	25000000
WE-001	37	034143C_1943558	34143	034143C	1943558	25	-0.111	-0.048	-0.842	6	chr1	24000001	25000000
WE-001	37	034143C_2523447	34143	034143C	2523447	25	-0.23	-0.253	-1.755	10	chr1	24000001	25000000
WE-001	37	034143C_640687	34143	034143C	640687	25	0.316	0.134	2.409	23	chr1	24000001	25000000
WE-001	37	034143D_1140929	34143	034143D	1140929	25	0.244	0.049	1.861	18	chr1	24000001	25000000
WE-001	37	034143D_1250095	34143	034143D	1250095	25	-0.229	-0.071	-1.743	5	chr1	24000001	25000000
WE-001	37	034143D_2798931	34143	034143D	2798931	25	-0.083	-0.021	-0.633	7	chr1	24000001	25000000
WE-001	37	034143D_820316	34143	034143D	820316	25	-0.152	0.027	-1.156	3	chr1	24000001	25000000
WE-001	37	034143D_982683	34143	034143D	982683	25	-0.1	0.039	-0.764	8	chr1	24000001	25000000
WE-001	37	034143C_1135976	34143	034143C	1135976	26	-0.081	-0.092	-0.796	16	chr1	25000001	26000000
WE-001	37	034143C_1943558	34143	034143C	1943558	26	-0.255	-0.048	-2.499	6	chr1	25000001	26000000
WE-001	37	034143C_2523447	34143	034143C	2523447	26	-0.276	-0.253	-2.702	10	chr1	25000001	26000000
WE-001	37	034143C_640687	34143	034143C	640687	26	0.044	0.134	0.43	23	chr1	25000001	26000000
WE-001	37	034143D_1140929	34143	034143D	1140929	26	0.076	0.049	0.746	18	chr1	25000001	26000000
WE-001	37	034143D_1250095	34143	034143D	1250095	26	-0.162	-0.071	-1.589	5	chr1	25000001	26000000
WE-001	37	034143D_2798931	34143	034143D	2798931	26	-0.179	-0.021	-1.747	7	chr1	25000001	26000000
WE-001	37	034143D_820316	34143	034143D	820316	26	0.096	0.027	0.937	3	chr1	25000001	26000000
WE-001	37	034143D_982683	34143	034143D	982683	26	-0.075	0.039	-0.732	8	chr1	25000001	26000000
WE-001	37	034143C_1135976	34143	034143C	1135976	27	-0.017	-0.092	-0.112	16	chr1	26000001	27000000
WE-001	37	034143C_1943558	34143	034143C	1943558	27	-0.442	-0.048	-2.86	6	chr1	26000001	27000000
WE-001	37	034143C_2523447	34143	034143C	2523447	27	-0.31	-0.253	-2.007	10	chr1	26000001	27000000
WE-001	37	034143C_640687	34143	034143C	640687	27	-0.13	0.134	-0.845	23	chr1	26000001	27000000
WE-001	37	034143D_1140929	34143	034143D	1140929	27	-0.012	0.049	-0.078	18	chr1	26000001	27000000
WE-001	37	034143D_1250095	34143	034143D	1250095	27	-0.357	-0.071	-2.315	5	chr1	26000001	27000000
WE-001	37	034143D_2798931	34143	034143D	2798931	27	-0.137	-0.021	-0.885	7	chr1	26000001	27000000
WE-001	37	034143D_820316	34143	034143D	820316	27	0.084	0.027	0.544	3	chr1	26000001	27000000
WE-001	37	034143D_982683	34143	034143D	982683	27	-0.054	0.039	-0.351	8	chr1	26000001	27000000
WE-001	37	034143C_1135976	34143	034143C	1135976	28	0.041	-0.092	0.456	16	chr1	27000001	28000000
WE-001	37	034143C_1943558	34143	034143C	1943558	28	-0.221	-0.048	-2.454	6	chr1	27000001	28000000
WE-001	37	034143C_2523447	34143	034143C	2523447	28	-0.49	-0.253	-5.43	10	chr1	27000001	28000000
WE-001	37	034143C_640687	34143	034143C	640687	28	0.233	0.134	2.582	23	chr1	27000001	28000000
WE-001	37	034143D_1140929	34143	034143D	1140929	28	-0.118	0.049	-1.308	18	chr1	27000001	28000000
WE-001	37	034143D_1250095	34143	034143D	1250095	28	-0.384	-0.071	-4.253	5	chr1	27000001	28000000
WE-001	37	034143D_2798931	34143	034143D	2798931	28	-0.16	-0.021	-1.776	7	chr1	27000001	28000000
WE-001	37	034143D_820316	34143	034143D	820316	28	0.14	0.027	1.557	3	chr1	27000001	28000000
WE-001	37	034143D_982683	34143	034143D	982683	28	-0.114	0.039	-1.268	8	chr1	27000001	28000000
WE-001	37	034143C_1135976	34143	034143C	1135976	29	-0.13	-0.092	-0.814	16	chr1	28000001	29000000
WE-001	37	034143C_1943558	34143	034143C	1943558	29	-0.216	-0.048	-1.35	6	chr1	28000001	29000000
WE-001	37	034143C_2523447	34143	034143C	2523447	29	-0.176	-0.253	-1.101	10	chr1	28000001	29000000
WE-001	37	034143C_640687	34143	034143C	640687	29	0.151	0.134	0.944	23	chr1	28000001	29000000
WE-001	37	034143D_1140929	34143	034143D	1140929	29	-0.112	0.049	-0.701	18	chr1	28000001	29000000
WE-001	37	034143D_1250095	34143	034143D	1250095	29	-0.433	-0.071	-2.709	5	chr1	28000001	29000000
WE-001	37	034143D_2798931	34143	034143D	2798931	29	-0.065	-0.021	-0.408	7	chr1	28000001	29000000
WE-001	37	034143D_820316	34143	034143D	820316	29	0.345	0.027	2.159	3	chr1	28000001	29000000
WE-001	37	034143D_982683	34143	034143D	982683	29	0.008	0.039	0.05	8	chr1	28000001	29000000
WE-001	37	034143C_1135976	34143	034143C	1135976	30	0.049	-0.092	0.384	16	chr1	29000001	30000000
WE-001	37	034143C_1943558	34143	034143C	1943558	30	-0.361	-0.048	-2.817	6	chr1	29000001	30000000
WE-001	37	034143C_2523447	34143	034143C	2523447	30	-0.219	-0.253	-1.706	10	chr1	29000001	30000000
WE-001	37	034143C_640687	34143	034143C	640687	30	0.299	0.134	2.328	23	chr1	29000001	30000000
WE-001	37	034143D_1140929	34143	034143D	1140929	30	-0.207	0.049	-1.615	18	chr1	29000001	30000000
WE-001	37	034143D_1250095	34143	034143D	1250095	30	-0.055	-0.071	-0.425	5	chr1	29000001	30000000
WE-001	37	034143D_2798931	34143	034143D	2798931	30	0.05	-0.021	0.39	7	chr1	29000001	30000000
WE-001	37	034143D_820316	34143	034143D	820316	30	0.226	0.027	1.759	3	chr1	29000001	30000000
WE-001	37	034143D_982683	34143	034143D	982683	30	0.112	0.039	0.872	8	chr1	29000001	30000000
WE-001	37	034143C_1135976	34143	034143C	1135976	31	0.119	-0.092	0.803	16	chr1	30000001	31000000
WE-001	37	034143C_1943558	34143	034143C	1943558	31	-0.274	-0.048	-1.848	6	chr1	30000001	31000000
WE-001	37	034143C_2523447	34143	034143C	2523447	31	-0.261	-0.253	-1.757	10	chr1	30000001	31000000
WE-001	37	034143C_640687	34143	034143C	640687	31	0.401	0.134	2.7	23	chr1	30000001	31000000
WE-001	37	034143D_1140929	34143	034143D	1140929	31	-0.376	0.049	-2.532	18	chr1	30000001	31000000
WE-001	37	034143D_1250095	34143	034143D	1250095	31	-0.16	-0.071	-1.076	5	chr1	30000001	31000000
WE-001	37	034143D_2798931	34143	034143D	2798931	31	-0.027	-0.021	-0.181	7	chr1	30000001	31000000
WE-001	37	034143D_820316	34143	034143D	820316	31	0.018	0.027	0.121	3	chr1	30000001	31000000
WE-001	37	034143D_982683	34143	034143D	982683	31	-0.035	0.039	-0.237	8	chr1	30000001	31000000
WE-001	37	034143C_1135976	34143	034143C	1135976	32	-0.092	-0.092	-0.672	16	chr1	31000001	32000000
WE-001	37	034143C_1943558	34143	034143C	1943558	32	-0.168	-0.048	-1.225	6	chr1	31000001	32000000
WE-001	37	034143C_2523447	34143	034143C	2523447	32	-0.193	-0.253	-1.408	10	chr1	31000001	32000000
WE-001	37	034143C_640687	34143	034143C	640687	32	0.092	0.134	0.666	23	chr1	31000001	32000000
WE-001	37	034143D_1140929	34143	034143D	1140929	32	0.119	0.049	0.869	18	chr1	31000001	32000000
WE-001	37	034143D_1250095	34143	034143D	1250095	32	-0.131	-0.071	-0.953	5	chr1	31000001	32000000
WE-001	37	034143D_2798931	34143	034143D	2798931	32	-0.103	-0.021	-0.753	7	chr1	31000001	32000000
WE-001	37	034143D_820316	34143	034143D	820316	32	-0.145	0.027	-1.053	3	chr1	31000001	32000000
WE-001	37	034143D_982683	34143	034143D	982683	32	-0.016	0.039	-0.118	8	chr1	31000001	32000000
WE-001	37	034143C_1135976	34143	034143C	1135976	33	0.031	-0.092	0.287	16	chr1	32000001	33000000
WE-001	37	034143C_1943558	34143	034143C	1943558	33	-0.082	-0.048	-0.751	6	chr1	32000001	33000000
WE-001	37	034143C_2523447	34143	034143C	2523447	33	-0.215	-0.253	-1.979	10	chr1	32000001	33000000
WE-001	37	034143C_640687	34143	034143C	640687	33	-0.16	0.134	-1.468	23	chr1	32000001	33000000
WE-001	37	034143D_1140929	34143	034143D	1140929	33	0.553	0.049	5.084	18	chr1	32000001	33000000
WE-001	37	034143D_1250095	34143	034143D	1250095	33	-0.418	-0.071	-3.839	5	chr1	32000001	33000000
WE-001	37	034143D_2798931	34143	034143D	2798931	33	-0.103	-0.021	-0.948	7	chr1	32000001	33000000
WE-001	37	034143D_820316	34143	034143D	820316	33	0.224	0.027	2.059	3	chr1	32000001	33000000
WE-001	37	034143D_982683	34143	034143D	982683	33	0.096	0.039	0.885	8	chr1	32000001	33000000
WE-001	37	034143C_1135976	34143	034143C	1135976	34	0.017	-0.092	0.18	16	chr1	33000001	34000000
WE-001	37	034143C_1943558	34143	034143C	1943558	34	-0.293	-0.048	-3.036	6	chr1	33000001	34000000
WE-001	37	034143C_2523447	34143	034143C	2523447	34	-0.279	-0.253	-2.893	10	chr1	33000001	34000000
WE-001	37	034143C_640687	34143	034143C	640687	34	0.111	0.134	1.154	23	chr1	33000001	34000000
WE-001	37	034143D_1140929	34143	034143D	1140929	34	0.035	0.049	0.364	18	chr1	33000001	34000000
WE-001	37	034143D_1250095	34143	034143D	1250095	34	-0.243	-0.071	-2.517	5	chr1	33000001	34000000
WE-001	37	034143D_2798931	34143	034143D	2798931	34	-0.009	-0.021	-0.096	7	chr1	33000001	34000000
WE-001	37	034143D_820316	34143	034143D	820316	34	-0.143	0.027	-1.478	3	chr1	33000001	34000000
WE-001	37	034143D_982683	34143	034143D	982683	34	0.052	0.039	0.541	8	chr1	33000001	34000000
WE-001	37	034143C_1135976	34143	034143C	1135976	35	-0.106	-0.092	-0.934	16	chr1	34000001	35000000
WE-001	37	034143C_1943558	34143	034143C	1943558	35	-0.323	-0.048	-2.848	6	chr1	34000001	35000000
WE-001	37	034143C_2523447	34143	034143C	2523447	35	-0.272	-0.253	-2.399	10	chr1	34000001	35000000
WE-001	37	034143C_640687	34143	034143C	640687	35	0.333	0.134	2.94	23	chr1	34000001	35000000
WE-001	37	034143D_1140929	34143	034143D	1140929	35	0.207	0.049	1.827	18	chr1	34000001	35000000
WE-001	37	034143D_1250095	34143	034143D	1250095	35	-0.398	-0.071	-3.506	5	chr1	34000001	35000000
WE-001	37	034143D_2798931	34143	034143D	2798931	35	-0.026	-0.021	-0.233	7	chr1	34000001	35000000
WE-001	37	034143D_820316	34143	034143D	820316	35	0.145	0.027	1.276	3	chr1	34000001	35000000
WE-001	37	034143D_982683	34143	034143D	982683	35	0.049	0.039	0.433	8	chr1	34000001	35000000
WE-001	37	034143C_1135976	34143	034143C	1135976	36	-0.186	-0.092	-1.379	16	chr1	35000001	36000000
WE-001	37	034143C_1943558	34143	034143C	1943558	36	-0.291	-0.048	-2.155	6	chr1	35000001	36000000
WE-001	37	034143C_2523447	34143	034143C	2523447	36	-0.276	-0.253	-2.049	10	chr1	35000001	36000000
WE-001	37	034143C_640687	34143	034143C	640687	36	-0.101	0.134	-0.749	23	chr1	35000001	36000000
WE-001	37	034143D_1140929	34143	034143D	1140929	36	0.014	0.049	0.102	18	chr1	35000001	36000000
WE-001	37	034143D_1250095	34143	034143D	1250095	36	-0.312	-0.071	-2.312	5	chr1	35000001	36000000
WE-001	37	034143D_2798931	34143	034143D	2798931	36	-0.048	-0.021	-0.359	7	chr1	35000001	36000000
WE-001	37	034143D_820316	34143	034143D	820316	36	0.196	0.027	1.456	3	chr1	35000001	36000000
WE-001	37	034143D_982683	34143	034143D	982683	36	-0.22	0.039	-1.632	8	chr1	35000001	36000000
WE-001	37	034143C_1135976	34143	034143C	1135976	37	0.088	-0.092	0.758	16	chr1	36000001	37000000
WE-001	37	034143C_1943558	34143	034143C	1943558	37	-0.243	-0.048	-2.103	6	chr1	36000001	37000000
WE-001	37	034143C_2523447	34143	034143C	2523447	37	-0.173	-0.253	-1.496	10	chr1	36000001	37000000
WE-001	37	034143C_640687	34143	034143C	640687	37	0.157	0.134	1.355	23	chr1	36000001	37000000
WE-001	37	034143D_1140929	34143	034143D	1140929	37	0.218	0.049	1.882	18	chr1	36000001	37000000
WE-001	37	034143D_1250095	34143	034143D	1250095	37	-0.096	-0.071	-0.826	5	chr1	36000001	37000000
WE-001	37	034143D_2798931	34143	034143D	2798931	37	0.099	-0.021	0.853	7	chr1	36000001	37000000
WE-001	37	034143D_820316	34143	034143D	820316	37	-0.142	0.027	-1.225	3	chr1	36000001	37000000
WE-001	37	034143D_982683	34143	034143D	982683	37	0.031	0.039	0.269	8	chr1	36000001	37000000
WE-001	37	034143C_1135976	34143	034143C	1135976	38	-0.079	-0.092	-1.103	16	chr1	37000001	38000000
WE-001	37	034143C_1943558	34143	034143C	1943558	38	-0.17	-0.048	-2.388	6	chr1	37000001	38000000
WE-001	37	034143C_2523447	34143	034143C	2523447	38	-0.07	-0.012	-0.982	10	chr1	37000001	38000000
WE-001	37	034143C_640687	34143	034143C	640687	38	-0.058	0.134	-0.821	23	chr1	37000001	38000000
WE-001	37	034143D_1140929	34143	034143D	1140929	38	-0.044	0.049	-0.616	18	chr1	37000001	38000000
WE-001	37	034143D_1250095	34143	034143D	1250095	38	-0.357	-0.071	-5.012	5	chr1	37000001	38000000
WE-001	37	034143D_2798931	34143	034143D	2798931	38	0.006	-0.021	0.086	7	chr1	37000001	38000000
WE-001	37	034143D_820316	34143	034143D	820316	38	-0.087	0.027	-1.226	3	chr1	37000001	38000000
WE-001	37	034143D_982683	34143	034143D	982683	38	-0.043	0.039	-0.603	8	chr1	37000001	38000000
WE-001	37	034143C_1135976	34143	034143C	1135976	39	-0.049	-0.092	-0.399	16	chr1	38000001	39000000
WE-001	37	034143C_1943558	34143	034143C	1943558	39	-0.089	-0.048	-0.726	6	chr1	38000001	39000000
WE-001	37	034143C_2523447	34143	034143C	2523447	39	0.045	-0.012	0.367	10	chr1	38000001	39000000
WE-001	37	034143C_640687	34143	034143C	640687	39	0.634	0.134	5.158	23	chr1	38000001	39000000
WE-001	37	034143D_1140929	34143	034143D	1140929	39	0.172	0.049	1.397	18	chr1	38000001	39000000
WE-001	37	034143D_1250095	34143	034143D	1250095	39	-0.216	-0.071	-1.76	5	chr1	38000001	39000000
WE-001	37	034143D_2798931	34143	034143D	2798931	39	-0.011	-0.021	-0.088	7	chr1	38000001	39000000
WE-001	37	034143D_820316	34143	034143D	820316	39	0.147	0.027	1.196	3	chr1	38000001	39000000
WE-001	37	034143D_982683	34143	034143D	982683	39	0.02	0.039	0.161	8	chr1	38000001	39000000
WE-001	37	034143C_1135976	34143	034143C	1135976	40	-0.104	-0.092	-1.005	16	chr1	39000001	40000000
WE-001	37	034143C_1943558	34143	034143C	1943558	40	-0.2	-0.048	-1.934	6	chr1	39000001	40000000
WE-001	37	034143C_2523447	34143	034143C	2523447	40	-0.068	-0.012	-0.654	10	chr1	39000001	40000000
WE-001	37	034143C_640687	34143	034143C	640687	40	0.087	0.134	0.838	23	chr1	39000001	40000000
WE-001	37	034143D_1140929	34143	034143D	1140929	40	0.454	0.049	4.385	18	chr1	39000001	40000000
WE-001	37	034143D_1250095	34143	034143D	1250095	40	-0.004	-0.071	-0.039	5	chr1	39000001	40000000
WE-001	37	034143D_2798931	34143	034143D	2798931	40	-0.075	-0.021	-0.722	7	chr1	39000001	40000000
WE-001	37	034143D_820316	34143	034143D	820316	40	0.122	0.027	1.174	3	chr1	39000001	40000000
WE-001	37	034143D_982683	34143	034143D	982683	40	-0.205	0.039	-1.981	8	chr1	39000001	40000000
WE-001	37	034143C_1135976	34143	034143C	1135976	41	-0.22	-0.092	-1.511	16	chr1	40000001	41000000
WE-001	37	034143C_1943558	34143	034143C	1943558	41	-0.253	-0.048	-1.742	6	chr1	40000001	41000000
WE-001	37	034143C_2523447	34143	034143C	2523447	41	-0.214	-0.012	-1.474	10	chr1	40000001	41000000
WE-001	37	034143C_640687	34143	034143C	640687	41	0.257	0.134	1.764	23	chr1	40000001	41000000
WE-001	37	034143D_1140929	34143	034143D	1140929	41	0.349	0.049	2.402	18	chr1	40000001	41000000
WE-001	37	034143D_1250095	34143	034143D	1250095	41	-0.063	-0.071	-0.43	5	chr1	40000001	41000000
WE-001	37	034143D_2798931	34143	034143D	2798931	41	0.023	-0.021	0.159	7	chr1	40000001	41000000
WE-001	37	034143D_820316	34143	034143D	820316	41	0.544	0.027	3.743	3	chr1	40000001	41000000
WE-001	37	034143D_982683	34143	034143D	982683	41	-0.006	0.039	-0.039	8	chr1	40000001	41000000
WE-001	37	034143C_1135976	34143	034143C	1135976	42	-0.385	-0.092	-4.026	16	chr1	41000001	42000000
WE-001	37	034143C_1943558	34143	034143C	1943558	42	-0.095	-0.048	-0.989	6	chr1	41000001	42000000
WE-001	37	034143C_2523447	34143	034143C	2523447	42	-0.08	-0.012	-0.836	10	chr1	41000001	42000000
WE-001	37	034143C_640687	34143	034143C	640687	42	-0.169	0.134	-1.762	23	chr1	41000001	42000000
WE-001	37	034143D_1140929	34143	034143D	1140929	42	-0.082	0.049	-0.855	18	chr1	41000001	42000000
WE-001	37	034143D_1250095	34143	034143D	1250095	42	-0.154	-0.071	-1.607	5	chr1	41000001	42000000
WE-001	37	034143D_2798931	34143	034143D	2798931	42	-0.003	-0.021	-0.036	7	chr1	41000001	42000000
WE-001	37	034143D_820316	34143	034143D	820316	42	-0.102	0.027	-1.067	3	chr1	41000001	42000000
WE-001	37	034143D_982683	34143	034143D	982683	42	-0.003	0.039	-0.029	8	chr1	41000001	42000000
WE-001	37	034143C_1135976	34143	034143C	1135976	43	-0.256	-0.092	-2.798	16	chr1	42000001	43000000
WE-001	37	034143C_1943558	34143	034143C	1943558	43	-0.207	-0.048	-2.257	6	chr1	42000001	43000000
WE-001	37	034143C_2523447	34143	034143C	2523447	43	-0.249	-0.012	-2.715	10	chr1	42000001	43000000
WE-001	37	034143C_640687	34143	034143C	640687	43	0.186	0.134	2.032	23	chr1	42000001	43000000
WE-001	37	034143D_1140929	34143	034143D	1140929	43	0.271	0.049	2.956	18	chr1	42000001	43000000
WE-001	37	034143D_1250095	34143	034143D	1250095	43	-0.208	-0.071	-2.272	5	chr1	42000001	43000000
WE-001	37	034143D_2798931	34143	034143D	2798931	43	0.027	-0.021	0.294	7	chr1	42000001	43000000
WE-001	37	034143D_820316	34143	034143D	820316	43	-0.093	0.027	-1.015	3	chr1	42000001	43000000
WE-001	37	034143D_982683	34143	034143D	982683	43	-0.172	0.039	-1.876	8	chr1	42000001	43000000
WE-001	37	034143C_1135976	34143	034143C	1135976	44	-0.403	-0.092	-3.095	16	chr1	43000001	44000000
WE-001	37	034143C_1943558	34143	034143C	1943558	44	-0.069	-0.048	-0.527	6	chr1	43000001	44000000
WE-001	37	034143C_2523447	34143	034143C	2523447	44	-0.138	-0.012	-1.064	10	chr1	43000001	44000000
WE-001	37	034143C_640687	34143	034143C	640687	44	0.267	0.134	2.052	23	chr1	43000001	44000000
WE-001	37	034143D_1140929	34143	034143D	1140929	44	0.179	0.049	1.374	18	chr1	43000001	44000000
WE-001	37	034143D_1250095	34143	034143D	1250095	44	-0.147	-0.071	-1.132	5	chr1	43000001	44000000
WE-001	37	034143D_2798931	34143	034143D	2798931	44	-0.087	-0.021	-0.669	7	chr1	43000001	44000000
WE-001	37	034143D_820316	34143	034143D	820316	44	-0.398	0.027	-3.057	3	chr1	43000001	44000000
WE-001	37	034143D_982683	34143	034143D	982683	44	-0.026	0.039	-0.198	8	chr1	43000001	44000000
WE-001	37	034143C_1135976	34143	034143C	1135976	45	-0.111	-0.092	-1.039	16	chr1	44000001	45000000
WE-001	37	034143C_1943558	34143	034143C	1943558	45	-0.228	-0.048	-2.139	6	chr1	44000001	45000000
WE-001	37	034143C_2523447	34143	034143C	2523447	45	-0.071	-0.012	-0.663	10	chr1	44000001	45000000
WE-001	37	034143C_640687	34143	034143C	640687	45	-0.402	0.134	-3.768	23	chr1	44000001	45000000
WE-001	37	034143D_1140929	34143	034143D	1140929	45	0.064	0.049	0.597	18	chr1	44000001	45000000
WE-001	37	034143D_1250095	34143	034143D	1250095	45	-0.171	-0.071	-1.604	5	chr1	44000001	45000000
WE-001	37	034143D_2798931	34143	034143D	2798931	45	-0.033	-0.021	-0.311	7	chr1	44000001	45000000
WE-001	37	034143D_820316	34143	034143D	820316	45	0.008	0.027	0.071	3	chr1	44000001	45000000
WE-001	37	034143D_982683	34143	034143D	982683	45	-0.159	0.039	-1.493	8	chr1	44000001	45000000
WE-001	37	034143C_1135976	34143	034143C	1135976	46	-0.115	-0.092	-0.76	16	chr1	45000001	46000000
WE-001	37	034143C_1943558	34143	034143C	1943558	46	-0.111	-0.048	-0.737	6	chr1	45000001	46000000
WE-001	37	034143C_2523447	34143	034143C	2523447	46	0.002	-0.012	0.015	10	chr1	45000001	46000000
WE-001	37	034143C_640687	34143	034143C	640687	46	-0.102	0.134	-0.674	23	chr1	45000001	46000000
WE-001	37	034143D_1140929	34143	034143D	1140929	46	0.35	0.049	2.311	18	chr1	45000001	46000000
WE-001	37	034143D_1250095	34143	034143D	1250095	46	-0.206	-0.071	-1.359	5	chr1	45000001	46000000
WE-001	37	034143D_2798931	34143	034143D	2798931	46	-0.061	-0.021	-0.406	7	chr1	45000001	46000000
WE-001	37	034143D_820316	34143	034143D	820316	46	-0.007	0.027	-0.048	3	chr1	45000001	46000000
WE-001	37	034143D_982683	34143	034143D	982683	46	-0.014	0.039	-0.094	8	chr1	45000001	46000000
WE-001	37	034143C_1135976	34143	034143C	1135976	47	-0.292	-0.092	-2.814	16	chr1	46000001	47000000
WE-001	37	034143C_1943558	34143	034143C	1943558	47	-0.072	-0.048	-0.698	6	chr1	46000001	47000000
WE-001	37	034143C_2523447	34143	034143C	2523447	47	-0.08	-0.012	-0.771	10	chr1	46000001	47000000
WE-001	37	034143C_640687	34143	034143C	640687	47	0.109	0.134	1.05	23	chr1	46000001	47000000
WE-001	37	034143D_1140929	34143	034143D	1140929	47	0.345	0.049	3.321	18	chr1	46000001	47000000
WE-001	37	034143D_1250095	34143	034143D	1250095	47	-0.03	-0.071	-0.285	5	chr1	46000001	47000000
WE-001	37	034143D_2798931	34143	034143D	2798931	47	0.071	-0.021	0.685	7	chr1	46000001	47000000
WE-001	37	034143D_820316	34143	034143D	820316	47	0.068	0.027	0.653	3	chr1	46000001	47000000
WE-001	37	034143D_982683	34143	034143D	982683	47	-0.089	0.039	-0.855	8	chr1	46000001	47000000
WE-001	37	034143C_1135976	34143	034143C	1135976	48	-0.149	-0.092	-1.415	16	chr1	47000001	48000000
WE-001	37	034143C_1943558	34143	034143C	1943558	48	-0.126	-0.048	-1.198	6	chr1	47000001	48000000
WE-001	37	034143C_2523447	34143	034143C	2523447	48	-0.028	-0.012	-0.262	10	chr1	47000001	48000000
WE-001	37	034143C_640687	34143	034143C	640687	48	0.117	0.134	1.112	23	chr1	47000001	48000000
WE-001	37	034143D_1140929	34143	034143D	1140929	48	-0.207	0.049	-1.961	18	chr1	47000001	48000000
WE-001	37	034143D_1250095	34143	034143D	1250095	48	0.087	-0.071	0.827	5	chr1	47000001	48000000
WE-001	37	034143D_2798931	34143	034143D	2798931	48	0.07	-0.021	0.663	7	chr1	47000001	48000000
WE-001	37	034143D_820316	34143	034143D	820316	48	-0.142	0.027	-1.345	3	chr1	47000001	48000000
WE-001	37	034143D_982683	34143	034143D	982683	48	0.163	0.039	1.544	8	chr1	47000001	48000000
WE-001	37	034143C_1135976	34143	034143C	1135976	49	-0.129	-0.092	-1.138	16	chr1	48000001	49000000
WE-001	37	034143C_1943558	34143	034143C	1943558	49	-0.247	-0.048	-2.18	6	chr1	48000001	49000000
WE-001	37	034143C_2523447	34143	034143C	2523447	49	-0.157	-0.012	-1.384	10	chr1	48000001	49000000
WE-001	37	034143C_640687	34143	034143C	640687	49	0.361	0.134	3.188	23	chr1	48000001	49000000
WE-001	37	034143D_1140929	34143	034143D	1140929	49	-0.295	0.049	-2.605	18	chr1	48000001	49000000
WE-001	37	034143D_1250095	34143	034143D	1250095	49	-0.217	-0.071	-1.919	5	chr1	48000001	49000000
WE-001	37	034143D_2798931	34143	034143D	2798931	49	-0.077	-0.021	-0.682	7	chr1	48000001	49000000
WE-001	37	034143D_820316	34143	034143D	820316	49	0.102	0.027	0.899	3	chr1	48000001	49000000
WE-001	37	034143D_982683	34143	034143D	982683	49	-0.012	0.039	-0.103	8	chr1	48000001	49000000
WE-001	37	034143C_1135976	34143	034143C	1135976	50	-0.226	-0.092	-2.433	16	chr1	49000001	50000000
WE-001	37	034143C_1943558	34143	034143C	1943558	50	-0.187	-0.048	-2.016	6	chr1	49000001	50000000
WE-001	37	034143C_2523447	34143	034143C	2523447	50	-0.229	-0.012	-2.463	10	chr1	49000001	50000000
WE-001	37	034143C_640687	34143	034143C	640687	50	-0.153	0.134	-1.643	23	chr1	49000001	50000000
WE-001	37	034143D_1140929	34143	034143D	1140929	50	0.143	0.049	1.538	18	chr1	49000001	50000000
WE-001	37	034143D_1250095	34143	034143D	1250095	50	-0.162	-0.071	-1.74	5	chr1	49000001	50000000
WE-001	37	034143D_2798931	34143	034143D	2798931	50	-0.177	-0.021	-1.908	7	chr1	49000001	50000000
WE-001	37	034143D_820316	34143	034143D	820316	50	-0.21	0.027	-2.261	3	chr1	49000001	50000000
WE-001	37	034143D_982683	34143	034143D	982683	50	-0.105	0.039	-1.13	8	chr1	49000001	50000000
WE-001	37	034143C_1135976	34143	034143C	1135976	51	0.062	-0.092	0.915	16	chr1	50000001	51000000
WE-001	37	034143C_1943558	34143	034143C	1943558	51	-0.157	-0.048	-2.327	6	chr1	50000001	51000000
WE-001	37	034143C_2523447	34143	034143C	2523447	51	-0.107	-0.012	-1.588	10	chr1	50000001	51000000
WE-001	37	034143C_640687	34143	034143C	640687	51	0.462	0.134	6.871	23	chr1	50000001	51000000
WE-001	37	034143D_1140929	34143	034143D	1140929	51	-0.198	0.049	-2.943	18	chr1	50000001	51000000
WE-001	37	034143D_1250095	34143	034143D	1250095	51	-0.113	-0.071	-1.685	5	chr1	50000001	51000000
WE-001	37	034143D_2798931	34143	034143D	2798931	51	0.055	-0.021	0.816	7	chr1	50000001	51000000
WE-001	37	034143D_820316	34143	034143D	820316	51	0.153	0.027	2.272	3	chr1	50000001	51000000
WE-001	37	034143D_982683	34143	034143D	982683	51	0.163	0.039	2.419	8	chr1	50000001	51000000
WE-001	37	034143C_1135976	34143	034143C	1135976	52	-0.082	-0.092	-0.875	16	chr1	51000001	52000000
WE-001	37	034143C_1943558	34143	034143C	1943558	52	0.054	-0.048	0.581	6	chr1	51000001	52000000
WE-001	37	034143C_2523447	34143	034143C	2523447	52	-0.019	-0.012	-0.203	10	chr1	51000001	52000000
WE-001	37	034143C_640687	34143	034143C	640687	52	0.055	0.134	0.592	23	chr1	51000001	52000000
WE-001	37	034143D_1140929	34143	034143D	1140929	52	0.09	0.049	0.964	18	chr1	51000001	52000000
WE-001	37	034143D_1250095	34143	034143D	1250095	52	-0.028	-0.071	-0.299	5	chr1	51000001	52000000
WE-001	37	034143D_2798931	34143	034143D	2798931	52	0.009	-0.021	0.093	7	chr1	51000001	52000000
WE-001	37	034143D_820316	34143	034143D	820316	52	0.238	0.027	2.552	3	chr1	51000001	52000000
WE-001	37	034143D_982683	34143	034143D	982683	52	0.191	0.039	2.053	8	chr1	51000001	52000000
WE-001	37	034143C_1135976	34143	034143C	1135976	53	-0.182	-0.092	-1.241	16	chr1	52000001	53000000
WE-001	37	034143C_1943558	34143	034143C	1943558	53	-0.046	-0.048	-0.312	6	chr1	52000001	53000000
WE-001	37	034143C_2523447	34143	034143C	2523447	53	0.037	-0.012	0.251	10	chr1	52000001	53000000
WE-001	37	034143C_640687	34143	034143C	640687	53	0.364	0.485	2.483	23	chr1	52000001	53000000
WE-001	37	034143D_1140929	34143	034143D	1140929	53	0.112	0.049	0.764	18	chr1	52000001	53000000
WE-001	37	034143D_1250095	34143	034143D	1250095	53	-0.079	-0.071	-0.542	5	chr1	52000001	53000000
WE-001	37	034143D_2798931	34143	034143D	2798931	53	0.054	-0.021	0.371	7	chr1	52000001	53000000
WE-001	37	034143D_820316	34143	034143D	820316	53	0.164	0.027	1.118	3	chr1	52000001	53000000
WE-001	37	034143D_982683	34143	034143D	982683	53	0.042	0.039	0.286	8	chr1	52000001	53000000
WE-001	37	034143C_1135976	34143	034143C	1135976	54	-0.327	-0.092	-2.274	16	chr1	53000001	54000000
WE-001	37	034143C_1943558	34143	034143C	1943558	54	0.04	-0.048	0.281	6	chr1	53000001	54000000
WE-001	37	034143C_2523447	34143	034143C	2523447	54	-0.025	-0.012	-0.175	10	chr1	53000001	54000000
WE-001	37	034143C_640687	34143	034143C	640687	54	0.708	0.485	4.92	23	chr1	53000001	54000000
WE-001	37	034143D_1140929	34143	034143D	1140929	54	0.149	0.049	1.037	18	chr1	53000001	54000000
WE-001	37	034143D_1250095	34143	034143D	1250095	54	-0.038	-0.071	-0.261	5	chr1	53000001	54000000
WE-001	37	034143D_2798931	34143	034143D	2798931	54	-0.037	-0.021	-0.255	7	chr1	53000001	54000000
WE-001	37	034143D_820316	34143	034143D	820316	54	-0.045	0.027	-0.312	3	chr1	53000001	54000000
WE-001	37	034143D_982683	34143	034143D	982683	54	-0.003	0.039	-0.021	8	chr1	53000001	54000000
WE-001	37	034143C_1135976	34143	034143C	1135976	55	0.011	-0.092	0.085	16	chr1	54000001	55000000
WE-001	37	034143C_1943558	34143	034143C	1943558	55	0.263	-0.048	2.038	6	chr1	54000001	55000000
WE-001	37	034143C_2523447	34143	034143C	2523447	55	0.188	-0.012	1.453	10	chr1	54000001	55000000
WE-001	37	034143C_640687	34143	034143C	640687	55	0.628	0.485	4.86	23	chr1	54000001	55000000
WE-001	37	034143D_1140929	34143	034143D	1140929	55	0.26	0.049	2.012	18	chr1	54000001	55000000
WE-001	37	034143D_1250095	34143	034143D	1250095	55	0.224	-0.071	1.732	5	chr1	54000001	55000000
WE-001	37	034143D_2798931	34143	034143D	2798931	55	0.151	-0.021	1.166	7	chr1	54000001	55000000
WE-001	37	034143D_820316	34143	034143D	820316	55	0.147	0.027	1.138	3	chr1	54000001	55000000
WE-001	37	034143D_982683	34143	034143D	982683	55	0.194	0.039	1.502	8	chr1	54000001	55000000
WE-001	37	034143C_1135976	34143	034143C	1135976	56	-0.212	-0.092	-2.367	16	chr1	55000001	56000000
WE-001	37	034143C_1943558	34143	034143C	1943558	56	-0.114	-0.048	-1.27	6	chr1	55000001	56000000
WE-001	37	034143C_2523447	34143	034143C	2523447	56	-0.033	-0.012	-0.363	10	chr1	55000001	56000000
WE-001	37	034143C_640687	34143	034143C	640687	56	0.106	0.485	1.187	23	chr1	55000001	56000000
WE-001	37	034143D_1140929	34143	034143D	1140929	56	0.215	0.049	2.397	18	chr1	55000001	56000000
WE-001	37	034143D_1250095	34143	034143D	1250095	56	-0.113	-0.071	-1.26	5	chr1	55000001	56000000
WE-001	37	034143D_2798931	34143	034143D	2798931	56	-0.129	-0.021	-1.439	7	chr1	55000001	56000000
WE-001	37	034143D_820316	34143	034143D	820316	56	-0.165	0.027	-1.843	3	chr1	55000001	56000000
WE-001	37	034143D_982683	34143	034143D	982683	56	-0.053	0.039	-0.589	8	chr1	55000001	56000000
WE-001	37	034143C_1135976	34143	034143C	1135976	57	-0.263	-0.092	-2.162	16	chr1	56000001	57000000
WE-001	37	034143C_1943558	34143	034143C	1943558	57	-0.068	-0.048	-0.557	6	chr1	56000001	57000000
WE-001	37	034143C_2523447	34143	034143C	2523447	57	0.057	-0.012	0.472	10	chr1	56000001	57000000
WE-001	37	034143C_640687	34143	034143C	640687	57	0.584	0.485	4.803	23	chr1	56000001	57000000
WE-001	37	034143D_1140929	34143	034143D	1140929	57	0.245	0.049	2.018	18	chr1	56000001	57000000
WE-001	37	034143D_1250095	34143	034143D	1250095	57	-0.065	-0.071	-0.531	5	chr1	56000001	57000000
WE-001	37	034143D_2798931	34143	034143D	2798931	57	0.063	-0.021	0.514	7	chr1	56000001	57000000
WE-001	37	034143D_820316	34143	034143D	820316	57	-0.153	0.027	-1.261	3	chr1	56000001	57000000
WE-001	37	034143D_982683	34143	034143D	982683	57	0.067	0.039	0.551	8	chr1	56000001	57000000
WE-001	37	034143C_1135976	34143	034143C	1135976	58	-0.045	-0.092	-0.44	16	chr1	57000001	58000000
WE-001	37	034143C_1943558	34143	034143C	1943558	58	-0.021	-0.048	-0.2	6	chr1	57000001	58000000
WE-001	37	034143C_2523447	34143	034143C	2523447	58	-0.024	-0.012	-0.231	10	chr1	57000001	58000000
WE-001	37	034143C_640687	34143	034143C	640687	58	0.635	0.485	6.168	23	chr1	57000001	58000000
WE-001	37	034143D_1140929	34143	034143D	1140929	58	0.288	0.049	2.799	18	chr1	57000001	58000000
WE-001	37	034143D_1250095	34143	034143D	1250095	58	-0.094	-0.071	-0.911	5	chr1	57000001	58000000
WE-001	37	034143D_2798931	34143	034143D	2798931	58	-0.028	-0.021	-0.273	7	chr1	57000001	58000000
WE-001	37	034143D_820316	34143	034143D	820316	58	-0.071	0.027	-0.692	3	chr1	57000001	58000000
WE-001	37	034143D_982683	34143	034143D	982683	58	0.137	0.039	1.332	8	chr1	57000001	58000000
WE-001	37	034143C_1135976	34143	034143C	1135976	59	-0.187	-0.092	-1.59	16	chr1	58000001	59000000
WE-001	37	034143C_1943558	34143	034143C	1943558	59	0.124	-0.048	1.06	6	chr1	58000001	59000000
WE-001	37	034143C_2523447	34143	034143C	2523447	59	0.138	-0.012	1.177	10	chr1	58000001	59000000
WE-001	37	034143C_640687	34143	034143C	640687	59	0.365	0.485	3.109	23	chr1	58000001	59000000
WE-001	37	034143D_1140929	34143	034143D	1140929	59	0.334	0.049	2.844	18	chr1	58000001	59000000
WE-001	37	034143D_1250095	34143	034143D	1250095	59	0.098	-0.071	0.831	5	chr1	58000001	59000000
WE-001	37	034143D_2798931	34143	034143D	2798931	59	0.088	-0.021	0.749	7	chr1	58000001	59000000
WE-001	37	034143D_820316	34143	034143D	820316	59	0.064	0.027	0.549	3	chr1	58000001	59000000
WE-001	37	034143D_982683	34143	034143D	982683	59	0.163	0.039	1.392	8	chr1	58000001	59000000
WE-001	37	034143C_1135976	34143	034143C	1135976	60	-0.132	-0.092	-1.088	16	chr1	59000001	60000000
WE-001	37	034143C_1943558	34143	034143C	1943558	60	-0.004	-0.048	-0.034	6	chr1	59000001	60000000
WE-001	37	034143C_2523447	34143	034143C	2523447	60	0.047	-0.012	0.386	10	chr1	59000001	60000000
WE-001	37	034143C_640687	34143	034143C	640687	60	0.073	0.076	0.603	23	chr1	59000001	60000000
WE-001	37	034143D_1140929	34143	034143D	1140929	60	0.156	0.049	1.289	18	chr1	59000001	60000000
WE-001	37	034143D_1250095	34143	034143D	1250095	60	0.033	-0.071	0.272	5	chr1	59000001	60000000
WE-001	37	034143D_2798931	34143	034143D	2798931	60	-0.082	-0.021	-0.674	7	chr1	59000001	60000000
WE-001	37	034143D_820316	34143	034143D	820316	60	-0.066	0.027	-0.546	3	chr1	59000001	60000000
WE-001	37	034143D_982683	34143	034143D	982683	60	0.13	0.039	1.075	8	chr1	59000001	60000000
WE-001	37	034143C_1135976	34143	034143C	1135976	61	-0.068	-0.092	-0.657	16	chr1	60000001	61000000
WE-001	37	034143C_1943558	34143	034143C	1943558	61	0.044	-0.048	0.427	6	chr1	60000001	61000000
WE-001	37	034143C_2523447	34143	034143C	2523447	61	0.033	-0.012	0.321	10	chr1	60000001	61000000
WE-001	37	034143C_640687	34143	034143C	640687	61	0.087	0.076	0.836	23	chr1	60000001	61000000
WE-001	37	034143D_1140929	34143	034143D	1140929	61	0.234	0.049	2.249	18	chr1	60000001	61000000
WE-001	37	034143D_1250095	34143	034143D	1250095	61	0.064	-0.071	0.617	5	chr1	60000001	61000000
WE-001	37	034143D_2798931	34143	034143D	2798931	61	-0.011	-0.021	-0.109	7	chr1	60000001	61000000
WE-001	37	034143D_820316	34143	034143D	820316	61	-0.217	0.027	-2.084	3	chr1	60000001	61000000
WE-001	37	034143D_982683	34143	034143D	982683	61	-0.052	0.039	-0.496	8	chr1	60000001	61000000
WE-001	37	034143C_1135976	34143	034143C	1135976	62	-0.302	-0.092	-2.356	16	chr1	61000001	62000000
WE-001	37	034143C_1943558	34143	034143C	1943558	62	0.181	-0.048	1.411	6	chr1	61000001	62000000
WE-001	37	034143C_2523447	34143	034143C	2523447	62	0.088	-0.012	0.688	10	chr1	61000001	62000000
WE-001	37	034143C_640687	34143	034143C	640687	62	0.181	0.076	1.412	23	chr1	61000001	62000000
WE-001	37	034143D_1140929	34143	034143D	1140929	62	0.104	0.049	0.812	18	chr1	61000001	62000000
WE-001	37	034143D_1250095	34143	034143D	1250095	62	0.057	-0.071	0.444	5	chr1	61000001	62000000
WE-001	37	034143D_2798931	34143	034143D	2798931	62	-0.002	-0.021	-0.018	7	chr1	61000001	62000000
WE-001	37	034143D_820316	34143	034143D	820316	62	0.079	0.027	0.617	3	chr1	61000001	62000000
WE-001	37	034143D_982683	34143	034143D	982683	62	0.165	0.039	1.289	8	chr1	61000001	62000000
WE-001	37	034143C_1135976	34143	034143C	1135976	63	-0.171	-0.092	-4.034	16	chr1	62000001	63000000
WE-001	37	034143C_1943558	34143	034143C	1943558	63	0.034	-0.048	0.8	6	chr1	62000001	63000000
WE-001	37	034143C_2523447	34143	034143C	2523447	63	0.061	-0.012	1.426	10	chr1	62000001	63000000
WE-001	37	034143C_640687	34143	034143C	640687	63	-0.014	0.076	-0.329	23	chr1	62000001	63000000
WE-001	37	034143D_1140929	34143	034143D	1140929	63	0.232	0.049	5.456	18	chr1	62000001	63000000
WE-001	37	034143D_1250095	34143	034143D	1250095	63	0.076	-0.071	1.791	5	chr1	62000001	63000000
WE-001	37	034143D_2798931	34143	034143D	2798931	63	-0.035	-0.021	-0.815	7	chr1	62000001	63000000
WE-001	37	034143D_820316	34143	034143D	820316	63	0.056	0.027	1.315	3	chr1	62000001	63000000
WE-001	37	034143D_982683	34143	034143D	982683	63	0.273	0.039	6.424	8	chr1	62000001	63000000
WE-001	37	034143C_1135976	34143	034143C	1135976	64	0.0	-0.092	0.006	16	chr1	63000001	64000000
WE-001	37	034143C_1943558	34143	034143C	1943558	64	0.125	-0.048	1.634	6	chr1	63000001	64000000
WE-001	37	034143C_2523447	34143	034143C	2523447	64	0.085	-0.012	1.109	10	chr1	63000001	64000000
WE-001	37	034143C_640687	34143	034143C	640687	64	-0.014	0.076	-0.185	23	chr1	63000001	64000000
WE-001	37	034143D_1140929	34143	034143D	1140929	64	0.005	0.049	0.071	18	chr1	63000001	64000000
WE-001	37	034143D_1250095	34143	034143D	1250095	64	-0.165	-0.071	-2.158	5	chr1	63000001	64000000
WE-001	37	034143D_2798931	34143	034143D	2798931	64	0.038	-0.021	0.5	7	chr1	63000001	64000000
WE-001	37	034143D_820316	34143	034143D	820316	64	0.149	0.027	1.951	3	chr1	63000001	64000000
WE-001	37	034143D_982683	34143	034143D	982683	64	0.148	0.039	1.942	8	chr1	63000001	64000000
WE-001	37	034143C_1135976	34143	034143C	1135976	65	-0.007	-0.092	-0.054	16	chr1	64000001	65000000
WE-001	37	034143C_1943558	34143	034143C	1943558	65	0.174	-0.048	1.367	6	chr1	64000001	65000000
WE-001	37	034143C_2523447	34143	034143C	2523447	65	0.22	-0.012	1.729	10	chr1	64000001	65000000
WE-001	37	034143C_640687	34143	034143C	640687	65	-0.076	0.076	-0.6	23	chr1	64000001	65000000
WE-001	37	034143D_1140929	34143	034143D	1140929	65	0.187	0.049	1.469	18	chr1	64000001	65000000
WE-001	37	034143D_1250095	34143	034143D	1250095	65	0.138	-0.071	1.084	5	chr1	64000001	65000000
WE-001	37	034143D_2798931	34143	034143D	2798931	65	0.061	-0.021	0.481	7	chr1	64000001	65000000
WE-001	37	034143D_820316	34143	034143D	820316	65	-0.006	0.027	-0.044	3	chr1	64000001	65000000
WE-001	37	034143D_982683	34143	034143D	982683	65	0.046	0.039	0.364	8	chr1	64000001	65000000
WE-001	37	034143C_1135976	34143	034143C	1135976	66	-0.12	-0.092	-1.13	16	chr1	65000001	66000000
WE-001	37	034143C_1943558	34143	034143C	1943558	66	-0.033	-0.048	-0.306	6	chr1	65000001	66000000
WE-001	37	034143C_2523447	34143	034143C	2523447	66	-0.009	-0.012	-0.084	10	chr1	65000001	66000000
WE-001	37	034143C_640687	34143	034143C	640687	66	0.092	0.076	0.86	23	chr1	65000001	66000000
WE-001	37	034143D_1140929	34143	034143D	1140929	66	-0.232	0.049	-2.181	18	chr1	65000001	66000000
WE-001	37	034143D_1250095	34143	034143D	1250095	66	-0.055	-0.071	-0.517	5	chr1	65000001	66000000
WE-001	37	034143D_2798931	34143	034143D	2798931	66	-0.061	-0.021	-0.573	7	chr1	65000001	66000000
WE-001	37	034143D_820316	34143	034143D	820316	66	-0.142	0.027	-1.333	3	chr1	65000001	66000000
WE-001	37	034143D_982683	34143	034143D	982683	66	0.035	0.039	0.327	8	chr1	65000001	66000000
WE-001	37	034143C_1135976	34143	034143C	1135976	67	0.081	-0.092	0.751	16	chr1	66000001	67000000
WE-001	37	034143C_1943558	34143	034143C	1943558	67	0.178	-0.048	1.641	6	chr1	66000001	67000000
WE-001	37	034143C_2523447	34143	034143C	2523447	67	0.149	-0.012	1.372	10	chr1	66000001	67000000
WE-001	37	034143C_640687	34143	034143C	640687	67	-0.561	0.076	-5.181	23	chr1	66000001	67000000
WE-001	37	034143D_1140929	34143	034143D	1140929	67	0.53	0.049	4.891	18	chr1	66000001	67000000
WE-001	37	034143D_1250095	34143	034143D	1250095	67	0.066	-0.071	0.607	5	chr1	66000001	67000000
WE-001	37	034143D_2798931	34143	034143D	2798931	67	0.086	-0.021	0.795	7	chr1	66000001	67000000
WE-001	37	034143D_820316	34143	034143D	820316	67	0.111	0.027	1.022	3	chr1	66000001	67000000
WE-001	37	034143D_982683	34143	034143D	982683	67	0.141	0.039	1.304	8	chr1	66000001	67000000
WE-001	37	034143C_1135976	34143	034143C	1135976	68	-0.111	-0.092	-1.258	16	chr1	67000001	68000000
WE-001	37	034143C_1943558	34143	034143C	1943558	68	0.095	-0.048	1.08	6	chr1	67000001	68000000
WE-001	37	034143C_2523447	34143	034143C	2523447	68	0.105	-0.012	1.192	10	chr1	67000001	68000000
WE-001	37	034143C_640687	34143	034143C	640687	68	-0.223	0.076	-2.534	23	chr1	67000001	68000000
WE-001	37	034143D_1140929	34143	034143D	1140929	68	0.11	0.049	1.253	18	chr1	67000001	68000000
WE-001	37	034143D_1250095	34143	034143D	1250095	68	-0.043	-0.071	-0.485	5	chr1	67000001	68000000
WE-001	37	034143D_2798931	34143	034143D	2798931	68	-0.074	-0.021	-0.836	7	chr1	67000001	68000000
WE-001	37	034143D_820316	34143	034143D	820316	68	0.219	0.027	2.491	3	chr1	67000001	68000000
WE-001	37	034143D_982683	34143	034143D	982683	68	-0.058	0.039	-0.663	8	chr1	67000001	68000000
WE-001	37	034143C_1135976	34143	034143C	1135976	69	-0.072	-0.092	-0.622	16	chr1	68000001	69000000
WE-001	37	034143C_1943558	34143	034143C	1943558	69	0.007	-0.048	0.061	6	chr1	68000001	69000000
WE-001	37	034143C_2523447	34143	034143C	2523447	69	-0.068	-0.012	-0.59	10	chr1	68000001	69000000
WE-001	37	034143C_640687	34143	034143C	640687	69	-0.042	0.076	-0.362	23	chr1	68000001	69000000
WE-001	37	034143D_1140929	34143	034143D	1140929	69	0.121	0.049	1.05	18	chr1	68000001	69000000
WE-001	37	034143D_1250095	34143	034143D	1250095	69	-0.121	-0.071	-1.049	5	chr1	68000001	69000000
WE-001	37	034143D_2798931	34143	034143D	2798931	69	-0.028	-0.021	-0.242	7	chr1	68000001	69000000
WE-001	37	034143D_820316	34143	034143D	820316	69	0.114	0.027	0.989	3	chr1	68000001	69000000
WE-001	37	034143D_982683	34143	034143D	982683	69	0.123	0.039	1.07	8	chr1	68000001	69000000
WE-001	37	034143C_1135976	34143	034143C	1135976	70	-0.227	-0.092	-3.106	16	chr1	69000001	70000000
WE-001	37	034143C_1943558	34143	034143C	1943558	70	-0.041	-0.048	-0.559	6	chr1	69000001	70000000
WE-001	37	034143C_2523447	34143	034143C	2523447	70	-0.082	-0.012	-1.12	10	chr1	69000001	70000000
WE-001	37	034143C_640687	34143	034143C	640687	70	0.095	0.076	1.305	23	chr1	69000001	70000000
WE-001	37	034143D_1140929	34143	034143D	1140929	70	0.197	0.049	2.694	18	chr1	69000001	70000000
WE-001	37	034143D_1250095	34143	034143D	1250095	70	0.035	-0.071	0.484	5	chr1	69000001	70000000
WE-001	37	034143D_2798931	34143	034143D	2798931	70	-0.007	-0.021	-0.093	7	chr1	69000001	70000000
WE-001	37	034143D_820316	34143	034143D	820316	70	-0.105	0.027	-1.445	3	chr1	69000001	70000000
WE-001	37	034143D_982683	34143	034143D	982683	70	0.086	0.039	1.184	8	chr1	69000001	70000000
WE-001	37	034143C_1135976	34143	034143C	1135976	71	0.048	-0.092	0.549	16	chr1	70000001	71000000
WE-001	37	034143C_1943558	34143	034143C	1943558	71	0.031	-0.048	0.353	6	chr1	70000001	71000000
WE-001	37	034143C_2523447	34143	034143C	2523447	71	0.048	-0.012	0.547	10	chr1	70000001	71000000
WE-001	37	034143C_640687	34143	034143C	640687	71	0.016	0.076	0.18	23	chr1	70000001	71000000
WE-001	37	034143D_1140929	34143	034143D	1140929	71	0.378	0.049	4.279	18	chr1	70000001	71000000
WE-001	37	034143D_1250095	34143	034143D	1250095	71	0.007	-0.071	0.077	5	chr1	70000001	71000000
WE-001	37	034143D_2798931	34143	034143D	2798931	71	0.025	-0.021	0.286	7	chr1	70000001	71000000
WE-001	37	034143D_820316	34143	034143D	820316	71	0.26	0.027	2.945	3	chr1	70000001	71000000
WE-001	37	034143D_982683	34143	034143D	982683	71	0.232	0.039	2.631	8	chr1	70000001	71000000
WE-001	37	034143C_1135976	34143	034143C	1135976	72	-0.332	-0.092	-2.44	16	chr1	71000001	72000000
WE-001	37	034143C_1943558	34143	034143C	1943558	72	0.076	-0.048	0.557	6	chr1	71000001	72000000
WE-001	37	034143C_2523447	34143	034143C	2523447	72	0.16	-0.012	1.176	10	chr1	71000001	72000000
WE-001	37	034143C_640687	34143	034143C	640687	72	0.161	0.076	1.181	23	chr1	71000001	72000000
WE-001	37	034143D_1140929	34143	034143D	1140929	72	0.188	0.049	1.38	18	chr1	71000001	72000000
WE-001	37	034143D_1250095	34143	034143D	1250095	72	-0.058	-0.071	-0.425	5	chr1	71000001	72000000
WE-001	37	034143D_2798931	34143	034143D	2798931	72	-0.061	-0.021	-0.451	7	chr1	71000001	72000000
WE-001	37	034143D_820316	34143	034143D	820316	72	-0.019	0.027	-0.14	3	chr1	71000001	72000000
WE-001	37	034143D_982683	34143	034143D	982683	72	0.096	0.039	0.702	8	chr1	71000001	72000000
WE-001	37	034143C_1135976	34143	034143C	1135976	73	-0.291	-0.092	-2.997	16	chr1	72000001	73000000
WE-001	37	034143C_1943558	34143	034143C	1943558	73	0.052	-0.048	0.533	6	chr1	72000001	73000000
WE-001	37	034143C_2523447	34143	034143C	2523447	73	0.152	-0.012	1.561	10	chr1	72000001	73000000
WE-001	37	034143C_640687	34143	034143C	640687	73	0.117	0.076	1.199	23	chr1	72000001	73000000
WE-001	37	034143D_1140929	34143	034143D	1140929	73	-0.019	0.049	-0.2	18	chr1	72000001	73000000
WE-001	37	034143D_1250095	34143	034143D	1250095	73	0.023	-0.071	0.236	5	chr1	72000001	73000000
WE-001	37	034143D_2798931	34143	034143D	2798931	73	-0.04	-0.021	-0.408	7	chr1	72000001	73000000
WE-001	37	034143D_820316	34143	034143D	820316	73	-0.282	0.027	-2.898	3	chr1	72000001	73000000
WE-001	37	034143D_982683	34143	034143D	982683	73	0.189	0.039	1.945	8	chr1	72000001	73000000
WE-001	37	034143C_1135976	34143	034143C	1135976	74	-0.052	-0.092	-0.421	16	chr1	73000001	74000000
WE-001	37	034143C_1943558	34143	034143C	1943558	74	-0.001	-0.048	-0.006	6	chr1	73000001	74000000
WE-001	37	034143C_2523447	34143	034143C	2523447	74	0.01	-0.012	0.082	10	chr1	73000001	74000000
WE-001	37	034143C_640687	34143	034143C	640687	74	0.571	0.076	4.602	23	chr1	73000001	74000000
WE-001	37	034143D_1140929	34143	034143D	1140929	74	0.078	0.049	0.632	18	chr1	73000001	74000000
WE-001	37	034143D_1250095	34143	034143D	1250095	74	-0.115	-0.071	-0.923	5	chr1	73000001	74000000
WE-001	37	034143D_2798931	34143	034143D	2798931	74	0.022	-0.021	0.174	7	chr1	73000001	74000000
WE-001	37	034143D_820316	34143	034143D	820316	74	-0.065	0.027	-0.527	3	chr1	73000001	74000000
WE-001	37	034143D_982683	34143	034143D	982683	74	0.275	0.039	2.217	8	chr1	73000001	74000000
WE-001	37	034143C_1135976	34143	034143C	1135976	75	-0.321	-0.092	-3.392	16	chr1	74000001	75000000
WE-001	37	034143C_1943558	34143	034143C	1943558	75	-0.021	-0.048	-0.219	6	chr1	74000001	75000000
WE-001	37	034143C_2523447	34143	034143C	2523447	75	-0.044	-0.012	-0.463	10	chr1	74000001	75000000
WE-001	37	034143C_640687	34143	034143C	640687	75	0.332	0.076	3.503	23	chr1	74000001	75000000
WE-001	37	034143D_1140929	34143	034143D	1140929	75	-0.054	0.049	-0.571	18	chr1	74000001	75000000
WE-001	37	034143D_1250095	34143	034143D	1250095	75	-0.06	-0.071	-0.638	5	chr1	74000001	75000000
WE-001	37	034143D_2798931	34143	034143D	2798931	75	0.067	-0.021	0.711	7	chr1	74000001	75000000
WE-001	37	034143D_820316	34143	034143D	820316	75	0.081	0.027	0.856	3	chr1	74000001	75000000
WE-001	37	034143D_982683	34143	034143D	982683	75	0.044	0.039	0.469	8	chr1	74000001	75000000
WE-001	37	034143C_1135976	34143	034143C	1135976	76	-0.127	-0.092	-1.227	16	chr1	75000001	76000000
WE-001	37	034143C_1943558	34143	034143C	1943558	76	-0.092	-0.048	-0.888	6	chr1	75000001	76000000
WE-001	37	034143C_2523447	34143	034143C	2523447	76	-0.062	-0.012	-0.601	10	chr1	75000001	76000000
WE-001	37	034143C_640687	34143	034143C	640687	76	0.161	0.076	1.554	23	chr1	75000001	76000000
WE-001	37	034143D_1140929	34143	034143D	1140929	76	-0.157	0.049	-1.509	18	chr1	75000001	76000000
WE-001	37	034143D_1250095	34143	034143D	1250095	76	-0.004	-0.071	-0.036	5	chr1	75000001	76000000
WE-001	37	034143D_2798931	34143	034143D	2798931	76	-0.123	-0.021	-1.184	7	chr1	75000001	76000000
WE-001	37	034143D_820316	34143	034143D	820316	76	-0.086	0.027	-0.826	3	chr1	75000001	76000000
WE-001	37	034143D_982683	34143	034143D	982683	76	0.067	0.039	0.645	8	chr1	75000001	76000000
WE-001	37	034143C_1135976	34143	034143C	1135976	77	-0.06	-0.092	-0.735	16	chr1	76000001	77000000
WE-001	37	034143C_1943558	34143	034143C	1943558	77	0.083	-0.048	1.014	6	chr1	76000001	77000000
WE-001	37	034143C_2523447	34143	034143C	2523447	77	0.118	-0.012	1.437	10	chr1	76000001	77000000
WE-001	37	034143C_640687	34143	034143C	640687	77	0.109	0.076	1.327	23	chr1	76000001	77000000
WE-001	37	034143D_1140929	34143	034143D	1140929	77	-0.277	0.049	-3.371	18	chr1	76000001	77000000
WE-001	37	034143D_1250095	34143	034143D	1250095	77	0.044	-0.071	0.538	5	chr1	76000001	77000000
WE-001	37	034143D_2798931	34143	034143D	2798931	77	0.033	-0.021	0.399	7	chr1	76000001	77000000
WE-001	37	034143D_820316	34143	034143D	820316	77	0.243	0.027	2.959	3	chr1	76000001	77000000
WE-001	37	034143D_982683	34143	034143D	982683	77	0.16	0.039	1.943	8	chr1	76000001	77000000
WE-001	37	034143C_1135976	34143	034143C	1135976	78	-0.055	-0.092	-0.497	16	chr1	77000001	78000000
WE-001	37	034143C_1943558	34143	034143C	1943558	78	0.144	-0.048	1.29	6	chr1	77000001	78000000
WE-001	37	034143C_2523447	34143	034143C	2523447	78	0.202	-0.012	1.808	10	chr1	77000001	78000000
WE-001	37	034143C_640687	34143	034143C	640687	78	-0.029	0.076	-0.263	23	chr1	77000001	78000000
WE-001	37	034143D_1140929	34143	034143D	1140929	78	-0.028	0.049	-0.252	18	chr1	77000001	78000000
WE-001	37	034143D_1250095	34143	034143D	1250095	78	0.062	-0.071	0.557	5	chr1	77000001	78000000
WE-001	37	034143D_2798931	34143	034143D	2798931	78	0.056	-0.021	0.499	7	chr1	77000001	78000000
WE-001	37	034143D_820316	34143	034143D	820316	78	0.027	0.027	0.242	3	chr1	77000001	78000000
WE-001	37	034143D_982683	34143	034143D	982683	78	0.051	0.039	0.454	8	chr1	77000001	78000000
WE-001	37	034143C_1135976	34143	034143C	1135976	79	-0.158	-0.092	-1.63	16	chr1	78000001	79000000
WE-001	37	034143C_1943558	34143	034143C	1943558	79	-0.094	-0.048	-0.973	6	chr1	78000001	79000000
WE-001	37	034143C_2523447	34143	034143C	2523447	79	-0.058	-0.012	-0.597	10	chr1	78000001	79000000
WE-001	37	034143C_640687	34143	034143C	640687	79	0.071	0.076	0.728	23	chr1	78000001	79000000
WE-001	37	034143D_1140929	34143	034143D	1140929	79	-0.039	0.049	-0.401	18	chr1	78000001	79000000
WE-001	37	034143D_1250095	34143	034143D	1250095	79	-0.139	-0.071	-1.436	5	chr1	78000001	79000000
WE-001	37	034143D_2798931	34143	034143D	2798931	79	-0.064	-0.021	-0.66	7	chr1	78000001	79000000
WE-001	37	034143D_820316	34143	034143D	820316	79	-0.168	0.027	-1.733	3	chr1	78000001	79000000
WE-001	37	034143D_982683	34143	034143D	982683	79	-0.2	0.039	-2.062	8	chr1	78000001	79000000
WE-001	37	034143C_1135976	34143	034143C	1135976	80	-0.099	-0.092	-1.225	16	chr1	79000001	80000000
WE-001	37	034143C_1943558	34143	034143C	1943558	80	-0.066	-0.048	-0.813	6	chr1	79000001	80000000
WE-001	37	034143C_2523447	34143	034143C	2523447	80	-0.001	-0.012	-0.012	10	chr1	79000001	80000000
WE-001	37	034143C_640687	34143	034143C	640687	80	0.041	0.076	0.504	23	chr1	79000001	80000000
WE-001	37	034143D_1140929	34143	034143D	1140929	80	-0.173	0.049	-2.133	18	chr1	79000001	80000000
WE-001	37	034143D_1250095	34143	034143D	1250095	80	-0.051	-0.071	-0.633	5	chr1	79000001	80000000
WE-001	37	034143D_2798931	34143	034143D	2798931	80	0.083	-0.021	1.022	7	chr1	79000001	80000000
WE-001	37	034143D_820316	34143	034143D	820316	80	0.249	0.027	3.07	3	chr1	79000001	80000000
WE-001	37	034143D_982683	34143	034143D	982683	80	0.311	0.039	3.844	8	chr1	79000001	80000000
WE-001	37	034143C_1135976	34143	034143C	1135976	81	0.062	-0.092	0.587	16	chr1	80000001	81000000
WE-001	37	034143C_1943558	34143	034143C	1943558	81	-0.042	-0.048	-0.401	6	chr1	80000001	81000000
WE-001	37	034143C_2523447	34143	034143C	2523447	81	-0.025	-0.012	-0.239	10	chr1	80000001	81000000
WE-001	37	034143C_640687	34143	034143C	640687	81	0.314	0.076	2.983	23	chr1	80000001	81000000
WE-001	37	034143D_1140929	34143	034143D	1140929	81	0.118	0.049	1.118	18	chr1	80000001	81000000
WE-001	37	034143D_1250095	34143	034143D	1250095	81	-0.023	-0.071	-0.216	5	chr1	80000001	81000000
WE-001	37	034143D_2798931	34143	034143D	2798931	81	0.0	-0.021	0.0	7	chr1	80000001	81000000
WE-001	37	034143D_820316	34143	034143D	820316	81	-0.413	0.027	-3.923	3	chr1	80000001	81000000
WE-001	37	034143D_982683	34143	034143D	982683	81	0.196	0.039	1.857	8	chr1	80000001	81000000
WE-001	37	034143C_1135976	34143	034143C	1135976	82	-0.121	-0.092	-0.895	16	chr1	81000001	82000000
WE-001	37	034143C_1943558	34143	034143C	1943558	82	0.054	-0.048	0.397	6	chr1	81000001	82000000
WE-001	37	034143C_2523447	34143	034143C	2523447	82	0.135	-0.012	1.001	10	chr1	81000001	82000000
WE-001	37	034143C_640687	34143	034143C	640687	82	0.22	0.076	1.629	23	chr1	81000001	82000000
WE-001	37	034143D_1140929	34143	034143D	1140929	82	0.468	0.049	3.466	18	chr1	81000001	82000000
WE-001	37	034143D_1250095	34143	034143D	1250095	82	-0.083	-0.071	-0.613	5	chr1	81000001	82000000
WE-001	37	034143D_2798931	34143	034143D	2798931	82	0.047	-0.021	0.351	7	chr1	81000001	82000000
WE-001	37	034143D_820316	34143	034143D	820316	82	0.067	0.027	0.493	3	chr1	81000001	82000000
WE-001	37	034143D_982683	34143	034143D	982683	82	0.126	0.039	0.936	8	chr1	81000001	82000000
WE-001	37	034143C_1135976	34143	034143C	1135976	83	0.017	-0.092	0.176	16	chr1	82000001	83000000
WE-001	37	034143C_1943558	34143	034143C	1943558	83	-0.039	-0.048	-0.403	6	chr1	82000001	83000000
WE-001	37	034143C_2523447	34143	034143C	2523447	83	0.063	-0.012	0.641	10	chr1	82000001	83000000
WE-001	37	034143C_640687	34143	034143C	640687	83	0.19	0.076	1.942	23	chr1	82000001	83000000
WE-001	37	034143D_1140929	34143	034143D	1140929	83	0.024	0.049	0.248	18	chr1	82000001	83000000
WE-001	37	034143D_1250095	34143	034143D	1250095	83	-0.114	-0.071	-1.16	5	chr1	82000001	83000000
WE-001	37	034143D_2798931	34143	034143D	2798931	83	-0.003	-0.021	-0.029	7	chr1	82000001	83000000
WE-001	37	034143D_820316	34143	034143D	820316	83	0.226	0.027	2.305	3	chr1	82000001	83000000
WE-001	37	034143D_982683	34143	034143D	982683	83	0.202	0.039	2.065	8	chr1	82000001	83000000
WE-001	37	034143C_1135976	34143	034143C	1135976	84	0.127	-0.092	1.293	16	chr1	83000001	84000000
WE-001	37	034143C_1943558	34143	034143C	1943558	84	-0.001	-0.048	-0.013	6	chr1	83000001	84000000
WE-001	37	034143C_2523447	34143	034143C	2523447	84	-0.046	-0.012	-0.468	10	chr1	83000001	84000000
WE-001	37	034143C_640687	34143	034143C	640687	84	0.046	0.076	0.472	23	chr1	83000001	84000000
WE-001	37	034143D_1140929	34143	034143D	1140929	84	0.262	0.049	2.676	18	chr1	83000001	84000000
WE-001	37	034143D_1250095	34143	034143D	1250095	84	-0.132	-0.071	-1.347	5	chr1	83000001	84000000
WE-001	37	034143D_2798931	34143	034143D	2798931	84	-0.097	-0.021	-0.986	7	chr1	83000001	84000000
WE-001	37	034143D_820316	34143	034143D	820316	84	0.374	0.027	3.817	3	chr1	83000001	84000000
WE-001	37	034143D_982683	34143	034143D	982683	84	0.241	0.039	2.462	8	chr1	83000001	84000000
WE-001	37	034143C_1135976	34143	034143C	1135976	85	-0.254	-0.092	-2.804	16	chr1	84000001	85000000
WE-001	37	034143C_1943558	34143	034143C	1943558	85	0.019	-0.048	0.209	6	chr1	84000001	85000000
WE-001	37	034143C_2523447	34143	034143C	2523447	85	0.088	-0.012	0.972	10	chr1	84000001	85000000
WE-001	37	034143C_640687	34143	034143C	640687	85	0.077	0.076	0.853	23	chr1	84000001	85000000
WE-001	37	034143D_1140929	34143	034143D	1140929	85	0.013	0.049	0.145	18	chr1	84000001	85000000
WE-001	37	034143D_1250095	34143	034143D	1250095	85	0.042	-0.071	0.464	5	chr1	84000001	85000000
WE-001	37	034143D_2798931	34143	034143D	2798931	85	0.037	-0.021	0.406	7	chr1	84000001	85000000
WE-001	37	034143D_820316	34143	034143D	820316	85	0.134	0.027	1.485	3	chr1	84000001	85000000
WE-001	37	034143D_982683	34143	034143D	982683	85	-0.055	0.039	-0.609	8	chr1	84000001	85000000
WE-001	37	034143C_1135976	34143	034143C	1135976	86	0.004	-0.092	0.033	16	chr1	85000001	86000000
WE-001	37	034143C_1943558	34143	034143C	1943558	86	0.038	-0.048	0.296	6	chr1	85000001	86000000
WE-001	37	034143C_2523447	34143	034143C	2523447	86	0.018	-0.012	0.141	10	chr1	85000001	86000000
WE-001	37	034143C_640687	34143	034143C	640687	86	-0.127	0.076	-0.993	23	chr1	85000001	86000000
WE-001	37	034143D_1140929	34143	034143D	1140929	86	0.15	0.049	1.172	18	chr1	85000001	86000000
WE-001	37	034143D_1250095	34143	034143D	1250095	86	0.196	-0.071	1.535	5	chr1	85000001	86000000
WE-001	37	034143D_2798931	34143	034143D	2798931	86	0.029	-0.021	0.228	7	chr1	85000001	86000000
WE-001	37	034143D_820316	34143	034143D	820316	86	-0.043	0.027	-0.337	3	chr1	85000001	86000000
WE-001	37	034143D_982683	34143	034143D	982683	86	0.22	0.039	1.719	8	chr1	85000001	86000000
WE-001	37	034143C_1135976	34143	034143C	1135976	87	0.022	-0.092	0.236	16	chr1	86000001	87000000
WE-001	37	034143C_1943558	34143	034143C	1943558	87	0.171	-0.048	1.841	6	chr1	86000001	87000000
WE-001	37	034143C_2523447	34143	034143C	2523447	87	0.125	-0.012	1.348	10	chr1	86000001	87000000
WE-001	37	034143C_640687	34143	034143C	640687	87	-0.512	0.076	-5.511	23	chr1	86000001	87000000
WE-001	37	034143D_1140929	34143	034143D	1140929	87	0.145	0.049	1.565	18	chr1	86000001	87000000
WE-001	37	034143D_1250095	34143	034143D	1250095	87	0.014	-0.071	0.151	5	chr1	86000001	87000000
WE-001	37	034143D_2798931	34143	034143D	2798931	87	0.003	-0.021	0.036	7	chr1	86000001	87000000
WE-001	37	034143D_820316	34143	034143D	820316	87	-0.112	0.027	-1.202	3	chr1	86000001	87000000
WE-001	37	034143D_982683	34143	034143D	982683	87	0.029	0.039	0.311	8	chr1	86000001	87000000
WE-001	37	034143C_1135976	34143	034143C	1135976	88	-0.056	-0.092	-0.315	16	chr1	87000001	88000000
WE-001	37	034143C_1943558	34143	034143C	1943558	88	0.086	-0.048	0.479	6	chr1	87000001	88000000
WE-001	37	034143C_2523447	34143	034143C	2523447	88	0.164	-0.012	0.914	10	chr1	87000001	88000000
WE-001	37	034143C_640687	34143	034143C	640687	88	0.06	0.076	0.336	23	chr1	87000001	88000000
WE-001	37	034143D_1140929	34143	034143D	1140929	88	0.065	0.049	0.362	18	chr1	87000001	88000000
WE-001	37	034143D_1250095	34143	034143D	1250095	88	0.164	-0.071	0.915	5	chr1	87000001	88000000
WE-001	37	034143D_2798931	34143	034143D	2798931	88	0.065	-0.021	0.363	7	chr1	87000001	88000000
WE-001	37	034143D_820316	34143	034143D	820316	88	0.389	0.027	2.17	3	chr1	87000001	88000000
WE-001	37	034143D_982683	34143	034143D	982683	88	0.063	0.039	0.354	8	chr1	87000001	88000000
WE-001	37	034143C_1135976	34143	034143C	1135976	89	-0.009	-0.092	-0.105	16	chr1	88000001	89000000
WE-001	37	034143C_1943558	34143	034143C	1943558	89	0.064	-0.048	0.764	6	chr1	88000001	89000000
WE-001	37	034143C_2523447	34143	034143C	2523447	89	0.089	-0.012	1.059	10	chr1	88000001	89000000
WE-001	37	034143C_640687	34143	034143C	640687	89	-0.253	0.076	-3.017	23	chr1	88000001	89000000
WE-001	37	034143D_1140929	34143	034143D	1140929	89	0.131	0.049	1.567	18	chr1	88000001	89000000
WE-001	37	034143D_1250095	34143	034143D	1250095	89	0.146	-0.071	1.75	5	chr1	88000001	89000000
WE-001	37	034143D_2798931	34143	034143D	2798931	89	0.085	-0.021	1.012	7	chr1	88000001	89000000
WE-001	37	034143D_820316	34143	034143D	820316	89	0.134	0.027	1.595	3	chr1	88000001	89000000
WE-001	37	034143D_982683	34143	034143D	982683	89	0.087	0.039	1.034	8	chr1	88000001	89000000
WE-001	37	034143C_1135976	34143	034143C	1135976	90	-0.355	-0.092	-4.797	16	chr1	89000001	90000000
WE-001	37	034143C_1943558	34143	034143C	1943558	90	0.036	-0.048	0.481	6	chr1	89000001	90000000
WE-001	37	034143C_2523447	34143	034143C	2523447	90	-0.029	-0.012	-0.397	10	chr1	89000001	90000000
WE-001	37	034143C_640687	34143	034143C	640687	90	0.158	0.076	2.133	23	chr1	89000001	90000000
WE-001	37	034143D_1140929	34143	034143D	1140929	90	0.029	0.049	0.391	18	chr1	89000001	90000000
WE-001	37	034143D_1250095	34143	034143D	1250095	90	-0.064	-0.071	-0.86	5	chr1	89000001	90000000
WE-001	37	034143D_2798931	34143	034143D	2798931	90	-0.053	-0.021	-0.711	7	chr1	89000001	90000000
WE-001	37	034143D_820316	34143	034143D	820316	90	-0.14	0.027	-1.896	3	chr1	89000001	90000000
WE-001	37	034143D_982683	34143	034143D	982683	90	0.098	0.039	1.322	8	chr1	89000001	90000000
WE-001	37	034143C_1135976	34143	034143C	1135976	91	-0.118	-0.092	-1.135	16	chr1	90000001	91000000
WE-001	37	034143C_1943558	34143	034143C	1943558	91	0.081	-0.048	0.782	6	chr1	90000001	91000000
WE-001	37	034143C_2523447	34143	034143C	2523447	91	-0.09	-0.012	-0.871	10	chr1	90000001	91000000
WE-001	37	034143C_640687	34143	034143C	640687	91	0.029	0.076	0.279	23	chr1	90000001	91000000
WE-001	37	034143D_1140929	34143	034143D	1140929	91	0.014	0.049	0.136	18	chr1	90000001	91000000
WE-001	37	034143D_1250095	34143	034143D	1250095	91	0.02	-0.071	0.188	5	chr1	90000001	91000000
WE-001	37	034143D_2798931	34143	034143D	2798931	91	0.074	-0.021	0.717	7	chr1	90000001	91000000
WE-001	37	034143D_820316	34143	034143D	820316	91	0.087	0.027	0.839	3	chr1	90000001	91000000
WE-001	37	034143D_982683	34143	034143D	982683	91	0.061	0.039	0.589	8	chr1	90000001	91000000
WE-001	37	034143C_1135976	34143	034143C	1135976	92	-0.208	-0.092	-1.804	16	chr1	91000001	92000000
WE-001	37	034143C_1943558	34143	034143C	1943558	92	0.017	-0.048	0.145	6	chr1	91000001	92000000
WE-001	37	034143C_2523447	34143	034143C	2523447	92	0.029	-0.012	0.254	10	chr1	91000001	92000000
WE-001	37	034143C_640687	34143	034143C	640687	92	-0.215	0.076	-1.865	23	chr1	91000001	92000000
WE-001	37	034143D_1140929	34143	034143D	1140929	92	0.066	0.049	0.569	18	chr1	91000001	92000000
WE-001	37	034143D_1250095	34143	034143D	1250095	92	0.024	-0.071	0.204	5	chr1	91000001	92000000
WE-001	37	034143D_2798931	34143	034143D	2798931	92	-0.079	-0.021	-0.68	7	chr1	91000001	92000000
WE-001	37	034143D_820316	34143	034143D	820316	92	0.044	0.027	0.378	3	chr1	91000001	92000000
WE-001	37	034143D_982683	34143	034143D	982683	92	0.033	0.039	0.287	8	chr1	91000001	92000000
WE-001	37	034143C_1135976	34143	034143C	1135976	93	0.048	-0.092	0.476	16	chr1	92000001	93000000
WE-001	37	034143C_1943558	34143	034143C	1943558	93	0.082	-0.048	0.814	6	chr1	92000001	93000000
WE-001	37	034143C_2523447	34143	034143C	2523447	93	-0.025	-0.012	-0.252	10	chr1	92000001	93000000
WE-001	37	034143C_640687	34143	034143C	640687	93	-0.009	0.076	-0.091	23	chr1	92000001	93000000
WE-001	37	034143D_1140929	34143	034143D	1140929	93	0.161	0.049	1.598	18	chr1	92000001	93000000
WE-001	37	034143D_1250095	34143	034143D	1250095	93	0.021	-0.071	0.208	5	chr1	92000001	93000000
WE-001	37	034143D_2798931	34143	034143D	2798931	93	0.002	-0.021	0.023	7	chr1	92000001	93000000
WE-001	37	034143D_820316	34143	034143D	820316	93	-0.025	0.027	-0.253	3	chr1	92000001	93000000
WE-001	37	034143D_982683	34143	034143D	982683	93	-0.009	0.039	-0.086	8	chr1	92000001	93000000
WE-001	37	034143C_1135976	34143	034143C	1135976	94	-0.258	-0.092	-2.257	16	chr1	93000001	94000000
WE-001	37	034143C_1943558	34143	034143C	1943558	94	0.064	-0.048	0.557	6	chr1	93000001	94000000
WE-001	37	034143C_2523447	34143	034143C	2523447	94	0.01	-0.012	0.089	10	chr1	93000001	94000000
WE-001	37	034143C_640687	34143	034143C	640687	94	-0.383	0.076	-3.342	23	chr1	93000001	94000000
WE-001	37	034143D_1140929	34143	034143D	1140929	94	0.202	0.049	1.765	18	chr1	93000001	94000000
WE-001	37	034143D_1250095	34143	034143D	1250095	94	0.043	-0.071	0.375	5	chr1	93000001	94000000
WE-001	37	034143D_2798931	34143	034143D	2798931	94	-0.013	-0.021	-0.113	7	chr1	93000001	94000000
WE-001	37	034143D_820316	34143	034143D	820316	94	0.01	0.027	0.085	3	chr1	93000001	94000000
WE-001	37	034143D_982683	34143	034143D	982683	94	-0.129	0.039	-1.131	8	chr1	93000001	94000000
WE-001	37	034143C_1135976	34143	034143C	1135976	95	-0.35	-0.092	-2.878	16	chr1	94000001	95000000
WE-001	37	034143C_1943558	34143	034143C	1943558	95	0.075	-0.048	0.62	6	chr1	94000001	95000000
WE-001	37	034143C_2523447	34143	034143C	2523447	95	0.001	-0.012	0.005	10	chr1	94000001	95000000
WE-001	37	034143C_640687	34143	034143C	640687	95	-0.247	0.076	-2.033	23	chr1	94000001	95000000
WE-001	37	034143D_1140929	34143	034143D	1140929	95	0.234	0.049	1.924	18	chr1	94000001	95000000
WE-001	37	034143D_1250095	34143	034143D	1250095	95	0.12	-0.071	0.986	5	chr1	94000001	95000000
WE-001	37	034143D_2798931	34143	034143D	2798931	95	-0.056	-0.021	-0.46	7	chr1	94000001	95000000
WE-001	37	034143D_820316	34143	034143D	820316	95	0.023	0.027	0.188	3	chr1	94000001	95000000
WE-001	37	034143D_982683	34143	034143D	982683	95	0.014	0.039	0.115	8	chr1	94000001	95000000
WE-001	37	034143C_1135976	34143	034143C	1135976	96	0.144	-0.092	1.034	16	chr1	95000001	96000000
WE-001	37	034143C_1943558	34143	034143C	1943558	96	0.015	-0.048	0.105	6	chr1	95000001	96000000
WE-001	37	034143C_2523447	34143	034143C	2523447	96	-0.096	-0.012	-0.691	10	chr1	95000001	96000000
WE-001	37	034143C_640687	34143	034143C	640687	96	0.127	0.076	0.914	23	chr1	95000001	96000000
WE-001	37	034143D_1140929	34143	034143D	1140929	96	0.12	0.049	0.861	18	chr1	95000001	96000000
WE-001	37	034143D_1250095	34143	034143D	1250095	96	-0.13	-0.071	-0.932	5	chr1	95000001	96000000
WE-001	37	034143D_2798931	34143	034143D	2798931	96	-0.09	-0.021	-0.646	7	chr1	95000001	96000000
WE-001	37	034143D_820316	34143	034143D	820316	96	-0.133	0.027	-0.959	3	chr1	95000001	96000000
WE-001	37	034143D_982683	34143	034143D	982683	96	-0.149	0.039	-1.072	8	chr1	95000001	96000000
WE-001	37	034143C_1135976	34143	034143C	1135976	97	-0.31	-0.092	-4.114	16	chr1	96000001	97000000
WE-001	37	034143C_1943558	34143	034143C	1943558	97	0.06	-0.048	0.793	6	chr1	96000001	97000000
WE-001	37	034143C_2523447	34143	034143C	2523447	97	-0.073	-0.012	-0.969	10	chr1	96000001	97000000
WE-001	37	034143C_640687	34143	034143C	640687	97	-0.01	0.076	-0.128	23	chr1	96000001	97000000
WE-001	37	034143D_1140929	34143	034143D	1140929	97	0.081	0.049	1.083	18	chr1	96000001	97000000
WE-001	37	034143D_1250095	34143	034143D	1250095	97	0.041	-0.071	0.543	5	chr1	96000001	97000000
WE-001	37	034143D_2798931	34143	034143D	2798931	97	0.021	-0.021	0.284	7	chr1	96000001	97000000
WE-001	37	034143D_820316	34143	034143D	820316	97	-0.084	0.027	-1.113	3	chr1	96000001	97000000
WE-001	37	034143D_982683	34143	034143D	982683	97	-0.026	0.039	-0.349	8	chr1	96000001	97000000
WE-001	37	034143C_1135976	34143	034143C	1135976	98	-0.154	-0.092	-1.156	16	chr1	97000001	98000000
WE-001	37	034143C_1943558	34143	034143C	1943558	98	0.492	-0.048	3.701	6	chr1	97000001	98000000
WE-001	37	034143C_2523447	34143	034143C	2523447	98	0.518	-0.012	3.895	10	chr1	97000001	98000000
WE-001	37	034143C_640687	34143	034143C	640687	98	0.058	0.076	0.433	23	chr1	97000001	98000000
WE-001	37	034143D_1140929	34143	034143D	1140929	98	-0.115	0.049	-0.866	18	chr1	97000001	98000000
WE-001	37	034143D_1250095	34143	034143D	1250095	98	0.297	-0.071	2.235	5	chr1	97000001	98000000
WE-001	37	034143D_2798931	34143	034143D	2798931	98	0.259	-0.021	1.946	7	chr1	97000001	98000000
WE-001	37	034143D_820316	34143	034143D	820316	98	0.271	0.027	2.038	3	chr1	97000001	98000000
WE-001	37	034143D_982683	34143	034143D	982683	98	0.173	0.039	1.302	8	chr1	97000001	98000000
WE-001	37	034143C_1135976	34143	034143C	1135976	99	-0.134	-0.092	-1.467	16	chr1	98000001	99000000
WE-001	37	034143C_1943558	34143	034143C	1943558	99	0.192	-0.048	2.1	6	chr1	98000001	99000000
WE-001	37	034143C_2523447	34143	034143C	2523447	99	0.056	-0.012	0.614	10	chr1	98000001	99000000
WE-001	37	034143C_640687	34143	034143C	640687	99	0.296	0.076	3.241	23	chr1	98000001	99000000
WE-001	37	034143D_1140929	34143	034143D	1140929	99	-0.108	0.049	-1.183	18	chr1	98000001	99000000
WE-001	37	034143D_1250095	34143	034143D	1250095	99	0.078	-0.071	0.85	5	chr1	98000001	99000000
WE-001	37	034143D_2798931	34143	034143D	2798931	99	0.111	-0.021	1.209	7	chr1	98000001	99000000
WE-001	37	034143D_820316	34143	034143D	820316	99	-0.179	0.027	-1.953	3	chr1	98000001	99000000
WE-001	37	034143D_982683	34143	034143D	982683	99	0.06	0.039	0.658	8	chr1	98000001	99000000
WE-001	37	034143C_1135976	34143	034143C	1135976	100	0.029	-0.092	0.376	16	chr1	99000001	100000000
WE-001	37	034143C_1943558	34143	034143C	1943558	100	0.09	-0.048	1.159	6	chr1	99000001	100000000
WE-001	37	034143C_2523447	34143	034143C	2523447	100	0.059	-0.012	0.76	10	chr1	99000001	100000000
WE-001	37	034143C_640687	34143	034143C	640687	100	0.105	0.076	1.356	23	chr1	99000001	100000000
WE-001	37	034143D_1140929	34143	034143D	1140929	100	0.059	0.049	0.764	18	chr1	99000001	100000000
WE-001	37	034143D_1250095	34143	034143D	1250095	100	0.02	-0.071	0.258	5	chr1	99000001	100000000
WE-001	37	034143D_2798931	34143	034143D	2798931	100	-0.102	-0.021	-1.313	7	chr1	99000001	100000000
WE-001	37	034143D_820316	34143	034143D	820316	100	0.025	0.027	0.321	3	chr1	99000001	100000000
WE-001	37	034143D_982683	34143	034143D	982683	100	-0.06	0.039	-0.778	8	chr1	99000001	100000000
WE-001	37	034143C_1135976	34143	034143C	1135976	101	-0.256	-0.092	-2.349	16	chr1	100000001	101000000
WE-001	37	034143C_1943558	34143	034143C	1943558	101	0.074	-0.048	0.674	6	chr1	100000001	101000000
WE-001	37	034143C_2523447	34143	034143C	2523447	101	0.115	-0.012	1.052	10	chr1	100000001	101000000
WE-001	37	034143C_640687	34143	034143C	640687	101	0.095	0.076	0.875	23	chr1	100000001	101000000
WE-001	37	034143D_1140929	34143	034143D	1140929	101	0.072	0.049	0.657	18	chr1	100000001	101000000
WE-001	37	034143D_1250095	34143	034143D	1250095	101	0.048	-0.071	0.439	5	chr1	100000001	101000000
WE-001	37	034143D_2798931	34143	034143D	2798931	101	0.014	-0.021	0.131	7	chr1	100000001	101000000
WE-001	37	034143D_820316	34143	034143D	820316	101	0.329	0.027	3.016	3	chr1	100000001	101000000
WE-001	37	034143D_982683	34143	034143D	982683	101	0.146	0.039	1.337	8	chr1	100000001	101000000
WE-001	37	034143C_1135976	34143	034143C	1135976	102	-0.116	-0.092	-1.03	16	chr1	101000001	102000000
WE-001	37	034143C_1943558	34143	034143C	1943558	102	-0.086	-0.048	-0.763	6	chr1	101000001	102000000
WE-001	37	034143C_2523447	34143	034143C	2523447	102	-0.052	-0.012	-0.463	10	chr1	101000001	102000000
WE-001	37	034143C_640687	34143	034143C	640687	102	-0.033	0.076	-0.288	23	chr1	101000001	102000000
WE-001	37	034143D_1140929	34143	034143D	1140929	102	0.038	0.049	0.339	18	chr1	101000001	102000000
WE-001	37	034143D_1250095	34143	034143D	1250095	102	-0.036	-0.071	-0.316	5	chr1	101000001	102000000
WE-001	37	034143D_2798931	34143	034143D	2798931	102	-0.079	-0.021	-0.7	7	chr1	101000001	102000000
WE-001	37	034143D_820316	34143	034143D	820316	102	0.38	0.027	3.369	3	chr1	101000001	102000000
WE-001	37	034143D_982683	34143	034143D	982683	102	-0.033	0.039	-0.297	8	chr1	101000001	102000000
WE-001	37	034143C_1135976	34143	034143C	1135976	103	-0.102	-0.092	-1.234	16	chr1	102000001	103000000
WE-001	37	034143C_1943558	34143	034143C	1943558	103	-0.064	-0.048	-0.774	6	chr1	102000001	103000000
WE-001	37	034143C_2523447	34143	034143C	2523447	103	-0.123	-0.012	-1.487	10	chr1	102000001	103000000
WE-001	37	034143C_640687	34143	034143C	640687	103	0.084	0.076	1.013	23	chr1	102000001	103000000
WE-001	37	034143D_1140929	34143	034143D	1140929	103	-0.112	0.049	-1.352	18	chr1	102000001	103000000
WE-001	37	034143D_1250095	34143	034143D	1250095	103	0.026	-0.071	0.314	5	chr1	102000001	103000000
WE-001	37	034143D_2798931	34143	034143D	2798931	103	-0.085	-0.021	-1.023	7	chr1	102000001	103000000
WE-001	37	034143D_820316	34143	034143D	820316	103	-0.067	0.027	-0.811	3	chr1	102000001	103000000
WE-001	37	034143D_982683	34143	034143D	982683	103	-0.06	0.039	-0.728	8	chr1	102000001	103000000
WE-001	37	034143C_1135976	34143	034143C	1135976	104	-0.206	-0.092	-1.798	16	chr1	103000001	104000000
WE-001	37	034143C_1943558	34143	034143C	1943558	104	-0.036	-0.048	-0.31	6	chr1	103000001	104000000
WE-001	37	034143C_2523447	34143	034143C	2523447	104	0.07	-0.012	0.614	10	chr1	103000001	104000000
WE-001	37	034143C_640687	34143	034143C	640687	104	0.115	0.076	1.005	23	chr1	103000001	104000000
WE-001	37	034143D_1140929	34143	034143D	1140929	104	-0.091	0.049	-0.796	18	chr1	103000001	104000000
WE-001	37	034143D_1250095	34143	034143D	1250095	104	-0.01	-0.071	-0.09	5	chr1	103000001	104000000
WE-001	37	034143D_2798931	34143	034143D	2798931	104	0.027	-0.021	0.233	7	chr1	103000001	104000000
WE-001	37	034143D_820316	34143	034143D	820316	104	-0.324	0.027	-2.824	3	chr1	103000001	104000000
WE-001	37	034143D_982683	34143	034143D	982683	104	0.118	0.039	1.032	8	chr1	103000001	104000000
WE-001	37	034143C_1135976	34143	034143C	1135976	105	-0.121	-0.092	-1.159	16	chr1	104000001	105000000
WE-001	37	034143C_1943558	34143	034143C	1943558	105	-0.17	-0.048	-1.629	6	chr1	104000001	105000000
WE-001	37	034143C_2523447	34143	034143C	2523447	105	-0.236	-0.012	-2.253	10	chr1	104000001	105000000
WE-001	37	034143C_640687	34143	034143C	640687	105	-0.038	0.076	-0.364	23	chr1	104000001	105000000
WE-001	37	034143D_1140929	34143	034143D	1140929	105	-0.021	0.049	-0.2	18	chr1	104000001	105000000
WE-001	37	034143D_1250095	34143	034143D	1250095	105	-0.118	-0.071	-1.125	5	chr1	104000001	105000000
WE-001	37	034143D_2798931	34143	034143D	2798931	105	-0.06	-0.021	-0.574	7	chr1	104000001	105000000
WE-001	37	034143D_820316	34143	034143D	820316	105	-0.189	0.027	-1.809	3	chr1	104000001	105000000
WE-001	37	034143D_982683	34143	034143D	982683	105	-0.049	0.039	-0.471	8	chr1	104000001	105000000
WE-001	37	034143C_1135976	34143	034143C	1135976	106	-0.127	-0.092	-0.841	16	chr1	105000001	106000000
WE-001	37	034143C_1943558	34143	034143C	1943558	106	-0.075	-0.048	-0.497	6	chr1	105000001	106000000
WE-001	37	034143C_2523447	34143	034143C	2523447	106	-0.057	-0.012	-0.376	10	chr1	105000001	106000000
WE-001	37	034143C_640687	34143	034143C	640687	106	0.076	0.076	0.501	23	chr1	105000001	106000000
WE-001	37	034143D_1140929	34143	034143D	1140929	106	-0.034	0.049	-0.223	18	chr1	105000001	106000000
WE-001	37	034143D_1250095	34143	034143D	1250095	106	-0.228	-0.071	-1.511	5	chr1	105000001	106000000
WE-001	37	034143D_2798931	34143	034143D	2798931	106	-0.02	-0.021	-0.132	7	chr1	105000001	106000000
WE-001	37	034143D_820316	34143	034143D	820316	106	-0.354	0.027	-2.347	3	chr1	105000001	106000000
WE-001	37	034143D_982683	34143	034143D	982683	106	0.047	0.039	0.31	8	chr1	105000001	106000000
WE-001	37	034143C_1135976	34143	034143C	1135976	107	-0.119	-0.092	-1.333	16	chr1	106000001	107000000
WE-001	37	034143C_1943558	34143	034143C	1943558	107	-0.03	-0.048	-0.338	6	chr1	106000001	107000000
WE-001	37	034143C_2523447	34143	034143C	2523447	107	-0.151	-0.012	-1.688	10	chr1	106000001	107000000
WE-001	37	034143C_640687	34143	034143C	640687	107	0.559	0.076	6.27	23	chr1	106000001	107000000
WE-001	37	034143D_1140929	34143	034143D	1140929	107	-0.454	0.049	-5.089	18	chr1	106000001	107000000
WE-001	37	034143D_1250095	34143	034143D	1250095	107	-0.15	-0.071	-1.681	5	chr1	106000001	107000000
WE-001	37	034143D_2798931	34143	034143D	2798931	107	0.025	-0.021	0.283	7	chr1	106000001	107000000
WE-001	37	034143D_820316	34143	034143D	820316	107	-0.169	0.027	-1.891	3	chr1	106000001	107000000
WE-001	37	034143D_982683	34143	034143D	982683	107	0.034	0.039	0.377	8	chr1	106000001	107000000
WE-001	37	034143C_1135976	34143	034143C	1135976	108	-0.159	-0.092	-1.735	16	chr1	107000001	108000000
WE-001	37	034143C_1943558	34143	034143C	1943558	108	0.097	-0.048	1.051	6	chr1	107000001	108000000
WE-001	37	034143C_2523447	34143	034143C	2523447	108	0.073	-0.012	0.8	10	chr1	107000001	108000000
WE-001	37	034143C_640687	34143	034143C	640687	108	0.786	0.076	8.555	23	chr1	107000001	108000000
WE-001	37	034143D_1140929	34143	034143D	1140929	108	0.218	0.049	2.373	18	chr1	107000001	108000000
WE-001	37	034143D_1250095	34143	034143D	1250095	108	0.215	-0.071	2.335	5	chr1	107000001	108000000
WE-001	37	034143D_2798931	34143	034143D	2798931	108	-0.018	-0.021	-0.194	7	chr1	107000001	108000000
WE-001	37	034143D_820316	34143	034143D	820316	108	-0.038	0.027	-0.414	3	chr1	107000001	108000000
WE-001	37	034143D_982683	34143	034143D	982683	108	0.185	0.039	2.011	8	chr1	107000001	108000000
WE-001	37	034143C_1135976	34143	034143C	1135976	109	-0.25	-0.092	-2.514	16	chr1	108000001	109000000
WE-001	37	034143C_1943558	34143	034143C	1943558	109	-0.07	-0.048	-0.698	6	chr1	108000001	109000000
WE-001	37	034143C_2523447	34143	034143C	2523447	109	-0.008	-0.012	-0.084	10	chr1	108000001	109000000
WE-001	37	034143C_640687	34143	034143C	640687	109	0.468	0.076	4.698	23	chr1	108000001	109000000
WE-001	37	034143D_1140929	34143	034143D	1140929	109	-0.238	0.049	-2.386	18	chr1	108000001	109000000
WE-001	37	034143D_1250095	34143	034143D	1250095	109	0.143	-0.071	1.439	5	chr1	108000001	109000000
WE-001	37	034143D_2798931	34143	034143D	2798931	109	-0.002	-0.021	-0.021	7	chr1	108000001	109000000
WE-001	37	034143D_820316	34143	034143D	820316	109	0.08	0.027	0.803	3	chr1	108000001	109000000
WE-001	37	034143D_982683	34143	034143D	982683	109	0.052	0.039	0.524	8	chr1	108000001	109000000
WE-001	37	034143C_1135976	34143	034143C	1135976	110	-0.211	-0.092	-2.261	16	chr1	109000001	110000000
WE-001	37	034143C_1943558	34143	034143C	1943558	110	0.126	-0.048	1.348	6	chr1	109000001	110000000
WE-001	37	034143C_2523447	34143	034143C	2523447	110	0.021	-0.012	0.224	10	chr1	109000001	110000000
WE-001	37	034143C_640687	34143	034143C	640687	110	0.474	0.076	5.085	23	chr1	109000001	110000000
WE-001	37	034143D_1140929	34143	034143D	1140929	110	0.169	0.049	1.813	18	chr1	109000001	110000000
WE-001	37	034143D_1250095	34143	034143D	1250095	110	0.029	-0.071	0.314	5	chr1	109000001	110000000
WE-001	37	034143D_2798931	34143	034143D	2798931	110	0.049	-0.021	0.529	7	chr1	109000001	110000000
WE-001	37	034143D_820316	34143	034143D	820316	110	0.101	0.027	1.088	3	chr1	109000001	110000000
WE-001	37	034143D_982683	34143	034143D	982683	110	0.006	0.039	0.067	8	chr1	109000001	110000000
WE-001	37	034143C_1135976	34143	034143C	1135976	111	-0.446	-0.092	-3.212	16	chr1	110000001	111000000
WE-001	37	034143C_1943558	34143	034143C	1943558	111	0.049	-0.048	0.349	6	chr1	110000001	111000000
WE-001	37	034143C_2523447	34143	034143C	2523447	111	-0.057	-0.012	-0.411	10	chr1	110000001	111000000
WE-001	37	034143C_640687	34143	034143C	640687	111	0.049	0.076	0.352	23	chr1	110000001	111000000
WE-001	37	034143D_1140929	34143	034143D	1140929	111	0.144	0.049	1.036	18	chr1	110000001	111000000
WE-001	37	034143D_1250095	34143	034143D	1250095	111	0.048	-0.071	0.348	5	chr1	110000001	111000000
WE-001	37	034143D_2798931	34143	034143D	2798931	111	-0.198	-0.021	-1.421	7	chr1	110000001	111000000
WE-001	37	034143D_820316	34143	034143D	820316	111	-0.114	0.027	-0.817	3	chr1	110000001	111000000
WE-001	37	034143D_982683	34143	034143D	982683	111	0.049	0.039	0.352	8	chr1	110000001	111000000
WE-001	37	034143C_1135976	34143	034143C	1135976	112	0.089	-0.092	0.726	16	chr1	111000001	112000000
WE-001	37	034143C_1943558	34143	034143C	1943558	112	-0.056	-0.048	-0.458	6	chr1	111000001	112000000
WE-001	37	034143C_2523447	34143	034143C	2523447	112	-0.191	-0.012	-1.558	10	chr1	111000001	112000000
WE-001	37	034143C_640687	34143	034143C	640687	112	0.18	0.076	1.466	23	chr1	111000001	112000000
WE-001	37	034143D_1140929	34143	034143D	1140929	112	0.035	0.049	0.285	18	chr1	111000001	112000000
WE-001	37	034143D_1250095	34143	034143D	1250095	112	-0.106	-0.071	-0.861	5	chr1	111000001	112000000
WE-001	37	034143D_2798931	34143	034143D	2798931	112	-0.064	-0.021	-0.523	7	chr1	111000001	112000000
WE-001	37	034143D_820316	34143	034143D	820316	112	0.007	0.027	0.055	3	chr1	111000001	112000000
WE-001	37	034143D_982683	34143	034143D	982683	112	0.118	0.039	0.96	8	chr1	111000001	112000000
WE-001	37	034143C_1135976	34143	034143C	1135976	113	-0.228	-0.092	-1.88	16	chr1	112000001	113000000
WE-001	37	034143C_1943558	34143	034143C	1943558	113	0.081	-0.048	0.672	6	chr1	112000001	113000000
WE-001	37	034143C_2523447	34143	034143C	2523447	113	0.066	-0.012	0.546	10	chr1	112000001	113000000
WE-001	37	034143C_640687	34143	034143C	640687	113	0.554	0.076	4.567	23	chr1	112000001	113000000
WE-001	37	034143D_1140929	34143	034143D	1140929	113	0.121	0.049	1.001	18	chr1	112000001	113000000
WE-001	37	034143D_1250095	34143	034143D	1250095	113	0.032	-0.071	0.267	5	chr1	112000001	113000000
WE-001	37	034143D_2798931	34143	034143D	2798931	113	-0.068	-0.021	-0.564	7	chr1	112000001	113000000
WE-001	37	034143D_820316	34143	034143D	820316	113	0.049	0.027	0.404	3	chr1	112000001	113000000
WE-001	37	034143D_982683	34143	034143D	982683	113	0.148	0.039	1.225	8	chr1	112000001	113000000
WE-001	37	034143C_1135976	34143	034143C	1135976	114	-0.126	-0.092	-0.948	16	chr1	113000001	114000000
WE-001	37	034143C_1943558	34143	034143C	1943558	114	-0.013	-0.048	-0.096	6	chr1	113000001	114000000
WE-001	37	034143C_2523447	34143	034143C	2523447	114	-0.02	-0.012	-0.15	10	chr1	113000001	114000000
WE-001	37	034143C_640687	34143	034143C	640687	114	0.401	0.076	3.015	23	chr1	113000001	114000000
WE-001	37	034143D_1140929	34143	034143D	1140929	114	0.094	0.049	0.709	18	chr1	113000001	114000000
WE-001	37	034143D_1250095	34143	034143D	1250095	114	-0.028	-0.071	-0.208	5	chr1	113000001	114000000
WE-001	37	034143D_2798931	34143	034143D	2798931	114	0.001	-0.021	0.005	7	chr1	113000001	114000000
WE-001	37	034143D_820316	34143	034143D	820316	114	0.23	0.027	1.729	3	chr1	113000001	114000000
WE-001	37	034143D_982683	34143	034143D	982683	114	0.094	0.039	0.709	8	chr1	113000001	114000000
WE-001	37	034143C_1135976	34143	034143C	1135976	115	-0.141	-0.092	-0.93	16	chr1	114000001	115000000
WE-001	37	034143C_1943558	34143	034143C	1943558	115	0.02	-0.048	0.131	6	chr1	114000001	115000000
WE-001	37	034143C_2523447	34143	034143C	2523447	115	-0.015	-0.012	-0.099	10	chr1	114000001	115000000
WE-001	37	034143C_640687	34143	034143C	640687	115	0.341	0.076	2.248	23	chr1	114000001	115000000
WE-001	37	034143D_1140929	34143	034143D	1140929	115	-0.05	0.049	-0.328	18	chr1	114000001	115000000
WE-001	37	034143D_1250095	34143	034143D	1250095	115	0.013	-0.071	0.083	5	chr1	114000001	115000000
WE-001	37	034143D_2798931	34143	034143D	2798931	115	0.006	-0.021	0.039	7	chr1	114000001	115000000
WE-001	37	034143D_820316	34143	034143D	820316	115	0.232	0.027	1.528	3	chr1	114000001	115000000
WE-001	37	034143D_982683	34143	034143D	982683	115	0.137	0.039	0.902	8	chr1	114000001	115000000
WE-001	37	034143C_1135976	34143	034143C	1135976	116	-0.148	-0.092	-1.552	16	chr1	115000001	116000000
WE-001	37	034143C_1943558	34143	034143C	1943558	116	0.073	-0.048	0.759	6	chr1	115000001	116000000
WE-001	37	034143C_2523447	34143	034143C	2523447	116	-0.009	-0.012	-0.095	10	chr1	115000001	116000000
WE-001	37	034143C_640687	34143	034143C	640687	116	0.415	0.076	4.34	23	chr1	115000001	116000000
WE-001	37	034143D_1140929	34143	034143D	1140929	116	0.154	0.049	1.605	18	chr1	115000001	116000000
WE-001	37	034143D_1250095	34143	034143D	1250095	116	-0.024	-0.071	-0.246	5	chr1	115000001	116000000
WE-001	37	034143D_2798931	34143	034143D	2798931	116	0.048	-0.021	0.501	7	chr1	115000001	116000000
WE-001	37	034143D_820316	34143	034143D	820316	116	0.091	0.027	0.956	3	chr1	115000001	116000000
WE-001	37	034143D_982683	34143	034143D	982683	116	0.107	0.039	1.124	8	chr1	115000001	116000000
WE-001	37	034143C_1135976	34143	034143C	1135976	117	-0.109	-0.092	-0.827	16	chr1	116000001	117000000
WE-001	37	034143C_1943558	34143	034143C	1943558	117	0.131	-0.048	0.993	6	chr1	116000001	117000000
WE-001	37	034143C_2523447	34143	034143C	2523447	117	0.119	-0.012	0.898	10	chr1	116000001	117000000
WE-001	37	034143C_640687	34143	034143C	640687	117	0.361	0.076	2.729	23	chr1	116000001	117000000
WE-001	37	034143D_1140929	34143	034143D	1140929	117	0.169	0.049	1.282	18	chr1	116000001	117000000
WE-001	37	034143D_1250095	34143	034143D	1250095	117	0.073	-0.071	0.552	5	chr1	116000001	117000000
WE-001	37	034143D_2798931	34143	034143D	2798931	117	-0.03	-0.021	-0.225	7	chr1	116000001	117000000
WE-001	37	034143D_820316	34143	034143D	820316	117	0.359	0.027	2.716	3	chr1	116000001	117000000
WE-001	37	034143D_982683	34143	034143D	982683	117	0.044	0.039	0.331	8	chr1	116000001	117000000
WE-001	37	034143C_1135976	34143	034143C	1135976	118	0.102	-0.092	0.708	16	chr1	117000001	118000000
WE-001	37	034143C_1943558	34143	034143C	1943558	118	-0.03	-0.048	-0.209	6	chr1	117000001	118000000
WE-001	37	034143C_2523447	34143	034143C	2523447	118	0.007	-0.012	0.049	10	chr1	117000001	118000000
WE-001	37	034143C_640687	34143	034143C	640687	118	0.531	0.076	3.69	23	chr1	117000001	118000000
WE-001	37	034143D_1140929	34143	034143D	1140929	118	0.033	0.049	0.226	18	chr1	117000001	118000000
WE-001	37	034143D_1250095	34143	034143D	1250095	118	0.13	-0.071	0.901	5	chr1	117000001	118000000
WE-001	37	034143D_2798931	34143	034143D	2798931	118	-0.055	-0.021	-0.382	7	chr1	117000001	118000000
WE-001	37	034143D_820316	34143	034143D	820316	118	0.251	0.027	1.748	3	chr1	117000001	118000000
WE-001	37	034143D_982683	34143	034143D	982683	118	0.116	0.039	0.81	8	chr1	117000001	118000000
WE-001	37	034143C_1135976	34143	034143C	1135976	119	0.037	-0.092	0.285	16	chr1	118000001	119000000
WE-001	37	034143C_1943558	34143	034143C	1943558	119	-0.219	-0.048	-1.677	6	chr1	118000001	119000000
WE-001	37	034143C_2523447	34143	034143C	2523447	119	-0.173	-0.012	-1.326	10	chr1	118000001	119000000
WE-001	37	034143C_640687	34143	034143C	640687	119	0.698	0.076	5.342	23	chr1	118000001	119000000
WE-001	37	034143D_1140929	34143	034143D	1140929	119	-0.051	0.049	-0.387	18	chr1	118000001	119000000
WE-001	37	034143D_1250095	34143	034143D	1250095	119	-0.13	-0.071	-0.999	5	chr1	118000001	119000000
WE-001	37	034143D_2798931	34143	034143D	2798931	119	-0.095	-0.021	-0.727	7	chr1	118000001	119000000
WE-001	37	034143D_820316	34143	034143D	820316	119	-0.063	0.027	-0.486	3	chr1	118000001	119000000
WE-001	37	034143D_982683	34143	034143D	982683	119	0.195	0.039	1.492	8	chr1	118000001	119000000
WE-001	37	034143C_1135976	34143	034143C	1135976	120	-0.159	-0.092	-1.137	16	chr1	119000001	120000000
WE-001	37	034143C_1943558	34143	034143C	1943558	120	0.177	-0.048	1.271	6	chr1	119000001	120000000
WE-001	37	034143C_2523447	34143	034143C	2523447	120	0.112	-0.012	0.806	10	chr1	119000001	120000000
WE-001	37	034143C_640687	34143	034143C	640687	120	-0.191	0.076	-1.368	23	chr1	119000001	120000000
WE-001	37	034143D_1140929	34143	034143D	1140929	120	0.085	0.049	0.608	18	chr1	119000001	120000000
WE-001	37	034143D_1250095	34143	034143D	1250095	120	0.141	-0.071	1.011	5	chr1	119000001	120000000
WE-001	37	034143D_2798931	34143	034143D	2798931	120	0.031	-0.021	0.221	7	chr1	119000001	120000000
WE-001	37	034143D_820316	34143	034143D	820316	120	0.05	0.027	0.356	3	chr1	119000001	120000000
WE-001	37	034143D_982683	34143	034143D	982683	120	0.057	0.039	0.411	8	chr1	119000001	120000000
WE-001	37	034143C_1135976	34143	034143C	1135976	122	-0.516	-0.092	-2.48	16	chr1	121000001	122000000
WE-001	37	034143C_1943558	34143	034143C	1943558	122	-0.068	-0.048	-0.325	6	chr1	121000001	122000000
WE-001	37	034143C_2523447	34143	034143C	2523447	122	-0.259	-0.012	-1.243	10	chr1	121000001	122000000
WE-001	37	034143C_640687	34143	034143C	640687	122	0.523	0.076	2.514	23	chr1	121000001	122000000
WE-001	37	034143D_1140929	34143	034143D	1140929	122	-0.591	0.049	-2.841	18	chr1	121000001	122000000
WE-001	37	034143D_1250095	34143	034143D	1250095	122	-0.299	-0.071	-1.436	5	chr1	121000001	122000000
WE-001	37	034143D_2798931	34143	034143D	2798931	122	-0.012	-0.021	-0.059	7	chr1	121000001	122000000
WE-001	37	034143D_820316	34143	034143D	820316	122	-0.292	0.027	-1.404	3	chr1	121000001	122000000
WE-001	37	034143D_982683	34143	034143D	982683	122	-0.331	0.039	-1.59	8	chr1	121000001	122000000
WE-001	37	034143C_1135976	34143	034143C	1135976	127	0.228	-0.092	0.401	16	chr1	143000001	144000000
WE-001	37	034143C_1943558	34143	034143C	1943558	127	0.0	-0.048	0.0	6	chr1	143000001	144000000
WE-001	37	034143C_2523447	34143	034143C	2523447	127	0.002	-0.012	0.004	10	chr1	143000001	144000000
WE-001	37	034143C_640687	34143	034143C	640687	127	0.738	0.076	1.298	23	chr1	143000001	144000000
WE-001	37	034143D_1140929	34143	034143D	1140929	127	-0.314	0.049	-0.553	18	chr1	143000001	144000000
WE-001	37	034143D_1250095	34143	034143D	1250095	127	-0.324	-0.071	-0.57	5	chr1	143000001	144000000
WE-001	37	034143D_2798931	34143	034143D	2798931	127	0.124	-0.021	0.219	7	chr1	143000001	144000000
WE-001	37	034143D_820316	34143	034143D	820316	127	0.471	0.36	0.828	3	chr1	143000001	144000000
WE-001	37	034143D_982683	34143	034143D	982683	127	0.313	0.039	0.55	8	chr1	143000001	144000000
WE-001	37	034143C_1135976	34143	034143C	1135976	129	0.016	-0.092	0.102	16	chr1	145000001	146000000
WE-001	37	034143C_1943558	34143	034143C	1943558	129	-0.028	-0.048	-0.182	6	chr1	145000001	146000000
WE-001	37	034143C_2523447	34143	034143C	2523447	129	-0.143	-0.012	-0.926	10	chr1	145000001	146000000
WE-001	37	034143C_640687	34143	034143C	640687	129	0.036	0.076	0.236	23	chr1	145000001	146000000
WE-001	37	034143D_1140929	34143	034143D	1140929	129	0.068	0.049	0.442	18	chr1	145000001	146000000
WE-001	37	034143D_1250095	34143	034143D	1250095	129	-0.04	-0.071	-0.261	5	chr1	145000001	146000000
WE-001	37	034143D_2798931	34143	034143D	2798931	129	-0.045	-0.021	-0.291	7	chr1	145000001	146000000
WE-001	37	034143D_820316	34143	034143D	820316	129	0.32	0.36	2.078	3	chr1	145000001	146000000
WE-001	37	034143D_982683	34143	034143D	982683	129	0.003	0.039	0.017	8	chr1	145000001	146000000
WE-001	37	034143C_1135976	34143	034143C	1135976	131	-0.065	-0.092	-0.719	16	chr1	147000001	148000000
WE-001	37	034143C_1943558	34143	034143C	1943558	131	-0.048	-0.048	-0.526	6	chr1	147000001	148000000
WE-001	37	034143C_2523447	34143	034143C	2523447	131	-0.11	-0.012	-1.208	10	chr1	147000001	148000000
WE-001	37	034143C_640687	34143	034143C	640687	131	-0.056	0.076	-0.619	23	chr1	147000001	148000000
WE-001	37	034143D_1140929	34143	034143D	1140929	131	-0.191	0.049	-2.095	18	chr1	147000001	148000000
WE-001	37	034143D_1250095	34143	034143D	1250095	131	-0.095	-0.071	-1.042	5	chr1	147000001	148000000
WE-001	37	034143D_2798931	34143	034143D	2798931	131	-0.009	-0.021	-0.102	7	chr1	147000001	148000000
WE-001	37	034143D_820316	34143	034143D	820316	131	0.209	0.36	2.29	3	chr1	147000001	148000000
WE-001	37	034143D_982683	34143	034143D	982683	131	-0.036	0.039	-0.401	8	chr1	147000001	148000000
WE-001	37	034143C_1135976	34143	034143C	1135976	132	0.42	-0.092	1.412	16	chr1	148000001	149000000
WE-001	37	034143C_1943558	34143	034143C	1943558	132	0.014	-0.048	0.047	6	chr1	148000001	149000000
WE-001	37	034143C_2523447	34143	034143C	2523447	132	0.089	-0.012	0.3	10	chr1	148000001	149000000
WE-001	37	034143C_640687	34143	034143C	640687	132	-0.399	0.076	-1.343	23	chr1	148000001	149000000
WE-001	37	034143D_1140929	34143	034143D	1140929	132	0.399	0.049	1.344	18	chr1	148000001	149000000
WE-001	37	034143D_1250095	34143	034143D	1250095	132	0.099	-0.071	0.334	5	chr1	148000001	149000000
WE-001	37	034143D_2798931	34143	034143D	2798931	132	0.001	-0.021	0.004	7	chr1	148000001	149000000
WE-001	37	034143D_820316	34143	034143D	820316	132	0.1	0.36	0.335	3	chr1	148000001	149000000
WE-001	37	034143D_982683	34143	034143D	982683	132	0.156	0.039	0.525	8	chr1	148000001	149000000
WE-001	37	034143C_1135976	34143	034143C	1135976	133	0.076	-0.092	0.285	16	chr1	149000001	150000000
WE-001	37	034143C_1943558	34143	034143C	1943558	133	-0.41	-0.048	-1.542	6	chr1	149000001	150000000
WE-001	37	034143C_2523447	34143	034143C	2523447	133	-0.462	-0.012	-1.737	10	chr1	149000001	150000000
WE-001	37	034143C_640687	34143	034143C	640687	133	0.529	0.076	1.988	23	chr1	149000001	150000000
WE-001	37	034143D_1140929	34143	034143D	1140929	133	0.486	0.049	1.829	18	chr1	149000001	150000000
WE-001	37	034143D_1250095	34143	034143D	1250095	133	-0.32	-0.071	-1.204	5	chr1	149000001	150000000
WE-001	37	034143D_2798931	34143	034143D	2798931	133	-0.069	-0.021	-0.258	7	chr1	149000001	150000000
WE-001	37	034143D_820316	34143	034143D	820316	133	0.424	0.36	1.596	3	chr1	149000001	150000000
WE-001	37	034143D_982683	34143	034143D	982683	133	0.103	0.039	0.386	8	chr1	149000001	150000000
WE-001	37	034143C_1135976	34143	034143C	1135976	134	0.198	-0.092	1.331	16	chr1	150000001	151000000
WE-001	37	034143C_1943558	34143	034143C	1943558	134	-0.334	-0.048	-2.24	6	chr1	150000001	151000000
WE-001	37	034143C_2523447	34143	034143C	2523447	134	-0.319	-0.012	-2.141	10	chr1	150000001	151000000
WE-001	37	034143C_640687	34143	034143C	640687	134	-0.218	0.076	-1.461	23	chr1	150000001	151000000
WE-001	37	034143D_1140929	34143	034143D	1140929	134	0.138	0.049	0.928	18	chr1	150000001	151000000
WE-001	37	034143D_1250095	34143	034143D	1250095	134	-0.551	-0.071	-3.698	5	chr1	150000001	151000000
WE-001	37	034143D_2798931	34143	034143D	2798931	134	-0.195	-0.021	-1.31	7	chr1	150000001	151000000
WE-001	37	034143D_820316	34143	034143D	820316	134	0.47	0.36	3.155	3	chr1	150000001	151000000
WE-001	37	034143D_982683	34143	034143D	982683	134	0.06	0.039	0.403	8	chr1	150000001	151000000
WE-001	37	034143C_1135976	34143	034143C	1135976	135	0.055	-0.092	0.34	16	chr1	151000001	152000000
WE-001	37	034143C_1943558	34143	034143C	1943558	135	-0.161	-0.048	-1.0	6	chr1	151000001	152000000
WE-001	37	034143C_2523447	34143	034143C	2523447	135	-0.118	-0.012	-0.732	10	chr1	151000001	152000000
WE-001	37	034143C_640687	34143	034143C	640687	135	-0.157	0.076	-0.972	23	chr1	151000001	152000000
WE-001	37	034143D_1140929	34143	034143D	1140929	135	0.162	0.049	1.003	18	chr1	151000001	152000000
WE-001	37	034143D_1250095	34143	034143D	1250095	135	-0.137	-0.071	-0.849	5	chr1	151000001	152000000
WE-001	37	034143D_2798931	34143	034143D	2798931	135	-0.06	-0.021	-0.37	7	chr1	151000001	152000000
WE-001	37	034143D_820316	34143	034143D	820316	135	0.527	0.36	3.266	3	chr1	151000001	152000000
WE-001	37	034143D_982683	34143	034143D	982683	135	0.049	0.039	0.304	8	chr1	151000001	152000000
WE-001	37	034143C_1135976	34143	034143C	1135976	136	0.107	-0.092	1.062	16	chr1	152000001	153000000
WE-001	37	034143C_1943558	34143	034143C	1943558	136	-0.208	-0.048	-2.065	6	chr1	152000001	153000000
WE-001	37	034143C_2523447	34143	034143C	2523447	136	-0.251	-0.012	-2.485	10	chr1	152000001	153000000
WE-001	37	034143C_640687	34143	034143C	640687	136	0.208	0.076	2.06	23	chr1	152000001	153000000
WE-001	37	034143D_1140929	34143	034143D	1140929	136	-0.306	0.049	-3.036	18	chr1	152000001	153000000
WE-001	37	034143D_1250095	34143	034143D	1250095	136	-0.18	-0.071	-1.781	5	chr1	152000001	153000000
WE-001	37	034143D_2798931	34143	034143D	2798931	136	0.048	-0.021	0.475	7	chr1	152000001	153000000
WE-001	37	034143D_820316	34143	034143D	820316	136	-0.1	0.042	-0.992	3	chr1	152000001	153000000
WE-001	37	034143D_982683	34143	034143D	982683	136	0.004	0.039	0.038	8	chr1	152000001	153000000
WE-001	37	034143C_1135976	34143	034143C	1135976	137	-0.08	-0.092	-0.569	16	chr1	153000001	154000000
WE-001	37	034143C_1943558	34143	034143C	1943558	137	-0.238	-0.048	-1.689	6	chr1	153000001	154000000
WE-001	37	034143C_2523447	34143	034143C	2523447	137	-0.213	-0.012	-1.516	10	chr1	153000001	154000000
WE-001	37	034143C_640687	34143	034143C	640687	137	-0.062	0.076	-0.44	23	chr1	153000001	154000000
WE-001	37	034143D_1140929	34143	034143D	1140929	137	-0.316	0.049	-2.244	18	chr1	153000001	154000000
WE-001	37	034143D_1250095	34143	034143D	1250095	137	-0.25	-0.071	-1.777	5	chr1	153000001	154000000
WE-001	37	034143D_2798931	34143	034143D	2798931	137	-0.215	-0.021	-1.527	7	chr1	153000001	154000000
WE-001	37	034143D_820316	34143	034143D	820316	137	-0.088	0.042	-0.627	3	chr1	153000001	154000000
WE-001	37	034143D_982683	34143	034143D	982683	137	-0.104	0.039	-0.74	8	chr1	153000001	154000000
WE-001	37	034143C_1135976	34143	034143C	1135976	138	0.045	-0.092	0.366	16	chr1	154000001	155000000
WE-001	37	034143C_1943558	34143	034143C	1943558	138	-0.237	-0.048	-1.911	6	chr1	154000001	155000000
WE-001	37	034143C_2523447	34143	034143C	2523447	138	-0.184	-0.012	-1.478	10	chr1	154000001	155000000
WE-001	37	034143C_640687	34143	034143C	640687	138	-0.334	0.076	-2.689	23	chr1	154000001	155000000
WE-001	37	034143D_1140929	34143	034143D	1140929	138	0.094	0.049	0.76	18	chr1	154000001	155000000
WE-001	37	034143D_1250095	34143	034143D	1250095	138	-0.144	-0.071	-1.159	5	chr1	154000001	155000000
WE-001	37	034143D_2798931	34143	034143D	2798931	138	-0.056	-0.021	-0.454	7	chr1	154000001	155000000
WE-001	37	034143D_820316	34143	034143D	820316	138	0.007	0.042	0.059	3	chr1	154000001	155000000
WE-001	37	034143D_982683	34143	034143D	982683	138	0.075	0.039	0.602	8	chr1	154000001	155000000
WE-001	37	034143C_1135976	34143	034143C	1135976	139	-0.243	-0.092	-2.489	16	chr1	155000001	156000000
WE-001	37	034143C_1943558	34143	034143C	1943558	139	-0.295	-0.048	-3.019	6	chr1	155000001	156000000
WE-001	37	034143C_2523447	34143	034143C	2523447	139	-0.162	-0.012	-1.657	10	chr1	155000001	156000000
WE-001	37	034143C_640687	34143	034143C	640687	139	-0.791	0.076	-8.109	23	chr1	155000001	156000000
WE-001	37	034143D_1140929	34143	034143D	1140929	139	0.446	0.049	4.575	18	chr1	155000001	156000000
WE-001	37	034143D_1250095	34143	034143D	1250095	139	-0.167	-0.071	-1.712	5	chr1	155000001	156000000
WE-001	37	034143D_2798931	34143	034143D	2798931	139	-0.195	-0.021	-2.001	7	chr1	155000001	156000000
WE-001	37	034143D_820316	34143	034143D	820316	139	0.136	0.042	1.392	3	chr1	155000001	156000000
WE-001	37	034143D_982683	34143	034143D	982683	139	-0.05	0.039	-0.508	8	chr1	155000001	156000000
WE-001	37	034143C_1135976	34143	034143C	1135976	140	0.091	-0.092	0.604	16	chr1	156000001	157000000
WE-001	37	034143C_1943558	34143	034143C	1943558	140	0.109	-0.048	0.725	6	chr1	156000001	157000000
WE-001	37	034143C_2523447	34143	034143C	2523447	140	0.237	-0.012	1.58	10	chr1	156000001	157000000
WE-001	37	034143C_640687	34143	034143C	640687	140	-0.634	0.076	-4.231	23	chr1	156000001	157000000
WE-001	37	034143D_1140929	34143	034143D	1140929	140	0.173	0.049	1.157	18	chr1	156000001	157000000
WE-001	37	034143D_1250095	34143	034143D	1250095	140	0.384	-0.071	2.564	5	chr1	156000001	157000000
WE-001	37	034143D_2798931	34143	034143D	2798931	140	0.036	-0.021	0.238	7	chr1	156000001	157000000
WE-001	37	034143D_820316	34143	034143D	820316	140	-0.076	0.042	-0.507	3	chr1	156000001	157000000
WE-001	37	034143D_982683	34143	034143D	982683	140	0.043	0.039	0.287	8	chr1	156000001	157000000
WE-001	37	034143C_1135976	34143	034143C	1135976	141	0.14	-0.092	0.861	16	chr1	157000001	158000000
WE-001	37	034143C_1943558	34143	034143C	1943558	141	-0.166	-0.048	-1.023	6	chr1	157000001	158000000
WE-001	37	034143C_2523447	34143	034143C	2523447	141	-0.094	-0.012	-0.581	10	chr1	157000001	158000000
WE-001	37	034143C_640687	34143	034143C	640687	141	-0.4	0.076	-2.461	23	chr1	157000001	158000000
WE-001	37	034143D_1140929	34143	034143D	1140929	141	-0.079	0.049	-0.488	18	chr1	157000001	158000000
WE-001	37	034143D_1250095	34143	034143D	1250095	141	-0.052	-0.071	-0.317	5	chr1	157000001	158000000
WE-001	37	034143D_2798931	34143	034143D	2798931	141	0.035	-0.021	0.215	7	chr1	157000001	158000000
WE-001	37	034143D_820316	34143	034143D	820316	141	0.042	0.042	0.259	3	chr1	157000001	158000000
WE-001	37	034143D_982683	34143	034143D	982683	141	-0.01	0.039	-0.063	8	chr1	157000001	158000000
WE-001	37	034143C_1135976	34143	034143C	1135976	142	0.161	-0.092	1.185	16	chr1	158000001	159000000
WE-001	37	034143C_1943558	34143	034143C	1943558	142	-0.213	-0.048	-1.57	6	chr1	158000001	159000000
WE-001	37	034143C_2523447	34143	034143C	2523447	142	-0.241	-0.012	-1.776	10	chr1	158000001	159000000
WE-001	37	034143C_640687	34143	034143C	640687	142	-0.382	0.076	-2.815	23	chr1	158000001	159000000
WE-001	37	034143D_1140929	34143	034143D	1140929	142	-0.251	0.049	-1.85	18	chr1	158000001	159000000
WE-001	37	034143D_1250095	34143	034143D	1250095	142	-0.185	-0.071	-1.367	5	chr1	158000001	159000000
WE-001	37	034143D_2798931	34143	034143D	2798931	142	-0.024	-0.021	-0.18	7	chr1	158000001	159000000
WE-001	37	034143D_820316	34143	034143D	820316	142	-0.043	0.042	-0.318	3	chr1	158000001	159000000
WE-001	37	034143D_982683	34143	034143D	982683	142	-0.001	0.039	-0.01	8	chr1	158000001	159000000
WE-001	37	034143C_1135976	34143	034143C	1135976	143	0.036	-0.092	0.298	16	chr1	159000001	160000000
WE-001	37	034143C_1943558	34143	034143C	1943558	143	-0.163	-0.048	-1.332	6	chr1	159000001	160000000
WE-001	37	034143C_2523447	34143	034143C	2523447	143	-0.2	-0.012	-1.638	10	chr1	159000001	160000000
WE-001	37	034143C_640687	34143	034143C	640687	143	0.339	0.076	2.774	23	chr1	159000001	160000000
WE-001	37	034143D_1140929	34143	034143D	1140929	143	-0.334	0.049	-2.731	18	chr1	159000001	160000000
WE-001	37	034143D_1250095	34143	034143D	1250095	143	-0.175	-0.071	-1.433	5	chr1	159000001	160000000
WE-001	37	034143D_2798931	34143	034143D	2798931	143	-0.007	-0.021	-0.061	7	chr1	159000001	160000000
WE-001	37	034143D_820316	34143	034143D	820316	143	-0.006	0.042	-0.05	3	chr1	159000001	160000000
WE-001	37	034143D_982683	34143	034143D	982683	143	0.024	0.039	0.192	8	chr1	159000001	160000000
WE-001	37	034143C_1135976	34143	034143C	1135976	144	0.011	-0.092	0.087	16	chr1	160000001	161000000
WE-001	37	034143C_1943558	34143	034143C	1943558	144	-0.101	-0.048	-0.824	6	chr1	160000001	161000000
WE-001	37	034143C_2523447	34143	034143C	2523447	144	-0.129	-0.012	-1.053	10	chr1	160000001	161000000
WE-001	37	034143C_640687	34143	034143C	640687	144	-0.034	0.076	-0.277	23	chr1	160000001	161000000
WE-001	37	034143D_1140929	34143	034143D	1140929	144	0.137	0.049	1.12	18	chr1	160000001	161000000
WE-001	37	034143D_1250095	34143	034143D	1250095	144	-0.206	-0.071	-1.678	5	chr1	160000001	161000000
WE-001	37	034143D_2798931	34143	034143D	2798931	144	-0.009	-0.021	-0.072	7	chr1	160000001	161000000
WE-001	37	034143D_820316	34143	034143D	820316	144	0.415	0.042	3.381	3	chr1	160000001	161000000
WE-001	37	034143D_982683	34143	034143D	982683	144	-0.034	0.039	-0.275	8	chr1	160000001	161000000
WE-001	37	034143C_1135976	34143	034143C	1135976	145	0.119	-0.092	1.136	16	chr1	161000001	162000000
WE-001	37	034143C_1943558	34143	034143C	1943558	145	-0.194	-0.048	-1.848	6	chr1	161000001	162000000
WE-001	37	034143C_2523447	34143	034143C	2523447	145	-0.286	-0.012	-2.729	10	chr1	161000001	162000000
WE-001	37	034143C_640687	34143	034143C	640687	145	-0.02	0.076	-0.189	23	chr1	161000001	162000000
WE-001	37	034143D_1140929	34143	034143D	1140929	145	-0.019	0.049	-0.179	18	chr1	161000001	162000000
WE-001	37	034143D_1250095	34143	034143D	1250095	145	-0.007	-0.071	-0.066	5	chr1	161000001	162000000
WE-001	37	034143D_2798931	34143	034143D	2798931	145	0.044	-0.021	0.42	7	chr1	161000001	162000000
WE-001	37	034143D_820316	34143	034143D	820316	145	0.217	0.042	2.071	3	chr1	161000001	162000000
WE-001	37	034143D_982683	34143	034143D	982683	145	0.007	0.039	0.069	8	chr1	161000001	162000000
WE-001	37	034143C_1135976	34143	034143C	1135976	146	-0.047	-0.092	-0.39	16	chr1	162000001	163000000
WE-001	37	034143C_1943558	34143	034143C	1943558	146	0.05	-0.048	0.413	6	chr1	162000001	163000000
WE-001	37	034143C_2523447	34143	034143C	2523447	146	0.074	-0.012	0.613	10	chr1	162000001	163000000
WE-001	37	034143C_640687	34143	034143C	640687	146	-0.097	0.076	-0.802	23	chr1	162000001	163000000
WE-001	37	034143D_1140929	34143	034143D	1140929	146	0.216	0.049	1.799	18	chr1	162000001	163000000
WE-001	37	034143D_1250095	34143	034143D	1250095	146	-0.021	-0.071	-0.179	5	chr1	162000001	163000000
WE-001	37	034143D_2798931	34143	034143D	2798931	146	0.027	-0.021	0.225	7	chr1	162000001	163000000
WE-001	37	034143D_820316	34143	034143D	820316	146	0.066	0.042	0.548	3	chr1	162000001	163000000
WE-001	37	034143D_982683	34143	034143D	982683	146	0.014	0.039	0.113	8	chr1	162000001	163000000
WE-001	37	034143C_1135976	34143	034143C	1135976	147	0.275	-0.092	2.682	16	chr1	163000001	164000000
WE-001	37	034143C_1943558	34143	034143C	1943558	147	-0.111	-0.048	-1.08	6	chr1	163000001	164000000
WE-001	37	034143C_2523447	34143	034143C	2523447	147	-0.015	-0.012	-0.147	10	chr1	163000001	164000000
WE-001	37	034143C_640687	34143	034143C	640687	147	0.266	0.076	2.595	23	chr1	163000001	164000000
WE-001	37	034143D_1140929	34143	034143D	1140929	147	-0.183	0.049	-1.782	18	chr1	163000001	164000000
WE-001	37	034143D_1250095	34143	034143D	1250095	147	-0.035	-0.071	-0.345	5	chr1	163000001	164000000
WE-001	37	034143D_2798931	34143	034143D	2798931	147	0.044	-0.021	0.432	7	chr1	163000001	164000000
WE-001	37	034143D_820316	34143	034143D	820316	147	-0.431	0.042	-4.204	3	chr1	163000001	164000000
WE-001	37	034143D_982683	34143	034143D	982683	147	-0.006	0.039	-0.055	8	chr1	163000001	164000000
WE-001	37	034143C_1135976	34143	034143C	1135976	148	0.036	-0.092	0.325	16	chr1	164000001	165000000
WE-001	37	034143C_1943558	34143	034143C	1943558	148	-0.196	-0.048	-1.783	6	chr1	164000001	165000000
WE-001	37	034143C_2523447	34143	034143C	2523447	148	-0.288	-0.012	-2.621	10	chr1	164000001	165000000
WE-001	37	034143C_640687	34143	034143C	640687	148	-0.135	0.076	-1.231	23	chr1	164000001	165000000
WE-001	37	034143D_1140929	34143	034143D	1140929	148	-0.156	0.049	-1.422	18	chr1	164000001	165000000
WE-001	37	034143D_1250095	34143	034143D	1250095	148	-0.209	-0.071	-1.905	5	chr1	164000001	165000000
WE-001	37	034143D_2798931	34143	034143D	2798931	148	-0.193	-0.021	-1.754	7	chr1	164000001	165000000
WE-001	37	034143D_820316	34143	034143D	820316	148	-0.121	0.042	-1.105	3	chr1	164000001	165000000
WE-001	37	034143D_982683	34143	034143D	982683	148	-0.148	0.039	-1.343	8	chr1	164000001	165000000
WE-001	37	034143C_1135976	34143	034143C	1135976	149	-0.147	-0.092	-1.493	16	chr1	165000001	166000000
WE-001	37	034143C_1943558	34143	034143C	1943558	149	0.067	-0.048	0.683	6	chr1	165000001	166000000
WE-001	37	034143C_2523447	34143	034143C	2523447	149	0.032	-0.012	0.328	10	chr1	165000001	166000000
WE-001	37	034143C_640687	34143	034143C	640687	149	-0.177	0.076	-1.795	23	chr1	165000001	166000000
WE-001	37	034143D_1140929	34143	034143D	1140929	149	0.061	0.049	0.617	18	chr1	165000001	166000000
WE-001	37	034143D_1250095	34143	034143D	1250095	149	-0.156	-0.071	-1.586	5	chr1	165000001	166000000
WE-001	37	034143D_2798931	34143	034143D	2798931	149	0.035	-0.021	0.352	7	chr1	165000001	166000000
WE-001	37	034143D_820316	34143	034143D	820316	149	0.046	0.042	0.465	3	chr1	165000001	166000000
WE-001	37	034143D_982683	34143	034143D	982683	149	0.042	0.039	0.427	8	chr1	165000001	166000000
WE-001	37	034143C_1135976	34143	034143C	1135976	150	0.01	-0.092	0.102	16	chr1	166000001	167000000
WE-001	37	034143C_1943558	34143	034143C	1943558	150	-0.107	-0.048	-1.096	6	chr1	166000001	167000000
WE-001	37	034143C_2523447	34143	034143C	2523447	150	-0.131	-0.012	-1.339	10	chr1	166000001	167000000
WE-001	37	034143C_640687	34143	034143C	640687	150	-0.083	0.076	-0.847	23	chr1	166000001	167000000
WE-001	37	034143D_1140929	34143	034143D	1140929	150	-0.636	0.049	-6.493	18	chr1	166000001	167000000
WE-001	37	034143D_1250095	34143	034143D	1250095	150	-0.298	-0.071	-3.048	5	chr1	166000001	167000000
WE-001	37	034143D_2798931	34143	034143D	2798931	150	-0.101	-0.021	-1.035	7	chr1	166000001	167000000
WE-001	37	034143D_820316	34143	034143D	820316	150	-0.044	0.042	-0.448	3	chr1	166000001	167000000
WE-001	37	034143D_982683	34143	034143D	982683	150	-0.173	0.039	-1.768	8	chr1	166000001	167000000
WE-001	37	034143C_1135976	34143	034143C	1135976	151	0.141	-0.092	1.459	16	chr1	167000001	168000000
WE-001	37	034143C_1943558	34143	034143C	1943558	151	0.021	-0.048	0.22	6	chr1	167000001	168000000
WE-001	37	034143C_2523447	34143	034143C	2523447	151	0.066	-0.012	0.678	10	chr1	167000001	168000000
WE-001	37	034143C_640687	34143	034143C	640687	151	0.063	0.076	0.649	23	chr1	167000001	168000000
WE-001	37	034143D_1140929	34143	034143D	1140929	151	-0.027	0.049	-0.283	18	chr1	167000001	168000000
WE-001	37	034143D_1250095	34143	034143D	1250095	151	0.007	-0.071	0.075	5	chr1	167000001	168000000
WE-001	37	034143D_2798931	34143	034143D	2798931	151	0.047	-0.021	0.484	7	chr1	167000001	168000000
WE-001	37	034143D_820316	34143	034143D	820316	151	0.117	0.042	1.207	3	chr1	167000001	168000000
WE-001	37	034143D_982683	34143	034143D	982683	151	0.09	0.039	0.926	8	chr1	167000001	168000000
WE-001	37	034143C_1135976	34143	034143C	1135976	152	-0.084	-0.092	-0.874	16	chr1	168000001	169000000
WE-001	37	034143C_1943558	34143	034143C	1943558	152	0.005	-0.048	0.053	6	chr1	168000001	169000000
WE-001	37	034143C_2523447	34143	034143C	2523447	152	0.048	-0.012	0.502	10	chr1	168000001	169000000
WE-001	37	034143C_640687	34143	034143C	640687	152	0.034	0.076	0.36	23	chr1	168000001	169000000
WE-001	37	034143D_1140929	34143	034143D	1140929	152	0.082	0.049	0.86	18	chr1	168000001	169000000
WE-001	37	034143D_1250095	34143	034143D	1250095	152	0.07	-0.071	0.726	5	chr1	168000001	169000000
WE-001	37	034143D_2798931	34143	034143D	2798931	152	-0.04	-0.021	-0.42	7	chr1	168000001	169000000
WE-001	37	034143D_820316	34143	034143D	820316	152	-0.076	0.042	-0.798	3	chr1	168000001	169000000
WE-001	37	034143D_982683	34143	034143D	982683	152	-0.205	0.039	-2.14	8	chr1	168000001	169000000
WE-001	37	034143C_1135976	34143	034143C	1135976	153	-0.175	-0.092	-1.47	16	chr1	169000001	170000000
WE-001	37	034143C_1943558	34143	034143C	1943558	153	0.038	-0.048	0.319	6	chr1	169000001	170000000
WE-001	37	034143C_2523447	34143	034143C	2523447	153	0.035	-0.012	0.291	10	chr1	169000001	170000000
WE-001	37	034143C_640687	34143	034143C	640687	153	-0.307	0.076	-2.585	23	chr1	169000001	170000000
WE-001	37	034143D_1140929	34143	034143D	1140929	153	0.066	0.049	0.556	18	chr1	169000001	170000000
WE-001	37	034143D_1250095	34143	034143D	1250095	153	0.058	-0.071	0.49	5	chr1	169000001	170000000
WE-001	37	034143D_2798931	34143	034143D	2798931	153	-0.022	-0.021	-0.183	7	chr1	169000001	170000000
WE-001	37	034143D_820316	34143	034143D	820316	153	-0.069	0.042	-0.583	3	chr1	169000001	170000000
WE-001	37	034143D_982683	34143	034143D	982683	153	-0.049	0.039	-0.414	8	chr1	169000001	170000000
WE-001	37	034143C_1135976	34143	034143C	1135976	154	0.051	-0.092	0.655	16	chr1	170000001	171000000
WE-001	37	034143C_1943558	34143	034143C	1943558	154	-0.079	-0.048	-1.007	6	chr1	170000001	171000000
WE-001	37	034143C_2523447	34143	034143C	2523447	154	-0.05	-0.012	-0.641	10	chr1	170000001	171000000
WE-001	37	034143C_640687	34143	034143C	640687	154	-0.347	0.076	-4.424	23	chr1	170000001	171000000
WE-001	37	034143D_1140929	34143	034143D	1140929	154	0.024	0.049	0.307	18	chr1	170000001	171000000
WE-001	37	034143D_1250095	34143	034143D	1250095	154	-0.13	-0.071	-1.655	5	chr1	170000001	171000000
WE-001	37	034143D_2798931	34143	034143D	2798931	154	0.023	-0.021	0.291	7	chr1	170000001	171000000
WE-001	37	034143D_820316	34143	034143D	820316	154	-0.238	0.042	-3.033	3	chr1	170000001	171000000
WE-001	37	034143D_982683	34143	034143D	982683	154	-0.016	0.039	-0.21	8	chr1	170000001	171000000
WE-001	37	034143C_1135976	34143	034143C	1135976	155	-0.077	-0.092	-0.666	16	chr1	171000001	172000000
WE-001	37	034143C_1943558	34143	034143C	1943558	155	-0.085	-0.048	-0.736	6	chr1	171000001	172000000
WE-001	37	034143C_2523447	34143	034143C	2523447	155	-0.14	-0.012	-1.215	10	chr1	171000001	172000000
WE-001	37	034143C_640687	34143	034143C	640687	155	-0.1	0.076	-0.866	23	chr1	171000001	172000000
WE-001	37	034143D_1140929	34143	034143D	1140929	155	-0.008	0.049	-0.066	18	chr1	171000001	172000000
WE-001	37	034143D_1250095	34143	034143D	1250095	155	-0.185	-0.071	-1.604	5	chr1	171000001	172000000
WE-001	37	034143D_2798931	34143	034143D	2798931	155	-0.032	-0.021	-0.274	7	chr1	171000001	172000000
WE-001	37	034143D_820316	34143	034143D	820316	155	0.144	0.042	1.246	3	chr1	171000001	172000000
WE-001	37	034143D_982683	34143	034143D	982683	155	-0.111	0.039	-0.964	8	chr1	171000001	172000000
WE-001	37	034143C_1135976	34143	034143C	1135976	156	-0.093	-0.092	-1.105	16	chr1	172000001	173000000
WE-001	37	034143C_1943558	34143	034143C	1943558	156	0.088	-0.048	1.047	6	chr1	172000001	173000000
WE-001	37	034143C_2523447	34143	034143C	2523447	156	0.01	-0.012	0.122	10	chr1	172000001	173000000
WE-001	37	034143C_640687	34143	034143C	640687	156	0.109	0.076	1.285	23	chr1	172000001	173000000
WE-001	37	034143D_1140929	34143	034143D	1140929	156	0.268	0.049	3.168	18	chr1	172000001	173000000
WE-001	37	034143D_1250095	34143	034143D	1250095	156	0.064	-0.071	0.759	5	chr1	172000001	173000000
WE-001	37	034143D_2798931	34143	034143D	2798931	156	-0.059	-0.021	-0.696	7	chr1	172000001	173000000
WE-001	37	034143D_820316	34143	034143D	820316	156	0.014	0.042	0.168	3	chr1	172000001	173000000
WE-001	37	034143D_982683	34143	034143D	982683	156	0.052	0.039	0.617	8	chr1	172000001	173000000
WE-001	37	034143C_1135976	34143	034143C	1135976	157	-0.135	-0.092	-1.078	16	chr1	173000001	174000000
WE-001	37	034143C_1943558	34143	034143C	1943558	157	0.081	-0.048	0.645	6	chr1	173000001	174000000
WE-001	37	034143C_2523447	34143	034143C	2523447	157	0.045	-0.012	0.36	10	chr1	173000001	174000000
WE-001	37	034143C_640687	34143	034143C	640687	157	0.166	0.076	1.321	23	chr1	173000001	174000000
WE-001	37	034143D_1140929	34143	034143D	1140929	157	-0.053	0.049	-0.419	18	chr1	173000001	174000000
WE-001	37	034143D_1250095	34143	034143D	1250095	157	-0.004	-0.071	-0.036	5	chr1	173000001	174000000
WE-001	37	034143D_2798931	34143	034143D	2798931	157	-0.08	-0.021	-0.639	7	chr1	173000001	174000000
WE-001	37	034143D_820316	34143	034143D	820316	157	-0.034	0.042	-0.268	3	chr1	173000001	174000000
WE-001	37	034143D_982683	34143	034143D	982683	157	-0.056	0.039	-0.444	8	chr1	173000001	174000000
WE-001	37	034143C_1135976	34143	034143C	1135976	158	-0.043	-0.092	-0.236	16	chr1	174000001	175000000
WE-001	37	034143C_1943558	34143	034143C	1943558	158	-0.042	-0.048	-0.23	6	chr1	174000001	175000000
WE-001	37	034143C_2523447	34143	034143C	2523447	158	-0.001	-0.012	-0.003	10	chr1	174000001	175000000
WE-001	37	034143C_640687	34143	034143C	640687	158	0.275	0.076	1.499	23	chr1	174000001	175000000
WE-001	37	034143D_1140929	34143	034143D	1140929	158	-0.033	0.049	-0.178	18	chr1	174000001	175000000
WE-001	37	034143D_1250095	34143	034143D	1250095	158	-0.089	-0.071	-0.482	5	chr1	174000001	175000000
WE-001	37	034143D_2798931	34143	034143D	2798931	158	-0.054	-0.021	-0.294	7	chr1	174000001	175000000
WE-001	37	034143D_820316	34143	034143D	820316	158	0.015	0.042	0.08	3	chr1	174000001	175000000
WE-001	37	034143D_982683	34143	034143D	982683	158	-0.208	0.039	-1.132	8	chr1	174000001	175000000
WE-001	37	034143C_1135976	34143	034143C	1135976	159	-0.066	-0.092	-0.502	16	chr1	175000001	176000000
WE-001	37	034143C_1943558	34143	034143C	1943558	159	0.29	-0.048	2.219	6	chr1	175000001	176000000
WE-001	37	034143C_2523447	34143	034143C	2523447	159	0.21	-0.012	1.605	10	chr1	175000001	176000000
WE-001	37	034143C_640687	34143	034143C	640687	159	0.202	0.076	1.546	23	chr1	175000001	176000000
WE-001	37	034143D_1140929	34143	034143D	1140929	159	-0.123	0.049	-0.942	18	chr1	175000001	176000000
WE-001	37	034143D_1250095	34143	034143D	1250095	159	0.241	-0.071	1.842	5	chr1	175000001	176000000
WE-001	37	034143D_2798931	34143	034143D	2798931	159	0.115	-0.021	0.876	7	chr1	175000001	176000000
WE-001	37	034143D_820316	34143	034143D	820316	159	0.233	0.042	1.785	3	chr1	175000001	176000000
WE-001	37	034143D_982683	34143	034143D	982683	159	-0.006	0.039	-0.048	8	chr1	175000001	176000000
WE-001	37	034143C_1135976	34143	034143C	1135976	160	0.075	-0.092	0.523	16	chr1	176000001	177000000
WE-001	37	034143C_1943558	34143	034143C	1943558	160	-0.258	-0.048	-1.797	6	chr1	176000001	177000000
WE-001	37	034143C_2523447	34143	034143C	2523447	160	-0.286	-0.012	-1.989	10	chr1	176000001	177000000
WE-001	37	034143C_640687	34143	034143C	640687	160	0.121	0.076	0.839	23	chr1	176000001	177000000
WE-001	37	034143D_1140929	34143	034143D	1140929	160	-0.155	0.049	-1.08	18	chr1	176000001	177000000
WE-001	37	034143D_1250095	34143	034143D	1250095	160	-0.282	-0.071	-1.963	5	chr1	176000001	177000000
WE-001	37	034143D_2798931	34143	034143D	2798931	160	-0.02	-0.021	-0.141	7	chr1	176000001	177000000
WE-001	37	034143D_820316	34143	034143D	820316	160	0.109	0.042	0.76	3	chr1	176000001	177000000
WE-001	37	034143D_982683	34143	034143D	982683	160	-0.083	0.039	-0.578	8	chr1	176000001	177000000
WE-001	37	034143C_1135976	34143	034143C	1135976	161	-0.161	-0.092	-1.622	16	chr1	177000001	178000000
WE-001	37	034143C_1943558	34143	034143C	1943558	161	-0.169	-0.048	-1.699	6	chr1	177000001	178000000
WE-001	37	034143C_2523447	34143	034143C	2523447	161	-0.065	-0.012	-0.654	10	chr1	177000001	178000000
WE-001	37	034143C_640687	34143	034143C	640687	161	0.363	0.076	3.653	23	chr1	177000001	178000000
WE-001	37	034143D_1140929	34143	034143D	1140929	161	-0.044	0.049	-0.446	18	chr1	177000001	178000000
WE-001	37	034143D_1250095	34143	034143D	1250095	161	-0.067	-0.071	-0.677	5	chr1	177000001	178000000
WE-001	37	034143D_2798931	34143	034143D	2798931	161	-0.139	-0.021	-1.393	7	chr1	177000001	178000000
WE-001	37	034143D_820316	34143	034143D	820316	161	0.158	0.042	1.593	3	chr1	177000001	178000000
WE-001	37	034143D_982683	34143	034143D	982683	161	-0.054	0.039	-0.542	8	chr1	177000001	178000000
WE-001	37	034143C_1135976	34143	034143C	1135976	162	-0.137	-0.092	-1.494	16	chr1	178000001	179000000
WE-001	37	034143C_1943558	34143	034143C	1943558	162	0.044	-0.048	0.479	6	chr1	178000001	179000000
WE-001	37	034143C_2523447	34143	034143C	2523447	162	0.038	-0.012	0.412	10	chr1	178000001	179000000
WE-001	37	034143C_640687	34143	034143C	640687	162	0.009	0.076	0.102	23	chr1	178000001	179000000
WE-001	37	034143D_1140929	34143	034143D	1140929	162	0.287	0.049	3.132	18	chr1	178000001	179000000
WE-001	37	034143D_1250095	34143	034143D	1250095	162	0.086	-0.071	0.933	5	chr1	178000001	179000000
WE-001	37	034143D_2798931	34143	034143D	2798931	162	-0.05	-0.021	-0.542	7	chr1	178000001	179000000
WE-001	37	034143D_820316	34143	034143D	820316	162	0.058	0.042	0.636	3	chr1	178000001	179000000
WE-001	37	034143D_982683	34143	034143D	982683	162	-0.033	0.039	-0.363	8	chr1	178000001	179000000
WE-001	37	034143C_1135976	34143	034143C	1135976	163	-0.262	-0.092	-1.837	16	chr1	179000001	180000000
WE-001	37	034143C_1943558	34143	034143C	1943558	163	-0.047	-0.048	-0.328	6	chr1	179000001	180000000
WE-001	37	034143C_2523447	34143	034143C	2523447	163	-0.015	-0.012	-0.107	10	chr1	179000001	180000000
WE-001	37	034143C_640687	34143	034143C	640687	163	-0.218	0.076	-1.526	23	chr1	179000001	180000000
WE-001	37	034143D_1140929	34143	034143D	1140929	163	-0.066	0.049	-0.463	18	chr1	179000001	180000000
WE-001	37	034143D_1250095	34143	034143D	1250095	163	-0.014	-0.071	-0.099	5	chr1	179000001	180000000
WE-001	37	034143D_2798931	34143	034143D	2798931	163	-0.196	-0.021	-1.372	7	chr1	179000001	180000000
WE-001	37	034143D_820316	34143	034143D	820316	163	-0.144	0.042	-1.008	3	chr1	179000001	180000000
WE-001	37	034143D_982683	34143	034143D	982683	163	-0.127	0.039	-0.892	8	chr1	179000001	180000000
WE-001	37	034143C_1135976	34143	034143C	1135976	164	0.184	-0.092	1.302	16	chr1	180000001	181000000
WE-001	37	034143C_1943558	34143	034143C	1943558	164	-0.011	-0.048	-0.078	6	chr1	180000001	181000000
WE-001	37	034143C_2523447	34143	034143C	2523447	164	0.055	-0.012	0.391	10	chr1	180000001	181000000
WE-001	37	034143C_640687	34143	034143C	640687	164	-0.012	0.076	-0.087	23	chr1	180000001	181000000
WE-001	37	034143D_1140929	34143	034143D	1140929	164	0.003	0.049	0.024	18	chr1	180000001	181000000
WE-001	37	034143D_1250095	34143	034143D	1250095	164	0.091	-0.071	0.641	5	chr1	180000001	181000000
WE-001	37	034143D_2798931	34143	034143D	2798931	164	0.064	-0.021	0.45	7	chr1	180000001	181000000
WE-001	37	034143D_820316	34143	034143D	820316	164	0.145	0.042	1.025	3	chr1	180000001	181000000
WE-001	37	034143D_982683	34143	034143D	982683	164	0.039	0.039	0.274	8	chr1	180000001	181000000
WE-001	37	034143C_1135976	34143	034143C	1135976	165	0.17	-0.092	1.192	16	chr1	181000001	182000000
WE-001	37	034143C_1943558	34143	034143C	1943558	165	0.062	-0.048	0.432	6	chr1	181000001	182000000
WE-001	37	034143C_2523447	34143	034143C	2523447	165	0.08	-0.012	0.562	10	chr1	181000001	182000000
WE-001	37	034143C_640687	34143	034143C	640687	165	0.267	0.076	1.869	23	chr1	181000001	182000000
WE-001	37	034143D_1140929	34143	034143D	1140929	165	-0.345	0.049	-2.415	18	chr1	181000001	182000000
WE-001	37	034143D_1250095	34143	034143D	1250095	165	0.143	-0.071	1.001	5	chr1	181000001	182000000
WE-001	37	034143D_2798931	34143	034143D	2798931	165	0.079	-0.021	0.557	7	chr1	181000001	182000000
WE-001	37	034143D_820316	34143	034143D	820316	165	0.001	0.042	0.008	3	chr1	181000001	182000000
WE-001	37	034143D_982683	34143	034143D	982683	165	0.119	0.039	0.832	8	chr1	181000001	182000000
WE-001	37	034143C_1135976	34143	034143C	1135976	166	0.022	-0.092	0.234	16	chr1	182000001	183000000
WE-001	37	034143C_1943558	34143	034143C	1943558	166	0.008	-0.048	0.091	6	chr1	182000001	183000000
WE-001	37	034143C_2523447	34143	034143C	2523447	166	-0.109	-0.012	-1.165	10	chr1	182000001	183000000
WE-001	37	034143C_640687	34143	034143C	640687	166	0.084	0.076	0.903	23	chr1	182000001	183000000
WE-001	37	034143D_1140929	34143	034143D	1140929	166	-0.014	0.049	-0.153	18	chr1	182000001	183000000
WE-001	37	034143D_1250095	34143	034143D	1250095	166	-0.07	-0.071	-0.752	5	chr1	182000001	183000000
WE-001	37	034143D_2798931	34143	034143D	2798931	166	-0.031	-0.021	-0.333	7	chr1	182000001	183000000
WE-001	37	034143D_820316	34143	034143D	820316	166	-0.098	0.042	-1.048	3	chr1	182000001	183000000
WE-001	37	034143D_982683	34143	034143D	982683	166	-0.099	0.039	-1.063	8	chr1	182000001	183000000
WE-001	37	034143C_1135976	34143	034143C	1135976	167	0.043	-0.092	0.342	16	chr1	183000001	184000000
WE-001	37	034143C_1943558	34143	034143C	1943558	167	0.076	-0.048	0.596	6	chr1	183000001	184000000
WE-001	37	034143C_2523447	34143	034143C	2523447	167	0.113	-0.012	0.89	10	chr1	183000001	184000000
WE-001	37	034143C_640687	34143	034143C	640687	167	0.116	0.076	0.912	23	chr1	183000001	184000000
WE-001	37	034143D_1140929	34143	034143D	1140929	167	-0.016	0.049	-0.125	18	chr1	183000001	184000000
WE-001	37	034143D_1250095	34143	034143D	1250095	167	-0.015	-0.071	-0.118	5	chr1	183000001	184000000
WE-001	37	034143D_2798931	34143	034143D	2798931	167	0.001	-0.021	0.009	7	chr1	183000001	184000000
WE-001	37	034143D_820316	34143	034143D	820316	167	0.316	0.042	2.487	3	chr1	183000001	184000000
WE-001	37	034143D_982683	34143	034143D	982683	167	0.185	0.039	1.457	8	chr1	183000001	184000000
WE-001	37	034143C_1135976	34143	034143C	1135976	168	0.304	-0.092	2.793	16	chr1	184000001	185000000
WE-001	37	034143C_1943558	34143	034143C	1943558	168	0.034	-0.048	0.313	6	chr1	184000001	185000000
WE-001	37	034143C_2523447	34143	034143C	2523447	168	0.081	-0.012	0.748	10	chr1	184000001	185000000
WE-001	37	034143C_640687	34143	034143C	640687	168	0.425	0.076	3.903	23	chr1	184000001	185000000
WE-001	37	034143D_1140929	34143	034143D	1140929	168	0.359	0.049	3.297	18	chr1	184000001	185000000
WE-001	37	034143D_1250095	34143	034143D	1250095	168	0.063	-0.071	0.582	5	chr1	184000001	185000000
WE-001	37	034143D_2798931	34143	034143D	2798931	168	0.097	-0.021	0.894	7	chr1	184000001	185000000
WE-001	37	034143D_820316	34143	034143D	820316	168	0.17	0.042	1.558	3	chr1	184000001	185000000
WE-001	37	034143D_982683	34143	034143D	982683	168	0.057	0.039	0.52	8	chr1	184000001	185000000
WE-001	37	034143C_1135976	34143	034143C	1135976	169	0.286	-0.092	2.0	16	chr1	185000001	186000000
WE-001	37	034143C_1943558	34143	034143C	1943558	169	-0.001	-0.048	-0.01	6	chr1	185000001	186000000
WE-001	37	034143C_2523447	34143	034143C	2523447	169	-0.017	-0.012	-0.12	10	chr1	185000001	186000000
WE-001	37	034143C_640687	34143	034143C	640687	169	0.413	0.076	2.884	23	chr1	185000001	186000000
WE-001	37	034143D_1140929	34143	034143D	1140929	169	0.266	0.049	1.86	18	chr1	185000001	186000000
WE-001	37	034143D_1250095	34143	034143D	1250095	169	-0.092	-0.071	-0.642	5	chr1	185000001	186000000
WE-001	37	034143D_2798931	34143	034143D	2798931	169	0.095	-0.021	0.662	7	chr1	185000001	186000000
WE-001	37	034143D_820316	34143	034143D	820316	169	0.253	0.042	1.769	3	chr1	185000001	186000000
WE-001	37	034143D_982683	34143	034143D	982683	169	-0.058	0.039	-0.405	8	chr1	185000001	186000000
WE-001	37	034143C_1135976	34143	034143C	1135976	170	0.036	-0.092	0.284	16	chr1	186000001	187000000
WE-001	37	034143C_1943558	34143	034143C	1943558	170	-0.002	-0.048	-0.012	6	chr1	186000001	187000000
WE-001	37	034143C_2523447	34143	034143C	2523447	170	0.045	-0.012	0.358	10	chr1	186000001	187000000
WE-001	37	034143C_640687	34143	034143C	640687	170	0.362	0.076	2.872	23	chr1	186000001	187000000
WE-001	37	034143D_1140929	34143	034143D	1140929	170	0.23	0.049	1.82	18	chr1	186000001	187000000
WE-001	37	034143D_1250095	34143	034143D	1250095	170	0.074	-0.071	0.59	5	chr1	186000001	187000000
WE-001	37	034143D_2798931	34143	034143D	2798931	170	0.016	-0.021	0.13	7	chr1	186000001	187000000
WE-001	37	034143D_820316	34143	034143D	820316	170	0.26	0.042	2.061	3	chr1	186000001	187000000
WE-001	37	034143D_982683	34143	034143D	982683	170	0.025	0.039	0.198	8	chr1	186000001	187000000
WE-001	37	034143C_1135976	34143	034143C	1135976	171	-0.225	-0.092	-1.75	16	chr1	187000001	188000000
WE-001	37	034143C_1943558	34143	034143C	1943558	171	-0.031	-0.048	-0.238	6	chr1	187000001	188000000
WE-001	37	034143C_2523447	34143	034143C	2523447	171	0.013	-0.012	0.103	10	chr1	187000001	188000000
WE-001	37	034143C_640687	34143	034143C	640687	171	0.167	0.076	1.297	23	chr1	187000001	188000000
WE-001	37	034143D_1140929	34143	034143D	1140929	171	0.132	0.049	1.026	18	chr1	187000001	188000000
WE-001	37	034143D_1250095	34143	034143D	1250095	171	-0.067	-0.071	-0.524	5	chr1	187000001	188000000
WE-001	37	034143D_2798931	34143	034143D	2798931	171	0.085	-0.021	0.663	7	chr1	187000001	188000000
WE-001	37	034143D_820316	34143	034143D	820316	171	0.05	0.042	0.389	3	chr1	187000001	188000000
WE-001	37	034143D_982683	34143	034143D	982683	171	0.141	0.039	1.096	8	chr1	187000001	188000000
WE-001	37	034143C_1135976	34143	034143C	1135976	172	-0.262	-0.092	-2.839	16	chr1	188000001	189000000
WE-001	37	034143C_1943558	34143	034143C	1943558	172	-0.064	-0.048	-0.688	6	chr1	188000001	189000000
WE-001	37	034143C_2523447	34143	034143C	2523447	172	0.006	-0.012	0.062	10	chr1	188000001	189000000
WE-001	37	034143C_640687	34143	034143C	640687	172	0.318	0.076	3.445	23	chr1	188000001	189000000
WE-001	37	034143D_1140929	34143	034143D	1140929	172	0.056	0.049	0.611	18	chr1	188000001	189000000
WE-001	37	034143D_1250095	34143	034143D	1250095	172	0.121	-0.071	1.312	5	chr1	188000001	189000000
WE-001	37	034143D_2798931	34143	034143D	2798931	172	0.013	-0.021	0.139	7	chr1	188000001	189000000
WE-001	37	034143D_820316	34143	034143D	820316	172	0.191	0.042	2.069	3	chr1	188000001	189000000
WE-001	37	034143D_982683	34143	034143D	982683	172	0.023	0.039	0.252	8	chr1	188000001	189000000
WE-001	37	034143C_1135976	34143	034143C	1135976	173	-0.027	-0.092	-0.479	16	chr1	189000001	190000000
WE-001	37	034143C_1943558	34143	034143C	1943558	173	-0.126	-0.048	-2.238	6	chr1	189000001	190000000
WE-001	37	034143C_2523447	34143	034143C	2523447	173	-0.036	-0.012	-0.631	10	chr1	189000001	190000000
WE-001	37	034143C_640687	34143	034143C	640687	173	0.407	0.076	7.21	23	chr1	189000001	190000000
WE-001	37	034143D_1140929	34143	034143D	1140929	173	0.072	0.049	1.274	18	chr1	189000001	190000000
WE-001	37	034143D_1250095	34143	034143D	1250095	173	-0.073	-0.071	-1.299	5	chr1	189000001	190000000
WE-001	37	034143D_2798931	34143	034143D	2798931	173	-0.005	-0.021	-0.085	7	chr1	189000001	190000000
WE-001	37	034143D_820316	34143	034143D	820316	173	0.146	0.042	2.595	3	chr1	189000001	190000000
WE-001	37	034143D_982683	34143	034143D	982683	173	0.19	0.039	3.36	8	chr1	189000001	190000000
WE-001	37	034143C_1135976	34143	034143C	1135976	174	0.057	-0.092	0.724	16	chr1	190000001	191000000
WE-001	37	034143C_1943558	34143	034143C	1943558	174	-0.028	-0.048	-0.356	6	chr1	190000001	191000000
WE-001	37	034143C_2523447	34143	034143C	2523447	174	0.019	-0.012	0.236	10	chr1	190000001	191000000
WE-001	37	034143C_640687	34143	034143C	640687	174	0.402	0.076	5.105	23	chr1	190000001	191000000
WE-001	37	034143D_1140929	34143	034143D	1140929	174	0.559	0.049	7.096	18	chr1	190000001	191000000
WE-001	37	034143D_1250095	34143	034143D	1250095	174	-0.059	-0.071	-0.743	5	chr1	190000001	191000000
WE-001	37	034143D_2798931	34143	034143D	2798931	174	0.049	-0.021	0.616	7	chr1	190000001	191000000
WE-001	37	034143D_820316	34143	034143D	820316	174	0.565	0.042	7.168	3	chr1	190000001	191000000
WE-001	37	034143D_982683	34143	034143D	982683	174	0.051	0.039	0.653	8	chr1	190000001	191000000
WE-001	37	034143C_1135976	34143	034143C	1135976	175	-0.075	-0.092	-0.685	16	chr1	191000001	192000000
WE-001	37	034143C_1943558	34143	034143C	1943558	175	-0.014	-0.048	-0.131	6	chr1	191000001	192000000
WE-001	37	034143C_2523447	34143	034143C	2523447	175	0.008	-0.012	0.072	10	chr1	191000001	192000000
WE-001	37	034143C_640687	34143	034143C	640687	175	0.197	0.076	1.787	23	chr1	191000001	192000000
WE-001	37	034143D_1140929	34143	034143D	1140929	175	0.234	0.049	2.127	18	chr1	191000001	192000000
WE-001	37	034143D_1250095	34143	034143D	1250095	175	0.039	-0.071	0.354	5	chr1	191000001	192000000
WE-001	37	034143D_2798931	34143	034143D	2798931	175	-0.103	-0.021	-0.937	7	chr1	191000001	192000000
WE-001	37	034143D_820316	34143	034143D	820316	175	0.534	0.042	4.852	3	chr1	191000001	192000000
WE-001	37	034143D_982683	34143	034143D	982683	175	-0.042	0.039	-0.382	8	chr1	191000001	192000000
WE-001	37	034143C_1135976	34143	034143C	1135976	176	0.075	-0.092	0.678	16	chr1	192000001	193000000
WE-001	37	034143C_1943558	34143	034143C	1943558	176	0.092	-0.048	0.829	6	chr1	192000001	193000000
WE-001	37	034143C_2523447	34143	034143C	2523447	176	0.084	-0.012	0.76	10	chr1	192000001	193000000
WE-001	37	034143C_640687	34143	034143C	640687	176	0.145	0.076	1.304	23	chr1	192000001	193000000
WE-001	37	034143D_1140929	34143	034143D	1140929	176	-0.019	0.049	-0.173	18	chr1	192000001	193000000
WE-001	37	034143D_1250095	34143	034143D	1250095	176	0.055	-0.071	0.498	5	chr1	192000001	193000000
WE-001	37	034143D_2798931	34143	034143D	2798931	176	0.015	-0.021	0.134	7	chr1	192000001	193000000
WE-001	37	034143D_820316	34143	034143D	820316	176	0.126	0.042	1.131	3	chr1	192000001	193000000
WE-001	37	034143D_982683	34143	034143D	982683	176	0.054	0.039	0.49	8	chr1	192000001	193000000
WE-001	37	034143C_1135976	34143	034143C	1135976	177	-0.126	-0.092	-1.69	16	chr1	193000001	194000000
WE-001	37	034143C_1943558	34143	034143C	1943558	177	0.043	-0.048	0.585	6	chr1	193000001	194000000
WE-001	37	034143C_2523447	34143	034143C	2523447	177	0.052	-0.012	0.695	10	chr1	193000001	194000000
WE-001	37	034143C_640687	34143	034143C	640687	177	-0.135	0.076	-1.821	23	chr1	193000001	194000000
WE-001	37	034143D_1140929	34143	034143D	1140929	177	0.04	0.049	0.541	18	chr1	193000001	194000000
WE-001	37	034143D_1250095	34143	034143D	1250095	177	-0.099	-0.071	-1.328	5	chr1	193000001	194000000
WE-001	37	034143D_2798931	34143	034143D	2798931	177	-0.006	-0.021	-0.079	7	chr1	193000001	194000000
WE-001	37	034143D_820316	34143	034143D	820316	177	0.42	0.042	5.648	3	chr1	193000001	194000000
WE-001	37	034143D_982683	34143	034143D	982683	177	-0.06	0.039	-0.814	8	chr1	193000001	194000000
WE-001	37	034143C_1135976	34143	034143C	1135976	178	0.008	-0.092	0.1	16	chr1	194000001	195000000
WE-001	37	034143C_1943558	34143	034143C	1943558	178	0.018	-0.048	0.211	6	chr1	194000001	195000000
WE-001	37	034143C_2523447	34143	034143C	2523447	178	0.039	-0.012	0.467	10	chr1	194000001	195000000
WE-001	37	034143C_640687	34143	034143C	640687	178	0.375	0.076	4.51	23	chr1	194000001	195000000
WE-001	37	034143D_1140929	34143	034143D	1140929	178	-0.078	0.049	-0.933	18	chr1	194000001	195000000
WE-001	37	034143D_1250095	34143	034143D	1250095	178	-0.092	-0.071	-1.102	5	chr1	194000001	195000000
WE-001	37	034143D_2798931	34143	034143D	2798931	178	0.01	-0.021	0.117	7	chr1	194000001	195000000
WE-001	37	034143D_820316	34143	034143D	820316	178	0.117	0.042	1.41	3	chr1	194000001	195000000
WE-001	37	034143D_982683	34143	034143D	982683	178	0.024	0.039	0.291	8	chr1	194000001	195000000
WE-001	37	034143C_1135976	34143	034143C	1135976	179	-0.095	-0.092	-0.908	16	chr1	195000001	196000000
WE-001	37	034143C_1943558	34143	034143C	1943558	179	-0.014	-0.048	-0.139	6	chr1	195000001	196000000
WE-001	37	034143C_2523447	34143	034143C	2523447	179	-0.085	-0.012	-0.81	10	chr1	195000001	196000000
WE-001	37	034143C_640687	34143	034143C	640687	179	0.192	0.076	1.843	23	chr1	195000001	196000000
WE-001	37	034143D_1140929	34143	034143D	1140929	179	0.204	0.049	1.95	18	chr1	195000001	196000000
WE-001	37	034143D_1250095	34143	034143D	1250095	179	-0.059	-0.071	-0.564	5	chr1	195000001	196000000
WE-001	37	034143D_2798931	34143	034143D	2798931	179	-0.117	-0.021	-1.125	7	chr1	195000001	196000000
WE-001	37	034143D_820316	34143	034143D	820316	179	-0.042	0.042	-0.406	3	chr1	195000001	196000000
WE-001	37	034143D_982683	34143	034143D	982683	179	0.141	0.039	1.355	8	chr1	195000001	196000000
WE-001	37	034143C_1135976	34143	034143C	1135976	180	-0.092	-0.092	-0.745	16	chr1	196000001	197000000
WE-001	37	034143C_1943558	34143	034143C	1943558	180	-0.004	-0.048	-0.032	6	chr1	196000001	197000000
WE-001	37	034143C_2523447	34143	034143C	2523447	180	-0.08	-0.012	-0.644	10	chr1	196000001	197000000
WE-001	37	034143C_640687	34143	034143C	640687	180	-0.074	0.076	-0.602	23	chr1	196000001	197000000
WE-001	37	034143D_1140929	34143	034143D	1140929	180	-0.011	0.049	-0.088	18	chr1	196000001	197000000
WE-001	37	034143D_1250095	34143	034143D	1250095	180	-0.129	-0.071	-1.047	5	chr1	196000001	197000000
WE-001	37	034143D_2798931	34143	034143D	2798931	180	-0.033	-0.021	-0.27	7	chr1	196000001	197000000
WE-001	37	034143D_820316	34143	034143D	820316	180	-0.105	0.042	-0.85	3	chr1	196000001	197000000
WE-001	37	034143D_982683	34143	034143D	982683	180	-0.092	0.039	-0.745	8	chr1	196000001	197000000
WE-001	37	034143C_1135976	34143	034143C	1135976	181	-0.125	-0.092	-1.259	16	chr1	197000001	198000000
WE-001	37	034143C_1943558	34143	034143C	1943558	181	0.068	-0.048	0.689	6	chr1	197000001	198000000
WE-001	37	034143C_2523447	34143	034143C	2523447	181	0.189	-0.012	1.907	10	chr1	197000001	198000000
WE-001	37	034143C_640687	34143	034143C	640687	181	-0.237	0.076	-2.393	23	chr1	197000001	198000000
WE-001	37	034143D_1140929	34143	034143D	1140929	181	0.525	0.049	5.287	18	chr1	197000001	198000000
WE-001	37	034143D_1250095	34143	034143D	1250095	181	-0.068	-0.071	-0.686	5	chr1	197000001	198000000
WE-001	37	034143D_2798931	34143	034143D	2798931	181	0.074	-0.021	0.749	7	chr1	197000001	198000000
WE-001	37	034143D_820316	34143	034143D	820316	181	0.068	0.042	0.684	3	chr1	197000001	198000000
WE-001	37	034143D_982683	34143	034143D	982683	181	0.017	0.039	0.168	8	chr1	197000001	198000000
WE-001	37	034143C_1135976	34143	034143C	1135976	182	-0.038	-0.092	-0.486	16	chr1	198000001	199000000
WE-001	37	034143C_1943558	34143	034143C	1943558	182	0.121	-0.048	1.557	6	chr1	198000001	199000000
WE-001	37	034143C_2523447	34143	034143C	2523447	182	0.082	-0.012	1.059	10	chr1	198000001	199000000
WE-001	37	034143C_640687	34143	034143C	640687	182	-0.285	0.076	-3.657	23	chr1	198000001	199000000
WE-001	37	034143D_1140929	34143	034143D	1140929	182	0.263	0.049	3.381	18	chr1	198000001	199000000
WE-001	37	034143D_1250095	34143	034143D	1250095	182	-0.037	-0.071	-0.481	5	chr1	198000001	199000000
WE-001	37	034143D_2798931	34143	034143D	2798931	182	0.123	-0.021	1.585	7	chr1	198000001	199000000
WE-001	37	034143D_820316	34143	034143D	820316	182	-0.121	0.042	-1.559	3	chr1	198000001	199000000
WE-001	37	034143D_982683	34143	034143D	982683	182	0.065	0.039	0.831	8	chr1	198000001	199000000
WE-001	37	034143C_1135976	34143	034143C	1135976	183	-0.016	-0.092	-0.15	16	chr1	199000001	200000000
WE-001	37	034143C_1943558	34143	034143C	1943558	183	-0.037	-0.048	-0.347	6	chr1	199000001	200000000
WE-001	37	034143C_2523447	34143	034143C	2523447	183	0.102	-0.012	0.968	10	chr1	199000001	200000000
WE-001	37	034143C_640687	34143	034143C	640687	183	0.2	0.076	1.895	23	chr1	199000001	200000000
WE-001	37	034143D_1140929	34143	034143D	1140929	183	0.302	0.049	2.866	18	chr1	199000001	200000000
WE-001	37	034143D_1250095	34143	034143D	1250095	183	-0.027	-0.071	-0.253	5	chr1	199000001	200000000
WE-001	37	034143D_2798931	34143	034143D	2798931	183	-0.092	-0.021	-0.878	7	chr1	199000001	200000000
WE-001	37	034143D_820316	34143	034143D	820316	183	-0.13	0.042	-1.231	3	chr1	199000001	200000000
WE-001	37	034143D_982683	34143	034143D	982683	183	-0.031	0.039	-0.291	8	chr1	199000001	200000000
WE-001	37	034143C_1135976	34143	034143C	1135976	184	0.075	-0.092	0.71	16	chr1	200000001	201000000
WE-001	37	034143C_1943558	34143	034143C	1943558	184	0.009	-0.048	0.085	6	chr1	200000001	201000000
WE-001	37	034143C_2523447	34143	034143C	2523447	184	0.005	-0.012	0.046	10	chr1	200000001	201000000
WE-001	37	034143C_640687	34143	034143C	640687	184	0.321	0.076	3.059	23	chr1	200000001	201000000
WE-001	37	034143D_1140929	34143	034143D	1140929	184	0.063	0.049	0.599	18	chr1	200000001	201000000
WE-001	37	034143D_1250095	34143	034143D	1250095	184	0.012	-0.071	0.118	5	chr1	200000001	201000000
WE-001	37	034143D_2798931	34143	034143D	2798931	184	-0.033	-0.021	-0.313	7	chr1	200000001	201000000
WE-001	37	034143D_820316	34143	034143D	820316	184	0.401	0.042	3.824	3	chr1	200000001	201000000
WE-001	37	034143D_982683	34143	034143D	982683	184	-0.093	0.039	-0.883	8	chr1	200000001	201000000
WE-001	37	034143C_1135976	34143	034143C	1135976	185	0.021	-0.092	0.146	16	chr1	201000001	202000000
WE-001	37	034143C_1943558	34143	034143C	1943558	185	0.483	-0.048	3.364	6	chr1	201000001	202000000
WE-001	37	034143C_2523447	34143	034143C	2523447	185	0.333	-0.012	2.317	10	chr1	201000001	202000000
WE-001	37	034143C_640687	34143	034143C	640687	185	-0.339	0.076	-2.361	23	chr1	201000001	202000000
WE-001	37	034143D_1140929	34143	034143D	1140929	185	0.051	0.049	0.357	18	chr1	201000001	202000000
WE-001	37	034143D_1250095	34143	034143D	1250095	185	0.267	-0.071	1.858	5	chr1	201000001	202000000
WE-001	37	034143D_2798931	34143	034143D	2798931	185	0.281	-0.021	1.959	7	chr1	201000001	202000000
WE-001	37	034143D_820316	34143	034143D	820316	185	0.293	0.042	2.041	3	chr1	201000001	202000000
WE-001	37	034143D_982683	34143	034143D	982683	185	0.068	0.039	0.474	8	chr1	201000001	202000000
WE-001	37	034143C_1135976	34143	034143C	1135976	186	0.079	-0.092	0.65	16	chr1	202000001	203000000
WE-001	37	034143C_1943558	34143	034143C	1943558	186	0.152	-0.048	1.257	6	chr1	202000001	203000000
WE-001	37	034143C_2523447	34143	034143C	2523447	186	0.156	-0.012	1.285	10	chr1	202000001	203000000
WE-001	37	034143C_640687	34143	034143C	640687	186	-0.052	0.076	-0.429	23	chr1	202000001	203000000
WE-001	37	034143D_1140929	34143	034143D	1140929	186	0.234	0.049	1.929	18	chr1	202000001	203000000
WE-001	37	034143D_1250095	34143	034143D	1250095	186	-0.055	-0.071	-0.451	5	chr1	202000001	203000000
WE-001	37	034143D_2798931	34143	034143D	2798931	186	-0.055	-0.021	-0.45	7	chr1	202000001	203000000
WE-001	37	034143D_820316	34143	034143D	820316	186	0.18	0.042	1.486	3	chr1	202000001	203000000
WE-001	37	034143D_982683	34143	034143D	982683	186	-0.125	0.039	-1.034	8	chr1	202000001	203000000
WE-001	37	034143C_1135976	34143	034143C	1135976	187	0.066	-0.092	0.517	16	chr1	203000001	204000000
WE-001	37	034143C_1943558	34143	034143C	1943558	187	0.05	-0.048	0.394	6	chr1	203000001	204000000
WE-001	37	034143C_2523447	34143	034143C	2523447	187	0.152	-0.012	1.194	10	chr1	203000001	204000000
WE-001	37	034143C_640687	34143	034143C	640687	187	-0.093	0.076	-0.726	23	chr1	203000001	204000000
WE-001	37	034143D_1140929	34143	034143D	1140929	187	0.105	0.049	0.825	18	chr1	203000001	204000000
WE-001	37	034143D_1250095	34143	034143D	1250095	187	-0.047	-0.071	-0.372	5	chr1	203000001	204000000
WE-001	37	034143D_2798931	34143	034143D	2798931	187	0.071	-0.021	0.555	7	chr1	203000001	204000000
WE-001	37	034143D_820316	34143	034143D	820316	187	0.21	0.042	1.646	3	chr1	203000001	204000000
WE-001	37	034143D_982683	34143	034143D	982683	187	-0.048	0.039	-0.38	8	chr1	203000001	204000000
WE-001	37	034143C_1135976	34143	034143C	1135976	188	0.104	-0.092	0.743	16	chr1	204000001	205000000
WE-001	37	034143C_1943558	34143	034143C	1943558	188	0.186	-0.048	1.332	6	chr1	204000001	205000000
WE-001	37	034143C_2523447	34143	034143C	2523447	188	0.253	-0.012	1.807	10	chr1	204000001	205000000
WE-001	37	034143C_640687	34143	034143C	640687	188	0.305	0.076	2.179	23	chr1	204000001	205000000
WE-001	37	034143D_1140929	34143	034143D	1140929	188	0.198	0.049	1.412	18	chr1	204000001	205000000
WE-001	37	034143D_1250095	34143	034143D	1250095	188	0.231	-0.071	1.65	5	chr1	204000001	205000000
WE-001	37	034143D_2798931	34143	034143D	2798931	188	0.145	-0.021	1.034	7	chr1	204000001	205000000
WE-001	37	034143D_820316	34143	034143D	820316	188	-0.069	0.042	-0.496	3	chr1	204000001	205000000
WE-001	37	034143D_982683	34143	034143D	982683	188	-0.03	0.039	-0.217	8	chr1	204000001	205000000
WE-001	37	034143C_1135976	34143	034143C	1135976	189	0.204	-0.092	2.009	16	chr1	205000001	206000000
WE-001	37	034143C_1943558	34143	034143C	1943558	189	0.02	-0.048	0.196	6	chr1	205000001	206000000
WE-001	37	034143C_2523447	34143	034143C	2523447	189	0.175	-0.012	1.72	10	chr1	205000001	206000000
WE-001	37	034143C_640687	34143	034143C	640687	189	0.088	0.076	0.87	23	chr1	205000001	206000000
WE-001	37	034143D_1140929	34143	034143D	1140929	189	0.392	0.049	3.857	18	chr1	205000001	206000000
WE-001	37	034143D_1250095	34143	034143D	1250095	189	0.071	-0.071	0.698	5	chr1	205000001	206000000
WE-001	37	034143D_2798931	34143	034143D	2798931	189	0.024	-0.021	0.232	7	chr1	205000001	206000000
WE-001	37	034143D_820316	34143	034143D	820316	189	0.051	0.042	0.505	3	chr1	205000001	206000000
WE-001	37	034143D_982683	34143	034143D	982683	189	-0.09	0.039	-0.886	8	chr1	205000001	206000000
WE-001	37	034143C_1135976	34143	034143C	1135976	190	0.256	-0.092	2.566	16	chr1	206000001	207000000
WE-001	37	034143C_1943558	34143	034143C	1943558	190	0.244	-0.048	2.453	6	chr1	206000001	207000000
WE-001	37	034143C_2523447	34143	034143C	2523447	190	0.157	-0.012	1.573	10	chr1	206000001	207000000
WE-001	37	034143C_640687	34143	034143C	640687	190	-0.185	0.076	-1.855	23	chr1	206000001	207000000
WE-001	37	034143D_1140929	34143	034143D	1140929	190	0.239	0.049	2.4	18	chr1	206000001	207000000
WE-001	37	034143D_1250095	34143	034143D	1250095	190	0.027	-0.071	0.272	5	chr1	206000001	207000000
WE-001	37	034143D_2798931	34143	034143D	2798931	190	0.2	-0.021	2.009	7	chr1	206000001	207000000
WE-001	37	034143D_820316	34143	034143D	820316	190	0.428	0.042	4.292	3	chr1	206000001	207000000
WE-001	37	034143D_982683	34143	034143D	982683	190	0.085	0.039	0.848	8	chr1	206000001	207000000
WE-001	37	034143C_1135976	34143	034143C	1135976	191	-0.087	-0.092	-1.389	16	chr1	207000001	208000000
WE-001	37	034143C_1943558	34143	034143C	1943558	191	-0.055	-0.048	-0.871	6	chr1	207000001	208000000
WE-001	37	034143C_2523447	34143	034143C	2523447	191	-0.06	-0.012	-0.955	10	chr1	207000001	208000000
WE-001	37	034143C_640687	34143	034143C	640687	191	0.055	0.076	0.871	23	chr1	207000001	208000000
WE-001	37	034143D_1140929	34143	034143D	1140929	191	0.209	0.049	3.326	18	chr1	207000001	208000000
WE-001	37	034143D_1250095	34143	034143D	1250095	191	-0.154	-0.071	-2.462	5	chr1	207000001	208000000
WE-001	37	034143D_2798931	34143	034143D	2798931	191	0.073	-0.021	1.156	7	chr1	207000001	208000000
WE-001	37	034143D_820316	34143	034143D	820316	191	0.024	0.042	0.377	3	chr1	207000001	208000000
WE-001	37	034143D_982683	34143	034143D	982683	191	-0.036	0.039	-0.58	8	chr1	207000001	208000000
WE-001	37	034143C_1135976	34143	034143C	1135976	192	0.059	-0.092	0.715	16	chr1	208000001	209000000
WE-001	37	034143C_1943558	34143	034143C	1943558	192	-0.038	-0.048	-0.469	6	chr1	208000001	209000000
WE-001	37	034143C_2523447	34143	034143C	2523447	192	-0.045	-0.012	-0.55	10	chr1	208000001	209000000
WE-001	37	034143C_640687	34143	034143C	640687	192	-0.436	-0.614	-5.33	23	chr1	208000001	209000000
WE-001	37	034143D_1140929	34143	034143D	1140929	192	-0.032	0.049	-0.394	18	chr1	208000001	209000000
WE-001	37	034143D_1250095	34143	034143D	1250095	192	-0.07	-0.071	-0.854	5	chr1	208000001	209000000
WE-001	37	034143D_2798931	34143	034143D	2798931	192	-0.14	-0.021	-1.712	7	chr1	208000001	209000000
WE-001	37	034143D_820316	34143	034143D	820316	192	-0.136	0.042	-1.663	3	chr1	208000001	209000000
WE-001	37	034143D_982683	34143	034143D	982683	192	0.038	0.039	0.463	8	chr1	208000001	209000000
WE-001	37	034143C_1135976	34143	034143C	1135976	193	-0.084	-0.092	-0.714	16	chr1	209000001	210000000
WE-001	37	034143C_1943558	34143	034143C	1943558	193	-0.074	-0.048	-0.626	6	chr1	209000001	210000000
WE-001	37	034143C_2523447	34143	034143C	2523447	193	-0.094	-0.012	-0.798	10	chr1	209000001	210000000
WE-001	37	034143C_640687	34143	034143C	640687	193	-0.458	-0.614	-3.897	23	chr1	209000001	210000000
WE-001	37	034143D_1140929	34143	034143D	1140929	193	-0.201	0.049	-1.711	18	chr1	209000001	210000000
WE-001	37	034143D_1250095	34143	034143D	1250095	193	-0.096	-0.071	-0.816	5	chr1	209000001	210000000
WE-001	37	034143D_2798931	34143	034143D	2798931	193	-0.065	-0.021	-0.556	7	chr1	209000001	210000000
WE-001	37	034143D_820316	34143	034143D	820316	193	-0.052	0.042	-0.447	3	chr1	209000001	210000000
WE-001	37	034143D_982683	34143	034143D	982683	193	-0.143	0.039	-1.216	8	chr1	209000001	210000000
WE-001	37	034143C_1135976	34143	034143C	1135976	194	-0.181	-0.092	-1.447	16	chr1	210000001	211000000
WE-001	37	034143C_1943558	34143	034143C	1943558	194	-0.11	-0.048	-0.88	6	chr1	210000001	211000000
WE-001	37	034143C_2523447	34143	034143C	2523447	194	-0.109	-0.012	-0.874	10	chr1	210000001	211000000
WE-001	37	034143C_640687	34143	034143C	640687	194	-0.434	-0.614	-3.473	23	chr1	210000001	211000000
WE-001	37	034143D_1140929	34143	034143D	1140929	194	0.094	0.049	0.748	18	chr1	210000001	211000000
WE-001	37	034143D_1250095	34143	034143D	1250095	194	-0.096	-0.071	-0.769	5	chr1	210000001	211000000
WE-001	37	034143D_2798931	34143	034143D	2798931	194	-0.1	-0.021	-0.798	7	chr1	210000001	211000000
WE-001	37	034143D_820316	34143	034143D	820316	194	-0.129	0.042	-1.035	3	chr1	210000001	211000000
WE-001	37	034143D_982683	34143	034143D	982683	194	-0.056	0.039	-0.449	8	chr1	210000001	211000000
WE-001	37	034143C_1135976	34143	034143C	1135976	195	-0.12	-0.092	-1.143	16	chr1	211000001	212000000
WE-001	37	034143C_1943558	34143	034143C	1943558	195	-0.063	-0.048	-0.604	6	chr1	211000001	212000000
WE-001	37	034143C_2523447	34143	034143C	2523447	195	-0.033	-0.012	-0.313	10	chr1	211000001	212000000
WE-001	37	034143C_640687	34143	034143C	640687	195	-0.922	-0.614	-8.801	23	chr1	211000001	212000000
WE-001	37	034143D_1140929	34143	034143D	1140929	195	0.015	0.049	0.147	18	chr1	211000001	212000000
WE-001	37	034143D_1250095	34143	034143D	1250095	195	-0.226	-0.071	-2.157	5	chr1	211000001	212000000
WE-001	37	034143D_2798931	34143	034143D	2798931	195	-0.088	-0.021	-0.844	7	chr1	211000001	212000000
WE-001	37	034143D_820316	34143	034143D	820316	195	0.078	0.042	0.741	3	chr1	211000001	212000000
WE-001	37	034143D_982683	34143	034143D	982683	195	-0.14	0.039	-1.337	8	chr1	211000001	212000000
WE-001	37	034143C_1135976	34143	034143C	1135976	196	-0.11	-0.092	-1.004	16	chr1	212000001	213000000
WE-001	37	034143C_1943558	34143	034143C	1943558	196	0.016	-0.048	0.149	6	chr1	212000001	213000000
WE-001	37	034143C_2523447	34143	034143C	2523447	196	0.022	-0.012	0.196	10	chr1	212000001	213000000
WE-001	37	034143C_640687	34143	034143C	640687	196	-0.905	-0.614	-8.23	23	chr1	212000001	213000000
WE-001	37	034143D_1140929	34143	034143D	1140929	196	0.096	0.049	0.874	18	chr1	212000001	213000000
WE-001	37	034143D_1250095	34143	034143D	1250095	196	0.076	-0.071	0.689	5	chr1	212000001	213000000
WE-001	37	034143D_2798931	34143	034143D	2798931	196	0.064	-0.021	0.584	7	chr1	212000001	213000000
WE-001	37	034143D_820316	34143	034143D	820316	196	0.093	0.042	0.842	3	chr1	212000001	213000000
WE-001	37	034143D_982683	34143	034143D	982683	196	-0.063	0.039	-0.569	8	chr1	212000001	213000000
WE-001	37	034143C_1135976	34143	034143C	1135976	197	-0.27	-0.092	-3.217	16	chr1	213000001	214000000
WE-001	37	034143C_1943558	34143	034143C	1943558	197	-0.114	-0.048	-1.358	6	chr1	213000001	214000000
WE-001	37	034143C_2523447	34143	034143C	2523447	197	-0.168	-0.012	-1.998	10	chr1	213000001	214000000
WE-001	37	034143C_640687	34143	034143C	640687	197	-0.723	-0.614	-8.612	23	chr1	213000001	214000000
WE-001	37	034143D_1140929	34143	034143D	1140929	197	-0.096	0.049	-1.143	18	chr1	213000001	214000000
WE-001	37	034143D_1250095	34143	034143D	1250095	197	-0.253	-0.071	-3.006	5	chr1	213000001	214000000
WE-001	37	034143D_2798931	34143	034143D	2798931	197	-0.166	-0.021	-1.977	7	chr1	213000001	214000000
WE-001	37	034143D_820316	34143	034143D	820316	197	-0.125	0.042	-1.489	3	chr1	213000001	214000000
WE-001	37	034143D_982683	34143	034143D	982683	197	-0.041	0.039	-0.485	8	chr1	213000001	214000000
WE-001	37	034143C_1135976	34143	034143C	1135976	198	-0.177	-0.092	-1.697	16	chr1	214000001	215000000
WE-001	37	034143C_1943558	34143	034143C	1943558	198	-0.091	-0.048	-0.874	6	chr1	214000001	215000000
WE-001	37	034143C_2523447	34143	034143C	2523447	198	-0.092	-0.012	-0.887	10	chr1	214000001	215000000
WE-001	37	034143C_640687	34143	034143C	640687	198	-0.411	-0.614	-3.948	23	chr1	214000001	215000000
WE-001	37	034143D_1140929	34143	034143D	1140929	198	-0.033	0.049	-0.317	18	chr1	214000001	215000000
WE-001	37	034143D_1250095	34143	034143D	1250095	198	-0.079	-0.071	-0.755	5	chr1	214000001	215000000
WE-001	37	034143D_2798931	34143	034143D	2798931	198	-0.111	-0.021	-1.063	7	chr1	214000001	215000000
WE-001	37	034143D_820316	34143	034143D	820316	198	-0.13	0.042	-1.249	3	chr1	214000001	215000000
WE-001	37	034143D_982683	34143	034143D	982683	198	0.082	0.039	0.789	8	chr1	214000001	215000000
WE-001	37	034143C_1135976	34143	034143C	1135976	199	0.26	-0.092	2.84	16	chr1	215000001	216000000
WE-001	37	034143C_1943558	34143	034143C	1943558	199	-0.065	-0.048	-0.706	6	chr1	215000001	216000000
WE-001	37	034143C_2523447	34143	034143C	2523447	199	-0.061	-0.012	-0.662	10	chr1	215000001	216000000
WE-001	37	034143C_640687	34143	034143C	640687	199	-0.293	-0.614	-3.202	23	chr1	215000001	216000000
WE-001	37	034143D_1140929	34143	034143D	1140929	199	-0.049	0.049	-0.538	18	chr1	215000001	216000000
WE-001	37	034143D_1250095	34143	034143D	1250095	199	-0.152	-0.071	-1.657	5	chr1	215000001	216000000
WE-001	37	034143D_2798931	34143	034143D	2798931	199	-0.009	-0.021	-0.103	7	chr1	215000001	216000000
WE-001	37	034143D_820316	34143	034143D	820316	199	0.064	0.042	0.7	3	chr1	215000001	216000000
WE-001	37	034143D_982683	34143	034143D	982683	199	0.041	0.039	0.453	8	chr1	215000001	216000000
WE-001	37	034143C_1135976	34143	034143C	1135976	200	-0.039	-0.092	-0.264	16	chr1	216000001	217000000
WE-001	37	034143C_1943558	34143	034143C	1943558	200	-0.013	-0.048	-0.085	6	chr1	216000001	217000000
WE-001	37	034143C_2523447	34143	034143C	2523447	200	-0.14	-0.012	-0.943	10	chr1	216000001	217000000
WE-001	37	034143C_640687	34143	034143C	640687	200	-0.398	-0.614	-2.684	23	chr1	216000001	217000000
WE-001	37	034143D_1140929	34143	034143D	1140929	200	-0.01	0.049	-0.068	18	chr1	216000001	217000000
WE-001	37	034143D_1250095	34143	034143D	1250095	200	-0.13	-0.071	-0.879	5	chr1	216000001	217000000
WE-001	37	034143D_2798931	34143	034143D	2798931	200	-0.033	-0.021	-0.22	7	chr1	216000001	217000000
WE-001	37	034143D_820316	34143	034143D	820316	200	0.172	0.042	1.16	3	chr1	216000001	217000000
WE-001	37	034143D_982683	34143	034143D	982683	200	0.203	0.039	1.373	8	chr1	216000001	217000000
WE-001	37	034143C_1135976	34143	034143C	1135976	201	0.038	-0.092	0.342	16	chr1	217000001	218000000
WE-001	37	034143C_1943558	34143	034143C	1943558	201	-0.064	-0.048	-0.574	6	chr1	217000001	218000000
WE-001	37	034143C_2523447	34143	034143C	2523447	201	-0.116	-0.012	-1.031	10	chr1	217000001	218000000
WE-001	37	034143C_640687	34143	034143C	640687	201	-0.426	-0.614	-3.795	23	chr1	217000001	218000000
WE-001	37	034143D_1140929	34143	034143D	1140929	201	0.122	0.049	1.088	18	chr1	217000001	218000000
WE-001	37	034143D_1250095	34143	034143D	1250095	201	-0.139	-0.071	-1.241	5	chr1	217000001	218000000
WE-001	37	034143D_2798931	34143	034143D	2798931	201	0.005	-0.021	0.045	7	chr1	217000001	218000000
WE-001	37	034143D_820316	34143	034143D	820316	201	-0.027	0.042	-0.241	3	chr1	217000001	218000000
WE-001	37	034143D_982683	34143	034143D	982683	201	0.228	0.039	2.034	8	chr1	217000001	218000000
WE-001	37	034143C_1135976	34143	034143C	1135976	202	-0.055	-0.092	-0.923	16	chr1	218000001	219000000
WE-001	37	034143C_1943558	34143	034143C	1943558	202	-0.086	-0.048	-1.451	6	chr1	218000001	219000000
WE-001	37	034143C_2523447	34143	034143C	2523447	202	-0.136	-0.012	-2.291	10	chr1	218000001	219000000
WE-001	37	034143C_640687	34143	034143C	640687	202	-0.653	-0.614	-11.001	23	chr1	218000001	219000000
WE-001	37	034143D_1140929	34143	034143D	1140929	202	-0.189	0.049	-3.186	18	chr1	218000001	219000000
WE-001	37	034143D_1250095	34143	034143D	1250095	202	-0.106	-0.071	-1.791	5	chr1	218000001	219000000
WE-001	37	034143D_2798931	34143	034143D	2798931	202	-0.092	-0.021	-1.543	7	chr1	218000001	219000000
WE-001	37	034143D_820316	34143	034143D	820316	202	-0.195	0.042	-3.289	3	chr1	218000001	219000000
WE-001	37	034143D_982683	34143	034143D	982683	202	0.094	0.039	1.589	8	chr1	218000001	219000000
WE-001	37	034143C_1135976	34143	034143C	1135976	203	-0.208	-0.092	-2.854	16	chr1	219000001	220000000
WE-001	37	034143C_1943558	34143	034143C	1943558	203	-0.206	-0.048	-2.825	6	chr1	219000001	220000000
WE-001	37	034143C_2523447	34143	034143C	2523447	203	-0.065	-0.012	-0.887	10	chr1	219000001	220000000
WE-001	37	034143C_640687	34143	034143C	640687	203	-0.4	-0.614	-5.478	23	chr1	219000001	220000000
WE-001	37	034143D_1140929	34143	034143D	1140929	203	0.269	0.049	3.685	18	chr1	219000001	220000000
WE-001	37	034143D_1250095	34143	034143D	1250095	203	-0.18	-0.071	-2.467	5	chr1	219000001	220000000
WE-001	37	034143D_2798931	34143	034143D	2798931	203	-0.14	-0.021	-1.914	7	chr1	219000001	220000000
WE-001	37	034143D_820316	34143	034143D	820316	203	-0.209	0.042	-2.855	3	chr1	219000001	220000000
WE-001	37	034143D_982683	34143	034143D	982683	203	0.198	0.039	2.708	8	chr1	219000001	220000000
WE-001	37	034143C_1135976	34143	034143C	1135976	204	-0.086	-0.092	-0.666	16	chr1	220000001	221000000
WE-001	37	034143C_1943558	34143	034143C	1943558	204	0.07	-0.048	0.539	6	chr1	220000001	221000000
WE-001	37	034143C_2523447	34143	034143C	2523447	204	0.059	-0.012	0.453	10	chr1	220000001	221000000
WE-001	37	034143C_640687	34143	034143C	640687	204	-0.552	-0.614	-4.269	23	chr1	220000001	221000000
WE-001	37	034143D_1140929	34143	034143D	1140929	204	0.207	0.049	1.606	18	chr1	220000001	221000000
WE-001	37	034143D_1250095	34143	034143D	1250095	204	-0.068	-0.071	-0.53	5	chr1	220000001	221000000
WE-001	37	034143D_2798931	34143	034143D	2798931	204	0.046	-0.021	0.358	7	chr1	220000001	221000000
WE-001	37	034143D_820316	34143	034143D	820316	204	0.031	0.042	0.237	3	chr1	220000001	221000000
WE-001	37	034143D_982683	34143	034143D	982683	204	0.024	0.039	0.183	8	chr1	220000001	221000000
WE-001	37	034143C_1135976	34143	034143C	1135976	205	-0.032	-0.092	-0.457	16	chr1	221000001	222000000
WE-001	37	034143C_1943558	34143	034143C	1943558	205	-0.098	-0.048	-1.402	6	chr1	221000001	222000000
WE-001	37	034143C_2523447	34143	034143C	2523447	205	0.041	-0.012	0.587	10	chr1	221000001	222000000
WE-001	37	034143C_640687	34143	034143C	640687	205	-0.504	-0.614	-7.216	23	chr1	221000001	222000000
WE-001	37	034143D_1140929	34143	034143D	1140929	205	0.05	0.049	0.72	18	chr1	221000001	222000000
WE-001	37	034143D_1250095	34143	034143D	1250095	205	-0.105	-0.071	-1.501	5	chr1	221000001	222000000
WE-001	37	034143D_2798931	34143	034143D	2798931	205	0.033	-0.021	0.479	7	chr1	221000001	222000000
WE-001	37	034143D_820316	34143	034143D	820316	205	-0.001	0.042	-0.012	3	chr1	221000001	222000000
WE-001	37	034143D_982683	34143	034143D	982683	205	0.206	0.039	2.945	8	chr1	221000001	222000000
WE-001	37	034143C_1135976	34143	034143C	1135976	206	-0.159	-0.092	-1.284	16	chr1	222000001	223000000
WE-001	37	034143C_1943558	34143	034143C	1943558	206	-0.098	-0.048	-0.79	6	chr1	222000001	223000000
WE-001	37	034143C_2523447	34143	034143C	2523447	206	-0.097	-0.012	-0.784	10	chr1	222000001	223000000
WE-001	37	034143C_640687	34143	034143C	640687	206	-0.602	-0.614	-4.876	23	chr1	222000001	223000000
WE-001	37	034143D_1140929	34143	034143D	1140929	206	-0.143	0.049	-1.159	18	chr1	222000001	223000000
WE-001	37	034143D_1250095	34143	034143D	1250095	206	-0.102	-0.071	-0.823	5	chr1	222000001	223000000
WE-001	37	034143D_2798931	34143	034143D	2798931	206	-0.026	-0.021	-0.208	7	chr1	222000001	223000000
WE-001	37	034143D_820316	34143	034143D	820316	206	0.074	0.042	0.602	3	chr1	222000001	223000000
WE-001	37	034143D_982683	34143	034143D	982683	206	-0.023	0.039	-0.187	8	chr1	222000001	223000000
WE-001	37	034143C_1135976	34143	034143C	1135976	207	-0.061	-0.092	-0.371	16	chr1	223000001	224000000
WE-001	37	034143C_1943558	34143	034143C	1943558	207	0.21	-0.048	1.275	6	chr1	223000001	224000000
WE-001	37	034143C_2523447	34143	034143C	2523447	207	0.132	-0.012	0.802	10	chr1	223000001	224000000
WE-001	37	034143C_640687	34143	034143C	640687	207	-0.835	-0.614	-5.076	23	chr1	223000001	224000000
WE-001	37	034143D_1140929	34143	034143D	1140929	207	-0.438	0.049	-2.664	18	chr1	223000001	224000000
WE-001	37	034143D_1250095	34143	034143D	1250095	207	0.037	-0.071	0.226	5	chr1	223000001	224000000
WE-001	37	034143D_2798931	34143	034143D	2798931	207	0.01	-0.021	0.062	7	chr1	223000001	224000000
WE-001	37	034143D_820316	34143	034143D	820316	207	-0.038	0.042	-0.233	3	chr1	223000001	224000000
WE-001	37	034143D_982683	34143	034143D	982683	207	0.196	0.039	1.193	8	chr1	223000001	224000000
WE-001	37	034143C_1135976	34143	034143C	1135976	208	-0.03	-0.092	-0.291	16	chr1	224000001	225000000
WE-001	37	034143C_1943558	34143	034143C	1943558	208	0.005	-0.048	0.047	6	chr1	224000001	225000000
WE-001	37	034143C_2523447	34143	034143C	2523447	208	0.081	-0.012	0.777	10	chr1	224000001	225000000
WE-001	37	034143C_640687	34143	034143C	640687	208	-0.763	-0.614	-7.329	23	chr1	224000001	225000000
WE-001	37	034143D_1140929	34143	034143D	1140929	208	0.045	0.049	0.431	18	chr1	224000001	225000000
WE-001	37	034143D_1250095	34143	034143D	1250095	208	-0.071	-0.071	-0.682	5	chr1	224000001	225000000
WE-001	37	034143D_2798931	34143	034143D	2798931	208	0.019	-0.021	0.179	7	chr1	224000001	225000000
WE-001	37	034143D_820316	34143	034143D	820316	208	0.188	0.042	1.8	3	chr1	224000001	225000000
WE-001	37	034143D_982683	34143	034143D	982683	208	0.354	0.039	3.401	8	chr1	224000001	225000000
WE-001	37	034143C_1135976	34143	034143C	1135976	209	-0.019	-0.092	-0.156	16	chr1	225000001	226000000
WE-001	37	034143C_1943558	34143	034143C	1943558	209	-0.151	-0.048	-1.27	6	chr1	225000001	226000000
WE-001	37	034143C_2523447	34143	034143C	2523447	209	-0.262	-0.012	-2.203	10	chr1	225000001	226000000
WE-001	37	034143C_640687	34143	034143C	640687	209	-0.774	-0.614	-6.497	23	chr1	225000001	226000000
WE-001	37	034143D_1140929	34143	034143D	1140929	209	0.016	0.049	0.133	18	chr1	225000001	226000000
WE-001	37	034143D_1250095	34143	034143D	1250095	209	-0.246	-0.071	-2.063	5	chr1	225000001	226000000
WE-001	37	034143D_2798931	34143	034143D	2798931	209	-0.199	-0.021	-1.674	7	chr1	225000001	226000000
WE-001	37	034143D_820316	34143	034143D	820316	209	-0.192	0.042	-1.61	3	chr1	225000001	226000000
WE-001	37	034143D_982683	34143	034143D	982683	209	0.061	0.039	0.512	8	chr1	225000001	226000000
WE-001	37	034143C_1135976	34143	034143C	1135976	210	-0.1	-0.092	-0.806	16	chr1	226000001	227000000
WE-001	37	034143C_1943558	34143	034143C	1943558	210	0.224	-0.048	1.81	6	chr1	226000001	227000000
WE-001	37	034143C_2523447	34143	034143C	2523447	210	0.212	-0.012	1.717	10	chr1	226000001	227000000
WE-001	37	034143C_640687	34143	034143C	640687	210	-0.687	-0.614	-5.563	23	chr1	226000001	227000000
WE-001	37	034143D_1140929	34143	034143D	1140929	210	-0.051	0.049	-0.41	18	chr1	226000001	227000000
WE-001	37	034143D_1250095	34143	034143D	1250095	210	0.101	-0.071	0.821	5	chr1	226000001	227000000
WE-001	37	034143D_2798931	34143	034143D	2798931	210	-0.008	-0.021	-0.068	7	chr1	226000001	227000000
WE-001	37	034143D_820316	34143	034143D	820316	210	0.003	0.042	0.022	3	chr1	226000001	227000000
WE-001	37	034143D_982683	34143	034143D	982683	210	0.226	0.039	1.829	8	chr1	226000001	227000000
WE-001	37	034143C_1135976	34143	034143C	1135976	211	-0.445	-0.092	-2.522	16	chr1	227000001	228000000
WE-001	37	034143C_1943558	34143	034143C	1943558	211	-0.242	-0.048	-1.375	6	chr1	227000001	228000000
WE-001	37	034143C_2523447	34143	034143C	2523447	211	-0.277	-0.012	-1.57	10	chr1	227000001	228000000
WE-001	37	034143C_640687	34143	034143C	640687	211	-0.654	-0.614	-3.706	23	chr1	227000001	228000000
WE-001	37	034143D_1140929	34143	034143D	1140929	211	0.166	0.049	0.944	18	chr1	227000001	228000000
WE-001	37	034143D_1250095	34143	034143D	1250095	211	-0.19	-0.071	-1.075	5	chr1	227000001	228000000
WE-001	37	034143D_2798931	34143	034143D	2798931	211	-0.28	-0.021	-1.59	7	chr1	227000001	228000000
WE-001	37	034143D_820316	34143	034143D	820316	211	-0.559	0.042	-3.172	3	chr1	227000001	228000000
WE-001	37	034143D_982683	34143	034143D	982683	211	0.122	0.039	0.693	8	chr1	227000001	228000000
WE-001	37	034143C_1135976	34143	034143C	1135976	212	-0.063	-0.092	-0.547	16	chr1	228000001	229000000
WE-001	37	034143C_1943558	34143	034143C	1943558	212	0.251	-0.048	2.182	6	chr1	228000001	229000000
WE-001	37	034143C_2523447	34143	034143C	2523447	212	0.246	-0.012	2.14	10	chr1	228000001	229000000
WE-001	37	034143C_640687	34143	034143C	640687	212	-1.065	-0.614	-9.27	23	chr1	228000001	229000000
WE-001	37	034143D_1140929	34143	034143D	1140929	212	-0.128	0.049	-1.115	18	chr1	228000001	229000000
WE-001	37	034143D_1250095	34143	034143D	1250095	212	0.291	-0.071	2.535	5	chr1	228000001	229000000
WE-001	37	034143D_2798931	34143	034143D	2798931	212	0.129	-0.021	1.119	7	chr1	228000001	229000000
WE-001	37	034143D_820316	34143	034143D	820316	212	-0.074	0.042	-0.647	3	chr1	228000001	229000000
WE-001	37	034143D_982683	34143	034143D	982683	212	0.239	0.039	2.078	8	chr1	228000001	229000000
WE-001	37	034143C_1135976	34143	034143C	1135976	213	0.056	-0.092	0.653	16	chr1	229000001	230000000
WE-001	37	034143C_1943558	34143	034143C	1943558	213	-0.012	-0.048	-0.143	6	chr1	229000001	230000000
WE-001	37	034143C_2523447	34143	034143C	2523447	213	0.151	-0.012	1.763	10	chr1	229000001	230000000
WE-001	37	034143C_640687	34143	034143C	640687	213	-0.104	0.03	-1.217	23	chr1	229000001	230000000
WE-001	37	034143D_1140929	34143	034143D	1140929	213	0.172	0.049	2.016	18	chr1	229000001	230000000
WE-001	37	034143D_1250095	34143	034143D	1250095	213	-0.096	-0.071	-1.127	5	chr1	229000001	230000000
WE-001	37	034143D_2798931	34143	034143D	2798931	213	-0.086	-0.021	-0.999	7	chr1	229000001	230000000
WE-001	37	034143D_820316	34143	034143D	820316	213	-0.023	0.042	-0.265	3	chr1	229000001	230000000
WE-001	37	034143D_982683	34143	034143D	982683	213	0.184	0.039	2.147	8	chr1	229000001	230000000
WE-001	37	034143C_1135976	34143	034143C	1135976	214	-0.002	-0.092	-0.015	16	chr1	230000001	231000000
WE-001	37	034143C_1943558	34143	034143C	1943558	214	0.239	-0.048	1.501	6	chr1	230000001	231000000
WE-001	37	034143C_2523447	34143	034143C	2523447	214	0.123	-0.012	0.773	10	chr1	230000001	231000000
WE-001	37	034143C_640687	34143	034143C	640687	214	0.087	0.03	0.545	23	chr1	230000001	231000000
WE-001	37	034143D_1140929	34143	034143D	1140929	214	-0.3	0.049	-1.881	18	chr1	230000001	231000000
WE-001	37	034143D_1250095	34143	034143D	1250095	214	0.124	-0.071	0.78	5	chr1	230000001	231000000
WE-001	37	034143D_2798931	34143	034143D	2798931	214	-0.006	-0.021	-0.035	7	chr1	230000001	231000000
WE-001	37	034143D_820316	34143	034143D	820316	214	-0.124	0.042	-0.781	3	chr1	230000001	231000000
WE-001	37	034143D_982683	34143	034143D	982683	214	0.215	0.039	1.352	8	chr1	230000001	231000000
WE-001	37	034143C_1135976	34143	034143C	1135976	215	0.089	-0.092	0.625	16	chr1	231000001	232000000
WE-001	37	034143C_1943558	34143	034143C	1943558	215	0.17	-0.048	1.186	6	chr1	231000001	232000000
WE-001	37	034143C_2523447	34143	034143C	2523447	215	0.158	-0.012	1.105	10	chr1	231000001	232000000
WE-001	37	034143C_640687	34143	034143C	640687	215	0.208	0.03	1.453	23	chr1	231000001	232000000
WE-001	37	034143D_1140929	34143	034143D	1140929	215	0.046	0.049	0.322	18	chr1	231000001	232000000
WE-001	37	034143D_1250095	34143	034143D	1250095	215	0.016	-0.071	0.115	5	chr1	231000001	232000000
WE-001	37	034143D_2798931	34143	034143D	2798931	215	0.037	-0.021	0.261	7	chr1	231000001	232000000
WE-001	37	034143D_820316	34143	034143D	820316	215	-0.02	0.042	-0.138	3	chr1	231000001	232000000
WE-001	37	034143D_982683	34143	034143D	982683	215	0.157	0.039	1.101	8	chr1	231000001	232000000
WE-001	37	034143C_1135976	34143	034143C	1135976	216	-0.153	-0.092	-1.126	16	chr1	232000001	233000000
WE-001	37	034143C_1943558	34143	034143C	1943558	216	0.011	-0.048	0.078	6	chr1	232000001	233000000
WE-001	37	034143C_2523447	34143	034143C	2523447	216	0.097	-0.012	0.712	10	chr1	232000001	233000000
WE-001	37	034143C_640687	34143	034143C	640687	216	0.104	0.03	0.763	23	chr1	232000001	233000000
WE-001	37	034143D_1140929	34143	034143D	1140929	216	-0.205	0.049	-1.509	18	chr1	232000001	233000000
WE-001	37	034143D_1250095	34143	034143D	1250095	216	-0.06	-0.071	-0.443	5	chr1	232000001	233000000
WE-001	37	034143D_2798931	34143	034143D	2798931	216	-0.082	-0.021	-0.603	7	chr1	232000001	233000000
WE-001	37	034143D_820316	34143	034143D	820316	216	0.157	0.042	1.154	3	chr1	232000001	233000000
WE-001	37	034143D_982683	34143	034143D	982683	216	0.16	0.039	1.177	8	chr1	232000001	233000000
WE-001	37	034143C_1135976	34143	034143C	1135976	217	-0.098	-0.092	-1.026	16	chr1	233000001	234000000
WE-001	37	034143C_1943558	34143	034143C	1943558	217	-0.166	-0.048	-1.74	6	chr1	233000001	234000000
WE-001	37	034143C_2523447	34143	034143C	2523447	217	-0.099	-0.012	-1.041	10	chr1	233000001	234000000
WE-001	37	034143C_640687	34143	034143C	640687	217	0.111	0.03	1.166	23	chr1	233000001	234000000
WE-001	37	034143D_1140929	34143	034143D	1140929	217	-0.092	0.049	-0.962	18	chr1	233000001	234000000
WE-001	37	034143D_1250095	34143	034143D	1250095	217	-0.154	-0.071	-1.618	5	chr1	233000001	234000000
WE-001	37	034143D_2798931	34143	034143D	2798931	217	-0.193	-0.021	-2.024	7	chr1	233000001	234000000
WE-001	37	034143D_820316	34143	034143D	820316	217	-0.024	0.042	-0.254	3	chr1	233000001	234000000
WE-001	37	034143D_982683	34143	034143D	982683	217	0.078	0.039	0.817	8	chr1	233000001	234000000
WE-001	37	034143C_1135976	34143	034143C	1135976	218	0.043	-0.092	0.376	16	chr1	234000001	235000000
WE-001	37	034143C_1943558	34143	034143C	1943558	218	0.032	-0.048	0.28	6	chr1	234000001	235000000
WE-001	37	034143C_2523447	34143	034143C	2523447	218	0.066	-0.012	0.578	10	chr1	234000001	235000000
WE-001	37	034143C_640687	34143	034143C	640687	218	-0.162	0.03	-1.411	23	chr1	234000001	235000000
WE-001	37	034143D_1140929	34143	034143D	1140929	218	-0.009	0.049	-0.078	18	chr1	234000001	235000000
WE-001	37	034143D_1250095	34143	034143D	1250095	218	-0.053	-0.071	-0.464	5	chr1	234000001	235000000
WE-001	37	034143D_2798931	34143	034143D	2798931	218	0.05	-0.021	0.436	7	chr1	234000001	235000000
WE-001	37	034143D_820316	34143	034143D	820316	218	-0.074	0.042	-0.646	3	chr1	234000001	235000000
WE-001	37	034143D_982683	34143	034143D	982683	218	0.142	0.039	1.233	8	chr1	234000001	235000000
WE-001	37	034143C_1135976	34143	034143C	1135976	219	0.294	-0.092	2.232	16	chr1	235000001	236000000
WE-001	37	034143C_1943558	34143	034143C	1943558	219	-0.089	-0.048	-0.678	6	chr1	235000001	236000000
WE-001	37	034143C_2523447	34143	034143C	2523447	219	-0.086	-0.012	-0.655	10	chr1	235000001	236000000
WE-001	37	034143C_640687	34143	034143C	640687	219	-0.512	0.03	-3.889	23	chr1	235000001	236000000
WE-001	37	034143D_1140929	34143	034143D	1140929	219	0.033	0.049	0.25	18	chr1	235000001	236000000
WE-001	37	034143D_1250095	34143	034143D	1250095	219	-0.228	-0.071	-1.736	5	chr1	235000001	236000000
WE-001	37	034143D_2798931	34143	034143D	2798931	219	-0.026	-0.021	-0.196	7	chr1	235000001	236000000
WE-001	37	034143D_820316	34143	034143D	820316	219	0.02	0.042	0.15	3	chr1	235000001	236000000
WE-001	37	034143D_982683	34143	034143D	982683	219	0.12	0.039	0.914	8	chr1	235000001	236000000
WE-001	37	034143C_1135976	34143	034143C	1135976	220	-0.137	-0.092	-0.912	16	chr1	236000001	237000000
WE-001	37	034143C_1943558	34143	034143C	1943558	220	0.143	-0.048	0.951	6	chr1	236000001	237000000
WE-001	37	034143C_2523447	34143	034143C	2523447	220	0.081	-0.012	0.538	10	chr1	236000001	237000000
WE-001	37	034143C_640687	34143	034143C	640687	220	0.109	0.03	0.724	23	chr1	236000001	237000000
WE-001	37	034143D_1140929	34143	034143D	1140929	220	-0.165	0.049	-1.102	18	chr1	236000001	237000000
WE-001	37	034143D_1250095	34143	034143D	1250095	220	0.065	-0.071	0.437	5	chr1	236000001	237000000
WE-001	37	034143D_2798931	34143	034143D	2798931	220	-0.002	-0.021	-0.016	7	chr1	236000001	237000000
WE-001	37	034143D_820316	34143	034143D	820316	220	0.101	0.042	0.677	3	chr1	236000001	237000000
WE-001	37	034143D_982683	34143	034143D	982683	220	0.166	0.039	1.11	8	chr1	236000001	237000000
WE-001	37	034143C_1135976	34143	034143C	1135976	221	0.044	-0.092	0.464	16	chr1	237000001	238000000
WE-001	37	034143C_1943558	34143	034143C	1943558	221	-0.309	-0.048	-3.27	6	chr1	237000001	238000000
WE-001	37	034143C_2523447	34143	034143C	2523447	221	-0.231	-0.012	-2.444	10	chr1	237000001	238000000
WE-001	37	034143C_640687	34143	034143C	640687	221	-0.03	0.03	-0.318	23	chr1	237000001	238000000
WE-001	37	034143D_1140929	34143	034143D	1140929	221	-0.314	0.049	-3.321	18	chr1	237000001	238000000
WE-001	37	034143D_1250095	34143	034143D	1250095	221	-0.262	-0.071	-2.773	5	chr1	237000001	238000000
WE-001	37	034143D_2798931	34143	034143D	2798931	221	-0.034	-0.021	-0.356	7	chr1	237000001	238000000
WE-001	37	034143D_820316	34143	034143D	820316	221	-0.137	0.042	-1.452	3	chr1	237000001	238000000
WE-001	37	034143D_982683	34143	034143D	982683	221	-0.038	0.039	-0.401	8	chr1	237000001	238000000
WE-001	37	034143C_1135976	34143	034143C	1135976	222	0.215	-0.092	2.313	16	chr1	238000001	239000000
WE-001	37	034143C_1943558	34143	034143C	1943558	222	-0.207	-0.048	-2.218	6	chr1	238000001	239000000
WE-001	37	034143C_2523447	34143	034143C	2523447	222	-0.118	-0.012	-1.262	10	chr1	238000001	239000000
WE-001	37	034143C_640687	34143	034143C	640687	222	0.132	0.03	1.423	23	chr1	238000001	239000000
WE-001	37	034143D_1140929	34143	034143D	1140929	222	-0.083	0.049	-0.888	18	chr1	238000001	239000000
WE-001	37	034143D_1250095	34143	034143D	1250095	222	-0.135	-0.071	-1.445	5	chr1	238000001	239000000
WE-001	37	034143D_2798931	34143	034143D	2798931	222	0.029	-0.021	0.317	7	chr1	238000001	239000000
WE-001	37	034143D_820316	34143	034143D	820316	222	0.416	0.042	4.473	3	chr1	238000001	239000000
WE-001	37	034143D_982683	34143	034143D	982683	222	0.123	0.039	1.322	8	chr1	238000001	239000000
WE-001	37	034143C_1135976	34143	034143C	1135976	223	-0.089	-0.092	-1.276	16	chr1	239000001	240000000
WE-001	37	034143C_1943558	34143	034143C	1943558	223	0.102	-0.048	1.468	6	chr1	239000001	240000000
WE-001	37	034143C_2523447	34143	034143C	2523447	223	0.116	-0.012	1.671	10	chr1	239000001	240000000
WE-001	37	034143C_640687	34143	034143C	640687	223	0.186	0.03	2.671	23	chr1	239000001	240000000
WE-001	37	034143D_1140929	34143	034143D	1140929	223	0.147	0.049	2.118	18	chr1	239000001	240000000
WE-001	37	034143D_1250095	34143	034143D	1250095	223	-0.066	-0.071	-0.948	5	chr1	239000001	240000000
WE-001	37	034143D_2798931	34143	034143D	2798931	223	0.058	-0.021	0.834	7	chr1	239000001	240000000
WE-001	37	034143D_820316	34143	034143D	820316	223	0.352	0.042	5.056	3	chr1	239000001	240000000
WE-001	37	034143D_982683	34143	034143D	982683	223	0.172	0.039	2.471	8	chr1	239000001	240000000
WE-001	37	034143C_1135976	34143	034143C	1135976	224	-0.055	-0.092	-0.623	16	chr1	240000001	241000000
WE-001	37	034143C_1943558	34143	034143C	1943558	224	-0.202	-0.048	-2.297	6	chr1	240000001	241000000
WE-001	37	034143C_2523447	34143	034143C	2523447	224	-0.199	-0.012	-2.255	10	chr1	240000001	241000000
WE-001	37	034143C_640687	34143	034143C	640687	224	0.001	0.03	0.014	23	chr1	240000001	241000000
WE-001	37	034143D_1140929	34143	034143D	1140929	224	-0.069	0.049	-0.781	18	chr1	240000001	241000000
WE-001	37	034143D_1250095	34143	034143D	1250095	224	-0.221	-0.071	-2.507	5	chr1	240000001	241000000
WE-001	37	034143D_2798931	34143	034143D	2798931	224	-0.157	-0.021	-1.782	7	chr1	240000001	241000000
WE-001	37	034143D_820316	34143	034143D	820316	224	0.204	0.042	2.32	3	chr1	240000001	241000000
WE-001	37	034143D_982683	34143	034143D	982683	224	-0.151	0.039	-1.711	8	chr1	240000001	241000000
WE-001	37	034143C_1135976	34143	034143C	1135976	225	-0.272	-0.092	-2.801	16	chr1	241000001	242000000
WE-001	37	034143C_1943558	34143	034143C	1943558	225	-0.103	-0.048	-1.055	6	chr1	241000001	242000000
WE-001	37	034143C_2523447	34143	034143C	2523447	225	-0.07	-0.012	-0.718	10	chr1	241000001	242000000
WE-001	37	034143C_640687	34143	034143C	640687	225	-0.023	0.03	-0.236	23	chr1	241000001	242000000
WE-001	37	034143D_1140929	34143	034143D	1140929	225	0.254	0.049	2.612	18	chr1	241000001	242000000
WE-001	37	034143D_1250095	34143	034143D	1250095	225	-0.095	-0.071	-0.976	5	chr1	241000001	242000000
WE-001	37	034143D_2798931	34143	034143D	2798931	225	-0.01	-0.021	-0.104	7	chr1	241000001	242000000
WE-001	37	034143D_820316	34143	034143D	820316	225	0.012	0.042	0.12	3	chr1	241000001	242000000
WE-001	37	034143D_982683	34143	034143D	982683	225	0.112	0.039	1.153	8	chr1	241000001	242000000
WE-001	37	034143C_1135976	34143	034143C	1135976	226	0.162	-0.092	1.784	16	chr1	242000001	243000000
WE-001	37	034143C_1943558	34143	034143C	1943558	226	-0.137	-0.048	-1.508	6	chr1	242000001	243000000
WE-001	37	034143C_2523447	34143	034143C	2523447	226	-0.275	-0.012	-3.024	10	chr1	242000001	243000000
WE-001	37	034143C_640687	34143	034143C	640687	226	0.089	0.03	0.974	23	chr1	242000001	243000000
WE-001	37	034143D_1140929	34143	034143D	1140929	226	0.068	0.049	0.749	18	chr1	242000001	243000000
WE-001	37	034143D_1250095	34143	034143D	1250095	226	-0.136	-0.071	-1.491	5	chr1	242000001	243000000
WE-001	37	034143D_2798931	34143	034143D	2798931	226	-0.224	-0.021	-2.464	7	chr1	242000001	243000000
WE-001	37	034143D_820316	34143	034143D	820316	226	-0.147	0.042	-1.612	3	chr1	242000001	243000000
WE-001	37	034143D_982683	34143	034143D	982683	226	-0.014	0.039	-0.154	8	chr1	242000001	243000000
WE-001	37	034143C_1135976	34143	034143C	1135976	227	0.062	-0.092	0.57	16	chr1	243000001	244000000
WE-001	37	034143C_1943558	34143	034143C	1943558	227	0.021	-0.048	0.197	6	chr1	243000001	244000000
WE-001	37	034143C_2523447	34143	034143C	2523447	227	0.084	-0.012	0.782	10	chr1	243000001	244000000
WE-001	37	034143C_640687	34143	034143C	640687	227	0.177	0.03	1.644	23	chr1	243000001	244000000
WE-001	37	034143D_1140929	34143	034143D	1140929	227	0.031	0.049	0.29	18	chr1	243000001	244000000
WE-001	37	034143D_1250095	34143	034143D	1250095	227	-0.039	-0.071	-0.364	5	chr1	243000001	244000000
WE-001	37	034143D_2798931	34143	034143D	2798931	227	-0.022	-0.021	-0.203	7	chr1	243000001	244000000
WE-001	37	034143D_820316	34143	034143D	820316	227	0.108	0.042	1.002	3	chr1	243000001	244000000
WE-001	37	034143D_982683	34143	034143D	982683	227	0.167	0.039	1.55	8	chr1	243000001	244000000
WE-001	37	034143C_1135976	34143	034143C	1135976	228	-0.1	-0.092	-1.197	16	chr1	244000001	245000000
WE-001	37	034143C_1943558	34143	034143C	1943558	228	0.087	-0.048	1.042	6	chr1	244000001	245000000
WE-001	37	034143C_2523447	34143	034143C	2523447	228	0.064	-0.012	0.771	10	chr1	244000001	245000000
WE-001	37	034143C_640687	34143	034143C	640687	228	0.134	0.03	1.61	23	chr1	244000001	245000000
WE-001	37	034143D_1140929	34143	034143D	1140929	228	-0.024	0.049	-0.287	18	chr1	244000001	245000000
WE-001	37	034143D_1250095	34143	034143D	1250095	228	-0.033	-0.071	-0.396	5	chr1	244000001	245000000
WE-001	37	034143D_2798931	34143	034143D	2798931	228	0.067	-0.021	0.807	7	chr1	244000001	245000000
WE-001	37	034143D_820316	34143	034143D	820316	228	0.112	0.042	1.346	3	chr1	244000001	245000000
WE-001	37	034143D_982683	34143	034143D	982683	228	0.256	0.039	3.077	8	chr1	244000001	245000000
WE-001	37	034143C_1135976	34143	034143C	1135976	229	-0.02	-0.092	-0.208	16	chr1	245000001	246000000
WE-001	37	034143C_1943558	34143	034143C	1943558	229	0.085	-0.048	0.893	6	chr1	245000001	246000000
WE-001	37	034143C_2523447	34143	034143C	2523447	229	0.121	-0.012	1.274	10	chr1	245000001	246000000
WE-001	37	034143C_640687	34143	034143C	640687	229	0.113	0.03	1.187	23	chr1	245000001	246000000
WE-001	37	034143D_1140929	34143	034143D	1140929	229	0.093	0.049	0.979	18	chr1	245000001	246000000
WE-001	37	034143D_1250095	34143	034143D	1250095	229	0.001	-0.071	0.015	5	chr1	245000001	246000000
WE-001	37	034143D_2798931	34143	034143D	2798931	229	-0.101	-0.021	-1.058	7	chr1	245000001	246000000
WE-001	37	034143D_820316	34143	034143D	820316	229	-0.208	0.042	-2.18	3	chr1	245000001	246000000
WE-001	37	034143D_982683	34143	034143D	982683	229	0.153	0.039	1.613	8	chr1	245000001	246000000
WE-001	37	034143C_1135976	34143	034143C	1135976	230	0.264	-0.092	2.3	16	chr1	246000001	247000000
WE-001	37	034143C_1943558	34143	034143C	1943558	230	0.12	-0.048	1.045	6	chr1	246000001	247000000
WE-001	37	034143C_2523447	34143	034143C	2523447	230	0.081	-0.012	0.703	10	chr1	246000001	247000000
WE-001	37	034143C_640687	34143	034143C	640687	230	0.19	0.03	1.661	23	chr1	246000001	247000000
WE-001	37	034143D_1140929	34143	034143D	1140929	230	-0.139	0.049	-1.21	18	chr1	246000001	247000000
WE-001	37	034143D_1250095	34143	034143D	1250095	230	0.14	-0.071	1.217	5	chr1	246000001	247000000
WE-001	37	034143D_2798931	34143	034143D	2798931	230	0.04	-0.021	0.345	7	chr1	246000001	247000000
WE-001	37	034143D_820316	34143	034143D	820316	230	-0.071	0.042	-0.616	3	chr1	246000001	247000000
WE-001	37	034143D_982683	34143	034143D	982683	230	0.24	0.039	2.089	8	chr1	246000001	247000000
WE-001	37	034143C_1135976	34143	034143C	1135976	231	-0.051	-0.092	-0.386	16	chr1	247000001	248000000
[truncated: 23,840 more rows]
