# Supplementary material for: Circulating tumor cell heterogeneity in neuroendocrine prostate cancer by single cell copy number analysis
Source: NPJ Precis Oncol. 2021 Aug 12;5:76. doi: 10.1038/s41698-021-00211-1 (PMC8361159; doi:10.1038/s41698-021-00211-1)
Supplement: Supplementary file 12 — Supplementary Data 12 [file 41698_2021_211_MOESM12_ESM.csv]

Project Name	PatientID	CNVID	TubeID	SlideID	CellID	BinID	NorRatio	PredictedCopyNumber	ZScore	LST	BinChr	BinStart	BinEnd
WE-001	38	034142C_1241481	34142	034142C	1241481	2	-0.257	-0.026	-1.724	18	chr1	1000001	2000000
WE-001	38	034142C_1479655	34142	034142C	1479655	2	-0.363	-0.192	-2.433	14	chr1	1000001	2000000
WE-001	38	034142C_1878558	34142	034142C	1878558	2	-0.509	-0.258	-3.412	13	chr1	1000001	2000000
WE-001	38	034142C_2253283	34142	034142C	2253283	2	-0.087	-0.04	-0.585	1	chr1	1000001	2000000
WE-001	38	034142C_2263754	34142	034142C	2263754	2	0.508	-0.033	3.406	1	chr1	1000001	2000000
WE-001	38	034142C_341595	34142	034142C	341595	2	-0.104	-0.387	-0.699	2	chr1	1000001	2000000
WE-001	38	034142C_712474	34142	034142C	712474	2	-0.038	0.036	-0.252	16	chr1	1000001	2000000
WE-001	38	034142D_1816671	34142	034142D	1816671	2	0.001	-0.026	0.007	1	chr1	1000001	2000000
WE-001	38	034142D_2052778	34142	034142D	2052778	2	0.469	0.178	3.138	14	chr1	1000001	2000000
WE-001	38	034142D_2105749	34142	034142D	2105749	2	-0.232	-0.019	-1.551	5	chr1	1000001	2000000
WE-001	38	034142D_622401	34142	034142D	622401	2	-0.02	-0.006	-0.131	4	chr1	1000001	2000000
WE-001	38	034142D_968183	34142	034142D	968183	2	-0.19	0.048	-1.276	15	chr1	1000001	2000000
WE-001	38	034142D_970823	34142	034142D	970823	2	-0.128	0.167	-0.857	24	chr1	1000001	2000000
WE-001	38	034142C_1241481	34142	034142C	1241481	3	-0.272	-0.026	-1.065	18	chr1	2000001	3000000
WE-001	38	034142C_1479655	34142	034142C	1479655	3	-0.422	-0.192	-1.651	14	chr1	2000001	3000000
WE-001	38	034142C_1878558	34142	034142C	1878558	3	-0.442	-0.258	-1.728	13	chr1	2000001	3000000
WE-001	38	034142C_2253283	34142	034142C	2253283	3	-0.156	-0.04	-0.611	1	chr1	2000001	3000000
WE-001	38	034142C_2263754	34142	034142C	2263754	3	-0.117	-0.033	-0.457	1	chr1	2000001	3000000
WE-001	38	034142C_341595	34142	034142C	341595	3	-0.116	-0.387	-0.454	2	chr1	2000001	3000000
WE-001	38	034142C_712474	34142	034142C	712474	3	-0.162	0.036	-0.634	16	chr1	2000001	3000000
WE-001	38	034142D_1816671	34142	034142D	1816671	3	-0.303	-0.026	-1.188	1	chr1	2000001	3000000
WE-001	38	034142D_2052778	34142	034142D	2052778	3	0.232	0.178	0.906	14	chr1	2000001	3000000
WE-001	38	034142D_2105749	34142	034142D	2105749	3	-0.174	-0.019	-0.682	5	chr1	2000001	3000000
WE-001	38	034142D_622401	34142	034142D	622401	3	-0.208	-0.006	-0.814	4	chr1	2000001	3000000
WE-001	38	034142D_968183	34142	034142D	968183	3	-0.179	0.048	-0.701	15	chr1	2000001	3000000
WE-001	38	034142D_970823	34142	034142D	970823	3	-0.137	0.167	-0.538	24	chr1	2000001	3000000
WE-001	38	034142C_1241481	34142	034142C	1241481	4	0.194	-0.026	1.038	18	chr1	3000001	4000000
WE-001	38	034142C_1479655	34142	034142C	1479655	4	-0.237	-0.192	-1.266	14	chr1	3000001	4000000
WE-001	38	034142C_1878558	34142	034142C	1878558	4	-0.174	-0.258	-0.929	13	chr1	3000001	4000000
WE-001	38	034142C_2253283	34142	034142C	2253283	4	0.067	-0.04	0.361	1	chr1	3000001	4000000
WE-001	38	034142C_2263754	34142	034142C	2263754	4	0.641	-0.033	3.429	1	chr1	3000001	4000000
WE-001	38	034142C_341595	34142	034142C	341595	4	-0.48	-0.387	-2.569	2	chr1	3000001	4000000
WE-001	38	034142C_712474	34142	034142C	712474	4	0.042	0.036	0.223	16	chr1	3000001	4000000
WE-001	38	034142D_1816671	34142	034142D	1816671	4	-0.236	-0.026	-1.261	1	chr1	3000001	4000000
WE-001	38	034142D_2052778	34142	034142D	2052778	4	0.44	0.178	2.354	14	chr1	3000001	4000000
WE-001	38	034142D_2105749	34142	034142D	2105749	4	-0.201	-0.019	-1.077	5	chr1	3000001	4000000
WE-001	38	034142D_622401	34142	034142D	622401	4	-0.087	-0.006	-0.463	4	chr1	3000001	4000000
WE-001	38	034142D_968183	34142	034142D	968183	4	0.075	0.048	0.401	15	chr1	3000001	4000000
WE-001	38	034142D_970823	34142	034142D	970823	4	0.057	0.167	0.306	24	chr1	3000001	4000000
WE-001	38	034142C_1241481	34142	034142C	1241481	5	0.222	-0.026	2.391	18	chr1	4000001	5000000
WE-001	38	034142C_1479655	34142	034142C	1479655	5	-0.261	-0.192	-2.805	14	chr1	4000001	5000000
WE-001	38	034142C_1878558	34142	034142C	1878558	5	-0.22	-0.258	-2.365	13	chr1	4000001	5000000
WE-001	38	034142C_2253283	34142	034142C	2253283	5	-0.675	-0.04	-7.261	1	chr1	4000001	5000000
WE-001	38	034142C_2263754	34142	034142C	2263754	5	-0.651	-0.033	-6.995	1	chr1	4000001	5000000
WE-001	38	034142C_341595	34142	034142C	341595	5	-0.644	-0.387	-6.923	2	chr1	4000001	5000000
WE-001	38	034142C_712474	34142	034142C	712474	5	-0.188	0.036	-2.018	16	chr1	4000001	5000000
WE-001	38	034142D_1816671	34142	034142D	1816671	5	-0.328	-0.026	-3.529	1	chr1	4000001	5000000
WE-001	38	034142D_2052778	34142	034142D	2052778	5	0.028	0.178	0.305	14	chr1	4000001	5000000
WE-001	38	034142D_2105749	34142	034142D	2105749	5	-0.611	-0.019	-6.566	5	chr1	4000001	5000000
WE-001	38	034142D_622401	34142	034142D	622401	5	-0.115	-0.006	-1.232	4	chr1	4000001	5000000
WE-001	38	034142D_968183	34142	034142D	968183	5	0.068	0.048	0.735	15	chr1	4000001	5000000
WE-001	38	034142D_970823	34142	034142D	970823	5	-0.033	0.167	-0.35	24	chr1	4000001	5000000
WE-001	38	034142C_1241481	34142	034142C	1241481	6	0.11	-0.026	0.977	18	chr1	5000001	6000000
WE-001	38	034142C_1479655	34142	034142C	1479655	6	-0.415	-0.192	-3.675	14	chr1	5000001	6000000
WE-001	38	034142C_1878558	34142	034142C	1878558	6	-0.633	-0.258	-5.608	13	chr1	5000001	6000000
WE-001	38	034142C_2253283	34142	034142C	2253283	6	-0.468	-0.04	-4.15	1	chr1	5000001	6000000
WE-001	38	034142C_2263754	34142	034142C	2263754	6	0.404	-0.033	3.578	1	chr1	5000001	6000000
WE-001	38	034142C_341595	34142	034142C	341595	6	-0.588	-0.387	-5.211	2	chr1	5000001	6000000
WE-001	38	034142C_712474	34142	034142C	712474	6	-0.048	0.036	-0.425	16	chr1	5000001	6000000
WE-001	38	034142D_1816671	34142	034142D	1816671	6	-0.434	-0.026	-3.843	1	chr1	5000001	6000000
WE-001	38	034142D_2052778	34142	034142D	2052778	6	-0.073	0.178	-0.651	14	chr1	5000001	6000000
WE-001	38	034142D_2105749	34142	034142D	2105749	6	-0.144	-0.019	-1.279	5	chr1	5000001	6000000
WE-001	38	034142D_622401	34142	034142D	622401	6	-0.146	-0.006	-1.291	4	chr1	5000001	6000000
WE-001	38	034142D_968183	34142	034142D	968183	6	0.038	0.048	0.335	15	chr1	5000001	6000000
WE-001	38	034142D_970823	34142	034142D	970823	6	0.162	0.167	1.437	24	chr1	5000001	6000000
WE-001	38	034142C_1241481	34142	034142C	1241481	7	-0.144	-0.026	-1.157	18	chr1	6000001	7000000
WE-001	38	034142C_1479655	34142	034142C	1479655	7	-0.252	-0.192	-2.027	14	chr1	6000001	7000000
WE-001	38	034142C_1878558	34142	034142C	1878558	7	-0.638	-0.258	-5.129	13	chr1	6000001	7000000
WE-001	38	034142C_2253283	34142	034142C	2253283	7	-0.007	-0.04	-0.052	1	chr1	6000001	7000000
WE-001	38	034142C_2263754	34142	034142C	2263754	7	-0.395	-0.033	-3.175	1	chr1	6000001	7000000
WE-001	38	034142C_341595	34142	034142C	341595	7	-0.063	-0.012	-0.509	2	chr1	6000001	7000000
WE-001	38	034142C_712474	34142	034142C	712474	7	-0.091	0.036	-0.733	16	chr1	6000001	7000000
WE-001	38	034142D_1816671	34142	034142D	1816671	7	-0.051	-0.026	-0.408	1	chr1	6000001	7000000
WE-001	38	034142D_2052778	34142	034142D	2052778	7	0.246	0.178	1.978	14	chr1	6000001	7000000
WE-001	38	034142D_2105749	34142	034142D	2105749	7	-0.133	-0.019	-1.067	5	chr1	6000001	7000000
WE-001	38	034142D_622401	34142	034142D	622401	7	-0.169	-0.006	-1.36	4	chr1	6000001	7000000
WE-001	38	034142D_968183	34142	034142D	968183	7	-0.23	0.048	-1.846	15	chr1	6000001	7000000
WE-001	38	034142D_970823	34142	034142D	970823	7	0.243	0.167	1.956	24	chr1	6000001	7000000
WE-001	38	034142C_1241481	34142	034142C	1241481	8	-0.206	-0.026	-1.664	18	chr1	7000001	8000000
WE-001	38	034142C_1479655	34142	034142C	1479655	8	-0.38	-0.192	-3.08	14	chr1	7000001	8000000
WE-001	38	034142C_1878558	34142	034142C	1878558	8	-0.308	-0.258	-2.498	13	chr1	7000001	8000000
WE-001	38	034142C_2253283	34142	034142C	2253283	8	-0.374	-0.04	-3.025	1	chr1	7000001	8000000
WE-001	38	034142C_2263754	34142	034142C	2263754	8	-0.527	-0.033	-4.271	1	chr1	7000001	8000000
WE-001	38	034142C_341595	34142	034142C	341595	8	0.036	-0.012	0.295	2	chr1	7000001	8000000
WE-001	38	034142C_712474	34142	034142C	712474	8	0.035	0.036	0.286	16	chr1	7000001	8000000
WE-001	38	034142D_1816671	34142	034142D	1816671	8	0.026	-0.026	0.208	1	chr1	7000001	8000000
WE-001	38	034142D_2052778	34142	034142D	2052778	8	0.195	0.178	1.581	14	chr1	7000001	8000000
WE-001	38	034142D_2105749	34142	034142D	2105749	8	-0.299	-0.019	-2.425	5	chr1	7000001	8000000
WE-001	38	034142D_622401	34142	034142D	622401	8	0.017	-0.006	0.141	4	chr1	7000001	8000000
WE-001	38	034142D_968183	34142	034142D	968183	8	-0.04	0.048	-0.328	15	chr1	7000001	8000000
WE-001	38	034142D_970823	34142	034142D	970823	8	0.07	0.167	0.569	24	chr1	7000001	8000000
WE-001	38	034142C_1241481	34142	034142C	1241481	9	-0.174	-0.026	-0.871	18	chr1	8000001	9000000
WE-001	38	034142C_1479655	34142	034142C	1479655	9	-0.244	-0.192	-1.225	14	chr1	8000001	9000000
WE-001	38	034142C_1878558	34142	034142C	1878558	9	-0.438	-0.258	-2.195	13	chr1	8000001	9000000
WE-001	38	034142C_2253283	34142	034142C	2253283	9	0.023	-0.04	0.115	1	chr1	8000001	9000000
WE-001	38	034142C_2263754	34142	034142C	2263754	9	-0.531	-0.033	-2.66	1	chr1	8000001	9000000
WE-001	38	034142C_341595	34142	034142C	341595	9	0.158	-0.012	0.794	2	chr1	8000001	9000000
WE-001	38	034142C_712474	34142	034142C	712474	9	-0.004	0.036	-0.018	16	chr1	8000001	9000000
WE-001	38	034142D_1816671	34142	034142D	1816671	9	0.235	-0.026	1.177	1	chr1	8000001	9000000
WE-001	38	034142D_2052778	34142	034142D	2052778	9	0.253	0.178	1.266	14	chr1	8000001	9000000
WE-001	38	034142D_2105749	34142	034142D	2105749	9	0.167	-0.019	0.835	5	chr1	8000001	9000000
WE-001	38	034142D_622401	34142	034142D	622401	9	-0.066	-0.006	-0.33	4	chr1	8000001	9000000
WE-001	38	034142D_968183	34142	034142D	968183	9	0.041	0.048	0.206	15	chr1	8000001	9000000
WE-001	38	034142D_970823	34142	034142D	970823	9	0.266	0.167	1.333	24	chr1	8000001	9000000
WE-001	38	034142C_1241481	34142	034142C	1241481	10	0.106	-0.026	0.718	18	chr1	9000001	10000000
WE-001	38	034142C_1479655	34142	034142C	1479655	10	-0.224	-0.192	-1.52	14	chr1	9000001	10000000
WE-001	38	034142C_1878558	34142	034142C	1878558	10	-0.231	-0.258	-1.565	13	chr1	9000001	10000000
WE-001	38	034142C_2253283	34142	034142C	2253283	10	-0.035	-0.04	-0.237	1	chr1	9000001	10000000
WE-001	38	034142C_2263754	34142	034142C	2263754	10	0.35	-0.033	2.367	1	chr1	9000001	10000000
WE-001	38	034142C_341595	34142	034142C	341595	10	0.027	-0.012	0.184	2	chr1	9000001	10000000
WE-001	38	034142C_712474	34142	034142C	712474	10	0.155	0.036	1.051	16	chr1	9000001	10000000
WE-001	38	034142D_1816671	34142	034142D	1816671	10	0.175	-0.026	1.184	1	chr1	9000001	10000000
WE-001	38	034142D_2052778	34142	034142D	2052778	10	0.273	0.178	1.85	14	chr1	9000001	10000000
WE-001	38	034142D_2105749	34142	034142D	2105749	10	0.307	-0.019	2.076	5	chr1	9000001	10000000
WE-001	38	034142D_622401	34142	034142D	622401	10	0.181	-0.006	1.223	4	chr1	9000001	10000000
WE-001	38	034142D_968183	34142	034142D	968183	10	0.248	0.048	1.682	15	chr1	9000001	10000000
WE-001	38	034142D_970823	34142	034142D	970823	10	0.145	0.167	0.982	24	chr1	9000001	10000000
WE-001	38	034142C_1241481	34142	034142C	1241481	11	-0.016	-0.026	-0.173	18	chr1	10000001	11000000
WE-001	38	034142C_1479655	34142	034142C	1479655	11	-0.268	-0.192	-2.906	14	chr1	10000001	11000000
WE-001	38	034142C_1878558	34142	034142C	1878558	11	-0.242	-0.258	-2.622	13	chr1	10000001	11000000
WE-001	38	034142C_2253283	34142	034142C	2253283	11	-0.094	-0.04	-1.015	1	chr1	10000001	11000000
WE-001	38	034142C_2263754	34142	034142C	2263754	11	0.157	-0.033	1.697	1	chr1	10000001	11000000
WE-001	38	034142C_341595	34142	034142C	341595	11	0.05	-0.012	0.543	2	chr1	10000001	11000000
WE-001	38	034142C_712474	34142	034142C	712474	11	-0.03	0.036	-0.322	16	chr1	10000001	11000000
WE-001	38	034142D_1816671	34142	034142D	1816671	11	0.039	-0.026	0.425	1	chr1	10000001	11000000
WE-001	38	034142D_2052778	34142	034142D	2052778	11	0.032	0.178	0.342	14	chr1	10000001	11000000
WE-001	38	034142D_2105749	34142	034142D	2105749	11	0.129	-0.019	1.393	5	chr1	10000001	11000000
WE-001	38	034142D_622401	34142	034142D	622401	11	-0.092	-0.006	-0.999	4	chr1	10000001	11000000
WE-001	38	034142D_968183	34142	034142D	968183	11	0.182	0.048	1.967	15	chr1	10000001	11000000
WE-001	38	034142D_970823	34142	034142D	970823	11	0.079	0.167	0.854	24	chr1	10000001	11000000
WE-001	38	034142C_1241481	34142	034142C	1241481	12	-0.077	-0.026	-0.462	18	chr1	11000001	12000000
WE-001	38	034142C_1479655	34142	034142C	1479655	12	-0.081	-0.192	-0.492	14	chr1	11000001	12000000
WE-001	38	034142C_1878558	34142	034142C	1878558	12	-0.356	-0.258	-2.149	13	chr1	11000001	12000000
WE-001	38	034142C_2253283	34142	034142C	2253283	12	-0.447	-0.04	-2.7	1	chr1	11000001	12000000
WE-001	38	034142C_2263754	34142	034142C	2263754	12	0.49	-0.033	2.96	1	chr1	11000001	12000000
WE-001	38	034142C_341595	34142	034142C	341595	12	-0.218	-0.012	-1.314	2	chr1	11000001	12000000
WE-001	38	034142C_712474	34142	034142C	712474	12	0.114	0.036	0.688	16	chr1	11000001	12000000
WE-001	38	034142D_1816671	34142	034142D	1816671	12	-0.299	-0.026	-1.804	1	chr1	11000001	12000000
WE-001	38	034142D_2052778	34142	034142D	2052778	12	0.556	0.178	3.356	14	chr1	11000001	12000000
WE-001	38	034142D_2105749	34142	034142D	2105749	12	0.266	-0.019	1.605	5	chr1	11000001	12000000
WE-001	38	034142D_622401	34142	034142D	622401	12	-0.075	-0.006	-0.45	4	chr1	11000001	12000000
WE-001	38	034142D_968183	34142	034142D	968183	12	0.054	0.048	0.326	15	chr1	11000001	12000000
WE-001	38	034142D_970823	34142	034142D	970823	12	0.245	0.167	1.478	24	chr1	11000001	12000000
WE-001	38	034142C_1241481	34142	034142C	1241481	13	0.141	-0.026	1.435	18	chr1	12000001	13000000
WE-001	38	034142C_1479655	34142	034142C	1479655	13	-0.178	-0.192	-1.809	14	chr1	12000001	13000000
WE-001	38	034142C_1878558	34142	034142C	1878558	13	-0.478	-0.258	-4.857	13	chr1	12000001	13000000
WE-001	38	034142C_2253283	34142	034142C	2253283	13	-0.255	-0.04	-2.588	1	chr1	12000001	13000000
WE-001	38	034142C_2263754	34142	034142C	2263754	13	-0.349	-0.033	-3.545	1	chr1	12000001	13000000
WE-001	38	034142C_341595	34142	034142C	341595	13	-0.182	-0.012	-1.847	2	chr1	12000001	13000000
WE-001	38	034142C_712474	34142	034142C	712474	13	0.11	0.036	1.115	16	chr1	12000001	13000000
WE-001	38	034142D_1816671	34142	034142D	1816671	13	-0.14	-0.026	-1.425	1	chr1	12000001	13000000
WE-001	38	034142D_2052778	34142	034142D	2052778	13	0.168	0.178	1.703	14	chr1	12000001	13000000
WE-001	38	034142D_2105749	34142	034142D	2105749	13	0.016	-0.019	0.162	5	chr1	12000001	13000000
WE-001	38	034142D_622401	34142	034142D	622401	13	-0.04	-0.006	-0.405	4	chr1	12000001	13000000
WE-001	38	034142D_968183	34142	034142D	968183	13	-0.051	0.048	-0.523	15	chr1	12000001	13000000
WE-001	38	034142D_970823	34142	034142D	970823	13	0.199	0.167	2.02	24	chr1	12000001	13000000
WE-001	38	034142C_1241481	34142	034142C	1241481	14	0.155	-0.026	1.031	18	chr1	13000001	14000000
WE-001	38	034142C_1479655	34142	034142C	1479655	14	-0.287	-0.192	-1.912	14	chr1	13000001	14000000
WE-001	38	034142C_1878558	34142	034142C	1878558	14	-0.301	-0.258	-2.006	13	chr1	13000001	14000000
WE-001	38	034142C_2253283	34142	034142C	2253283	14	-0.563	-0.04	-3.75	1	chr1	13000001	14000000
WE-001	38	034142C_2263754	34142	034142C	2263754	14	-0.646	-0.033	-4.3	1	chr1	13000001	14000000
WE-001	38	034142C_341595	34142	034142C	341595	14	-0.169	-0.012	-1.127	2	chr1	13000001	14000000
WE-001	38	034142C_712474	34142	034142C	712474	14	-0.089	0.036	-0.592	16	chr1	13000001	14000000
WE-001	38	034142D_1816671	34142	034142D	1816671	14	0.046	-0.026	0.308	1	chr1	13000001	14000000
WE-001	38	034142D_2052778	34142	034142D	2052778	14	0.017	0.178	0.114	14	chr1	13000001	14000000
WE-001	38	034142D_2105749	34142	034142D	2105749	14	-0.448	-0.019	-2.983	5	chr1	13000001	14000000
WE-001	38	034142D_622401	34142	034142D	622401	14	-0.216	-0.006	-1.436	4	chr1	13000001	14000000
WE-001	38	034142D_968183	34142	034142D	968183	14	-0.05	0.048	-0.332	15	chr1	13000001	14000000
WE-001	38	034142D_970823	34142	034142D	970823	14	0.154	0.167	1.025	24	chr1	13000001	14000000
WE-001	38	034142C_1241481	34142	034142C	1241481	15	-0.008	-0.026	-0.076	18	chr1	14000001	15000000
WE-001	38	034142C_1479655	34142	034142C	1479655	15	-0.495	-0.192	-4.542	14	chr1	14000001	15000000
WE-001	38	034142C_1878558	34142	034142C	1878558	15	-0.378	-0.258	-3.47	13	chr1	14000001	15000000
WE-001	38	034142C_2253283	34142	034142C	2253283	15	-0.393	-0.04	-3.603	1	chr1	14000001	15000000
WE-001	38	034142C_2263754	34142	034142C	2263754	15	-0.935	-0.033	-8.577	1	chr1	14000001	15000000
WE-001	38	034142C_341595	34142	034142C	341595	15	-0.506	-0.012	-4.642	2	chr1	14000001	15000000
WE-001	38	034142C_712474	34142	034142C	712474	15	0.06	0.036	0.552	16	chr1	14000001	15000000
WE-001	38	034142D_1816671	34142	034142D	1816671	15	-0.078	-0.026	-0.714	1	chr1	14000001	15000000
WE-001	38	034142D_2052778	34142	034142D	2052778	15	0.055	0.178	0.508	14	chr1	14000001	15000000
WE-001	38	034142D_2105749	34142	034142D	2105749	15	-0.205	-0.019	-1.878	5	chr1	14000001	15000000
WE-001	38	034142D_622401	34142	034142D	622401	15	-0.237	-0.006	-2.175	4	chr1	14000001	15000000
WE-001	38	034142D_968183	34142	034142D	968183	15	0.152	0.048	1.391	15	chr1	14000001	15000000
WE-001	38	034142D_970823	34142	034142D	970823	15	0.161	0.167	1.479	24	chr1	14000001	15000000
WE-001	38	034142C_1241481	34142	034142C	1241481	16	0.075	-0.026	1.018	18	chr1	15000001	16000000
WE-001	38	034142C_1479655	34142	034142C	1479655	16	-0.178	-0.192	-2.415	14	chr1	15000001	16000000
WE-001	38	034142C_1878558	34142	034142C	1878558	16	-0.501	-0.258	-6.8	13	chr1	15000001	16000000
WE-001	38	034142C_2253283	34142	034142C	2253283	16	-0.002	-0.04	-0.029	1	chr1	15000001	16000000
WE-001	38	034142C_2263754	34142	034142C	2263754	16	-0.441	-0.033	-5.981	1	chr1	15000001	16000000
WE-001	38	034142C_341595	34142	034142C	341595	16	-0.087	-0.012	-1.175	2	chr1	15000001	16000000
WE-001	38	034142C_712474	34142	034142C	712474	16	0.121	0.036	1.638	16	chr1	15000001	16000000
WE-001	38	034142D_1816671	34142	034142D	1816671	16	0.132	-0.026	1.789	1	chr1	15000001	16000000
WE-001	38	034142D_2052778	34142	034142D	2052778	16	0.151	0.178	2.053	14	chr1	15000001	16000000
WE-001	38	034142D_2105749	34142	034142D	2105749	16	-0.238	-0.019	-3.23	5	chr1	15000001	16000000
WE-001	38	034142D_622401	34142	034142D	622401	16	0.015	-0.006	0.2	4	chr1	15000001	16000000
WE-001	38	034142D_968183	34142	034142D	968183	16	0.033	0.048	0.452	15	chr1	15000001	16000000
WE-001	38	034142D_970823	34142	034142D	970823	16	0.257	0.167	3.489	24	chr1	15000001	16000000
WE-001	38	034142C_1241481	34142	034142C	1241481	17	-0.023	-0.026	-0.159	18	chr1	16000001	17000000
WE-001	38	034142C_1479655	34142	034142C	1479655	17	-0.104	-0.192	-0.709	14	chr1	16000001	17000000
WE-001	38	034142C_1878558	34142	034142C	1878558	17	-0.415	-0.258	-2.835	13	chr1	16000001	17000000
WE-001	38	034142C_2253283	34142	034142C	2253283	17	-0.561	-0.04	-3.828	1	chr1	16000001	17000000
WE-001	38	034142C_2263754	34142	034142C	2263754	17	-1.13	-0.033	-7.717	1	chr1	16000001	17000000
WE-001	38	034142C_341595	34142	034142C	341595	17	-0.06	-0.012	-0.41	2	chr1	16000001	17000000
WE-001	38	034142C_712474	34142	034142C	712474	17	0.097	0.036	0.659	16	chr1	16000001	17000000
WE-001	38	034142D_1816671	34142	034142D	1816671	17	-0.285	-0.026	-1.949	1	chr1	16000001	17000000
WE-001	38	034142D_2052778	34142	034142D	2052778	17	0.058	0.178	0.399	14	chr1	16000001	17000000
WE-001	38	034142D_2105749	34142	034142D	2105749	17	-0.14	-0.019	-0.956	5	chr1	16000001	17000000
WE-001	38	034142D_622401	34142	034142D	622401	17	-0.465	-0.006	-3.175	4	chr1	16000001	17000000
WE-001	38	034142D_968183	34142	034142D	968183	17	0.123	0.048	0.839	15	chr1	16000001	17000000
WE-001	38	034142D_970823	34142	034142D	970823	17	0.155	0.167	1.055	24	chr1	16000001	17000000
WE-001	38	034142C_1241481	34142	034142C	1241481	18	-0.035	-0.026	-0.175	18	chr1	17000001	18000000
WE-001	38	034142C_1479655	34142	034142C	1479655	18	-0.273	-0.192	-1.365	14	chr1	17000001	18000000
WE-001	38	034142C_1878558	34142	034142C	1878558	18	-0.055	-0.258	-0.275	13	chr1	17000001	18000000
WE-001	38	034142C_2253283	34142	034142C	2253283	18	-0.313	-0.04	-1.568	1	chr1	17000001	18000000
WE-001	38	034142C_2263754	34142	034142C	2263754	18	0.165	-0.033	0.826	1	chr1	17000001	18000000
WE-001	38	034142C_341595	34142	034142C	341595	18	-0.191	-0.012	-0.958	2	chr1	17000001	18000000
WE-001	38	034142C_712474	34142	034142C	712474	18	0.102	0.036	0.512	16	chr1	17000001	18000000
WE-001	38	034142D_1816671	34142	034142D	1816671	18	-0.311	-0.026	-1.557	1	chr1	17000001	18000000
WE-001	38	034142D_2052778	34142	034142D	2052778	18	0.322	0.178	1.613	14	chr1	17000001	18000000
WE-001	38	034142D_2105749	34142	034142D	2105749	18	-0.045	-0.019	-0.223	5	chr1	17000001	18000000
WE-001	38	034142D_622401	34142	034142D	622401	18	-0.201	-0.006	-1.007	4	chr1	17000001	18000000
WE-001	38	034142D_968183	34142	034142D	968183	18	-0.011	0.048	-0.054	15	chr1	17000001	18000000
WE-001	38	034142D_970823	34142	034142D	970823	18	0.009	0.167	0.043	24	chr1	17000001	18000000
WE-001	38	034142C_1241481	34142	034142C	1241481	19	-0.04	-0.026	-0.217	18	chr1	18000001	19000000
WE-001	38	034142C_1479655	34142	034142C	1479655	19	-0.422	-0.192	-2.298	14	chr1	18000001	19000000
WE-001	38	034142C_1878558	34142	034142C	1878558	19	-0.444	-0.258	-2.422	13	chr1	18000001	19000000
WE-001	38	034142C_2253283	34142	034142C	2253283	19	-0.649	-0.04	-3.539	1	chr1	18000001	19000000
WE-001	38	034142C_2263754	34142	034142C	2263754	19	-1.021	-0.033	-5.563	1	chr1	18000001	19000000
WE-001	38	034142C_341595	34142	034142C	341595	19	-0.566	-0.012	-3.086	2	chr1	18000001	19000000
WE-001	38	034142C_712474	34142	034142C	712474	19	0.046	0.036	0.249	16	chr1	18000001	19000000
WE-001	38	034142D_1816671	34142	034142D	1816671	19	-0.384	-0.026	-2.094	1	chr1	18000001	19000000
WE-001	38	034142D_2052778	34142	034142D	2052778	19	0.164	0.178	0.893	14	chr1	18000001	19000000
WE-001	38	034142D_2105749	34142	034142D	2105749	19	-0.515	-0.019	-2.808	5	chr1	18000001	19000000
WE-001	38	034142D_622401	34142	034142D	622401	19	0.055	-0.006	0.301	4	chr1	18000001	19000000
WE-001	38	034142D_968183	34142	034142D	968183	19	0.078	0.048	0.425	15	chr1	18000001	19000000
WE-001	38	034142D_970823	34142	034142D	970823	19	0.099	0.167	0.541	24	chr1	18000001	19000000
WE-001	38	034142C_1241481	34142	034142C	1241481	20	-0.078	-0.026	-0.715	18	chr1	19000001	20000000
WE-001	38	034142C_1479655	34142	034142C	1479655	20	-0.096	-0.192	-0.881	14	chr1	19000001	20000000
WE-001	38	034142C_1878558	34142	034142C	1878558	20	-0.404	-0.258	-3.688	13	chr1	19000001	20000000
WE-001	38	034142C_2253283	34142	034142C	2253283	20	-0.023	-0.04	-0.212	1	chr1	19000001	20000000
WE-001	38	034142C_2263754	34142	034142C	2263754	20	-1.057	-0.033	-9.658	1	chr1	19000001	20000000
WE-001	38	034142C_341595	34142	034142C	341595	20	0.053	-0.012	0.483	2	chr1	19000001	20000000
WE-001	38	034142C_712474	34142	034142C	712474	20	0.02	0.036	0.185	16	chr1	19000001	20000000
WE-001	38	034142D_1816671	34142	034142D	1816671	20	-0.22	-0.026	-2.007	1	chr1	19000001	20000000
WE-001	38	034142D_2052778	34142	034142D	2052778	20	0.269	0.178	2.455	14	chr1	19000001	20000000
WE-001	38	034142D_2105749	34142	034142D	2105749	20	-0.134	-0.019	-1.228	5	chr1	19000001	20000000
WE-001	38	034142D_622401	34142	034142D	622401	20	-0.141	-0.006	-1.288	4	chr1	19000001	20000000
WE-001	38	034142D_968183	34142	034142D	968183	20	-0.049	0.048	-0.449	15	chr1	19000001	20000000
WE-001	38	034142D_970823	34142	034142D	970823	20	0.231	0.167	2.106	24	chr1	19000001	20000000
WE-001	38	034142C_1241481	34142	034142C	1241481	21	-0.097	-0.026	-0.631	18	chr1	20000001	21000000
WE-001	38	034142C_1479655	34142	034142C	1479655	21	0.01	-0.192	0.068	14	chr1	20000001	21000000
WE-001	38	034142C_1878558	34142	034142C	1878558	21	-0.252	-0.258	-1.637	13	chr1	20000001	21000000
WE-001	38	034142C_2253283	34142	034142C	2253283	21	-0.161	-0.04	-1.046	1	chr1	20000001	21000000
WE-001	38	034142C_2263754	34142	034142C	2263754	21	-0.678	-0.033	-4.413	1	chr1	20000001	21000000
WE-001	38	034142C_341595	34142	034142C	341595	21	0.086	-0.012	0.557	2	chr1	20000001	21000000
WE-001	38	034142C_712474	34142	034142C	712474	21	0.075	0.036	0.49	16	chr1	20000001	21000000
WE-001	38	034142D_1816671	34142	034142D	1816671	21	-0.112	-0.026	-0.729	1	chr1	20000001	21000000
WE-001	38	034142D_2052778	34142	034142D	2052778	21	0.161	0.178	1.048	14	chr1	20000001	21000000
WE-001	38	034142D_2105749	34142	034142D	2105749	21	-0.201	-0.019	-1.31	5	chr1	20000001	21000000
WE-001	38	034142D_622401	34142	034142D	622401	21	0.103	-0.006	0.673	4	chr1	20000001	21000000
WE-001	38	034142D_968183	34142	034142D	968183	21	0.097	0.048	0.633	15	chr1	20000001	21000000
WE-001	38	034142D_970823	34142	034142D	970823	21	0.295	0.167	1.919	24	chr1	20000001	21000000
WE-001	38	034142C_1241481	34142	034142C	1241481	22	-0.097	-0.026	-0.7	18	chr1	21000001	22000000
WE-001	38	034142C_1479655	34142	034142C	1479655	22	-0.223	-0.192	-1.61	14	chr1	21000001	22000000
WE-001	38	034142C_1878558	34142	034142C	1878558	22	-0.239	-0.258	-1.721	13	chr1	21000001	22000000
WE-001	38	034142C_2253283	34142	034142C	2253283	22	0.368	-0.04	2.65	1	chr1	21000001	22000000
WE-001	38	034142C_2263754	34142	034142C	2263754	22	0.173	-0.033	1.248	1	chr1	21000001	22000000
WE-001	38	034142C_341595	34142	034142C	341595	22	0.308	-0.012	2.217	2	chr1	21000001	22000000
WE-001	38	034142C_712474	34142	034142C	712474	22	0.086	0.036	0.622	16	chr1	21000001	22000000
WE-001	38	034142D_1816671	34142	034142D	1816671	22	0.125	-0.026	0.902	1	chr1	21000001	22000000
WE-001	38	034142D_2052778	34142	034142D	2052778	22	0.176	0.178	1.27	14	chr1	21000001	22000000
WE-001	38	034142D_2105749	34142	034142D	2105749	22	0.067	-0.019	0.48	5	chr1	21000001	22000000
WE-001	38	034142D_622401	34142	034142D	622401	22	0.146	-0.006	1.05	4	chr1	21000001	22000000
WE-001	38	034142D_968183	34142	034142D	968183	22	0.096	0.048	0.692	15	chr1	21000001	22000000
WE-001	38	034142D_970823	34142	034142D	970823	22	-0.043	0.167	-0.309	24	chr1	21000001	22000000
WE-001	38	034142C_1241481	34142	034142C	1241481	23	-0.045	-0.026	-0.297	18	chr1	22000001	23000000
WE-001	38	034142C_1479655	34142	034142C	1479655	23	-0.431	-0.192	-2.822	14	chr1	22000001	23000000
WE-001	38	034142C_1878558	34142	034142C	1878558	23	-0.226	-0.258	-1.477	13	chr1	22000001	23000000
WE-001	38	034142C_2253283	34142	034142C	2253283	23	-0.166	-0.04	-1.089	1	chr1	22000001	23000000
WE-001	38	034142C_2263754	34142	034142C	2263754	23	0.018	-0.033	0.119	1	chr1	22000001	23000000
WE-001	38	034142C_341595	34142	034142C	341595	23	-0.237	-0.012	-1.55	2	chr1	22000001	23000000
WE-001	38	034142C_712474	34142	034142C	712474	23	0.171	0.036	1.119	16	chr1	22000001	23000000
WE-001	38	034142D_1816671	34142	034142D	1816671	23	-0.438	-0.026	-2.865	1	chr1	22000001	23000000
WE-001	38	034142D_2052778	34142	034142D	2052778	23	0.264	0.178	1.726	14	chr1	22000001	23000000
WE-001	38	034142D_2105749	34142	034142D	2105749	23	0.088	-0.019	0.575	5	chr1	22000001	23000000
WE-001	38	034142D_622401	34142	034142D	622401	23	-0.114	-0.006	-0.749	4	chr1	22000001	23000000
WE-001	38	034142D_968183	34142	034142D	968183	23	0.039	0.048	0.258	15	chr1	22000001	23000000
WE-001	38	034142D_970823	34142	034142D	970823	23	0.235	0.167	1.536	24	chr1	22000001	23000000
WE-001	38	034142C_1241481	34142	034142C	1241481	24	-0.193	-0.026	-3.168	18	chr1	23000001	24000000
WE-001	38	034142C_1479655	34142	034142C	1479655	24	-0.125	-0.192	-2.056	14	chr1	23000001	24000000
WE-001	38	034142C_1878558	34142	034142C	1878558	24	-0.678	-0.258	-11.125	13	chr1	23000001	24000000
WE-001	38	034142C_2253283	34142	034142C	2253283	24	-0.096	-0.04	-1.579	1	chr1	23000001	24000000
WE-001	38	034142C_2263754	34142	034142C	2263754	24	-0.527	-0.033	-8.647	1	chr1	23000001	24000000
WE-001	38	034142C_341595	34142	034142C	341595	24	-0.127	-0.012	-2.081	2	chr1	23000001	24000000
WE-001	38	034142C_712474	34142	034142C	712474	24	0.01	0.036	0.162	16	chr1	23000001	24000000
WE-001	38	034142D_1816671	34142	034142D	1816671	24	0.014	-0.026	0.232	1	chr1	23000001	24000000
WE-001	38	034142D_2052778	34142	034142D	2052778	24	0.063	0.178	1.032	14	chr1	23000001	24000000
WE-001	38	034142D_2105749	34142	034142D	2105749	24	0.042	-0.019	0.689	5	chr1	23000001	24000000
WE-001	38	034142D_622401	34142	034142D	622401	24	-0.012	-0.006	-0.205	4	chr1	23000001	24000000
WE-001	38	034142D_968183	34142	034142D	968183	24	-0.047	0.048	-0.773	15	chr1	23000001	24000000
WE-001	38	034142D_970823	34142	034142D	970823	24	0.127	0.167	2.078	24	chr1	23000001	24000000
WE-001	38	034142C_1241481	34142	034142C	1241481	25	-0.081	-0.026	-0.616	18	chr1	24000001	25000000
WE-001	38	034142C_1479655	34142	034142C	1479655	25	-0.243	-0.192	-1.855	14	chr1	24000001	25000000
WE-001	38	034142C_1878558	34142	034142C	1878558	25	-0.391	-0.258	-2.98	13	chr1	24000001	25000000
WE-001	38	034142C_2253283	34142	034142C	2253283	25	-0.083	-0.04	-0.632	1	chr1	24000001	25000000
WE-001	38	034142C_2263754	34142	034142C	2263754	25	-0.283	-0.033	-2.159	1	chr1	24000001	25000000
WE-001	38	034142C_341595	34142	034142C	341595	25	-0.051	-0.012	-0.391	2	chr1	24000001	25000000
WE-001	38	034142C_712474	34142	034142C	712474	25	0.018	0.036	0.135	16	chr1	24000001	25000000
WE-001	38	034142D_1816671	34142	034142D	1816671	25	-0.136	-0.026	-1.036	1	chr1	24000001	25000000
WE-001	38	034142D_2052778	34142	034142D	2052778	25	0.19	0.178	1.449	14	chr1	24000001	25000000
WE-001	38	034142D_2105749	34142	034142D	2105749	25	-0.056	-0.019	-0.43	5	chr1	24000001	25000000
WE-001	38	034142D_622401	34142	034142D	622401	25	-0.031	-0.006	-0.237	4	chr1	24000001	25000000
WE-001	38	034142D_968183	34142	034142D	968183	25	0.066	0.048	0.506	15	chr1	24000001	25000000
WE-001	38	034142D_970823	34142	034142D	970823	25	0.183	0.167	1.392	24	chr1	24000001	25000000
WE-001	38	034142C_1241481	34142	034142C	1241481	26	-0.256	-0.026	-2.506	18	chr1	25000001	26000000
WE-001	38	034142C_1479655	34142	034142C	1479655	26	-0.01	-0.192	-0.095	14	chr1	25000001	26000000
WE-001	38	034142C_1878558	34142	034142C	1878558	26	-0.127	-0.258	-1.245	13	chr1	25000001	26000000
WE-001	38	034142C_2253283	34142	034142C	2253283	26	-0.098	-0.04	-0.954	1	chr1	25000001	26000000
WE-001	38	034142C_2263754	34142	034142C	2263754	26	-0.71	-0.033	-6.954	1	chr1	25000001	26000000
WE-001	38	034142C_341595	34142	034142C	341595	26	0.077	-0.012	0.755	2	chr1	25000001	26000000
WE-001	38	034142C_712474	34142	034142C	712474	26	-0.055	0.036	-0.538	16	chr1	25000001	26000000
WE-001	38	034142D_1816671	34142	034142D	1816671	26	0.153	-0.026	1.496	1	chr1	25000001	26000000
WE-001	38	034142D_2052778	34142	034142D	2052778	26	0.329	0.178	3.219	14	chr1	25000001	26000000
WE-001	38	034142D_2105749	34142	034142D	2105749	26	0.13	-0.019	1.269	5	chr1	25000001	26000000
WE-001	38	034142D_622401	34142	034142D	622401	26	-0.042	-0.006	-0.407	4	chr1	25000001	26000000
WE-001	38	034142D_968183	34142	034142D	968183	26	0.073	0.048	0.711	15	chr1	25000001	26000000
WE-001	38	034142D_970823	34142	034142D	970823	26	0.102	0.167	0.995	24	chr1	25000001	26000000
WE-001	38	034142C_1241481	34142	034142C	1241481	27	0.025	-0.026	0.16	18	chr1	26000001	27000000
WE-001	38	034142C_1479655	34142	034142C	1479655	27	-0.125	-0.192	-0.808	14	chr1	26000001	27000000
WE-001	38	034142C_1878558	34142	034142C	1878558	27	-0.266	-0.258	-1.72	13	chr1	26000001	27000000
WE-001	38	034142C_2253283	34142	034142C	2253283	27	-0.192	-0.04	-1.242	1	chr1	26000001	27000000
WE-001	38	034142C_2263754	34142	034142C	2263754	27	-0.371	-0.033	-2.403	1	chr1	26000001	27000000
WE-001	38	034142C_341595	34142	034142C	341595	27	0.21	-0.012	1.362	2	chr1	26000001	27000000
WE-001	38	034142C_712474	34142	034142C	712474	27	-0.037	0.036	-0.24	16	chr1	26000001	27000000
WE-001	38	034142D_1816671	34142	034142D	1816671	27	0.021	-0.026	0.137	1	chr1	26000001	27000000
WE-001	38	034142D_2052778	34142	034142D	2052778	27	0.214	0.178	1.389	14	chr1	26000001	27000000
WE-001	38	034142D_2105749	34142	034142D	2105749	27	-0.015	-0.019	-0.098	5	chr1	26000001	27000000
WE-001	38	034142D_622401	34142	034142D	622401	27	0.137	-0.006	0.889	4	chr1	26000001	27000000
WE-001	38	034142D_968183	34142	034142D	968183	27	0.043	0.048	0.28	15	chr1	26000001	27000000
WE-001	38	034142D_970823	34142	034142D	970823	27	0.07	0.167	0.453	24	chr1	26000001	27000000
WE-001	38	034142C_1241481	34142	034142C	1241481	28	0.03	-0.026	0.328	18	chr1	27000001	28000000
WE-001	38	034142C_1479655	34142	034142C	1479655	28	-0.173	-0.192	-1.914	14	chr1	27000001	28000000
WE-001	38	034142C_1878558	34142	034142C	1878558	28	-0.526	-0.258	-5.828	13	chr1	27000001	28000000
WE-001	38	034142C_2253283	34142	034142C	2253283	28	-0.112	-0.04	-1.239	1	chr1	27000001	28000000
WE-001	38	034142C_2263754	34142	034142C	2263754	28	-0.189	-0.033	-2.094	1	chr1	27000001	28000000
WE-001	38	034142C_341595	34142	034142C	341595	28	0.285	-0.012	3.157	2	chr1	27000001	28000000
WE-001	38	034142C_712474	34142	034142C	712474	28	0.211	0.036	2.336	16	chr1	27000001	28000000
WE-001	38	034142D_1816671	34142	034142D	1816671	28	0.045	-0.026	0.504	1	chr1	27000001	28000000
WE-001	38	034142D_2052778	34142	034142D	2052778	28	0.253	0.178	2.807	14	chr1	27000001	28000000
WE-001	38	034142D_2105749	34142	034142D	2105749	28	0.083	-0.019	0.925	5	chr1	27000001	28000000
WE-001	38	034142D_622401	34142	034142D	622401	28	-0.131	-0.006	-1.452	4	chr1	27000001	28000000
WE-001	38	034142D_968183	34142	034142D	968183	28	0.204	0.048	2.258	15	chr1	27000001	28000000
WE-001	38	034142D_970823	34142	034142D	970823	28	0.183	0.167	2.03	24	chr1	27000001	28000000
WE-001	38	034142C_1241481	34142	034142C	1241481	29	0.023	-0.026	0.145	18	chr1	28000001	29000000
WE-001	38	034142C_1479655	34142	034142C	1479655	29	-0.144	-0.192	-0.902	14	chr1	28000001	29000000
WE-001	38	034142C_1878558	34142	034142C	1878558	29	-0.39	-0.258	-2.435	13	chr1	28000001	29000000
WE-001	38	034142C_2253283	34142	034142C	2253283	29	0.209	-0.04	1.304	1	chr1	28000001	29000000
WE-001	38	034142C_2263754	34142	034142C	2263754	29	0.577	-0.033	3.606	1	chr1	28000001	29000000
WE-001	38	034142C_341595	34142	034142C	341595	29	0.416	-0.012	2.601	2	chr1	28000001	29000000
WE-001	38	034142C_712474	34142	034142C	712474	29	0.116	0.036	0.724	16	chr1	28000001	29000000
WE-001	38	034142D_1816671	34142	034142D	1816671	29	0.025	-0.026	0.154	1	chr1	28000001	29000000
WE-001	38	034142D_2052778	34142	034142D	2052778	29	0.181	0.178	1.132	14	chr1	28000001	29000000
WE-001	38	034142D_2105749	34142	034142D	2105749	29	0.364	-0.019	2.273	5	chr1	28000001	29000000
WE-001	38	034142D_622401	34142	034142D	622401	29	0.053	-0.006	0.33	4	chr1	28000001	29000000
WE-001	38	034142D_968183	34142	034142D	968183	29	0.319	0.048	1.992	15	chr1	28000001	29000000
WE-001	38	034142D_970823	34142	034142D	970823	29	0.352	0.167	2.201	24	chr1	28000001	29000000
WE-001	38	034142C_1241481	34142	034142C	1241481	30	-0.063	-0.026	-0.49	18	chr1	29000001	30000000
WE-001	38	034142C_1479655	34142	034142C	1479655	30	-0.28	-0.192	-2.179	14	chr1	29000001	30000000
WE-001	38	034142C_1878558	34142	034142C	1878558	30	-0.384	-0.258	-2.991	13	chr1	29000001	30000000
WE-001	38	034142C_2253283	34142	034142C	2253283	30	-0.38	-0.04	-2.96	1	chr1	29000001	30000000
WE-001	38	034142C_2263754	34142	034142C	2263754	30	-0.985	-0.033	-7.677	1	chr1	29000001	30000000
WE-001	38	034142C_341595	34142	034142C	341595	30	-0.263	-0.012	-2.05	2	chr1	29000001	30000000
WE-001	38	034142C_712474	34142	034142C	712474	30	-0.034	0.036	-0.268	16	chr1	29000001	30000000
WE-001	38	034142D_1816671	34142	034142D	1816671	30	-0.159	-0.026	-1.243	1	chr1	29000001	30000000
WE-001	38	034142D_2052778	34142	034142D	2052778	30	0.087	0.178	0.675	14	chr1	29000001	30000000
WE-001	38	034142D_2105749	34142	034142D	2105749	30	-0.077	-0.019	-0.601	5	chr1	29000001	30000000
WE-001	38	034142D_622401	34142	034142D	622401	30	0.174	-0.006	1.359	4	chr1	29000001	30000000
WE-001	38	034142D_968183	34142	034142D	968183	30	-0.035	0.048	-0.271	15	chr1	29000001	30000000
WE-001	38	034142D_970823	34142	034142D	970823	30	0.132	0.167	1.028	24	chr1	29000001	30000000
WE-001	38	034142C_1241481	34142	034142C	1241481	31	-0.149	-0.026	-1.001	18	chr1	30000001	31000000
WE-001	38	034142C_1479655	34142	034142C	1479655	31	-0.501	-0.192	-3.379	14	chr1	30000001	31000000
WE-001	38	034142C_1878558	34142	034142C	1878558	31	-0.088	-0.258	-0.59	13	chr1	30000001	31000000
WE-001	38	034142C_2253283	34142	034142C	2253283	31	-0.507	-0.04	-3.419	1	chr1	30000001	31000000
WE-001	38	034142C_2263754	34142	034142C	2263754	31	-0.718	-0.033	-4.843	1	chr1	30000001	31000000
WE-001	38	034142C_341595	34142	034142C	341595	31	-0.415	-0.012	-2.798	2	chr1	30000001	31000000
WE-001	38	034142C_712474	34142	034142C	712474	31	-0.015	0.036	-0.102	16	chr1	30000001	31000000
WE-001	38	034142D_1816671	34142	034142D	1816671	31	-0.218	-0.026	-1.467	1	chr1	30000001	31000000
WE-001	38	034142D_2052778	34142	034142D	2052778	31	0.086	0.178	0.582	14	chr1	30000001	31000000
WE-001	38	034142D_2105749	34142	034142D	2105749	31	-0.096	-0.019	-0.649	5	chr1	30000001	31000000
WE-001	38	034142D_622401	34142	034142D	622401	31	0.064	-0.006	0.434	4	chr1	30000001	31000000
WE-001	38	034142D_968183	34142	034142D	968183	31	0.063	0.048	0.423	15	chr1	30000001	31000000
WE-001	38	034142D_970823	34142	034142D	970823	31	0.053	0.167	0.358	24	chr1	30000001	31000000
WE-001	38	034142C_1241481	34142	034142C	1241481	32	-0.249	-0.026	-1.814	18	chr1	31000001	32000000
WE-001	38	034142C_1479655	34142	034142C	1479655	32	-0.134	-0.192	-0.978	14	chr1	31000001	32000000
WE-001	38	034142C_1878558	34142	034142C	1878558	32	-0.151	-0.258	-1.1	13	chr1	31000001	32000000
WE-001	38	034142C_2253283	34142	034142C	2253283	32	-0.092	-0.04	-0.666	1	chr1	31000001	32000000
WE-001	38	034142C_2263754	34142	034142C	2263754	32	-1.185	-0.033	-8.629	1	chr1	31000001	32000000
WE-001	38	034142C_341595	34142	034142C	341595	32	0.114	-0.012	0.828	2	chr1	31000001	32000000
WE-001	38	034142C_712474	34142	034142C	712474	32	0.066	0.036	0.48	16	chr1	31000001	32000000
WE-001	38	034142D_1816671	34142	034142D	1816671	32	-0.146	-0.026	-1.063	1	chr1	31000001	32000000
WE-001	38	034142D_2052778	34142	034142D	2052778	32	0.224	0.178	1.632	14	chr1	31000001	32000000
WE-001	38	034142D_2105749	34142	034142D	2105749	32	-0.047	-0.019	-0.339	5	chr1	31000001	32000000
WE-001	38	034142D_622401	34142	034142D	622401	32	0.157	-0.006	1.142	4	chr1	31000001	32000000
WE-001	38	034142D_968183	34142	034142D	968183	32	0.065	0.048	0.473	15	chr1	31000001	32000000
WE-001	38	034142D_970823	34142	034142D	970823	32	0.169	0.167	1.229	24	chr1	31000001	32000000
WE-001	38	034142C_1241481	34142	034142C	1241481	33	0.107	-0.026	0.981	18	chr1	32000001	33000000
WE-001	38	034142C_1479655	34142	034142C	1479655	33	-0.116	-0.192	-1.07	14	chr1	32000001	33000000
WE-001	38	034142C_1878558	34142	034142C	1878558	33	-0.13	-0.258	-1.194	13	chr1	32000001	33000000
WE-001	38	034142C_2253283	34142	034142C	2253283	33	-0.099	-0.04	-0.909	1	chr1	32000001	33000000
WE-001	38	034142C_2263754	34142	034142C	2263754	33	-0.19	-0.033	-1.746	1	chr1	32000001	33000000
WE-001	38	034142C_341595	34142	034142C	341595	33	-0.095	-0.012	-0.876	2	chr1	32000001	33000000
WE-001	38	034142C_712474	34142	034142C	712474	33	0.208	0.036	1.908	16	chr1	32000001	33000000
WE-001	38	034142D_1816671	34142	034142D	1816671	33	0.081	-0.026	0.746	1	chr1	32000001	33000000
WE-001	38	034142D_2052778	34142	034142D	2052778	33	0.276	0.178	2.542	14	chr1	32000001	33000000
WE-001	38	034142D_2105749	34142	034142D	2105749	33	0.168	-0.019	1.548	5	chr1	32000001	33000000
WE-001	38	034142D_622401	34142	034142D	622401	33	-0.018	-0.006	-0.168	4	chr1	32000001	33000000
WE-001	38	034142D_968183	34142	034142D	968183	33	0.06	0.048	0.549	15	chr1	32000001	33000000
WE-001	38	034142D_970823	34142	034142D	970823	33	0.208	0.167	1.912	24	chr1	32000001	33000000
WE-001	38	034142C_1241481	34142	034142C	1241481	34	0.108	-0.026	1.121	18	chr1	33000001	34000000
WE-001	38	034142C_1479655	34142	034142C	1479655	34	-0.19	-0.192	-1.969	14	chr1	33000001	34000000
WE-001	38	034142C_1878558	34142	034142C	1878558	34	-0.085	-0.258	-0.885	13	chr1	33000001	34000000
WE-001	38	034142C_2253283	34142	034142C	2253283	34	-0.03	-0.04	-0.314	1	chr1	33000001	34000000
WE-001	38	034142C_2263754	34142	034142C	2263754	34	-0.045	-0.033	-0.471	1	chr1	33000001	34000000
WE-001	38	034142C_341595	34142	034142C	341595	34	-0.237	-0.012	-2.461	2	chr1	33000001	34000000
WE-001	38	034142C_712474	34142	034142C	712474	34	0.091	0.036	0.943	16	chr1	33000001	34000000
WE-001	38	034142D_1816671	34142	034142D	1816671	34	-0.045	-0.026	-0.47	1	chr1	33000001	34000000
WE-001	38	034142D_2052778	34142	034142D	2052778	34	0.119	0.178	1.235	14	chr1	33000001	34000000
WE-001	38	034142D_2105749	34142	034142D	2105749	34	-0.249	-0.019	-2.585	5	chr1	33000001	34000000
WE-001	38	034142D_622401	34142	034142D	622401	34	0.106	-0.006	1.098	4	chr1	33000001	34000000
WE-001	38	034142D_968183	34142	034142D	968183	34	0.174	0.048	1.8	15	chr1	33000001	34000000
WE-001	38	034142D_970823	34142	034142D	970823	34	0.226	0.167	2.337	24	chr1	33000001	34000000
WE-001	38	034142C_1241481	34142	034142C	1241481	35	-0.046	-0.026	-0.404	18	chr1	34000001	35000000
WE-001	38	034142C_1479655	34142	034142C	1479655	35	-0.458	-0.192	-4.035	14	chr1	34000001	35000000
WE-001	38	034142C_1878558	34142	034142C	1878558	35	0.046	-0.258	0.406	13	chr1	34000001	35000000
WE-001	38	034142C_2253283	34142	034142C	2253283	35	-0.049	-0.04	-0.429	1	chr1	34000001	35000000
WE-001	38	034142C_2263754	34142	034142C	2263754	35	0.554	-0.033	4.886	1	chr1	34000001	35000000
WE-001	38	034142C_341595	34142	034142C	341595	35	-0.456	-0.012	-4.02	2	chr1	34000001	35000000
WE-001	38	034142C_712474	34142	034142C	712474	35	0.044	0.036	0.392	16	chr1	34000001	35000000
WE-001	38	034142D_1816671	34142	034142D	1816671	35	-0.303	-0.026	-2.668	1	chr1	34000001	35000000
WE-001	38	034142D_2052778	34142	034142D	2052778	35	0.255	0.178	2.253	14	chr1	34000001	35000000
WE-001	38	034142D_2105749	34142	034142D	2105749	35	-0.438	-0.019	-3.861	5	chr1	34000001	35000000
WE-001	38	034142D_622401	34142	034142D	622401	35	-0.05	-0.006	-0.437	4	chr1	34000001	35000000
WE-001	38	034142D_968183	34142	034142D	968183	35	-0.067	0.048	-0.591	15	chr1	34000001	35000000
WE-001	38	034142D_970823	34142	034142D	970823	35	0.101	0.167	0.893	24	chr1	34000001	35000000
WE-001	38	034142C_1241481	34142	034142C	1241481	36	0.165	-0.026	1.226	18	chr1	35000001	36000000
WE-001	38	034142C_1479655	34142	034142C	1479655	36	-0.185	-0.192	-1.372	14	chr1	35000001	36000000
WE-001	38	034142C_1878558	34142	034142C	1878558	36	-0.138	-0.258	-1.019	13	chr1	35000001	36000000
WE-001	38	034142C_2253283	34142	034142C	2253283	36	0.067	-0.04	0.499	1	chr1	35000001	36000000
WE-001	38	034142C_2263754	34142	034142C	2263754	36	-0.13	-0.033	-0.966	1	chr1	35000001	36000000
WE-001	38	034142C_341595	34142	034142C	341595	36	0.256	-0.012	1.898	2	chr1	35000001	36000000
WE-001	38	034142C_712474	34142	034142C	712474	36	0.057	0.036	0.426	16	chr1	35000001	36000000
WE-001	38	034142D_1816671	34142	034142D	1816671	36	-0.096	-0.026	-0.711	1	chr1	35000001	36000000
WE-001	38	034142D_2052778	34142	034142D	2052778	36	0.088	0.178	0.653	14	chr1	35000001	36000000
WE-001	38	034142D_2105749	34142	034142D	2105749	36	0.116	-0.019	0.859	5	chr1	35000001	36000000
WE-001	38	034142D_622401	34142	034142D	622401	36	-0.094	-0.006	-0.699	4	chr1	35000001	36000000
WE-001	38	034142D_968183	34142	034142D	968183	36	0.126	0.048	0.933	15	chr1	35000001	36000000
WE-001	38	034142D_970823	34142	034142D	970823	36	0.363	0.167	2.694	24	chr1	35000001	36000000
WE-001	38	034142C_1241481	34142	034142C	1241481	37	-0.205	-0.026	-1.771	18	chr1	36000001	37000000
WE-001	38	034142C_1479655	34142	034142C	1479655	37	-0.221	-0.192	-1.909	14	chr1	36000001	37000000
WE-001	38	034142C_1878558	34142	034142C	1878558	37	-0.052	-0.258	-0.452	13	chr1	36000001	37000000
WE-001	38	034142C_2253283	34142	034142C	2253283	37	-0.148	-0.04	-1.277	1	chr1	36000001	37000000
WE-001	38	034142C_2263754	34142	034142C	2263754	37	0.618	-0.033	5.343	1	chr1	36000001	37000000
WE-001	38	034142C_341595	34142	034142C	341595	37	-0.006	-0.012	-0.055	2	chr1	36000001	37000000
WE-001	38	034142C_712474	34142	034142C	712474	37	0.043	0.036	0.37	16	chr1	36000001	37000000
WE-001	38	034142D_1816671	34142	034142D	1816671	37	-0.292	-0.026	-2.528	1	chr1	36000001	37000000
WE-001	38	034142D_2052778	34142	034142D	2052778	37	0.198	0.178	1.708	14	chr1	36000001	37000000
WE-001	38	034142D_2105749	34142	034142D	2105749	37	-0.065	-0.019	-0.565	5	chr1	36000001	37000000
WE-001	38	034142D_622401	34142	034142D	622401	37	-0.074	-0.006	-0.636	4	chr1	36000001	37000000
WE-001	38	034142D_968183	34142	034142D	968183	37	0.178	0.048	1.539	15	chr1	36000001	37000000
WE-001	38	034142D_970823	34142	034142D	970823	37	0.033	0.167	0.283	24	chr1	36000001	37000000
WE-001	38	034142C_1241481	34142	034142C	1241481	38	0.058	-0.026	0.816	18	chr1	37000001	38000000
WE-001	38	034142C_1479655	34142	034142C	1479655	38	-0.22	-0.192	-3.084	14	chr1	37000001	38000000
WE-001	38	034142C_1878558	34142	034142C	1878558	38	0.088	-0.258	1.239	13	chr1	37000001	38000000
WE-001	38	034142C_2253283	34142	034142C	2253283	38	-0.043	-0.04	-0.599	1	chr1	37000001	38000000
WE-001	38	034142C_2263754	34142	034142C	2263754	38	-1.309	-0.033	-18.393	1	chr1	37000001	38000000
WE-001	38	034142C_341595	34142	034142C	341595	38	-0.096	-0.012	-1.347	2	chr1	37000001	38000000
WE-001	38	034142C_712474	34142	034142C	712474	38	-0.038	0.036	-0.534	16	chr1	37000001	38000000
WE-001	38	034142D_1816671	34142	034142D	1816671	38	-0.278	-0.026	-3.908	1	chr1	37000001	38000000
WE-001	38	034142D_2052778	34142	034142D	2052778	38	0.092	0.178	1.294	14	chr1	37000001	38000000
WE-001	38	034142D_2105749	34142	034142D	2105749	38	-0.146	-0.019	-2.054	5	chr1	37000001	38000000
WE-001	38	034142D_622401	34142	034142D	622401	38	-0.119	-0.006	-1.668	4	chr1	37000001	38000000
WE-001	38	034142D_968183	34142	034142D	968183	38	-0.085	0.048	-1.193	15	chr1	37000001	38000000
WE-001	38	034142D_970823	34142	034142D	970823	38	0.193	0.167	2.716	24	chr1	37000001	38000000
WE-001	38	034142C_1241481	34142	034142C	1241481	39	0.057	-0.026	0.461	18	chr1	38000001	39000000
WE-001	38	034142C_1479655	34142	034142C	1479655	39	-0.049	-0.192	-0.402	14	chr1	38000001	39000000
WE-001	38	034142C_1878558	34142	034142C	1878558	39	0.103	-0.258	0.837	13	chr1	38000001	39000000
WE-001	38	034142C_2253283	34142	034142C	2253283	39	-0.387	-0.04	-3.144	1	chr1	38000001	39000000
WE-001	38	034142C_2263754	34142	034142C	2263754	39	-0.138	-0.033	-1.126	1	chr1	38000001	39000000
WE-001	38	034142C_341595	34142	034142C	341595	39	-0.004	-0.012	-0.03	2	chr1	38000001	39000000
WE-001	38	034142C_712474	34142	034142C	712474	39	0.069	0.036	0.563	16	chr1	38000001	39000000
WE-001	38	034142D_1816671	34142	034142D	1816671	39	0.096	-0.026	0.784	1	chr1	38000001	39000000
WE-001	38	034142D_2052778	34142	034142D	2052778	39	0.224	0.178	1.819	14	chr1	38000001	39000000
WE-001	38	034142D_2105749	34142	034142D	2105749	39	-0.159	-0.019	-1.297	5	chr1	38000001	39000000
WE-001	38	034142D_622401	34142	034142D	622401	39	-0.13	-0.006	-1.061	4	chr1	38000001	39000000
WE-001	38	034142D_968183	34142	034142D	968183	39	0.092	0.048	0.746	15	chr1	38000001	39000000
WE-001	38	034142D_970823	34142	034142D	970823	39	0.165	0.167	1.343	24	chr1	38000001	39000000
WE-001	38	034142C_1241481	34142	034142C	1241481	40	-0.072	-0.026	-0.691	18	chr1	39000001	40000000
WE-001	38	034142C_1479655	34142	034142C	1479655	40	-0.066	-0.192	-0.637	14	chr1	39000001	40000000
WE-001	38	034142C_1878558	34142	034142C	1878558	40	-0.09	-0.258	-0.864	13	chr1	39000001	40000000
WE-001	38	034142C_2253283	34142	034142C	2253283	40	-0.106	-0.04	-1.027	1	chr1	39000001	40000000
WE-001	38	034142C_2263754	34142	034142C	2263754	40	-0.572	-0.033	-5.523	1	chr1	39000001	40000000
WE-001	38	034142C_341595	34142	034142C	341595	40	-0.072	-0.012	-0.693	2	chr1	39000001	40000000
WE-001	38	034142C_712474	34142	034142C	712474	40	0.102	0.036	0.983	16	chr1	39000001	40000000
WE-001	38	034142D_1816671	34142	034142D	1816671	40	0.219	-0.026	2.111	1	chr1	39000001	40000000
WE-001	38	034142D_2052778	34142	034142D	2052778	40	0.186	0.178	1.796	14	chr1	39000001	40000000
WE-001	38	034142D_2105749	34142	034142D	2105749	40	0.037	-0.019	0.353	5	chr1	39000001	40000000
WE-001	38	034142D_622401	34142	034142D	622401	40	0.111	-0.006	1.074	4	chr1	39000001	40000000
WE-001	38	034142D_968183	34142	034142D	968183	40	-0.021	0.048	-0.206	15	chr1	39000001	40000000
WE-001	38	034142D_970823	34142	034142D	970823	40	0.349	0.167	3.369	24	chr1	39000001	40000000
WE-001	38	034142C_1241481	34142	034142C	1241481	41	0.033	-0.026	0.224	18	chr1	40000001	41000000
WE-001	38	034142C_1479655	34142	034142C	1479655	41	-0.044	-0.192	-0.302	14	chr1	40000001	41000000
WE-001	38	034142C_1878558	34142	034142C	1878558	41	0.142	-0.258	0.977	13	chr1	40000001	41000000
WE-001	38	034142C_2253283	34142	034142C	2253283	41	-0.27	-0.04	-1.855	1	chr1	40000001	41000000
WE-001	38	034142C_2263754	34142	034142C	2263754	41	-0.181	-0.033	-1.248	1	chr1	40000001	41000000
WE-001	38	034142C_341595	34142	034142C	341595	41	0.394	-0.012	2.712	2	chr1	40000001	41000000
WE-001	38	034142C_712474	34142	034142C	712474	41	0.119	0.036	0.821	16	chr1	40000001	41000000
WE-001	38	034142D_1816671	34142	034142D	1816671	41	-0.07	-0.026	-0.484	1	chr1	40000001	41000000
WE-001	38	034142D_2052778	34142	034142D	2052778	41	0.241	0.178	1.658	14	chr1	40000001	41000000
WE-001	38	034142D_2105749	34142	034142D	2105749	41	-0.014	-0.019	-0.096	5	chr1	40000001	41000000
WE-001	38	034142D_622401	34142	034142D	622401	41	-0.296	-0.006	-2.036	4	chr1	40000001	41000000
WE-001	38	034142D_968183	34142	034142D	968183	41	0.137	0.048	0.941	15	chr1	40000001	41000000
WE-001	38	034142D_970823	34142	034142D	970823	41	-0.029	0.167	-0.203	24	chr1	40000001	41000000
WE-001	38	034142C_1241481	34142	034142C	1241481	42	-0.017	-0.026	-0.181	18	chr1	41000001	42000000
WE-001	38	034142C_1479655	34142	034142C	1479655	42	-0.276	-0.192	-2.885	14	chr1	41000001	42000000
WE-001	38	034142C_1878558	34142	034142C	1878558	42	-0.135	-0.258	-1.407	13	chr1	41000001	42000000
WE-001	38	034142C_2253283	34142	034142C	2253283	42	-0.091	-0.04	-0.947	1	chr1	41000001	42000000
WE-001	38	034142C_2263754	34142	034142C	2263754	42	-0.401	-0.033	-4.19	1	chr1	41000001	42000000
WE-001	38	034142C_341595	34142	034142C	341595	42	0.13	-0.012	1.361	2	chr1	41000001	42000000
WE-001	38	034142C_712474	34142	034142C	712474	42	0.03	0.036	0.313	16	chr1	41000001	42000000
WE-001	38	034142D_1816671	34142	034142D	1816671	42	-0.237	-0.026	-2.478	1	chr1	41000001	42000000
WE-001	38	034142D_2052778	34142	034142D	2052778	42	0.209	0.178	2.181	14	chr1	41000001	42000000
WE-001	38	034142D_2105749	34142	034142D	2105749	42	-0.079	-0.019	-0.828	5	chr1	41000001	42000000
WE-001	38	034142D_622401	34142	034142D	622401	42	-0.103	-0.006	-1.079	4	chr1	41000001	42000000
WE-001	38	034142D_968183	34142	034142D	968183	42	0.051	0.048	0.535	15	chr1	41000001	42000000
WE-001	38	034142D_970823	34142	034142D	970823	42	0.128	0.167	1.338	24	chr1	41000001	42000000
WE-001	38	034142C_1241481	34142	034142C	1241481	43	-0.108	-0.026	-1.176	18	chr1	42000001	43000000
WE-001	38	034142C_1479655	34142	034142C	1479655	43	-0.359	-0.192	-3.918	14	chr1	42000001	43000000
WE-001	38	034142C_1878558	34142	034142C	1878558	43	-0.359	-0.258	-3.924	13	chr1	42000001	43000000
WE-001	38	034142C_2253283	34142	034142C	2253283	43	-0.329	-0.04	-3.597	1	chr1	42000001	43000000
WE-001	38	034142C_2263754	34142	034142C	2263754	43	-0.266	-0.033	-2.909	1	chr1	42000001	43000000
WE-001	38	034142C_341595	34142	034142C	341595	43	-0.228	-0.012	-2.491	2	chr1	42000001	43000000
WE-001	38	034142C_712474	34142	034142C	712474	43	-0.111	0.036	-1.213	16	chr1	42000001	43000000
WE-001	38	034142D_1816671	34142	034142D	1816671	43	-0.224	-0.026	-2.443	1	chr1	42000001	43000000
WE-001	38	034142D_2052778	34142	034142D	2052778	43	-0.088	0.178	-0.956	14	chr1	42000001	43000000
WE-001	38	034142D_2105749	34142	034142D	2105749	43	0.004	-0.019	0.043	5	chr1	42000001	43000000
WE-001	38	034142D_622401	34142	034142D	622401	43	-0.257	-0.006	-2.807	4	chr1	42000001	43000000
WE-001	38	034142D_968183	34142	034142D	968183	43	-0.029	0.048	-0.316	15	chr1	42000001	43000000
WE-001	38	034142D_970823	34142	034142D	970823	43	0.437	0.167	4.774	24	chr1	42000001	43000000
WE-001	38	034142C_1241481	34142	034142C	1241481	44	-0.006	-0.026	-0.045	18	chr1	43000001	44000000
WE-001	38	034142C_1479655	34142	034142C	1479655	44	-0.146	-0.192	-1.123	14	chr1	43000001	44000000
WE-001	38	034142C_1878558	34142	034142C	1878558	44	0.078	-0.258	0.599	13	chr1	43000001	44000000
WE-001	38	034142C_2253283	34142	034142C	2253283	44	-0.19	-0.04	-1.46	1	chr1	43000001	44000000
WE-001	38	034142C_2263754	34142	034142C	2263754	44	0.329	-0.033	2.531	1	chr1	43000001	44000000
WE-001	38	034142C_341595	34142	034142C	341595	44	-0.006	-0.012	-0.049	2	chr1	43000001	44000000
WE-001	38	034142C_712474	34142	034142C	712474	44	0.042	0.036	0.322	16	chr1	43000001	44000000
WE-001	38	034142D_1816671	34142	034142D	1816671	44	-0.135	-0.026	-1.041	1	chr1	43000001	44000000
WE-001	38	034142D_2052778	34142	034142D	2052778	44	0.118	0.178	0.907	14	chr1	43000001	44000000
WE-001	38	034142D_2105749	34142	034142D	2105749	44	-0.02	-0.019	-0.154	5	chr1	43000001	44000000
WE-001	38	034142D_622401	34142	034142D	622401	44	-0.002	-0.006	-0.013	4	chr1	43000001	44000000
WE-001	38	034142D_968183	34142	034142D	968183	44	-0.107	0.048	-0.822	15	chr1	43000001	44000000
WE-001	38	034142D_970823	34142	034142D	970823	44	0.272	0.167	2.091	24	chr1	43000001	44000000
WE-001	38	034142C_1241481	34142	034142C	1241481	45	-0.107	-0.026	-1.006	18	chr1	44000001	45000000
WE-001	38	034142C_1479655	34142	034142C	1479655	45	-0.009	-0.192	-0.084	14	chr1	44000001	45000000
WE-001	38	034142C_1878558	34142	034142C	1878558	45	0.23	-0.258	2.16	13	chr1	44000001	45000000
WE-001	38	034142C_2253283	34142	034142C	2253283	45	0.0	-0.04	0.0	1	chr1	44000001	45000000
WE-001	38	034142C_2263754	34142	034142C	2263754	45	0.19	-0.033	1.779	1	chr1	44000001	45000000
WE-001	38	034142C_341595	34142	034142C	341595	45	0.053	-0.012	0.498	2	chr1	44000001	45000000
WE-001	38	034142C_712474	34142	034142C	712474	45	0.103	0.036	0.97	16	chr1	44000001	45000000
WE-001	38	034142D_1816671	34142	034142D	1816671	45	0.021	-0.026	0.195	1	chr1	44000001	45000000
WE-001	38	034142D_2052778	34142	034142D	2052778	45	0.196	0.178	1.837	14	chr1	44000001	45000000
WE-001	38	034142D_2105749	34142	034142D	2105749	45	0.002	-0.019	0.015	5	chr1	44000001	45000000
WE-001	38	034142D_622401	34142	034142D	622401	45	-0.222	-0.006	-2.082	4	chr1	44000001	45000000
WE-001	38	034142D_968183	34142	034142D	968183	45	0.115	0.048	1.082	15	chr1	44000001	45000000
WE-001	38	034142D_970823	34142	034142D	970823	45	0.12	0.167	1.126	24	chr1	44000001	45000000
WE-001	38	034142C_1241481	34142	034142C	1241481	46	0.295	-0.026	1.951	18	chr1	45000001	46000000
WE-001	38	034142C_1479655	34142	034142C	1479655	46	-0.231	-0.192	-1.525	14	chr1	45000001	46000000
WE-001	38	034142C_1878558	34142	034142C	1878558	46	-0.122	-0.258	-0.803	13	chr1	45000001	46000000
WE-001	38	034142C_2253283	34142	034142C	2253283	46	-0.103	-0.04	-0.681	1	chr1	45000001	46000000
WE-001	38	034142C_2263754	34142	034142C	2263754	46	0.521	-0.033	3.442	1	chr1	45000001	46000000
WE-001	38	034142C_341595	34142	034142C	341595	46	-0.131	-0.012	-0.864	2	chr1	45000001	46000000
WE-001	38	034142C_712474	34142	034142C	712474	46	-0.121	0.036	-0.797	16	chr1	45000001	46000000
WE-001	38	034142D_1816671	34142	034142D	1816671	46	0.122	-0.026	0.805	1	chr1	45000001	46000000
WE-001	38	034142D_2052778	34142	034142D	2052778	46	0.042	0.178	0.28	14	chr1	45000001	46000000
WE-001	38	034142D_2105749	34142	034142D	2105749	46	-0.105	-0.019	-0.697	5	chr1	45000001	46000000
WE-001	38	034142D_622401	34142	034142D	622401	46	-0.022	-0.006	-0.148	4	chr1	45000001	46000000
WE-001	38	034142D_968183	34142	034142D	968183	46	0.164	0.048	1.084	15	chr1	45000001	46000000
WE-001	38	034142D_970823	34142	034142D	970823	46	0.556	0.167	3.673	24	chr1	45000001	46000000
WE-001	38	034142C_1241481	34142	034142C	1241481	47	-0.171	-0.026	-1.646	18	chr1	46000001	47000000
WE-001	38	034142C_1479655	34142	034142C	1479655	47	-0.171	-0.192	-1.651	14	chr1	46000001	47000000
WE-001	38	034142C_1878558	34142	034142C	1878558	47	-0.194	-0.258	-1.868	13	chr1	46000001	47000000
WE-001	38	034142C_2253283	34142	034142C	2253283	47	-0.082	-0.04	-0.79	1	chr1	46000001	47000000
WE-001	38	034142C_2263754	34142	034142C	2263754	47	0.237	-0.033	2.288	1	chr1	46000001	47000000
WE-001	38	034142C_341595	34142	034142C	341595	47	-0.039	-0.012	-0.374	2	chr1	46000001	47000000
WE-001	38	034142C_712474	34142	034142C	712474	47	0.166	0.036	1.599	16	chr1	46000001	47000000
WE-001	38	034142D_1816671	34142	034142D	1816671	47	-0.037	-0.026	-0.353	1	chr1	46000001	47000000
WE-001	38	034142D_2052778	34142	034142D	2052778	47	0.016	0.178	0.155	14	chr1	46000001	47000000
WE-001	38	034142D_2105749	34142	034142D	2105749	47	-0.028	-0.019	-0.275	5	chr1	46000001	47000000
WE-001	38	034142D_622401	34142	034142D	622401	47	-0.261	-0.006	-2.513	4	chr1	46000001	47000000
WE-001	38	034142D_968183	34142	034142D	968183	47	0.139	0.048	1.341	15	chr1	46000001	47000000
WE-001	38	034142D_970823	34142	034142D	970823	47	0.291	0.167	2.805	24	chr1	46000001	47000000
WE-001	38	034142C_1241481	34142	034142C	1241481	48	0.101	-0.026	0.959	18	chr1	47000001	48000000
WE-001	38	034142C_1479655	34142	034142C	1479655	48	-0.087	-0.192	-0.825	14	chr1	47000001	48000000
WE-001	38	034142C_1878558	34142	034142C	1878558	48	-0.045	-0.258	-0.427	13	chr1	47000001	48000000
WE-001	38	034142C_2253283	34142	034142C	2253283	48	-0.224	-0.04	-2.127	1	chr1	47000001	48000000
WE-001	38	034142C_2263754	34142	034142C	2263754	48	0.246	-0.033	2.334	1	chr1	47000001	48000000
WE-001	38	034142C_341595	34142	034142C	341595	48	-0.143	-0.012	-1.355	2	chr1	47000001	48000000
WE-001	38	034142C_712474	34142	034142C	712474	48	0.009	0.036	0.083	16	chr1	47000001	48000000
WE-001	38	034142D_1816671	34142	034142D	1816671	48	-0.15	-0.026	-1.423	1	chr1	47000001	48000000
WE-001	38	034142D_2052778	34142	034142D	2052778	48	0.332	0.178	3.15	14	chr1	47000001	48000000
WE-001	38	034142D_2105749	34142	034142D	2105749	48	0.014	-0.019	0.137	5	chr1	47000001	48000000
WE-001	38	034142D_622401	34142	034142D	622401	48	-0.04	-0.006	-0.38	4	chr1	47000001	48000000
WE-001	38	034142D_968183	34142	034142D	968183	48	0.086	0.048	0.812	15	chr1	47000001	48000000
WE-001	38	034142D_970823	34142	034142D	970823	48	0.176	0.167	1.674	24	chr1	47000001	48000000
WE-001	38	034142C_1241481	34142	034142C	1241481	49	0.134	-0.026	1.182	18	chr1	48000001	49000000
WE-001	38	034142C_1479655	34142	034142C	1479655	49	-0.13	-0.192	-1.143	14	chr1	48000001	49000000
WE-001	38	034142C_1878558	34142	034142C	1878558	49	-0.082	-0.258	-0.726	13	chr1	48000001	49000000
WE-001	38	034142C_2253283	34142	034142C	2253283	49	0.163	-0.04	1.442	1	chr1	48000001	49000000
WE-001	38	034142C_2263754	34142	034142C	2263754	49	-0.52	-0.033	-4.586	1	chr1	48000001	49000000
WE-001	38	034142C_341595	34142	034142C	341595	49	0.049	-0.012	0.431	2	chr1	48000001	49000000
WE-001	38	034142C_712474	34142	034142C	712474	49	-0.07	-0.172	-0.62	16	chr1	48000001	49000000
WE-001	38	034142D_1816671	34142	034142D	1816671	49	0.026	-0.026	0.225	1	chr1	48000001	49000000
WE-001	38	034142D_2052778	34142	034142D	2052778	49	0.169	0.178	1.489	14	chr1	48000001	49000000
WE-001	38	034142D_2105749	34142	034142D	2105749	49	-0.128	-0.019	-1.133	5	chr1	48000001	49000000
WE-001	38	034142D_622401	34142	034142D	622401	49	-0.131	-0.006	-1.153	4	chr1	48000001	49000000
WE-001	38	034142D_968183	34142	034142D	968183	49	0.034	0.048	0.303	15	chr1	48000001	49000000
WE-001	38	034142D_970823	34142	034142D	970823	49	0.476	0.167	4.196	24	chr1	48000001	49000000
WE-001	38	034142C_1241481	34142	034142C	1241481	50	-0.137	-0.026	-1.469	18	chr1	49000001	50000000
WE-001	38	034142C_1479655	34142	034142C	1479655	50	-0.274	-0.192	-2.948	14	chr1	49000001	50000000
WE-001	38	034142C_1878558	34142	034142C	1878558	50	-0.437	-0.258	-4.703	13	chr1	49000001	50000000
WE-001	38	034142C_2253283	34142	034142C	2253283	50	-0.344	-0.04	-3.705	1	chr1	49000001	50000000
WE-001	38	034142C_2263754	34142	034142C	2263754	50	0.224	-0.033	2.407	1	chr1	49000001	50000000
WE-001	38	034142C_341595	34142	034142C	341595	50	-0.235	-0.012	-2.528	2	chr1	49000001	50000000
WE-001	38	034142C_712474	34142	034142C	712474	50	-0.105	-0.172	-1.133	16	chr1	49000001	50000000
WE-001	38	034142D_1816671	34142	034142D	1816671	50	-0.176	-0.026	-1.892	1	chr1	49000001	50000000
WE-001	38	034142D_2052778	34142	034142D	2052778	50	-0.061	0.178	-0.661	14	chr1	49000001	50000000
WE-001	38	034142D_2105749	34142	034142D	2105749	50	-0.218	-0.019	-2.341	5	chr1	49000001	50000000
WE-001	38	034142D_622401	34142	034142D	622401	50	-0.067	-0.006	-0.726	4	chr1	49000001	50000000
WE-001	38	034142D_968183	34142	034142D	968183	50	-0.258	-0.241	-2.774	15	chr1	49000001	50000000
WE-001	38	034142D_970823	34142	034142D	970823	50	0.028	0.167	0.304	24	chr1	49000001	50000000
WE-001	38	034142C_1241481	34142	034142C	1241481	51	-0.632	-0.558	-9.391	18	chr1	50000001	51000000
WE-001	38	034142C_1479655	34142	034142C	1479655	51	-0.401	-0.192	-5.957	14	chr1	50000001	51000000
WE-001	38	034142C_1878558	34142	034142C	1878558	51	-0.469	-0.258	-6.973	13	chr1	50000001	51000000
WE-001	38	034142C_2253283	34142	034142C	2253283	51	-0.362	-0.04	-5.381	1	chr1	50000001	51000000
WE-001	38	034142C_2263754	34142	034142C	2263754	51	-0.253	-0.033	-3.759	1	chr1	50000001	51000000
WE-001	38	034142C_341595	34142	034142C	341595	51	-0.222	-0.012	-3.302	2	chr1	50000001	51000000
WE-001	38	034142C_712474	34142	034142C	712474	51	-0.229	-0.172	-3.408	16	chr1	50000001	51000000
WE-001	38	034142D_1816671	34142	034142D	1816671	51	-0.196	-0.026	-2.917	1	chr1	50000001	51000000
WE-001	38	034142D_2052778	34142	034142D	2052778	51	0.062	0.178	0.916	14	chr1	50000001	51000000
WE-001	38	034142D_2105749	34142	034142D	2105749	51	-0.171	-0.019	-2.542	5	chr1	50000001	51000000
WE-001	38	034142D_622401	34142	034142D	622401	51	-0.269	-0.006	-4.004	4	chr1	50000001	51000000
WE-001	38	034142D_968183	34142	034142D	968183	51	-0.262	-0.241	-3.889	15	chr1	50000001	51000000
WE-001	38	034142D_970823	34142	034142D	970823	51	-0.468	-0.261	-6.953	24	chr1	50000001	51000000
WE-001	38	034142C_1241481	34142	034142C	1241481	52	-0.498	-0.558	-5.347	18	chr1	51000001	52000000
WE-001	38	034142C_1479655	34142	034142C	1479655	52	-0.393	-0.192	-4.223	14	chr1	51000001	52000000
WE-001	38	034142C_1878558	34142	034142C	1878558	52	-0.228	-0.258	-2.448	13	chr1	51000001	52000000
WE-001	38	034142C_2253283	34142	034142C	2253283	52	0.108	-0.04	1.157	1	chr1	51000001	52000000
WE-001	38	034142C_2263754	34142	034142C	2263754	52	0.054	-0.033	0.582	1	chr1	51000001	52000000
WE-001	38	034142C_341595	34142	034142C	341595	52	0.177	-0.012	1.901	2	chr1	51000001	52000000
WE-001	38	034142C_712474	34142	034142C	712474	52	-0.256	-0.172	-2.746	16	chr1	51000001	52000000
WE-001	38	034142D_1816671	34142	034142D	1816671	52	0.046	-0.026	0.494	1	chr1	51000001	52000000
WE-001	38	034142D_2052778	34142	034142D	2052778	52	0.156	0.178	1.675	14	chr1	51000001	52000000
WE-001	38	034142D_2105749	34142	034142D	2105749	52	-0.023	-0.019	-0.245	5	chr1	51000001	52000000
WE-001	38	034142D_622401	34142	034142D	622401	52	-0.097	-0.006	-1.036	4	chr1	51000001	52000000
WE-001	38	034142D_968183	34142	034142D	968183	52	-0.342	-0.241	-3.672	15	chr1	51000001	52000000
WE-001	38	034142D_970823	34142	034142D	970823	52	-0.132	-0.261	-1.415	24	chr1	51000001	52000000
WE-001	38	034142C_1241481	34142	034142C	1241481	53	-0.675	-0.558	-4.609	18	chr1	52000001	53000000
WE-001	38	034142C_1479655	34142	034142C	1479655	53	-0.381	-0.192	-2.597	14	chr1	52000001	53000000
WE-001	38	034142C_1878558	34142	034142C	1878558	53	-0.493	-0.258	-3.366	13	chr1	52000001	53000000
WE-001	38	034142C_2253283	34142	034142C	2253283	53	-0.072	-0.04	-0.49	1	chr1	52000001	53000000
WE-001	38	034142C_2263754	34142	034142C	2263754	53	-0.431	-0.033	-2.943	1	chr1	52000001	53000000
WE-001	38	034142C_341595	34142	034142C	341595	53	0.05	-0.012	0.343	2	chr1	52000001	53000000
WE-001	38	034142C_712474	34142	034142C	712474	53	-0.073	-0.172	-0.495	16	chr1	52000001	53000000
WE-001	38	034142D_1816671	34142	034142D	1816671	53	-0.169	-0.026	-1.15	1	chr1	52000001	53000000
WE-001	38	034142D_2052778	34142	034142D	2052778	53	0.018	0.178	0.123	14	chr1	52000001	53000000
WE-001	38	034142D_2105749	34142	034142D	2105749	53	-0.149	-0.019	-1.015	5	chr1	52000001	53000000
WE-001	38	034142D_622401	34142	034142D	622401	53	0.109	-0.006	0.747	4	chr1	52000001	53000000
WE-001	38	034142D_968183	34142	034142D	968183	53	-0.249	-0.241	-1.702	15	chr1	52000001	53000000
WE-001	38	034142D_970823	34142	034142D	970823	53	-0.137	-0.261	-0.932	24	chr1	52000001	53000000
WE-001	38	034142C_1241481	34142	034142C	1241481	54	-0.989	-0.558	-6.871	18	chr1	53000001	54000000
WE-001	38	034142C_1479655	34142	034142C	1479655	54	-0.515	-0.192	-3.578	14	chr1	53000001	54000000
WE-001	38	034142C_1878558	34142	034142C	1878558	54	-0.485	-0.258	-3.369	13	chr1	53000001	54000000
WE-001	38	034142C_2253283	34142	034142C	2253283	54	0.049	-0.04	0.342	1	chr1	53000001	54000000
WE-001	38	034142C_2263754	34142	034142C	2263754	54	-0.165	-0.033	-1.148	1	chr1	53000001	54000000
WE-001	38	034142C_341595	34142	034142C	341595	54	-0.008	-0.012	-0.056	2	chr1	53000001	54000000
WE-001	38	034142C_712474	34142	034142C	712474	54	-0.31	-0.172	-2.153	16	chr1	53000001	54000000
WE-001	38	034142D_1816671	34142	034142D	1816671	54	0.025	-0.026	0.171	1	chr1	53000001	54000000
WE-001	38	034142D_2052778	34142	034142D	2052778	54	0.083	0.178	0.578	14	chr1	53000001	54000000
WE-001	38	034142D_2105749	34142	034142D	2105749	54	-0.02	-0.019	-0.136	5	chr1	53000001	54000000
WE-001	38	034142D_622401	34142	034142D	622401	54	-0.003	-0.006	-0.02	4	chr1	53000001	54000000
WE-001	38	034142D_968183	34142	034142D	968183	54	-0.315	-0.241	-2.188	15	chr1	53000001	54000000
WE-001	38	034142D_970823	34142	034142D	970823	54	-0.55	-0.261	-3.819	24	chr1	53000001	54000000
WE-001	38	034142C_1241481	34142	034142C	1241481	55	-0.459	-0.558	-3.553	18	chr1	54000001	55000000
WE-001	38	034142C_1479655	34142	034142C	1479655	55	-0.347	-0.192	-2.688	14	chr1	54000001	55000000
WE-001	38	034142C_1878558	34142	034142C	1878558	55	-0.254	-0.258	-1.963	13	chr1	54000001	55000000
WE-001	38	034142C_2253283	34142	034142C	2253283	55	0.263	-0.04	2.039	1	chr1	54000001	55000000
WE-001	38	034142C_2263754	34142	034142C	2263754	55	0.157	-0.033	1.218	1	chr1	54000001	55000000
WE-001	38	034142C_341595	34142	034142C	341595	55	-0.179	-0.012	-1.384	2	chr1	54000001	55000000
WE-001	38	034142C_712474	34142	034142C	712474	55	-0.093	-0.172	-0.717	16	chr1	54000001	55000000
WE-001	38	034142D_1816671	34142	034142D	1816671	55	-0.016	-0.026	-0.125	1	chr1	54000001	55000000
WE-001	38	034142D_2052778	34142	034142D	2052778	55	0.198	0.178	1.529	14	chr1	54000001	55000000
WE-001	38	034142D_2105749	34142	034142D	2105749	55	0.099	-0.019	0.764	5	chr1	54000001	55000000
WE-001	38	034142D_622401	34142	034142D	622401	55	0.037	-0.006	0.284	4	chr1	54000001	55000000
WE-001	38	034142D_968183	34142	034142D	968183	55	-0.101	-0.241	-0.784	15	chr1	54000001	55000000
WE-001	38	034142D_970823	34142	034142D	970823	55	-0.657	-0.261	-5.085	24	chr1	54000001	55000000
WE-001	38	034142C_1241481	34142	034142C	1241481	56	-0.677	-0.558	-7.549	18	chr1	55000001	56000000
WE-001	38	034142C_1479655	34142	034142C	1479655	56	-0.278	-0.192	-3.095	14	chr1	55000001	56000000
WE-001	38	034142C_1878558	34142	034142C	1878558	56	-0.26	-0.258	-2.897	13	chr1	55000001	56000000
WE-001	38	034142C_2253283	34142	034142C	2253283	56	-0.039	-0.04	-0.436	1	chr1	55000001	56000000
WE-001	38	034142C_2263754	34142	034142C	2263754	56	-0.197	-0.033	-2.201	1	chr1	55000001	56000000
WE-001	38	034142C_341595	34142	034142C	341595	56	-0.123	-0.012	-1.371	2	chr1	55000001	56000000
WE-001	38	034142C_712474	34142	034142C	712474	56	-0.293	-0.172	-3.262	16	chr1	55000001	56000000
WE-001	38	034142D_1816671	34142	034142D	1816671	56	0.032	-0.026	0.353	1	chr1	55000001	56000000
WE-001	38	034142D_2052778	34142	034142D	2052778	56	0.088	0.178	0.986	14	chr1	55000001	56000000
WE-001	38	034142D_2105749	34142	034142D	2105749	56	0.098	-0.019	1.087	5	chr1	55000001	56000000
WE-001	38	034142D_622401	34142	034142D	622401	56	0.032	-0.006	0.358	4	chr1	55000001	56000000
WE-001	38	034142D_968183	34142	034142D	968183	56	-0.423	-0.241	-4.717	15	chr1	55000001	56000000
WE-001	38	034142D_970823	34142	034142D	970823	56	-0.501	-0.261	-5.587	24	chr1	55000001	56000000
WE-001	38	034142C_1241481	34142	034142C	1241481	57	-0.518	-0.558	-4.262	18	chr1	56000001	57000000
WE-001	38	034142C_1479655	34142	034142C	1479655	57	-0.332	-0.192	-2.727	14	chr1	56000001	57000000
WE-001	38	034142C_1878558	34142	034142C	1878558	57	-0.343	-0.258	-2.82	13	chr1	56000001	57000000
WE-001	38	034142C_2253283	34142	034142C	2253283	57	-0.182	-0.04	-1.501	1	chr1	56000001	57000000
WE-001	38	034142C_2263754	34142	034142C	2263754	57	-0.491	-0.033	-4.039	1	chr1	56000001	57000000
WE-001	38	034142C_341595	34142	034142C	341595	57	-0.12	-0.012	-0.987	2	chr1	56000001	57000000
WE-001	38	034142C_712474	34142	034142C	712474	57	-0.174	-0.172	-1.431	16	chr1	56000001	57000000
WE-001	38	034142D_1816671	34142	034142D	1816671	57	-0.165	-0.026	-1.36	1	chr1	56000001	57000000
WE-001	38	034142D_2052778	34142	034142D	2052778	57	0.105	0.178	0.864	14	chr1	56000001	57000000
WE-001	38	034142D_2105749	34142	034142D	2105749	57	-0.029	-0.019	-0.236	5	chr1	56000001	57000000
WE-001	38	034142D_622401	34142	034142D	622401	57	-0.041	-0.006	-0.341	4	chr1	56000001	57000000
WE-001	38	034142D_968183	34142	034142D	968183	57	-0.221	-0.241	-1.814	15	chr1	56000001	57000000
WE-001	38	034142D_970823	34142	034142D	970823	57	-0.412	-0.261	-3.385	24	chr1	56000001	57000000
WE-001	38	034142C_1241481	34142	034142C	1241481	58	-0.337	-0.558	-3.273	18	chr1	57000001	58000000
WE-001	38	034142C_1479655	34142	034142C	1479655	58	-0.238	-0.192	-2.309	14	chr1	57000001	58000000
WE-001	38	034142C_1878558	34142	034142C	1878558	58	-0.045	-0.258	-0.439	13	chr1	57000001	58000000
WE-001	38	034142C_2253283	34142	034142C	2253283	58	-0.123	-0.04	-1.191	1	chr1	57000001	58000000
WE-001	38	034142C_2263754	34142	034142C	2263754	58	-0.332	-0.033	-3.224	1	chr1	57000001	58000000
WE-001	38	034142C_341595	34142	034142C	341595	58	-0.053	-0.012	-0.519	2	chr1	57000001	58000000
WE-001	38	034142C_712474	34142	034142C	712474	58	-0.172	-0.172	-1.673	16	chr1	57000001	58000000
WE-001	38	034142D_1816671	34142	034142D	1816671	58	0.091	-0.026	0.886	1	chr1	57000001	58000000
WE-001	38	034142D_2052778	34142	034142D	2052778	58	0.253	0.178	2.458	14	chr1	57000001	58000000
WE-001	38	034142D_2105749	34142	034142D	2105749	58	0.056	-0.019	0.539	5	chr1	57000001	58000000
WE-001	38	034142D_622401	34142	034142D	622401	58	-0.002	-0.006	-0.02	4	chr1	57000001	58000000
WE-001	38	034142D_968183	34142	034142D	968183	58	-0.065	-0.241	-0.634	15	chr1	57000001	58000000
WE-001	38	034142D_970823	34142	034142D	970823	58	-0.238	-0.261	-2.308	24	chr1	57000001	58000000
WE-001	38	034142C_1241481	34142	034142C	1241481	59	-0.515	-0.558	-4.388	18	chr1	58000001	59000000
WE-001	38	034142C_1479655	34142	034142C	1479655	59	-0.289	-0.192	-2.464	14	chr1	58000001	59000000
WE-001	38	034142C_1878558	34142	034142C	1878558	59	-0.286	-0.258	-2.434	13	chr1	58000001	59000000
WE-001	38	034142C_2253283	34142	034142C	2253283	59	-0.006	-0.04	-0.051	1	chr1	58000001	59000000
WE-001	38	034142C_2263754	34142	034142C	2263754	59	0.784	-0.033	6.679	1	chr1	58000001	59000000
WE-001	38	034142C_341595	34142	034142C	341595	59	0.063	-0.012	0.535	2	chr1	58000001	59000000
WE-001	38	034142C_712474	34142	034142C	712474	59	-0.181	-0.172	-1.545	16	chr1	58000001	59000000
WE-001	38	034142D_1816671	34142	034142D	1816671	59	-0.102	-0.026	-0.869	1	chr1	58000001	59000000
WE-001	38	034142D_2052778	34142	034142D	2052778	59	0.115	0.178	0.977	14	chr1	58000001	59000000
WE-001	38	034142D_2105749	34142	034142D	2105749	59	0.005	-0.019	0.046	5	chr1	58000001	59000000
WE-001	38	034142D_622401	34142	034142D	622401	59	-0.132	-0.006	-1.124	4	chr1	58000001	59000000
WE-001	38	034142D_968183	34142	034142D	968183	59	-0.13	-0.241	-1.111	15	chr1	58000001	59000000
WE-001	38	034142D_970823	34142	034142D	970823	59	-0.346	-0.261	-2.943	24	chr1	58000001	59000000
WE-001	38	034142C_1241481	34142	034142C	1241481	60	-0.721	-0.558	-5.962	18	chr1	59000001	60000000
WE-001	38	034142C_1479655	34142	034142C	1479655	60	-0.133	-0.192	-1.098	14	chr1	59000001	60000000
WE-001	38	034142C_1878558	34142	034142C	1878558	60	-0.338	-0.258	-2.792	13	chr1	59000001	60000000
WE-001	38	034142C_2253283	34142	034142C	2253283	60	-0.033	-0.04	-0.276	1	chr1	59000001	60000000
WE-001	38	034142C_2263754	34142	034142C	2263754	60	-0.157	-0.033	-1.294	1	chr1	59000001	60000000
WE-001	38	034142C_341595	34142	034142C	341595	60	0.153	-0.012	1.267	2	chr1	59000001	60000000
WE-001	38	034142C_712474	34142	034142C	712474	60	-0.258	-0.172	-2.13	16	chr1	59000001	60000000
WE-001	38	034142D_1816671	34142	034142D	1816671	60	-0.059	-0.026	-0.491	1	chr1	59000001	60000000
WE-001	38	034142D_2052778	34142	034142D	2052778	60	0.09	0.178	0.746	14	chr1	59000001	60000000
WE-001	38	034142D_2105749	34142	034142D	2105749	60	-0.033	-0.019	-0.269	5	chr1	59000001	60000000
WE-001	38	034142D_622401	34142	034142D	622401	60	0.08	-0.006	0.66	4	chr1	59000001	60000000
WE-001	38	034142D_968183	34142	034142D	968183	60	0.042	-0.241	0.345	15	chr1	59000001	60000000
WE-001	38	034142D_970823	34142	034142D	970823	60	-0.462	-0.261	-3.818	24	chr1	59000001	60000000
WE-001	38	034142C_1241481	34142	034142C	1241481	61	-0.365	-0.558	-3.507	18	chr1	60000001	61000000
WE-001	38	034142C_1479655	34142	034142C	1479655	61	-0.388	-0.192	-3.726	14	chr1	60000001	61000000
WE-001	38	034142C_1878558	34142	034142C	1878558	61	-0.35	-0.258	-3.356	13	chr1	60000001	61000000
WE-001	38	034142C_2253283	34142	034142C	2253283	61	-0.076	-0.04	-0.725	1	chr1	60000001	61000000
WE-001	38	034142C_2263754	34142	034142C	2263754	61	-0.3	-0.033	-2.883	1	chr1	60000001	61000000
WE-001	38	034142C_341595	34142	034142C	341595	61	-0.31	-0.012	-2.973	2	chr1	60000001	61000000
WE-001	38	034142C_712474	34142	034142C	712474	61	-0.223	-0.172	-2.142	16	chr1	60000001	61000000
WE-001	38	034142D_1816671	34142	034142D	1816671	61	-0.138	-0.026	-1.321	1	chr1	60000001	61000000
WE-001	38	034142D_2052778	34142	034142D	2052778	61	-0.034	0.178	-0.322	14	chr1	60000001	61000000
WE-001	38	034142D_2105749	34142	034142D	2105749	61	-0.228	-0.019	-2.193	5	chr1	60000001	61000000
WE-001	38	034142D_622401	34142	034142D	622401	61	-0.11	-0.006	-1.059	4	chr1	60000001	61000000
WE-001	38	034142D_968183	34142	034142D	968183	61	-0.284	-0.241	-2.73	15	chr1	60000001	61000000
WE-001	38	034142D_970823	34142	034142D	970823	61	-0.22	-0.261	-2.115	24	chr1	60000001	61000000
WE-001	38	034142C_1241481	34142	034142C	1241481	62	-0.67	-0.558	-5.22	18	chr1	61000001	62000000
WE-001	38	034142C_1479655	34142	034142C	1479655	62	-0.32	-0.192	-2.492	14	chr1	61000001	62000000
WE-001	38	034142C_1878558	34142	034142C	1878558	62	-0.505	-0.258	-3.936	13	chr1	61000001	62000000
WE-001	38	034142C_2253283	34142	034142C	2253283	62	-0.241	-0.04	-1.88	1	chr1	61000001	62000000
WE-001	38	034142C_2263754	34142	034142C	2263754	62	-0.395	-0.033	-3.078	1	chr1	61000001	62000000
WE-001	38	034142C_341595	34142	034142C	341595	62	-0.211	-0.012	-1.645	2	chr1	61000001	62000000
WE-001	38	034142C_712474	34142	034142C	712474	62	-0.19	-0.172	-1.479	16	chr1	61000001	62000000
WE-001	38	034142D_1816671	34142	034142D	1816671	62	-0.111	-0.026	-0.869	1	chr1	61000001	62000000
WE-001	38	034142D_2052778	34142	034142D	2052778	62	0.047	0.178	0.367	14	chr1	61000001	62000000
WE-001	38	034142D_2105749	34142	034142D	2105749	62	-0.279	-0.019	-2.177	5	chr1	61000001	62000000
WE-001	38	034142D_622401	34142	034142D	622401	62	-0.259	-0.006	-2.019	4	chr1	61000001	62000000
WE-001	38	034142D_968183	34142	034142D	968183	62	-0.326	-0.241	-2.539	15	chr1	61000001	62000000
WE-001	38	034142D_970823	34142	034142D	970823	62	-0.337	-0.261	-2.624	24	chr1	61000001	62000000
WE-001	38	034142C_1241481	34142	034142C	1241481	63	-0.31	-0.558	-7.303	18	chr1	62000001	63000000
WE-001	38	034142C_1479655	34142	034142C	1479655	63	-0.141	-0.192	-3.319	14	chr1	62000001	63000000
WE-001	38	034142C_1878558	34142	034142C	1878558	63	-0.19	-0.258	-4.476	13	chr1	62000001	63000000
WE-001	38	034142C_2253283	34142	034142C	2253283	63	0.019	-0.04	0.439	1	chr1	62000001	63000000
WE-001	38	034142C_2263754	34142	034142C	2263754	63	0.159	-0.033	3.742	1	chr1	62000001	63000000
WE-001	38	034142C_341595	34142	034142C	341595	63	-0.196	-0.012	-4.615	2	chr1	62000001	63000000
WE-001	38	034142C_712474	34142	034142C	712474	63	-0.074	-0.172	-1.744	16	chr1	62000001	63000000
WE-001	38	034142D_1816671	34142	034142D	1816671	63	-0.272	-0.026	-6.403	1	chr1	62000001	63000000
WE-001	38	034142D_2052778	34142	034142D	2052778	63	0.163	0.178	3.833	14	chr1	62000001	63000000
WE-001	38	034142D_2105749	34142	034142D	2105749	63	0.054	-0.019	1.28	5	chr1	62000001	63000000
WE-001	38	034142D_622401	34142	034142D	622401	63	-0.358	-0.006	-8.428	4	chr1	62000001	63000000
WE-001	38	034142D_968183	34142	034142D	968183	63	-0.19	-0.241	-4.468	15	chr1	62000001	63000000
WE-001	38	034142D_970823	34142	034142D	970823	63	-0.256	-0.261	-6.025	24	chr1	62000001	63000000
WE-001	38	034142C_1241481	34142	034142C	1241481	64	-0.438	-0.558	-5.724	18	chr1	63000001	64000000
WE-001	38	034142C_1479655	34142	034142C	1479655	64	-0.187	-0.192	-2.447	14	chr1	63000001	64000000
WE-001	38	034142C_1878558	34142	034142C	1878558	64	-0.255	-0.258	-3.336	13	chr1	63000001	64000000
WE-001	38	034142C_2253283	34142	034142C	2253283	64	0.081	-0.04	1.065	1	chr1	63000001	64000000
WE-001	38	034142C_2263754	34142	034142C	2263754	64	0.136	-0.033	1.78	1	chr1	63000001	64000000
WE-001	38	034142C_341595	34142	034142C	341595	64	-0.146	-0.012	-1.914	2	chr1	63000001	64000000
WE-001	38	034142C_712474	34142	034142C	712474	64	-0.18	-0.172	-2.353	16	chr1	63000001	64000000
WE-001	38	034142D_1816671	34142	034142D	1816671	64	-0.182	-0.026	-2.38	1	chr1	63000001	64000000
WE-001	38	034142D_2052778	34142	034142D	2052778	64	0.064	0.178	0.834	14	chr1	63000001	64000000
WE-001	38	034142D_2105749	34142	034142D	2105749	64	0.118	-0.019	1.549	5	chr1	63000001	64000000
WE-001	38	034142D_622401	34142	034142D	622401	64	-0.04	-0.006	-0.523	4	chr1	63000001	64000000
WE-001	38	034142D_968183	34142	034142D	968183	64	-0.25	-0.241	-3.274	15	chr1	63000001	64000000
WE-001	38	034142D_970823	34142	034142D	970823	64	-0.268	-0.261	-3.508	24	chr1	63000001	64000000
WE-001	38	034142C_1241481	34142	034142C	1241481	65	-0.302	-0.558	-2.379	18	chr1	64000001	65000000
WE-001	38	034142C_1479655	34142	034142C	1479655	65	-0.117	-0.192	-0.918	14	chr1	64000001	65000000
WE-001	38	034142C_1878558	34142	034142C	1878558	65	-0.234	-0.258	-1.842	13	chr1	64000001	65000000
WE-001	38	034142C_2253283	34142	034142C	2253283	65	-0.029	-0.04	-0.231	1	chr1	64000001	65000000
WE-001	38	034142C_2263754	34142	034142C	2263754	65	0.426	-0.033	3.352	1	chr1	64000001	65000000
WE-001	38	034142C_341595	34142	034142C	341595	65	0.177	-0.012	1.389	2	chr1	64000001	65000000
WE-001	38	034142C_712474	34142	034142C	712474	65	-0.086	-0.172	-0.676	16	chr1	64000001	65000000
WE-001	38	034142D_1816671	34142	034142D	1816671	65	0.184	-0.026	1.445	1	chr1	64000001	65000000
WE-001	38	034142D_2052778	34142	034142D	2052778	65	0.061	0.178	0.479	14	chr1	64000001	65000000
WE-001	38	034142D_2105749	34142	034142D	2105749	65	-0.007	-0.019	-0.056	5	chr1	64000001	65000000
WE-001	38	034142D_622401	34142	034142D	622401	65	-0.12	-0.006	-0.946	4	chr1	64000001	65000000
WE-001	38	034142D_968183	34142	034142D	968183	65	-0.205	-0.241	-1.615	15	chr1	64000001	65000000
WE-001	38	034142D_970823	34142	034142D	970823	65	-0.39	-0.261	-3.07	24	chr1	64000001	65000000
WE-001	38	034142C_1241481	34142	034142C	1241481	66	-0.946	-0.558	-8.884	18	chr1	65000001	66000000
WE-001	38	034142C_1479655	34142	034142C	1479655	66	-0.424	-0.192	-3.979	14	chr1	65000001	66000000
WE-001	38	034142C_1878558	34142	034142C	1878558	66	-0.263	-0.258	-2.468	13	chr1	65000001	66000000
WE-001	38	034142C_2253283	34142	034142C	2253283	66	-0.09	-0.04	-0.843	1	chr1	65000001	66000000
WE-001	38	034142C_2263754	34142	034142C	2263754	66	-0.184	-0.033	-1.727	1	chr1	65000001	66000000
WE-001	38	034142C_341595	34142	034142C	341595	66	-0.173	-0.012	-1.62	2	chr1	65000001	66000000
WE-001	38	034142C_712474	34142	034142C	712474	66	-0.333	-0.172	-3.128	16	chr1	65000001	66000000
WE-001	38	034142D_1816671	34142	034142D	1816671	66	-0.21	-0.026	-1.973	1	chr1	65000001	66000000
WE-001	38	034142D_2052778	34142	034142D	2052778	66	-0.003	0.178	-0.032	14	chr1	65000001	66000000
WE-001	38	034142D_2105749	34142	034142D	2105749	66	-0.114	-0.019	-1.072	5	chr1	65000001	66000000
WE-001	38	034142D_622401	34142	034142D	622401	66	-0.279	-0.006	-2.625	4	chr1	65000001	66000000
WE-001	38	034142D_968183	34142	034142D	968183	66	-0.577	-0.241	-5.418	15	chr1	65000001	66000000
WE-001	38	034142D_970823	34142	034142D	970823	66	-0.663	-0.261	-6.231	24	chr1	65000001	66000000
WE-001	38	034142C_1241481	34142	034142C	1241481	67	-0.819	-0.558	-7.561	18	chr1	66000001	67000000
WE-001	38	034142C_1479655	34142	034142C	1479655	67	-0.447	-0.192	-4.129	14	chr1	66000001	67000000
WE-001	38	034142C_1878558	34142	034142C	1878558	67	-0.219	-0.258	-2.025	13	chr1	66000001	67000000
WE-001	38	034142C_2253283	34142	034142C	2253283	67	-0.041	-0.04	-0.382	1	chr1	66000001	67000000
WE-001	38	034142C_2263754	34142	034142C	2263754	67	-0.798	-0.033	-7.364	1	chr1	66000001	67000000
WE-001	38	034142C_341595	34142	034142C	341595	67	-0.292	-0.012	-2.696	2	chr1	66000001	67000000
WE-001	38	034142C_712474	34142	034142C	712474	67	-0.093	-0.172	-0.861	16	chr1	66000001	67000000
WE-001	38	034142D_1816671	34142	034142D	1816671	67	0.053	-0.026	0.485	1	chr1	66000001	67000000
WE-001	38	034142D_2052778	34142	034142D	2052778	67	-0.031	0.178	-0.289	14	chr1	66000001	67000000
WE-001	38	034142D_2105749	34142	034142D	2105749	67	0.043	-0.019	0.399	5	chr1	66000001	67000000
WE-001	38	034142D_622401	34142	034142D	622401	67	-0.016	-0.006	-0.147	4	chr1	66000001	67000000
WE-001	38	034142D_968183	34142	034142D	968183	67	-0.175	-0.241	-1.62	15	chr1	66000001	67000000
WE-001	38	034142D_970823	34142	034142D	970823	67	-0.238	-0.261	-2.195	24	chr1	66000001	67000000
WE-001	38	034142C_1241481	34142	034142C	1241481	68	-0.665	-0.558	-7.565	18	chr1	67000001	68000000
WE-001	38	034142C_1479655	34142	034142C	1479655	68	-0.251	-0.192	-2.856	14	chr1	67000001	68000000
WE-001	38	034142C_1878558	34142	034142C	1878558	68	-0.281	-0.258	-3.193	13	chr1	67000001	68000000
WE-001	38	034142C_2253283	34142	034142C	2253283	68	0.133	-0.04	1.517	1	chr1	67000001	68000000
WE-001	38	034142C_2263754	34142	034142C	2263754	68	0.037	-0.033	0.417	1	chr1	67000001	68000000
WE-001	38	034142C_341595	34142	034142C	341595	68	-0.095	-0.012	-1.081	2	chr1	67000001	68000000
WE-001	38	034142C_712474	34142	034142C	712474	68	-0.137	-0.172	-1.561	16	chr1	67000001	68000000
WE-001	38	034142D_1816671	34142	034142D	1816671	68	-0.117	-0.026	-1.326	1	chr1	67000001	68000000
WE-001	38	034142D_2052778	34142	034142D	2052778	68	-0.008	0.178	-0.089	14	chr1	67000001	68000000
WE-001	38	034142D_2105749	34142	034142D	2105749	68	-0.03	-0.019	-0.341	5	chr1	67000001	68000000
WE-001	38	034142D_622401	34142	034142D	622401	68	-0.187	-0.006	-2.122	4	chr1	67000001	68000000
WE-001	38	034142D_968183	34142	034142D	968183	68	-0.277	-0.241	-3.148	15	chr1	67000001	68000000
WE-001	38	034142D_970823	34142	034142D	970823	68	-0.374	-0.261	-4.258	24	chr1	67000001	68000000
WE-001	38	034142C_1241481	34142	034142C	1241481	69	-0.401	-0.558	-3.489	18	chr1	68000001	69000000
WE-001	38	034142C_1479655	34142	034142C	1479655	69	-0.2	-0.192	-1.734	14	chr1	68000001	69000000
WE-001	38	034142C_1878558	34142	034142C	1878558	69	-0.123	-0.258	-1.071	13	chr1	68000001	69000000
WE-001	38	034142C_2253283	34142	034142C	2253283	69	-0.098	-0.04	-0.851	1	chr1	68000001	69000000
WE-001	38	034142C_2263754	34142	034142C	2263754	69	0.124	-0.033	1.076	1	chr1	68000001	69000000
WE-001	38	034142C_341595	34142	034142C	341595	69	0.047	-0.012	0.411	2	chr1	68000001	69000000
WE-001	38	034142C_712474	34142	034142C	712474	69	-0.283	-0.172	-2.456	16	chr1	68000001	69000000
WE-001	38	034142D_1816671	34142	034142D	1816671	69	-0.013	-0.026	-0.113	1	chr1	68000001	69000000
WE-001	38	034142D_2052778	34142	034142D	2052778	69	0.11	0.178	0.959	14	chr1	68000001	69000000
WE-001	38	034142D_2105749	34142	034142D	2105749	69	0.002	-0.019	0.016	5	chr1	68000001	69000000
WE-001	38	034142D_622401	34142	034142D	622401	69	-0.022	-0.006	-0.193	4	chr1	68000001	69000000
WE-001	38	034142D_968183	34142	034142D	968183	69	-0.431	-0.241	-3.747	15	chr1	68000001	69000000
WE-001	38	034142D_970823	34142	034142D	970823	69	-0.187	-0.261	-1.627	24	chr1	68000001	69000000
WE-001	38	034142C_1241481	34142	034142C	1241481	70	-0.543	-0.558	-7.439	18	chr1	69000001	70000000
WE-001	38	034142C_1479655	34142	034142C	1479655	70	-0.283	-0.192	-3.878	14	chr1	69000001	70000000
WE-001	38	034142C_1878558	34142	034142C	1878558	70	-0.177	-0.258	-2.431	13	chr1	69000001	70000000
WE-001	38	034142C_2253283	34142	034142C	2253283	70	-0.047	-0.04	-0.638	1	chr1	69000001	70000000
WE-001	38	034142C_2263754	34142	034142C	2263754	70	-0.163	-0.033	-2.228	1	chr1	69000001	70000000
WE-001	38	034142C_341595	34142	034142C	341595	70	-0.13	-0.012	-1.78	2	chr1	69000001	70000000
WE-001	38	034142C_712474	34142	034142C	712474	70	-0.159	-0.172	-2.182	16	chr1	69000001	70000000
WE-001	38	034142D_1816671	34142	034142D	1816671	70	-0.072	-0.026	-0.989	1	chr1	69000001	70000000
WE-001	38	034142D_2052778	34142	034142D	2052778	70	0.044	0.178	0.599	14	chr1	69000001	70000000
WE-001	38	034142D_2105749	34142	034142D	2105749	70	-0.107	-0.019	-1.462	5	chr1	69000001	70000000
WE-001	38	034142D_622401	34142	034142D	622401	70	0.074	-0.006	1.012	4	chr1	69000001	70000000
WE-001	38	034142D_968183	34142	034142D	968183	70	-0.137	-0.241	-1.876	15	chr1	69000001	70000000
WE-001	38	034142D_970823	34142	034142D	970823	70	0.138	-0.261	1.892	24	chr1	69000001	70000000
WE-001	38	034142C_1241481	34142	034142C	1241481	71	-0.502	-0.558	-5.684	18	chr1	70000001	71000000
WE-001	38	034142C_1479655	34142	034142C	1479655	71	-0.294	-0.192	-3.33	14	chr1	70000001	71000000
WE-001	38	034142C_1878558	34142	034142C	1878558	71	-0.064	-0.258	-0.726	13	chr1	70000001	71000000
WE-001	38	034142C_2253283	34142	034142C	2253283	71	0.094	-0.04	1.062	1	chr1	70000001	71000000
WE-001	38	034142C_2263754	34142	034142C	2263754	71	0.273	-0.033	3.096	1	chr1	70000001	71000000
WE-001	38	034142C_341595	34142	034142C	341595	71	0.05	-0.012	0.569	2	chr1	70000001	71000000
WE-001	38	034142C_712474	34142	034142C	712474	71	-0.143	-0.172	-1.623	16	chr1	70000001	71000000
WE-001	38	034142D_1816671	34142	034142D	1816671	71	-0.071	-0.026	-0.807	1	chr1	70000001	71000000
WE-001	38	034142D_2052778	34142	034142D	2052778	71	-0.084	0.178	-0.957	14	chr1	70000001	71000000
WE-001	38	034142D_2105749	34142	034142D	2105749	71	-0.046	-0.019	-0.518	5	chr1	70000001	71000000
WE-001	38	034142D_622401	34142	034142D	622401	71	0.023	-0.006	0.261	4	chr1	70000001	71000000
WE-001	38	034142D_968183	34142	034142D	968183	71	-0.302	-0.241	-3.422	15	chr1	70000001	71000000
WE-001	38	034142D_970823	34142	034142D	970823	71	-0.208	-0.261	-2.361	24	chr1	70000001	71000000
WE-001	38	034142C_1241481	34142	034142C	1241481	72	-0.411	-0.558	-3.016	18	chr1	71000001	72000000
WE-001	38	034142C_1479655	34142	034142C	1479655	72	-0.234	-0.192	-1.718	14	chr1	71000001	72000000
WE-001	38	034142C_1878558	34142	034142C	1878558	72	-0.199	-0.258	-1.458	13	chr1	71000001	72000000
WE-001	38	034142C_2253283	34142	034142C	2253283	72	0.083	-0.04	0.606	1	chr1	71000001	72000000
WE-001	38	034142C_2263754	34142	034142C	2263754	72	-0.461	-0.033	-3.384	1	chr1	71000001	72000000
WE-001	38	034142C_341595	34142	034142C	341595	72	-0.046	-0.012	-0.336	2	chr1	71000001	72000000
WE-001	38	034142C_712474	34142	034142C	712474	72	-0.205	-0.172	-1.506	16	chr1	71000001	72000000
WE-001	38	034142D_1816671	34142	034142D	1816671	72	-0.003	-0.026	-0.025	1	chr1	71000001	72000000
WE-001	38	034142D_2052778	34142	034142D	2052778	72	0.064	0.178	0.468	14	chr1	71000001	72000000
WE-001	38	034142D_2105749	34142	034142D	2105749	72	0.006	-0.019	0.047	5	chr1	71000001	72000000
WE-001	38	034142D_622401	34142	034142D	622401	72	-0.178	-0.006	-1.303	4	chr1	71000001	72000000
WE-001	38	034142D_968183	34142	034142D	968183	72	-0.328	-0.241	-2.405	15	chr1	71000001	72000000
WE-001	38	034142D_970823	34142	034142D	970823	72	0.078	-0.261	0.571	24	chr1	71000001	72000000
WE-001	38	034142C_1241481	34142	034142C	1241481	73	-0.548	-0.558	-5.634	18	chr1	72000001	73000000
WE-001	38	034142C_1479655	34142	034142C	1479655	73	-0.354	-0.192	-3.638	14	chr1	72000001	73000000
WE-001	38	034142C_1878558	34142	034142C	1878558	73	-0.274	-0.258	-2.814	13	chr1	72000001	73000000
WE-001	38	034142C_2253283	34142	034142C	2253283	73	-0.057	-0.04	-0.588	1	chr1	72000001	73000000
WE-001	38	034142C_2263754	34142	034142C	2263754	73	-0.479	-0.033	-4.928	1	chr1	72000001	73000000
WE-001	38	034142C_341595	34142	034142C	341595	73	-0.177	-0.012	-1.826	2	chr1	72000001	73000000
WE-001	38	034142C_712474	34142	034142C	712474	73	-0.224	-0.172	-2.304	16	chr1	72000001	73000000
WE-001	38	034142D_1816671	34142	034142D	1816671	73	0.019	-0.026	0.196	1	chr1	72000001	73000000
WE-001	38	034142D_2052778	34142	034142D	2052778	73	-0.014	0.178	-0.142	14	chr1	72000001	73000000
WE-001	38	034142D_2105749	34142	034142D	2105749	73	-0.045	-0.019	-0.459	5	chr1	72000001	73000000
WE-001	38	034142D_622401	34142	034142D	622401	73	-0.174	-0.006	-1.79	4	chr1	72000001	73000000
WE-001	38	034142D_968183	34142	034142D	968183	73	-0.355	-0.241	-3.649	15	chr1	72000001	73000000
WE-001	38	034142D_970823	34142	034142D	970823	73	-0.239	-0.261	-2.461	24	chr1	72000001	73000000
WE-001	38	034142C_1241481	34142	034142C	1241481	74	-0.649	-0.558	-5.229	18	chr1	73000001	74000000
WE-001	38	034142C_1479655	34142	034142C	1479655	74	-0.132	-0.192	-1.063	14	chr1	73000001	74000000
WE-001	38	034142C_1878558	34142	034142C	1878558	74	-0.276	-0.258	-2.228	13	chr1	73000001	74000000
WE-001	38	034142C_2253283	34142	034142C	2253283	74	-0.156	-0.04	-1.259	1	chr1	73000001	74000000
WE-001	38	034142C_2263754	34142	034142C	2263754	74	0.317	-0.033	2.556	1	chr1	73000001	74000000
WE-001	38	034142C_341595	34142	034142C	341595	74	-0.066	-0.012	-0.528	2	chr1	73000001	74000000
WE-001	38	034142C_712474	34142	034142C	712474	74	-0.163	-0.172	-1.315	16	chr1	73000001	74000000
WE-001	38	034142D_1816671	34142	034142D	1816671	74	-0.049	-0.026	-0.392	1	chr1	73000001	74000000
WE-001	38	034142D_2052778	34142	034142D	2052778	74	0.1	0.178	0.806	14	chr1	73000001	74000000
WE-001	38	034142D_2105749	34142	034142D	2105749	74	-0.059	-0.019	-0.477	5	chr1	73000001	74000000
WE-001	38	034142D_622401	34142	034142D	622401	74	-0.015	-0.006	-0.124	4	chr1	73000001	74000000
WE-001	38	034142D_968183	34142	034142D	968183	74	-0.157	-0.241	-1.264	15	chr1	73000001	74000000
WE-001	38	034142D_970823	34142	034142D	970823	74	-0.272	-0.261	-2.196	24	chr1	73000001	74000000
WE-001	38	034142C_1241481	34142	034142C	1241481	75	-0.48	-0.558	-5.061	18	chr1	74000001	75000000
WE-001	38	034142C_1479655	34142	034142C	1479655	75	-0.274	-0.192	-2.89	14	chr1	74000001	75000000
WE-001	38	034142C_1878558	34142	034142C	1878558	75	-0.213	-0.258	-2.253	13	chr1	74000001	75000000
WE-001	38	034142C_2253283	34142	034142C	2253283	75	-0.082	-0.04	-0.863	1	chr1	74000001	75000000
WE-001	38	034142C_2263754	34142	034142C	2263754	75	0.257	-0.033	2.716	1	chr1	74000001	75000000
WE-001	38	034142C_341595	34142	034142C	341595	75	0.13	-0.012	1.376	2	chr1	74000001	75000000
WE-001	38	034142C_712474	34142	034142C	712474	75	-0.067	-0.172	-0.706	16	chr1	74000001	75000000
WE-001	38	034142D_1816671	34142	034142D	1816671	75	0.049	-0.026	0.513	1	chr1	74000001	75000000
WE-001	38	034142D_2052778	34142	034142D	2052778	75	0.147	0.178	1.554	14	chr1	74000001	75000000
WE-001	38	034142D_2105749	34142	034142D	2105749	75	-0.145	-0.019	-1.529	5	chr1	74000001	75000000
WE-001	38	034142D_622401	34142	034142D	622401	75	0.074	-0.006	0.777	4	chr1	74000001	75000000
WE-001	38	034142D_968183	34142	034142D	968183	75	-0.091	-0.241	-0.959	15	chr1	74000001	75000000
WE-001	38	034142D_970823	34142	034142D	970823	75	-0.059	-0.261	-0.627	24	chr1	74000001	75000000
WE-001	38	034142C_1241481	34142	034142C	1241481	76	-0.459	-0.558	-4.423	18	chr1	75000001	76000000
WE-001	38	034142C_1479655	34142	034142C	1479655	76	-0.376	-0.192	-3.622	14	chr1	75000001	76000000
WE-001	38	034142C_1878558	34142	034142C	1878558	76	-0.393	-0.258	-3.793	13	chr1	75000001	76000000
WE-001	38	034142C_2253283	34142	034142C	2253283	76	-0.208	-0.04	-2.002	1	chr1	75000001	76000000
WE-001	38	034142C_2263754	34142	034142C	2263754	76	0.413	-0.033	3.979	1	chr1	75000001	76000000
WE-001	38	034142C_341595	34142	034142C	341595	76	-0.019	-0.012	-0.188	2	chr1	75000001	76000000
WE-001	38	034142C_712474	34142	034142C	712474	76	-0.133	-0.172	-1.283	16	chr1	75000001	76000000
WE-001	38	034142D_1816671	34142	034142D	1816671	76	0.064	-0.026	0.62	1	chr1	75000001	76000000
WE-001	38	034142D_2052778	34142	034142D	2052778	76	-0.133	0.178	-1.279	14	chr1	75000001	76000000
WE-001	38	034142D_2105749	34142	034142D	2105749	76	-0.171	-0.019	-1.649	5	chr1	75000001	76000000
WE-001	38	034142D_622401	34142	034142D	622401	76	-0.178	-0.006	-1.718	4	chr1	75000001	76000000
WE-001	38	034142D_968183	34142	034142D	968183	76	-0.218	-0.241	-2.1	15	chr1	75000001	76000000
WE-001	38	034142D_970823	34142	034142D	970823	76	-0.425	-0.261	-4.095	24	chr1	75000001	76000000
WE-001	38	034142C_1241481	34142	034142C	1241481	77	-0.408	-0.558	-4.97	18	chr1	76000001	77000000
WE-001	38	034142C_1479655	34142	034142C	1479655	77	-0.242	-0.192	-2.948	14	chr1	76000001	77000000
WE-001	38	034142C_1878558	34142	034142C	1878558	77	-0.305	-0.258	-3.707	13	chr1	76000001	77000000
WE-001	38	034142C_2253283	34142	034142C	2253283	77	-0.066	-0.04	-0.798	1	chr1	76000001	77000000
WE-001	38	034142C_2263754	34142	034142C	2263754	77	0.504	-0.033	6.138	1	chr1	76000001	77000000
WE-001	38	034142C_341595	34142	034142C	341595	77	-0.104	-0.012	-1.263	2	chr1	76000001	77000000
WE-001	38	034142C_712474	34142	034142C	712474	77	-0.217	-0.172	-2.647	16	chr1	76000001	77000000
WE-001	38	034142D_1816671	34142	034142D	1816671	77	-0.016	-0.026	-0.2	1	chr1	76000001	77000000
WE-001	38	034142D_2052778	34142	034142D	2052778	77	0.139	0.178	1.69	14	chr1	76000001	77000000
WE-001	38	034142D_2105749	34142	034142D	2105749	77	-0.195	-0.019	-2.368	5	chr1	76000001	77000000
WE-001	38	034142D_622401	34142	034142D	622401	77	-0.076	-0.006	-0.92	4	chr1	76000001	77000000
WE-001	38	034142D_968183	34142	034142D	968183	77	-0.042	-0.241	-0.511	15	chr1	76000001	77000000
WE-001	38	034142D_970823	34142	034142D	970823	77	-0.276	-0.261	-3.363	24	chr1	76000001	77000000
WE-001	38	034142C_1241481	34142	034142C	1241481	78	-0.756	-0.558	-6.777	18	chr1	77000001	78000000
WE-001	38	034142C_1479655	34142	034142C	1479655	78	-0.247	-0.192	-2.215	14	chr1	77000001	78000000
WE-001	38	034142C_1878558	34142	034142C	1878558	78	-0.353	-0.258	-3.162	13	chr1	77000001	78000000
WE-001	38	034142C_2253283	34142	034142C	2253283	78	0.021	-0.04	0.188	1	chr1	77000001	78000000
WE-001	38	034142C_2263754	34142	034142C	2263754	78	0.21	-0.033	1.878	1	chr1	77000001	78000000
WE-001	38	034142C_341595	34142	034142C	341595	78	-0.316	-0.012	-2.832	2	chr1	77000001	78000000
WE-001	38	034142C_712474	34142	034142C	712474	78	-0.132	-0.172	-1.183	16	chr1	77000001	78000000
WE-001	38	034142D_1816671	34142	034142D	1816671	78	-0.107	-0.026	-0.959	1	chr1	77000001	78000000
WE-001	38	034142D_2052778	34142	034142D	2052778	78	0.031	0.178	0.277	14	chr1	77000001	78000000
WE-001	38	034142D_2105749	34142	034142D	2105749	78	-0.038	-0.019	-0.344	5	chr1	77000001	78000000
WE-001	38	034142D_622401	34142	034142D	622401	78	-0.085	-0.006	-0.758	4	chr1	77000001	78000000
WE-001	38	034142D_968183	34142	034142D	968183	78	-0.035	-0.241	-0.317	15	chr1	77000001	78000000
WE-001	38	034142D_970823	34142	034142D	970823	78	-0.218	-0.261	-1.95	24	chr1	77000001	78000000
WE-001	38	034142C_1241481	34142	034142C	1241481	79	-0.55	-0.558	-5.669	18	chr1	78000001	79000000
WE-001	38	034142C_1479655	34142	034142C	1479655	79	-0.216	-0.192	-2.229	14	chr1	78000001	79000000
WE-001	38	034142C_1878558	34142	034142C	1878558	79	-0.388	-0.258	-4.002	13	chr1	78000001	79000000
WE-001	38	034142C_2253283	34142	034142C	2253283	79	0.118	-0.04	1.214	1	chr1	78000001	79000000
WE-001	38	034142C_2263754	34142	034142C	2263754	79	-0.182	-0.033	-1.877	1	chr1	78000001	79000000
WE-001	38	034142C_341595	34142	034142C	341595	79	-0.14	-0.012	-1.438	2	chr1	78000001	79000000
WE-001	38	034142C_712474	34142	034142C	712474	79	-0.143	-0.172	-1.474	16	chr1	78000001	79000000
WE-001	38	034142D_1816671	34142	034142D	1816671	79	0.051	-0.026	0.529	1	chr1	78000001	79000000
WE-001	38	034142D_2052778	34142	034142D	2052778	79	0.121	0.178	1.246	14	chr1	78000001	79000000
WE-001	38	034142D_2105749	34142	034142D	2105749	79	-0.064	-0.019	-0.659	5	chr1	78000001	79000000
WE-001	38	034142D_622401	34142	034142D	622401	79	-0.069	-0.006	-0.716	4	chr1	78000001	79000000
WE-001	38	034142D_968183	34142	034142D	968183	79	-0.227	-0.241	-2.342	15	chr1	78000001	79000000
WE-001	38	034142D_970823	34142	034142D	970823	79	-0.125	-0.261	-1.287	24	chr1	78000001	79000000
WE-001	38	034142C_1241481	34142	034142C	1241481	80	-0.495	-0.558	-6.114	18	chr1	79000001	80000000
WE-001	38	034142C_1479655	34142	034142C	1479655	80	-0.07	-0.192	-0.859	14	chr1	79000001	80000000
WE-001	38	034142C_1878558	34142	034142C	1878558	80	-0.173	-0.258	-2.136	13	chr1	79000001	80000000
WE-001	38	034142C_2253283	34142	034142C	2253283	80	0.006	-0.04	0.077	1	chr1	79000001	80000000
WE-001	38	034142C_2263754	34142	034142C	2263754	80	0.403	-0.033	4.977	1	chr1	79000001	80000000
WE-001	38	034142C_341595	34142	034142C	341595	80	0.142	-0.012	1.757	2	chr1	79000001	80000000
WE-001	38	034142C_712474	34142	034142C	712474	80	-0.061	-0.172	-0.748	16	chr1	79000001	80000000
WE-001	38	034142D_1816671	34142	034142D	1816671	80	0.123	-0.026	1.52	1	chr1	79000001	80000000
WE-001	38	034142D_2052778	34142	034142D	2052778	80	0.266	0.178	3.287	14	chr1	79000001	80000000
WE-001	38	034142D_2105749	34142	034142D	2105749	80	0.035	-0.019	0.429	5	chr1	79000001	80000000
WE-001	38	034142D_622401	34142	034142D	622401	80	0.021	-0.006	0.258	4	chr1	79000001	80000000
WE-001	38	034142D_968183	34142	034142D	968183	80	-0.231	-0.241	-2.849	15	chr1	79000001	80000000
WE-001	38	034142D_970823	34142	034142D	970823	80	-0.395	-0.261	-4.878	24	chr1	79000001	80000000
WE-001	38	034142C_1241481	34142	034142C	1241481	81	-0.458	-0.558	-4.349	18	chr1	80000001	81000000
WE-001	38	034142C_1479655	34142	034142C	1479655	81	-0.331	-0.192	-3.146	14	chr1	80000001	81000000
WE-001	38	034142C_1878558	34142	034142C	1878558	81	-0.299	-0.258	-2.84	13	chr1	80000001	81000000
WE-001	38	034142C_2253283	34142	034142C	2253283	81	0.044	-0.04	0.413	1	chr1	80000001	81000000
WE-001	38	034142C_2263754	34142	034142C	2263754	81	0.179	-0.033	1.702	1	chr1	80000001	81000000
WE-001	38	034142C_341595	34142	034142C	341595	81	-0.012	-0.012	-0.116	2	chr1	80000001	81000000
WE-001	38	034142C_712474	34142	034142C	712474	81	-0.17	-0.172	-1.616	16	chr1	80000001	81000000
WE-001	38	034142D_1816671	34142	034142D	1816671	81	-0.31	-0.026	-2.944	1	chr1	80000001	81000000
WE-001	38	034142D_2052778	34142	034142D	2052778	81	0.095	0.178	0.906	14	chr1	80000001	81000000
WE-001	38	034142D_2105749	34142	034142D	2105749	81	-0.057	-0.019	-0.54	5	chr1	80000001	81000000
WE-001	38	034142D_622401	34142	034142D	622401	81	-0.063	-0.006	-0.601	4	chr1	80000001	81000000
WE-001	38	034142D_968183	34142	034142D	968183	81	-0.452	-0.241	-4.294	15	chr1	80000001	81000000
WE-001	38	034142D_970823	34142	034142D	970823	81	-0.271	-0.261	-2.571	24	chr1	80000001	81000000
WE-001	38	034142C_1241481	34142	034142C	1241481	82	-0.384	-0.558	-2.843	18	chr1	81000001	82000000
WE-001	38	034142C_1479655	34142	034142C	1479655	82	-0.177	-0.192	-1.313	14	chr1	81000001	82000000
WE-001	38	034142C_1878558	34142	034142C	1878558	82	-0.222	-0.258	-1.645	13	chr1	81000001	82000000
WE-001	38	034142C_2253283	34142	034142C	2253283	82	0.003	-0.04	0.025	1	chr1	81000001	82000000
WE-001	38	034142C_2263754	34142	034142C	2263754	82	0.641	-0.033	4.75	1	chr1	81000001	82000000
WE-001	38	034142C_341595	34142	034142C	341595	82	-0.024	-0.012	-0.177	2	chr1	81000001	82000000
WE-001	38	034142C_712474	34142	034142C	712474	82	-0.062	-0.172	-0.461	16	chr1	81000001	82000000
WE-001	38	034142D_1816671	34142	034142D	1816671	82	0.027	-0.026	0.201	1	chr1	81000001	82000000
WE-001	38	034142D_2052778	34142	034142D	2052778	82	0.114	0.178	0.844	14	chr1	81000001	82000000
WE-001	38	034142D_2105749	34142	034142D	2105749	82	-0.042	-0.019	-0.31	5	chr1	81000001	82000000
WE-001	38	034142D_622401	34142	034142D	622401	82	-0.109	-0.006	-0.811	4	chr1	81000001	82000000
WE-001	38	034142D_968183	34142	034142D	968183	82	-0.336	-0.241	-2.492	15	chr1	81000001	82000000
WE-001	38	034142D_970823	34142	034142D	970823	82	0.048	-0.261	0.358	24	chr1	81000001	82000000
WE-001	38	034142C_1241481	34142	034142C	1241481	83	-0.317	-0.558	-3.234	18	chr1	82000001	83000000
WE-001	38	034142C_1479655	34142	034142C	1479655	83	-0.044	-0.192	-0.451	14	chr1	82000001	83000000
WE-001	38	034142C_1878558	34142	034142C	1878558	83	-0.096	-0.258	-0.975	13	chr1	82000001	83000000
WE-001	38	034142C_2253283	34142	034142C	2253283	83	-0.022	-0.04	-0.224	1	chr1	82000001	83000000
WE-001	38	034142C_2263754	34142	034142C	2263754	83	0.235	-0.033	2.398	1	chr1	82000001	83000000
WE-001	38	034142C_341595	34142	034142C	341595	83	0.075	-0.012	0.77	2	chr1	82000001	83000000
WE-001	38	034142C_712474	34142	034142C	712474	83	-0.073	-0.172	-0.743	16	chr1	82000001	83000000
WE-001	38	034142D_1816671	34142	034142D	1816671	83	0.052	-0.026	0.534	1	chr1	82000001	83000000
WE-001	38	034142D_2052778	34142	034142D	2052778	83	0.2	0.178	2.038	14	chr1	82000001	83000000
WE-001	38	034142D_2105749	34142	034142D	2105749	83	0.011	-0.019	0.116	5	chr1	82000001	83000000
WE-001	38	034142D_622401	34142	034142D	622401	83	0.096	-0.006	0.978	4	chr1	82000001	83000000
WE-001	38	034142D_968183	34142	034142D	968183	83	-0.338	-0.241	-3.453	15	chr1	82000001	83000000
WE-001	38	034142D_970823	34142	034142D	970823	83	-0.055	-0.261	-0.558	24	chr1	82000001	83000000
WE-001	38	034142C_1241481	34142	034142C	1241481	84	-0.615	-0.558	-6.28	18	chr1	83000001	84000000
WE-001	38	034142C_1479655	34142	034142C	1479655	84	-0.083	-0.192	-0.845	14	chr1	83000001	84000000
WE-001	38	034142C_1878558	34142	034142C	1878558	84	-0.115	-0.258	-1.178	13	chr1	83000001	84000000
WE-001	38	034142C_2253283	34142	034142C	2253283	84	0.036	-0.04	0.367	1	chr1	83000001	84000000
WE-001	38	034142C_2263754	34142	034142C	2263754	84	-0.795	-0.033	-8.119	1	chr1	83000001	84000000
WE-001	38	034142C_341595	34142	034142C	341595	84	-0.205	-0.012	-2.092	2	chr1	83000001	84000000
WE-001	38	034142C_712474	34142	034142C	712474	84	-0.154	-0.172	-1.572	16	chr1	83000001	84000000
WE-001	38	034142D_1816671	34142	034142D	1816671	84	0.093	-0.026	0.951	1	chr1	83000001	84000000
WE-001	38	034142D_2052778	34142	034142D	2052778	84	0.232	0.178	2.37	14	chr1	83000001	84000000
WE-001	38	034142D_2105749	34142	034142D	2105749	84	-0.085	-0.019	-0.87	5	chr1	83000001	84000000
WE-001	38	034142D_622401	34142	034142D	622401	84	0.105	-0.006	1.073	4	chr1	83000001	84000000
WE-001	38	034142D_968183	34142	034142D	968183	84	-0.331	-0.241	-3.382	15	chr1	83000001	84000000
WE-001	38	034142D_970823	34142	034142D	970823	84	-0.044	-0.261	-0.448	24	chr1	83000001	84000000
WE-001	38	034142C_1241481	34142	034142C	1241481	85	-0.585	-0.558	-6.468	18	chr1	84000001	85000000
WE-001	38	034142C_1479655	34142	034142C	1479655	85	-0.249	-0.192	-2.757	14	chr1	84000001	85000000
WE-001	38	034142C_1878558	34142	034142C	1878558	85	-0.329	-0.258	-3.636	13	chr1	84000001	85000000
WE-001	38	034142C_2253283	34142	034142C	2253283	85	-0.128	-0.04	-1.414	1	chr1	84000001	85000000
WE-001	38	034142C_2263754	34142	034142C	2263754	85	0.166	-0.033	1.832	1	chr1	84000001	85000000
WE-001	38	034142C_341595	34142	034142C	341595	85	-0.001	-0.012	-0.008	2	chr1	84000001	85000000
WE-001	38	034142C_712474	34142	034142C	712474	85	-0.186	-0.172	-2.053	16	chr1	84000001	85000000
WE-001	38	034142D_1816671	34142	034142D	1816671	85	-0.159	-0.026	-1.756	1	chr1	84000001	85000000
WE-001	38	034142D_2052778	34142	034142D	2052778	85	0.018	0.178	0.204	14	chr1	84000001	85000000
WE-001	38	034142D_2105749	34142	034142D	2105749	85	-0.105	-0.019	-1.16	5	chr1	84000001	85000000
WE-001	38	034142D_622401	34142	034142D	622401	85	0.041	-0.006	0.449	4	chr1	84000001	85000000
WE-001	38	034142D_968183	34142	034142D	968183	85	-0.081	-0.241	-0.893	15	chr1	84000001	85000000
WE-001	38	034142D_970823	34142	034142D	970823	85	-0.201	-0.261	-2.223	24	chr1	84000001	85000000
WE-001	38	034142C_1241481	34142	034142C	1241481	86	-0.629	-0.558	-4.92	18	chr1	85000001	86000000
WE-001	38	034142C_1479655	34142	034142C	1479655	86	-0.102	-0.192	-0.795	14	chr1	85000001	86000000
WE-001	38	034142C_1878558	34142	034142C	1878558	86	-0.273	-0.258	-2.131	13	chr1	85000001	86000000
WE-001	38	034142C_2253283	34142	034142C	2253283	86	0.237	-0.04	1.855	1	chr1	85000001	86000000
WE-001	38	034142C_2263754	34142	034142C	2263754	86	-1.054	-0.033	-8.245	1	chr1	85000001	86000000
WE-001	38	034142C_341595	34142	034142C	341595	86	-0.023	-0.012	-0.177	2	chr1	85000001	86000000
WE-001	38	034142C_712474	34142	034142C	712474	86	-0.254	-0.172	-1.983	16	chr1	85000001	86000000
WE-001	38	034142D_1816671	34142	034142D	1816671	86	0.203	-0.026	1.589	1	chr1	85000001	86000000
WE-001	38	034142D_2052778	34142	034142D	2052778	86	0.033	0.178	0.261	14	chr1	85000001	86000000
WE-001	38	034142D_2105749	34142	034142D	2105749	86	0.038	-0.019	0.299	5	chr1	85000001	86000000
WE-001	38	034142D_622401	34142	034142D	622401	86	-0.06	-0.006	-0.472	4	chr1	85000001	86000000
WE-001	38	034142D_968183	34142	034142D	968183	86	-0.193	-0.241	-1.505	15	chr1	85000001	86000000
WE-001	38	034142D_970823	34142	034142D	970823	86	-0.15	-0.261	-1.177	24	chr1	85000001	86000000
WE-001	38	034142C_1241481	34142	034142C	1241481	87	-0.53	-0.558	-5.704	18	chr1	86000001	87000000
WE-001	38	034142C_1479655	34142	034142C	1479655	87	-0.038	-0.192	-0.408	14	chr1	86000001	87000000
WE-001	38	034142C_1878558	34142	034142C	1878558	87	-0.391	-0.258	-4.205	13	chr1	86000001	87000000
WE-001	38	034142C_2253283	34142	034142C	2253283	87	0.133	-0.04	1.432	1	chr1	86000001	87000000
WE-001	38	034142C_2263754	34142	034142C	2263754	87	0.153	-0.033	1.65	1	chr1	86000001	87000000
WE-001	38	034142C_341595	34142	034142C	341595	87	0.222	-0.012	2.387	2	chr1	86000001	87000000
WE-001	38	034142C_712474	34142	034142C	712474	87	-0.158	-0.172	-1.698	16	chr1	86000001	87000000
WE-001	38	034142D_1816671	34142	034142D	1816671	87	0.061	-0.026	0.652	1	chr1	86000001	87000000
WE-001	38	034142D_2052778	34142	034142D	2052778	87	-0.019	0.178	-0.207	14	chr1	86000001	87000000
WE-001	38	034142D_2105749	34142	034142D	2105749	87	0.099	-0.019	1.07	5	chr1	86000001	87000000
WE-001	38	034142D_622401	34142	034142D	622401	87	-0.169	-0.006	-1.817	4	chr1	86000001	87000000
WE-001	38	034142D_968183	34142	034142D	968183	87	-0.242	-0.241	-2.604	15	chr1	86000001	87000000
WE-001	38	034142D_970823	34142	034142D	970823	87	-0.414	-0.261	-4.459	24	chr1	86000001	87000000
WE-001	38	034142C_1241481	34142	034142C	1241481	88	-0.333	-0.558	-1.859	18	chr1	87000001	88000000
WE-001	38	034142C_1479655	34142	034142C	1479655	88	0.073	-0.192	0.41	14	chr1	87000001	88000000
WE-001	38	034142C_1878558	34142	034142C	1878558	88	0.102	-0.258	0.57	13	chr1	87000001	88000000
WE-001	38	034142C_2253283	34142	034142C	2253283	88	0.083	-0.04	0.462	1	chr1	87000001	88000000
WE-001	38	034142C_2263754	34142	034142C	2263754	88	-0.104	-0.033	-0.583	1	chr1	87000001	88000000
WE-001	38	034142C_341595	34142	034142C	341595	88	0.127	-0.012	0.71	2	chr1	87000001	88000000
WE-001	38	034142C_712474	34142	034142C	712474	88	-0.023	-0.172	-0.131	16	chr1	87000001	88000000
WE-001	38	034142D_1816671	34142	034142D	1816671	88	-0.059	-0.026	-0.327	1	chr1	87000001	88000000
WE-001	38	034142D_2052778	34142	034142D	2052778	88	0.235	0.178	1.314	14	chr1	87000001	88000000
WE-001	38	034142D_2105749	34142	034142D	2105749	88	0.073	-0.019	0.408	5	chr1	87000001	88000000
WE-001	38	034142D_622401	34142	034142D	622401	88	-0.009	-0.006	-0.051	4	chr1	87000001	88000000
WE-001	38	034142D_968183	34142	034142D	968183	88	-0.098	-0.241	-0.548	15	chr1	87000001	88000000
WE-001	38	034142D_970823	34142	034142D	970823	88	-0.071	-0.261	-0.396	24	chr1	87000001	88000000
WE-001	38	034142C_1241481	34142	034142C	1241481	89	-0.373	-0.558	-4.459	18	chr1	88000001	89000000
WE-001	38	034142C_1479655	34142	034142C	1479655	89	-0.171	-0.192	-2.048	14	chr1	88000001	89000000
WE-001	38	034142C_1878558	34142	034142C	1878558	89	-0.531	-0.258	-6.348	13	chr1	88000001	89000000
WE-001	38	034142C_2253283	34142	034142C	2253283	89	0.187	-0.04	2.23	1	chr1	88000001	89000000
WE-001	38	034142C_2263754	34142	034142C	2263754	89	-0.53	-0.033	-6.329	1	chr1	88000001	89000000
WE-001	38	034142C_341595	34142	034142C	341595	89	-0.007	-0.012	-0.089	2	chr1	88000001	89000000
WE-001	38	034142C_712474	34142	034142C	712474	89	-0.17	-0.172	-2.025	16	chr1	88000001	89000000
WE-001	38	034142D_1816671	34142	034142D	1816671	89	-0.059	-0.026	-0.701	1	chr1	88000001	89000000
WE-001	38	034142D_2052778	34142	034142D	2052778	89	-0.046	0.178	-0.55	14	chr1	88000001	89000000
WE-001	38	034142D_2105749	34142	034142D	2105749	89	-0.032	-0.019	-0.379	5	chr1	88000001	89000000
WE-001	38	034142D_622401	34142	034142D	622401	89	-0.155	-0.006	-1.849	4	chr1	88000001	89000000
WE-001	38	034142D_968183	34142	034142D	968183	89	-0.153	-0.241	-1.833	15	chr1	88000001	89000000
WE-001	38	034142D_970823	34142	034142D	970823	89	-0.251	-0.261	-2.999	24	chr1	88000001	89000000
WE-001	38	034142C_1241481	34142	034142C	1241481	90	-0.72	-0.558	-9.737	18	chr1	89000001	90000000
WE-001	38	034142C_1479655	34142	034142C	1479655	90	-0.131	-0.192	-1.778	14	chr1	89000001	90000000
WE-001	38	034142C_1878558	34142	034142C	1878558	90	-0.365	-0.258	-4.934	13	chr1	89000001	90000000
WE-001	38	034142C_2253283	34142	034142C	2253283	90	-0.023	-0.04	-0.306	1	chr1	89000001	90000000
WE-001	38	034142C_2263754	34142	034142C	2263754	90	-0.156	-0.033	-2.117	1	chr1	89000001	90000000
WE-001	38	034142C_341595	34142	034142C	341595	90	-0.016	-0.012	-0.222	2	chr1	89000001	90000000
WE-001	38	034142C_712474	34142	034142C	712474	90	-0.244	-0.172	-3.306	16	chr1	89000001	90000000
WE-001	38	034142D_1816671	34142	034142D	1816671	90	-0.017	-0.026	-0.227	1	chr1	89000001	90000000
WE-001	38	034142D_2052778	34142	034142D	2052778	90	0.016	0.178	0.222	14	chr1	89000001	90000000
WE-001	38	034142D_2105749	34142	034142D	2105749	90	-0.105	-0.019	-1.422	5	chr1	89000001	90000000
WE-001	38	034142D_622401	34142	034142D	622401	90	-0.032	-0.006	-0.428	4	chr1	89000001	90000000
WE-001	38	034142D_968183	34142	034142D	968183	90	-0.276	-0.241	-3.738	15	chr1	89000001	90000000
WE-001	38	034142D_970823	34142	034142D	970823	90	-0.238	-0.261	-3.217	24	chr1	89000001	90000000
WE-001	38	034142C_1241481	34142	034142C	1241481	91	-0.482	-0.558	-4.647	18	chr1	90000001	91000000
WE-001	38	034142C_1479655	34142	034142C	1479655	91	-0.116	-0.192	-1.118	14	chr1	90000001	91000000
WE-001	38	034142C_1878558	34142	034142C	1878558	91	-0.344	-0.258	-3.313	13	chr1	90000001	91000000
WE-001	38	034142C_2253283	34142	034142C	2253283	91	-0.136	-0.04	-1.315	1	chr1	90000001	91000000
WE-001	38	034142C_2263754	34142	034142C	2263754	91	-0.345	-0.033	-3.327	1	chr1	90000001	91000000
WE-001	38	034142C_341595	34142	034142C	341595	91	-0.139	-0.012	-1.339	2	chr1	90000001	91000000
WE-001	38	034142C_712474	34142	034142C	712474	91	-0.165	-0.172	-1.594	16	chr1	90000001	91000000
WE-001	38	034142D_1816671	34142	034142D	1816671	91	-0.071	-0.026	-0.688	1	chr1	90000001	91000000
WE-001	38	034142D_2052778	34142	034142D	2052778	91	0.022	0.178	0.214	14	chr1	90000001	91000000
WE-001	38	034142D_2105749	34142	034142D	2105749	91	-0.142	-0.019	-1.367	5	chr1	90000001	91000000
WE-001	38	034142D_622401	34142	034142D	622401	91	0.113	-0.006	1.092	4	chr1	90000001	91000000
WE-001	38	034142D_968183	34142	034142D	968183	91	-0.211	-0.241	-2.036	15	chr1	90000001	91000000
WE-001	38	034142D_970823	34142	034142D	970823	91	-0.186	-0.261	-1.793	24	chr1	90000001	91000000
WE-001	38	034142C_1241481	34142	034142C	1241481	92	-0.519	-0.558	-4.491	18	chr1	91000001	92000000
WE-001	38	034142C_1479655	34142	034142C	1479655	92	-0.006	-0.192	-0.05	14	chr1	91000001	92000000
WE-001	38	034142C_1878558	34142	034142C	1878558	92	-0.257	-0.258	-2.223	13	chr1	91000001	92000000
WE-001	38	034142C_2253283	34142	034142C	2253283	92	-0.009	-0.04	-0.077	1	chr1	91000001	92000000
WE-001	38	034142C_2263754	34142	034142C	2263754	92	-0.568	-0.033	-4.921	1	chr1	91000001	92000000
WE-001	38	034142C_341595	34142	034142C	341595	92	-0.135	-0.012	-1.169	2	chr1	91000001	92000000
WE-001	38	034142C_712474	34142	034142C	712474	92	-0.222	-0.172	-1.922	16	chr1	91000001	92000000
WE-001	38	034142D_1816671	34142	034142D	1816671	92	0.09	-0.026	0.781	1	chr1	91000001	92000000
WE-001	38	034142D_2052778	34142	034142D	2052778	92	0.157	0.178	1.361	14	chr1	91000001	92000000
WE-001	38	034142D_2105749	34142	034142D	2105749	92	0.001	-0.019	0.009	5	chr1	91000001	92000000
WE-001	38	034142D_622401	34142	034142D	622401	92	-0.05	-0.006	-0.429	4	chr1	91000001	92000000
WE-001	38	034142D_968183	34142	034142D	968183	92	-0.26	-0.241	-2.252	15	chr1	91000001	92000000
WE-001	38	034142D_970823	34142	034142D	970823	92	-0.145	-0.261	-1.254	24	chr1	91000001	92000000
WE-001	38	034142C_1241481	34142	034142C	1241481	93	-0.759	-0.558	-7.559	18	chr1	92000001	93000000
WE-001	38	034142C_1479655	34142	034142C	1479655	93	-0.047	-0.192	-0.468	14	chr1	92000001	93000000
WE-001	38	034142C_1878558	34142	034142C	1878558	93	-0.287	-0.258	-2.86	13	chr1	92000001	93000000
WE-001	38	034142C_2253283	34142	034142C	2253283	93	-0.083	-0.04	-0.822	1	chr1	92000001	93000000
WE-001	38	034142C_2263754	34142	034142C	2263754	93	-0.686	-0.033	-6.83	1	chr1	92000001	93000000
WE-001	38	034142C_341595	34142	034142C	341595	93	-0.205	-0.012	-2.046	2	chr1	92000001	93000000
WE-001	38	034142C_712474	34142	034142C	712474	93	-0.267	-0.172	-2.661	16	chr1	92000001	93000000
WE-001	38	034142D_1816671	34142	034142D	1816671	93	-0.196	-0.026	-1.947	1	chr1	92000001	93000000
WE-001	38	034142D_2052778	34142	034142D	2052778	93	-0.029	0.178	-0.286	14	chr1	92000001	93000000
WE-001	38	034142D_2105749	34142	034142D	2105749	93	-0.043	-0.019	-0.433	5	chr1	92000001	93000000
WE-001	38	034142D_622401	34142	034142D	622401	93	-0.065	-0.006	-0.645	4	chr1	92000001	93000000
WE-001	38	034142D_968183	34142	034142D	968183	93	-0.264	-0.241	-2.628	15	chr1	92000001	93000000
WE-001	38	034142D_970823	34142	034142D	970823	93	-0.169	-0.261	-1.686	24	chr1	92000001	93000000
WE-001	38	034142C_1241481	34142	034142C	1241481	94	-0.554	-0.558	-4.839	18	chr1	93000001	94000000
WE-001	38	034142C_1479655	34142	034142C	1479655	94	-0.084	-0.192	-0.73	14	chr1	93000001	94000000
WE-001	38	034142C_1878558	34142	034142C	1878558	94	-0.328	-0.258	-2.864	13	chr1	93000001	94000000
WE-001	38	034142C_2253283	34142	034142C	2253283	94	-0.022	-0.04	-0.19	1	chr1	93000001	94000000
WE-001	38	034142C_2263754	34142	034142C	2263754	94	-0.148	-0.033	-1.296	1	chr1	93000001	94000000
WE-001	38	034142C_341595	34142	034142C	341595	94	-0.153	-0.012	-1.335	2	chr1	93000001	94000000
WE-001	38	034142C_712474	34142	034142C	712474	94	-0.065	-0.172	-0.564	16	chr1	93000001	94000000
WE-001	38	034142D_1816671	34142	034142D	1816671	94	0.004	-0.026	0.034	1	chr1	93000001	94000000
WE-001	38	034142D_2052778	34142	034142D	2052778	94	-0.079	0.178	-0.691	14	chr1	93000001	94000000
WE-001	38	034142D_2105749	34142	034142D	2105749	94	-0.053	-0.019	-0.467	5	chr1	93000001	94000000
WE-001	38	034142D_622401	34142	034142D	622401	94	-0.086	-0.006	-0.754	4	chr1	93000001	94000000
WE-001	38	034142D_968183	34142	034142D	968183	94	-0.095	-0.241	-0.829	15	chr1	93000001	94000000
WE-001	38	034142D_970823	34142	034142D	970823	94	-0.193	-0.261	-1.689	24	chr1	93000001	94000000
WE-001	38	034142C_1241481	34142	034142C	1241481	95	-0.618	-0.558	-5.081	18	chr1	94000001	95000000
WE-001	38	034142C_1479655	34142	034142C	1479655	95	-0.141	-0.192	-1.16	14	chr1	94000001	95000000
WE-001	38	034142C_1878558	34142	034142C	1878558	95	-0.294	-0.258	-2.421	13	chr1	94000001	95000000
WE-001	38	034142C_2253283	34142	034142C	2253283	95	0.129	-0.04	1.062	1	chr1	94000001	95000000
WE-001	38	034142C_2263754	34142	034142C	2263754	95	-0.096	-0.033	-0.792	1	chr1	94000001	95000000
WE-001	38	034142C_341595	34142	034142C	341595	95	-0.029	-0.012	-0.24	2	chr1	94000001	95000000
WE-001	38	034142C_712474	34142	034142C	712474	95	-0.096	-0.172	-0.787	16	chr1	94000001	95000000
WE-001	38	034142D_1816671	34142	034142D	1816671	95	0.016	-0.026	0.129	1	chr1	94000001	95000000
WE-001	38	034142D_2052778	34142	034142D	2052778	95	0.093	0.178	0.765	14	chr1	94000001	95000000
WE-001	38	034142D_2105749	34142	034142D	2105749	95	-0.067	-0.019	-0.555	5	chr1	94000001	95000000
WE-001	38	034142D_622401	34142	034142D	622401	95	0.005	-0.006	0.04	4	chr1	94000001	95000000
WE-001	38	034142D_968183	34142	034142D	968183	95	-0.103	-0.241	-0.847	15	chr1	94000001	95000000
WE-001	38	034142D_970823	34142	034142D	970823	95	-0.409	-0.261	-3.361	24	chr1	94000001	95000000
WE-001	38	034142C_1241481	34142	034142C	1241481	96	-0.668	-0.558	-4.805	18	chr1	95000001	96000000
WE-001	38	034142C_1479655	34142	034142C	1479655	96	-0.096	-0.192	-0.69	14	chr1	95000001	96000000
WE-001	38	034142C_1878558	34142	034142C	1878558	96	0.007	-0.258	0.051	13	chr1	95000001	96000000
WE-001	38	034142C_2253283	34142	034142C	2253283	96	-0.037	-0.04	-0.269	1	chr1	95000001	96000000
WE-001	38	034142C_2263754	34142	034142C	2263754	96	-0.375	-0.033	-2.699	1	chr1	95000001	96000000
WE-001	38	034142C_341595	34142	034142C	341595	96	0.191	-0.012	1.375	2	chr1	95000001	96000000
WE-001	38	034142C_712474	34142	034142C	712474	96	-0.078	-0.172	-0.558	16	chr1	95000001	96000000
WE-001	38	034142D_1816671	34142	034142D	1816671	96	0.067	-0.026	0.484	1	chr1	95000001	96000000
WE-001	38	034142D_2052778	34142	034142D	2052778	96	0.177	0.178	1.27	14	chr1	95000001	96000000
WE-001	38	034142D_2105749	34142	034142D	2105749	96	0.073	-0.019	0.525	5	chr1	95000001	96000000
WE-001	38	034142D_622401	34142	034142D	622401	96	0.136	-0.006	0.981	4	chr1	95000001	96000000
WE-001	38	034142D_968183	34142	034142D	968183	96	-0.057	-0.241	-0.409	15	chr1	95000001	96000000
WE-001	38	034142D_970823	34142	034142D	970823	96	-0.21	-0.261	-1.512	24	chr1	95000001	96000000
WE-001	38	034142C_1241481	34142	034142C	1241481	97	-0.622	-0.558	-8.264	18	chr1	96000001	97000000
WE-001	38	034142C_1479655	34142	034142C	1479655	97	-0.126	-0.192	-1.672	14	chr1	96000001	97000000
WE-001	38	034142C_1878558	34142	034142C	1878558	97	-0.181	-0.258	-2.409	13	chr1	96000001	97000000
WE-001	38	034142C_2253283	34142	034142C	2253283	97	-0.068	-0.04	-0.897	1	chr1	96000001	97000000
WE-001	38	034142C_2263754	34142	034142C	2263754	97	0.255	-0.033	3.391	1	chr1	96000001	97000000
WE-001	38	034142C_341595	34142	034142C	341595	97	-0.066	-0.012	-0.881	2	chr1	96000001	97000000
WE-001	38	034142C_712474	34142	034142C	712474	97	-0.196	-0.172	-2.607	16	chr1	96000001	97000000
WE-001	38	034142D_1816671	34142	034142D	1816671	97	0.065	-0.026	0.858	1	chr1	96000001	97000000
WE-001	38	034142D_2052778	34142	034142D	2052778	97	0.047	0.178	0.619	14	chr1	96000001	97000000
WE-001	38	034142D_2105749	34142	034142D	2105749	97	-0.009	-0.019	-0.124	5	chr1	96000001	97000000
WE-001	38	034142D_622401	34142	034142D	622401	97	-0.086	-0.006	-1.146	4	chr1	96000001	97000000
WE-001	38	034142D_968183	34142	034142D	968183	97	-0.028	-0.241	-0.375	15	chr1	96000001	97000000
WE-001	38	034142D_970823	34142	034142D	970823	97	-0.106	-0.261	-1.413	24	chr1	96000001	97000000
WE-001	38	034142C_1241481	34142	034142C	1241481	98	-0.629	-0.558	-4.734	18	chr1	97000001	98000000
WE-001	38	034142C_1479655	34142	034142C	1479655	98	-0.254	-0.192	-1.914	14	chr1	97000001	98000000
WE-001	38	034142C_1878558	34142	034142C	1878558	98	-0.208	-0.258	-1.561	13	chr1	97000001	98000000
WE-001	38	034142C_2253283	34142	034142C	2253283	98	-0.109	-0.04	-0.822	1	chr1	97000001	98000000
WE-001	38	034142C_2263754	34142	034142C	2263754	98	-0.406	-0.033	-3.057	1	chr1	97000001	98000000
WE-001	38	034142C_341595	34142	034142C	341595	98	-0.338	-0.012	-2.541	2	chr1	97000001	98000000
WE-001	38	034142C_712474	34142	034142C	712474	98	-0.239	-0.172	-1.801	16	chr1	97000001	98000000
WE-001	38	034142D_1816671	34142	034142D	1816671	98	-0.109	-0.026	-0.82	1	chr1	97000001	98000000
WE-001	38	034142D_2052778	34142	034142D	2052778	98	-0.031	0.178	-0.235	14	chr1	97000001	98000000
WE-001	38	034142D_2105749	34142	034142D	2105749	98	-0.114	-0.019	-0.855	5	chr1	97000001	98000000
WE-001	38	034142D_622401	34142	034142D	622401	98	-0.181	-0.006	-1.36	4	chr1	97000001	98000000
WE-001	38	034142D_968183	34142	034142D	968183	98	-0.263	-0.241	-1.979	15	chr1	97000001	98000000
WE-001	38	034142D_970823	34142	034142D	970823	98	-0.263	-0.261	-1.98	24	chr1	97000001	98000000
WE-001	38	034142C_1241481	34142	034142C	1241481	99	-0.643	-0.558	-7.025	18	chr1	98000001	99000000
WE-001	38	034142C_1479655	34142	034142C	1479655	99	-0.121	-0.192	-1.319	14	chr1	98000001	99000000
WE-001	38	034142C_1878558	34142	034142C	1878558	99	-0.258	-0.258	-2.82	13	chr1	98000001	99000000
WE-001	38	034142C_2253283	34142	034142C	2253283	99	-0.008	-0.04	-0.087	1	chr1	98000001	99000000
WE-001	38	034142C_2263754	34142	034142C	2263754	99	-0.031	-0.033	-0.343	1	chr1	98000001	99000000
WE-001	38	034142C_341595	34142	034142C	341595	99	0.076	-0.012	0.83	2	chr1	98000001	99000000
WE-001	38	034142C_712474	34142	034142C	712474	99	-0.068	-0.172	-0.743	16	chr1	98000001	99000000
WE-001	38	034142D_1816671	34142	034142D	1816671	99	-0.018	-0.026	-0.2	1	chr1	98000001	99000000
WE-001	38	034142D_2052778	34142	034142D	2052778	99	-0.012	0.178	-0.132	14	chr1	98000001	99000000
WE-001	38	034142D_2105749	34142	034142D	2105749	99	0.021	-0.019	0.228	5	chr1	98000001	99000000
WE-001	38	034142D_622401	34142	034142D	622401	99	-0.075	-0.006	-0.815	4	chr1	98000001	99000000
WE-001	38	034142D_968183	34142	034142D	968183	99	-0.174	-0.241	-1.905	15	chr1	98000001	99000000
WE-001	38	034142D_970823	34142	034142D	970823	99	-0.117	-0.261	-1.279	24	chr1	98000001	99000000
WE-001	38	034142C_1241481	34142	034142C	1241481	100	-0.535	-0.558	-6.891	18	chr1	99000001	100000000
WE-001	38	034142C_1479655	34142	034142C	1479655	100	-0.098	-0.192	-1.267	14	chr1	99000001	100000000
WE-001	38	034142C_1878558	34142	034142C	1878558	100	-0.313	-0.258	-4.034	13	chr1	99000001	100000000
WE-001	38	034142C_2253283	34142	034142C	2253283	100	-0.013	-0.04	-0.165	1	chr1	99000001	100000000
WE-001	38	034142C_2263754	34142	034142C	2263754	100	-0.395	-0.033	-5.081	1	chr1	99000001	100000000
WE-001	38	034142C_341595	34142	034142C	341595	100	-0.12	-0.012	-1.548	2	chr1	99000001	100000000
WE-001	38	034142C_712474	34142	034142C	712474	100	-0.195	-0.172	-2.514	16	chr1	99000001	100000000
WE-001	38	034142D_1816671	34142	034142D	1816671	100	0.144	-0.026	1.855	1	chr1	99000001	100000000
WE-001	38	034142D_2052778	34142	034142D	2052778	100	0.028	0.178	0.355	14	chr1	99000001	100000000
WE-001	38	034142D_2105749	34142	034142D	2105749	100	0.099	-0.019	1.273	5	chr1	99000001	100000000
WE-001	38	034142D_622401	34142	034142D	622401	100	0.085	-0.006	1.092	4	chr1	99000001	100000000
WE-001	38	034142D_968183	34142	034142D	968183	100	-0.159	-0.241	-2.053	15	chr1	99000001	100000000
WE-001	38	034142D_970823	34142	034142D	970823	100	-0.359	-0.261	-4.627	24	chr1	99000001	100000000
WE-001	38	034142C_1241481	34142	034142C	1241481	101	-0.699	-0.558	-6.409	18	chr1	100000001	101000000
WE-001	38	034142C_1479655	34142	034142C	1479655	101	-0.083	-0.192	-0.762	14	chr1	100000001	101000000
WE-001	38	034142C_1878558	34142	034142C	1878558	101	-0.209	-0.258	-1.917	13	chr1	100000001	101000000
WE-001	38	034142C_2253283	34142	034142C	2253283	101	-0.143	-0.04	-1.314	1	chr1	100000001	101000000
WE-001	38	034142C_2263754	34142	034142C	2263754	101	-0.315	-0.033	-2.89	1	chr1	100000001	101000000
WE-001	38	034142C_341595	34142	034142C	341595	101	-0.056	-0.012	-0.509	2	chr1	100000001	101000000
WE-001	38	034142C_712474	34142	034142C	712474	101	-0.27	-0.172	-2.47	16	chr1	100000001	101000000
WE-001	38	034142D_1816671	34142	034142D	1816671	101	0.224	-0.026	2.057	1	chr1	100000001	101000000
WE-001	38	034142D_2052778	34142	034142D	2052778	101	-0.028	0.178	-0.254	14	chr1	100000001	101000000
WE-001	38	034142D_2105749	34142	034142D	2105749	101	0.016	-0.019	0.151	5	chr1	100000001	101000000
WE-001	38	034142D_622401	34142	034142D	622401	101	-0.057	-0.006	-0.525	4	chr1	100000001	101000000
WE-001	38	034142D_968183	34142	034142D	968183	101	-0.516	-0.241	-4.726	15	chr1	100000001	101000000
WE-001	38	034142D_970823	34142	034142D	970823	101	-0.381	-0.261	-3.494	24	chr1	100000001	101000000
WE-001	38	034142C_1241481	34142	034142C	1241481	102	-0.555	-0.558	-4.918	18	chr1	101000001	102000000
WE-001	38	034142C_1479655	34142	034142C	1479655	102	-0.013	-0.192	-0.115	14	chr1	101000001	102000000
WE-001	38	034142C_1878558	34142	034142C	1878558	102	-0.059	-0.258	-0.527	13	chr1	101000001	102000000
WE-001	38	034142C_2253283	34142	034142C	2253283	102	0.166	-0.04	1.469	1	chr1	101000001	102000000
WE-001	38	034142C_2263754	34142	034142C	2263754	102	-0.94	-0.033	-8.331	1	chr1	101000001	102000000
WE-001	38	034142C_341595	34142	034142C	341595	102	-0.113	-0.012	-1.003	2	chr1	101000001	102000000
WE-001	38	034142C_712474	34142	034142C	712474	102	-0.18	-0.172	-1.594	16	chr1	101000001	102000000
WE-001	38	034142D_1816671	34142	034142D	1816671	102	-0.154	-0.026	-1.369	1	chr1	101000001	102000000
WE-001	38	034142D_2052778	34142	034142D	2052778	102	0.117	0.178	1.033	14	chr1	101000001	102000000
WE-001	38	034142D_2105749	34142	034142D	2105749	102	-0.097	-0.019	-0.859	5	chr1	101000001	102000000
WE-001	38	034142D_622401	34142	034142D	622401	102	-0.115	-0.006	-1.021	4	chr1	101000001	102000000
WE-001	38	034142D_968183	34142	034142D	968183	102	-0.296	-0.241	-2.628	15	chr1	101000001	102000000
WE-001	38	034142D_970823	34142	034142D	970823	102	-0.225	-0.261	-1.994	24	chr1	101000001	102000000
WE-001	38	034142C_1241481	34142	034142C	1241481	103	-0.585	-0.558	-7.048	18	chr1	102000001	103000000
WE-001	38	034142C_1479655	34142	034142C	1479655	103	-0.058	-0.192	-0.703	14	chr1	102000001	103000000
WE-001	38	034142C_1878558	34142	034142C	1878558	103	-0.379	-0.258	-4.564	13	chr1	102000001	103000000
WE-001	38	034142C_2253283	34142	034142C	2253283	103	-0.172	-0.04	-2.076	1	chr1	102000001	103000000
WE-001	38	034142C_2263754	34142	034142C	2263754	103	0.273	-0.033	3.284	1	chr1	102000001	103000000
WE-001	38	034142C_341595	34142	034142C	341595	103	-0.021	-0.012	-0.25	2	chr1	102000001	103000000
WE-001	38	034142C_712474	34142	034142C	712474	103	-0.289	-0.172	-3.477	16	chr1	102000001	103000000
WE-001	38	034142D_1816671	34142	034142D	1816671	103	-0.057	-0.026	-0.681	1	chr1	102000001	103000000
WE-001	38	034142D_2052778	34142	034142D	2052778	103	-0.001	0.178	-0.01	14	chr1	102000001	103000000
WE-001	38	034142D_2105749	34142	034142D	2105749	103	-0.048	-0.019	-0.577	5	chr1	102000001	103000000
WE-001	38	034142D_622401	34142	034142D	622401	103	-0.02	-0.006	-0.244	4	chr1	102000001	103000000
WE-001	38	034142D_968183	34142	034142D	968183	103	-0.472	-0.241	-5.686	15	chr1	102000001	103000000
WE-001	38	034142D_970823	34142	034142D	970823	103	-0.068	-0.261	-0.82	24	chr1	102000001	103000000
WE-001	38	034142C_1241481	34142	034142C	1241481	104	-0.403	-0.558	-3.516	18	chr1	103000001	104000000
WE-001	38	034142C_1479655	34142	034142C	1479655	104	-0.133	-0.192	-1.157	14	chr1	103000001	104000000
WE-001	38	034142C_1878558	34142	034142C	1878558	104	-0.187	-0.258	-1.632	13	chr1	103000001	104000000
WE-001	38	034142C_2253283	34142	034142C	2253283	104	-0.164	-0.04	-1.435	1	chr1	103000001	104000000
WE-001	38	034142C_2263754	34142	034142C	2263754	104	-0.613	-0.033	-5.352	1	chr1	103000001	104000000
WE-001	38	034142C_341595	34142	034142C	341595	104	-0.155	-0.012	-1.356	2	chr1	103000001	104000000
WE-001	38	034142C_712474	34142	034142C	712474	104	-0.356	-0.172	-3.108	16	chr1	103000001	104000000
WE-001	38	034142D_1816671	34142	034142D	1816671	104	-0.211	-0.026	-1.84	1	chr1	103000001	104000000
WE-001	38	034142D_2052778	34142	034142D	2052778	104	-0.007	0.178	-0.058	14	chr1	103000001	104000000
WE-001	38	034142D_2105749	34142	034142D	2105749	104	-0.205	-0.019	-1.79	5	chr1	103000001	104000000
WE-001	38	034142D_622401	34142	034142D	622401	104	-0.154	-0.006	-1.346	4	chr1	103000001	104000000
WE-001	38	034142D_968183	34142	034142D	968183	104	-0.333	-0.241	-2.909	15	chr1	103000001	104000000
WE-001	38	034142D_970823	34142	034142D	970823	104	-0.308	-0.261	-2.691	24	chr1	103000001	104000000
WE-001	38	034142C_1241481	34142	034142C	1241481	105	-0.716	-0.558	-6.847	18	chr1	104000001	105000000
WE-001	38	034142C_1479655	34142	034142C	1479655	105	-0.175	-0.192	-1.67	14	chr1	104000001	105000000
WE-001	38	034142C_1878558	34142	034142C	1878558	105	-0.274	-0.258	-2.618	13	chr1	104000001	105000000
WE-001	38	034142C_2253283	34142	034142C	2253283	105	0.036	-0.04	0.339	1	chr1	104000001	105000000
WE-001	38	034142C_2263754	34142	034142C	2263754	105	0.021	-0.033	0.199	1	chr1	104000001	105000000
WE-001	38	034142C_341595	34142	034142C	341595	105	0.055	-0.012	0.527	2	chr1	104000001	105000000
WE-001	38	034142C_712474	34142	034142C	712474	105	-0.289	-0.172	-2.765	16	chr1	104000001	105000000
WE-001	38	034142D_1816671	34142	034142D	1816671	105	0.186	-0.026	1.782	1	chr1	104000001	105000000
WE-001	38	034142D_2052778	34142	034142D	2052778	105	-0.051	0.178	-0.49	14	chr1	104000001	105000000
WE-001	38	034142D_2105749	34142	034142D	2105749	105	-0.044	-0.019	-0.42	5	chr1	104000001	105000000
WE-001	38	034142D_622401	34142	034142D	622401	105	-0.079	-0.006	-0.753	4	chr1	104000001	105000000
WE-001	38	034142D_968183	34142	034142D	968183	105	-0.349	-0.241	-3.337	15	chr1	104000001	105000000
WE-001	38	034142D_970823	34142	034142D	970823	105	-0.151	-0.261	-1.44	24	chr1	104000001	105000000
WE-001	38	034142C_1241481	34142	034142C	1241481	106	-0.422	-0.558	-2.793	18	chr1	105000001	106000000
WE-001	38	034142C_1479655	34142	034142C	1479655	106	-0.074	-0.192	-0.488	14	chr1	105000001	106000000
WE-001	38	034142C_1878558	34142	034142C	1878558	106	-0.187	-0.258	-1.236	13	chr1	105000001	106000000
WE-001	38	034142C_2253283	34142	034142C	2253283	106	0.048	-0.04	0.315	1	chr1	105000001	106000000
WE-001	38	034142C_2263754	34142	034142C	2263754	106	0.001	-0.033	0.009	1	chr1	105000001	106000000
WE-001	38	034142C_341595	34142	034142C	341595	106	0.056	-0.012	0.368	2	chr1	105000001	106000000
WE-001	38	034142C_712474	34142	034142C	712474	106	-0.145	-0.172	-0.957	16	chr1	105000001	106000000
WE-001	38	034142D_1816671	34142	034142D	1816671	106	-0.089	-0.026	-0.588	1	chr1	105000001	106000000
WE-001	38	034142D_2052778	34142	034142D	2052778	106	0.083	0.178	0.551	14	chr1	105000001	106000000
WE-001	38	034142D_2105749	34142	034142D	2105749	106	-0.04	-0.019	-0.266	5	chr1	105000001	106000000
WE-001	38	034142D_622401	34142	034142D	622401	106	-0.079	-0.006	-0.521	4	chr1	105000001	106000000
WE-001	38	034142D_968183	34142	034142D	968183	106	-0.404	-0.241	-2.678	15	chr1	105000001	106000000
WE-001	38	034142D_970823	34142	034142D	970823	106	0.021	-0.261	0.136	24	chr1	105000001	106000000
WE-001	38	034142C_1241481	34142	034142C	1241481	107	-0.57	-0.558	-6.389	18	chr1	106000001	107000000
WE-001	38	034142C_1479655	34142	034142C	1479655	107	-0.231	-0.192	-2.59	14	chr1	106000001	107000000
WE-001	38	034142C_1878558	34142	034142C	1878558	107	-0.428	-0.258	-4.801	13	chr1	106000001	107000000
WE-001	38	034142C_2253283	34142	034142C	2253283	107	-0.15	-0.04	-1.684	1	chr1	106000001	107000000
WE-001	38	034142C_2263754	34142	034142C	2263754	107	0.425	-0.033	4.761	1	chr1	106000001	107000000
WE-001	38	034142C_341595	34142	034142C	341595	107	0.031	-0.012	0.344	2	chr1	106000001	107000000
WE-001	38	034142C_712474	34142	034142C	712474	107	-0.201	-0.172	-2.258	16	chr1	106000001	107000000
WE-001	38	034142D_1816671	34142	034142D	1816671	107	-0.235	-0.026	-2.639	1	chr1	106000001	107000000
WE-001	38	034142D_2052778	34142	034142D	2052778	107	0.061	0.178	0.688	14	chr1	106000001	107000000
WE-001	38	034142D_2105749	34142	034142D	2105749	107	-0.005	-0.019	-0.055	5	chr1	106000001	107000000
WE-001	38	034142D_622401	34142	034142D	622401	107	-0.027	-0.006	-0.304	4	chr1	106000001	107000000
WE-001	38	034142D_968183	34142	034142D	968183	107	-0.168	-0.241	-1.884	15	chr1	106000001	107000000
WE-001	38	034142D_970823	34142	034142D	970823	107	-0.19	-0.261	-2.127	24	chr1	106000001	107000000
WE-001	38	034142C_1241481	34142	034142C	1241481	108	-0.615	-0.558	-6.693	18	chr1	107000001	108000000
WE-001	38	034142C_1479655	34142	034142C	1479655	108	-0.106	-0.192	-1.153	14	chr1	107000001	108000000
WE-001	38	034142C_1878558	34142	034142C	1878558	108	-0.24	-0.258	-2.612	13	chr1	107000001	108000000
WE-001	38	034142C_2253283	34142	034142C	2253283	108	-0.282	-0.04	-3.065	1	chr1	107000001	108000000
WE-001	38	034142C_2263754	34142	034142C	2263754	108	-0.413	-0.033	-4.496	1	chr1	107000001	108000000
WE-001	38	034142C_341595	34142	034142C	341595	108	-0.174	-0.012	-1.894	2	chr1	107000001	108000000
WE-001	38	034142C_712474	34142	034142C	712474	108	-0.262	-0.172	-2.848	16	chr1	107000001	108000000
WE-001	38	034142D_1816671	34142	034142D	1816671	108	-0.129	-0.026	-1.406	1	chr1	107000001	108000000
WE-001	38	034142D_2052778	34142	034142D	2052778	108	0.004	0.178	0.045	14	chr1	107000001	108000000
WE-001	38	034142D_2105749	34142	034142D	2105749	108	-0.139	-0.019	-1.508	5	chr1	107000001	108000000
WE-001	38	034142D_622401	34142	034142D	622401	108	-0.112	-0.006	-1.218	4	chr1	107000001	108000000
WE-001	38	034142D_968183	34142	034142D	968183	108	-0.177	-0.241	-1.931	15	chr1	107000001	108000000
WE-001	38	034142D_970823	34142	034142D	970823	108	-0.587	-0.261	-6.392	24	chr1	107000001	108000000
WE-001	38	034142C_1241481	34142	034142C	1241481	109	-0.701	-0.558	-7.039	18	chr1	108000001	109000000
WE-001	38	034142C_1479655	34142	034142C	1479655	109	-0.061	-0.192	-0.612	14	chr1	108000001	109000000
WE-001	38	034142C_1878558	34142	034142C	1878558	109	-0.315	-0.258	-3.158	13	chr1	108000001	109000000
WE-001	38	034142C_2253283	34142	034142C	2253283	109	-0.16	-0.04	-1.607	1	chr1	108000001	109000000
WE-001	38	034142C_2263754	34142	034142C	2263754	109	-0.166	-0.033	-1.662	1	chr1	108000001	109000000
WE-001	38	034142C_341595	34142	034142C	341595	109	0.125	-0.012	1.255	2	chr1	108000001	109000000
WE-001	38	034142C_712474	34142	034142C	712474	109	-0.149	-0.172	-1.493	16	chr1	108000001	109000000
WE-001	38	034142D_1816671	34142	034142D	1816671	109	0.225	-0.026	2.262	1	chr1	108000001	109000000
WE-001	38	034142D_2052778	34142	034142D	2052778	109	0.057	0.178	0.572	14	chr1	108000001	109000000
WE-001	38	034142D_2105749	34142	034142D	2105749	109	-0.048	-0.019	-0.478	5	chr1	108000001	109000000
WE-001	38	034142D_622401	34142	034142D	622401	109	0.086	-0.006	0.859	4	chr1	108000001	109000000
WE-001	38	034142D_968183	34142	034142D	968183	109	-0.36	-0.241	-3.612	15	chr1	108000001	109000000
WE-001	38	034142D_970823	34142	034142D	970823	109	-0.314	-0.261	-3.151	24	chr1	108000001	109000000
WE-001	38	034142C_1241481	34142	034142C	1241481	110	-0.733	-0.558	-7.862	18	chr1	109000001	110000000
WE-001	38	034142C_1479655	34142	034142C	1479655	110	-0.076	-0.192	-0.82	14	chr1	109000001	110000000
WE-001	38	034142C_1878558	34142	034142C	1878558	110	-0.395	-0.258	-4.238	13	chr1	109000001	110000000
WE-001	38	034142C_2253283	34142	034142C	2253283	110	0.269	-0.04	2.889	1	chr1	109000001	110000000
WE-001	38	034142C_2263754	34142	034142C	2263754	110	0.071	-0.033	0.76	1	chr1	109000001	110000000
WE-001	38	034142C_341595	34142	034142C	341595	110	0.239	-0.012	2.566	2	chr1	109000001	110000000
WE-001	38	034142C_712474	34142	034142C	712474	110	-0.048	-0.172	-0.517	16	chr1	109000001	110000000
WE-001	38	034142D_1816671	34142	034142D	1816671	110	0.022	-0.026	0.234	1	chr1	109000001	110000000
WE-001	38	034142D_2052778	34142	034142D	2052778	110	0.25	0.178	2.675	14	chr1	109000001	110000000
WE-001	38	034142D_2105749	34142	034142D	2105749	110	0.11	-0.019	1.174	5	chr1	109000001	110000000
WE-001	38	034142D_622401	34142	034142D	622401	110	0.076	-0.006	0.813	4	chr1	109000001	110000000
WE-001	38	034142D_968183	34142	034142D	968183	110	-0.444	-0.241	-4.761	15	chr1	109000001	110000000
WE-001	38	034142D_970823	34142	034142D	970823	110	-0.571	-0.261	-6.122	24	chr1	109000001	110000000
WE-001	38	034142C_1241481	34142	034142C	1241481	111	-0.351	-0.558	-2.522	18	chr1	110000001	111000000
WE-001	38	034142C_1479655	34142	034142C	1479655	111	-0.057	-0.192	-0.412	14	chr1	110000001	111000000
WE-001	38	034142C_1878558	34142	034142C	1878558	111	0.031	-0.015	0.221	13	chr1	110000001	111000000
WE-001	38	034142C_2253283	34142	034142C	2253283	111	0.15	-0.04	1.08	1	chr1	110000001	111000000
WE-001	38	034142C_2263754	34142	034142C	2263754	111	0.058	-0.033	0.419	1	chr1	110000001	111000000
WE-001	38	034142C_341595	34142	034142C	341595	111	0.111	-0.012	0.796	2	chr1	110000001	111000000
WE-001	38	034142C_712474	34142	034142C	712474	111	-0.1	-0.172	-0.718	16	chr1	110000001	111000000
WE-001	38	034142D_1816671	34142	034142D	1816671	111	-0.065	-0.026	-0.465	1	chr1	110000001	111000000
WE-001	38	034142D_2052778	34142	034142D	2052778	111	0.078	0.178	0.564	14	chr1	110000001	111000000
WE-001	38	034142D_2105749	34142	034142D	2105749	111	0.044	-0.019	0.319	5	chr1	110000001	111000000
WE-001	38	034142D_622401	34142	034142D	622401	111	-0.094	-0.006	-0.674	4	chr1	110000001	111000000
WE-001	38	034142D_968183	34142	034142D	968183	111	-0.16	-0.241	-1.154	15	chr1	110000001	111000000
WE-001	38	034142D_970823	34142	034142D	970823	111	-0.483	-0.261	-3.473	24	chr1	110000001	111000000
WE-001	38	034142C_1241481	34142	034142C	1241481	112	-0.157	-0.042	-1.282	18	chr1	111000001	112000000
WE-001	38	034142C_1479655	34142	034142C	1479655	112	-0.07	-0.192	-0.567	14	chr1	111000001	112000000
WE-001	38	034142C_1878558	34142	034142C	1878558	112	-0.21	-0.015	-1.71	13	chr1	111000001	112000000
WE-001	38	034142C_2253283	34142	034142C	2253283	112	-0.014	-0.04	-0.114	1	chr1	111000001	112000000
WE-001	38	034142C_2263754	34142	034142C	2263754	112	-0.166	-0.033	-1.355	1	chr1	111000001	112000000
WE-001	38	034142C_341595	34142	034142C	341595	112	0.097	-0.012	0.795	2	chr1	111000001	112000000
WE-001	38	034142C_712474	34142	034142C	712474	112	0.0	0.06	0.0	16	chr1	111000001	112000000
WE-001	38	034142D_1816671	34142	034142D	1816671	112	-0.07	-0.026	-0.573	1	chr1	111000001	112000000
WE-001	38	034142D_2052778	34142	034142D	2052778	112	0.196	0.178	1.598	14	chr1	111000001	112000000
WE-001	38	034142D_2105749	34142	034142D	2105749	112	-0.047	-0.019	-0.385	5	chr1	111000001	112000000
WE-001	38	034142D_622401	34142	034142D	622401	112	-0.05	-0.006	-0.407	4	chr1	111000001	112000000
WE-001	38	034142D_968183	34142	034142D	968183	112	0.039	0.053	0.315	15	chr1	111000001	112000000
WE-001	38	034142D_970823	34142	034142D	970823	112	0.225	0.305	1.838	24	chr1	111000001	112000000
WE-001	38	034142C_1241481	34142	034142C	1241481	113	-0.096	-0.042	-0.789	18	chr1	112000001	113000000
WE-001	38	034142C_1479655	34142	034142C	1479655	113	-0.076	-0.192	-0.628	14	chr1	112000001	113000000
WE-001	38	034142C_1878558	34142	034142C	1878558	113	0.005	-0.015	0.039	13	chr1	112000001	113000000
WE-001	38	034142C_2253283	34142	034142C	2253283	113	0.082	-0.04	0.678	1	chr1	112000001	113000000
WE-001	38	034142C_2263754	34142	034142C	2263754	113	-0.048	-0.033	-0.4	1	chr1	112000001	113000000
WE-001	38	034142C_341595	34142	034142C	341595	113	-0.104	-0.012	-0.861	2	chr1	112000001	113000000
WE-001	38	034142C_712474	34142	034142C	712474	113	0.115	0.06	0.948	16	chr1	112000001	113000000
WE-001	38	034142D_1816671	34142	034142D	1816671	113	-0.052	-0.026	-0.427	1	chr1	112000001	113000000
WE-001	38	034142D_2052778	34142	034142D	2052778	113	0.283	0.178	2.337	14	chr1	112000001	113000000
WE-001	38	034142D_2105749	34142	034142D	2105749	113	0.026	-0.019	0.216	5	chr1	112000001	113000000
WE-001	38	034142D_622401	34142	034142D	622401	113	0.146	-0.006	1.205	4	chr1	112000001	113000000
WE-001	38	034142D_968183	34142	034142D	968183	113	-0.053	0.053	-0.436	15	chr1	112000001	113000000
WE-001	38	034142D_970823	34142	034142D	970823	113	0.285	0.305	2.353	24	chr1	112000001	113000000
WE-001	38	034142C_1241481	34142	034142C	1241481	114	0.024	-0.042	0.179	18	chr1	113000001	114000000
WE-001	38	034142C_1479655	34142	034142C	1479655	114	-0.064	-0.192	-0.479	14	chr1	113000001	114000000
WE-001	38	034142C_1878558	34142	034142C	1878558	114	-0.088	-0.015	-0.66	13	chr1	113000001	114000000
WE-001	38	034142C_2253283	34142	034142C	2253283	114	0.022	-0.04	0.169	1	chr1	113000001	114000000
WE-001	38	034142C_2263754	34142	034142C	2263754	114	-0.191	-0.033	-1.437	1	chr1	113000001	114000000
WE-001	38	034142C_341595	34142	034142C	341595	114	-0.033	-0.012	-0.251	2	chr1	113000001	114000000
WE-001	38	034142C_712474	34142	034142C	712474	114	0.096	0.06	0.72	16	chr1	113000001	114000000
WE-001	38	034142D_1816671	34142	034142D	1816671	114	-0.002	-0.026	-0.013	1	chr1	113000001	114000000
WE-001	38	034142D_2052778	34142	034142D	2052778	114	0.084	0.178	0.63	14	chr1	113000001	114000000
WE-001	38	034142D_2105749	34142	034142D	2105749	114	-0.077	-0.019	-0.578	5	chr1	113000001	114000000
WE-001	38	034142D_622401	34142	034142D	622401	114	0.08	-0.006	0.603	4	chr1	113000001	114000000
WE-001	38	034142D_968183	34142	034142D	968183	114	0.188	0.053	1.416	15	chr1	113000001	114000000
WE-001	38	034142D_970823	34142	034142D	970823	114	0.094	0.305	0.71	24	chr1	113000001	114000000
WE-001	38	034142C_1241481	34142	034142C	1241481	115	0.056	-0.042	0.371	18	chr1	114000001	115000000
WE-001	38	034142C_1479655	34142	034142C	1479655	115	-0.085	-0.192	-0.557	14	chr1	114000001	115000000
WE-001	38	034142C_1878558	34142	034142C	1878558	115	0.158	-0.015	1.043	13	chr1	114000001	115000000
WE-001	38	034142C_2253283	34142	034142C	2253283	115	-0.03	-0.04	-0.2	1	chr1	114000001	115000000
WE-001	38	034142C_2263754	34142	034142C	2263754	115	-0.214	-0.033	-1.409	1	chr1	114000001	115000000
WE-001	38	034142C_341595	34142	034142C	341595	115	-0.035	-0.012	-0.228	2	chr1	114000001	115000000
WE-001	38	034142C_712474	34142	034142C	712474	115	0.154	0.06	1.011	16	chr1	114000001	115000000
WE-001	38	034142D_1816671	34142	034142D	1816671	115	0.036	-0.026	0.235	1	chr1	114000001	115000000
WE-001	38	034142D_2052778	34142	034142D	2052778	115	0.308	0.178	2.028	14	chr1	114000001	115000000
WE-001	38	034142D_2105749	34142	034142D	2105749	115	0.032	-0.019	0.211	5	chr1	114000001	115000000
WE-001	38	034142D_622401	34142	034142D	622401	115	0.0	-0.006	-0.002	4	chr1	114000001	115000000
WE-001	38	034142D_968183	34142	034142D	968183	115	0.2	0.053	1.317	15	chr1	114000001	115000000
WE-001	38	034142D_970823	34142	034142D	970823	115	0.446	0.305	2.934	24	chr1	114000001	115000000
WE-001	38	034142C_1241481	34142	034142C	1241481	116	-0.029	-0.042	-0.3	18	chr1	115000001	116000000
WE-001	38	034142C_1479655	34142	034142C	1479655	116	-0.057	-0.192	-0.596	14	chr1	115000001	116000000
WE-001	38	034142C_1878558	34142	034142C	1878558	116	0.025	-0.015	0.263	13	chr1	115000001	116000000
WE-001	38	034142C_2253283	34142	034142C	2253283	116	0.184	-0.04	1.923	1	chr1	115000001	116000000
WE-001	38	034142C_2263754	34142	034142C	2263754	116	0.591	-0.033	6.184	1	chr1	115000001	116000000
WE-001	38	034142C_341595	34142	034142C	341595	116	0.016	-0.012	0.172	2	chr1	115000001	116000000
WE-001	38	034142C_712474	34142	034142C	712474	116	0.106	0.06	1.105	16	chr1	115000001	116000000
WE-001	38	034142D_1816671	34142	034142D	1816671	116	0.084	-0.026	0.881	1	chr1	115000001	116000000
WE-001	38	034142D_2052778	34142	034142D	2052778	116	0.282	0.178	2.952	14	chr1	115000001	116000000
WE-001	38	034142D_2105749	34142	034142D	2105749	116	-0.246	-0.019	-2.577	5	chr1	115000001	116000000
WE-001	38	034142D_622401	34142	034142D	622401	116	0.065	-0.006	0.682	4	chr1	115000001	116000000
WE-001	38	034142D_968183	34142	034142D	968183	116	0.246	0.053	2.574	15	chr1	115000001	116000000
WE-001	38	034142D_970823	34142	034142D	970823	116	0.43	0.305	4.497	24	chr1	115000001	116000000
WE-001	38	034142C_1241481	34142	034142C	1241481	117	0.115	-0.042	0.87	18	chr1	116000001	117000000
WE-001	38	034142C_1479655	34142	034142C	1479655	117	-0.021	-0.192	-0.157	14	chr1	116000001	117000000
WE-001	38	034142C_1878558	34142	034142C	1878558	117	0.059	-0.015	0.449	13	chr1	116000001	117000000
WE-001	38	034142C_2253283	34142	034142C	2253283	117	0.327	-0.04	2.469	1	chr1	116000001	117000000
WE-001	38	034142C_2263754	34142	034142C	2263754	117	1.072	-0.033	8.109	1	chr1	116000001	117000000
WE-001	38	034142C_341595	34142	034142C	341595	117	-0.093	-0.012	-0.707	2	chr1	116000001	117000000
WE-001	38	034142C_712474	34142	034142C	712474	117	0.014	0.06	0.102	16	chr1	116000001	117000000
WE-001	38	034142D_1816671	34142	034142D	1816671	117	-0.002	-0.026	-0.014	1	chr1	116000001	117000000
WE-001	38	034142D_2052778	34142	034142D	2052778	117	0.412	0.178	3.117	14	chr1	116000001	117000000
WE-001	38	034142D_2105749	34142	034142D	2105749	117	-0.05	-0.019	-0.381	5	chr1	116000001	117000000
WE-001	38	034142D_622401	34142	034142D	622401	117	-0.026	-0.006	-0.196	4	chr1	116000001	117000000
WE-001	38	034142D_968183	34142	034142D	968183	117	0.139	0.053	1.055	15	chr1	116000001	117000000
WE-001	38	034142D_970823	34142	034142D	970823	117	0.435	0.305	3.293	24	chr1	116000001	117000000
WE-001	38	034142C_1241481	34142	034142C	1241481	118	0.067	-0.042	0.465	18	chr1	117000001	118000000
WE-001	38	034142C_1479655	34142	034142C	1479655	118	0.013	-0.192	0.093	14	chr1	117000001	118000000
WE-001	38	034142C_1878558	34142	034142C	1878558	118	-0.047	-0.015	-0.324	13	chr1	117000001	118000000
WE-001	38	034142C_2253283	34142	034142C	2253283	118	0.153	-0.04	1.062	1	chr1	117000001	118000000
WE-001	38	034142C_2263754	34142	034142C	2263754	118	0.287	-0.033	1.996	1	chr1	117000001	118000000
WE-001	38	034142C_341595	34142	034142C	341595	118	0.126	-0.012	0.878	2	chr1	117000001	118000000
WE-001	38	034142C_712474	34142	034142C	712474	118	0.017	0.06	0.117	16	chr1	117000001	118000000
WE-001	38	034142D_1816671	34142	034142D	1816671	118	0.165	-0.026	1.151	1	chr1	117000001	118000000
WE-001	38	034142D_2052778	34142	034142D	2052778	118	0.087	0.178	0.607	14	chr1	117000001	118000000
WE-001	38	034142D_2105749	34142	034142D	2105749	118	-0.078	-0.019	-0.543	5	chr1	117000001	118000000
WE-001	38	034142D_622401	34142	034142D	622401	118	0.106	-0.006	0.736	4	chr1	117000001	118000000
WE-001	38	034142D_968183	34142	034142D	968183	118	0.032	0.053	0.219	15	chr1	117000001	118000000
WE-001	38	034142D_970823	34142	034142D	970823	118	0.17	0.305	1.181	24	chr1	117000001	118000000
WE-001	38	034142C_1241481	34142	034142C	1241481	119	0.005	-0.042	0.036	18	chr1	118000001	119000000
WE-001	38	034142C_1479655	34142	034142C	1479655	119	-0.024	-0.192	-0.184	14	chr1	118000001	119000000
WE-001	38	034142C_1878558	34142	034142C	1878558	119	-0.19	-0.015	-1.456	13	chr1	118000001	119000000
WE-001	38	034142C_2253283	34142	034142C	2253283	119	0.013	-0.04	0.1	1	chr1	118000001	119000000
WE-001	38	034142C_2263754	34142	034142C	2263754	119	-0.001	-0.033	-0.007	1	chr1	118000001	119000000
WE-001	38	034142C_341595	34142	034142C	341595	119	0.195	-0.012	1.496	2	chr1	118000001	119000000
WE-001	38	034142C_712474	34142	034142C	712474	119	-0.029	0.06	-0.223	16	chr1	118000001	119000000
WE-001	38	034142D_1816671	34142	034142D	1816671	119	0.082	-0.026	0.625	1	chr1	118000001	119000000
WE-001	38	034142D_2052778	34142	034142D	2052778	119	0.076	0.178	0.58	14	chr1	118000001	119000000
WE-001	38	034142D_2105749	34142	034142D	2105749	119	-0.088	-0.019	-0.672	5	chr1	118000001	119000000
WE-001	38	034142D_622401	34142	034142D	622401	119	0.069	-0.006	0.528	4	chr1	118000001	119000000
WE-001	38	034142D_968183	34142	034142D	968183	119	0.014	0.053	0.105	15	chr1	118000001	119000000
WE-001	38	034142D_970823	34142	034142D	970823	119	0.104	0.305	0.795	24	chr1	118000001	119000000
WE-001	38	034142C_1241481	34142	034142C	1241481	120	-0.081	-0.042	-0.583	18	chr1	119000001	120000000
WE-001	38	034142C_1479655	34142	034142C	1479655	120	0.141	-0.192	1.013	14	chr1	119000001	120000000
WE-001	38	034142C_1878558	34142	034142C	1878558	120	0.052	-0.015	0.375	13	chr1	119000001	120000000
WE-001	38	034142C_2253283	34142	034142C	2253283	120	0.108	-0.04	0.774	1	chr1	119000001	120000000
WE-001	38	034142C_2263754	34142	034142C	2263754	120	0.149	-0.033	1.067	1	chr1	119000001	120000000
WE-001	38	034142C_341595	34142	034142C	341595	120	-0.023	-0.012	-0.163	2	chr1	119000001	120000000
WE-001	38	034142C_712474	34142	034142C	712474	120	0.211	0.06	1.509	16	chr1	119000001	120000000
WE-001	38	034142D_1816671	34142	034142D	1816671	120	0.285	-0.026	2.04	1	chr1	119000001	120000000
WE-001	38	034142D_2052778	34142	034142D	2052778	120	0.136	0.178	0.976	14	chr1	119000001	120000000
WE-001	38	034142D_2105749	34142	034142D	2105749	120	0.003	-0.019	0.02	5	chr1	119000001	120000000
WE-001	38	034142D_622401	34142	034142D	622401	120	0.172	-0.006	1.229	4	chr1	119000001	120000000
WE-001	38	034142D_968183	34142	034142D	968183	120	0.058	0.053	0.419	15	chr1	119000001	120000000
WE-001	38	034142D_970823	34142	034142D	970823	120	0.54	0.305	3.871	24	chr1	119000001	120000000
WE-001	38	034142C_1241481	34142	034142C	1241481	122	-0.319	-0.042	-1.534	18	chr1	121000001	122000000
WE-001	38	034142C_1479655	34142	034142C	1479655	122	-0.141	-0.192	-0.675	14	chr1	121000001	122000000
WE-001	38	034142C_1878558	34142	034142C	1878558	122	0.043	-0.015	0.209	13	chr1	121000001	122000000
WE-001	38	034142C_2253283	34142	034142C	2253283	122	-0.27	-0.04	-1.299	1	chr1	121000001	122000000
WE-001	38	034142C_2263754	34142	034142C	2263754	122	0.5	-0.033	2.401	1	chr1	121000001	122000000
WE-001	38	034142C_341595	34142	034142C	341595	122	0.116	-0.012	0.558	2	chr1	121000001	122000000
WE-001	38	034142C_712474	34142	034142C	712474	122	-0.078	0.06	-0.376	16	chr1	121000001	122000000
WE-001	38	034142D_1816671	34142	034142D	1816671	122	-0.002	-0.026	-0.01	1	chr1	121000001	122000000
WE-001	38	034142D_2052778	34142	034142D	2052778	122	0.226	0.178	1.088	14	chr1	121000001	122000000
WE-001	38	034142D_2105749	34142	034142D	2105749	122	0.094	-0.019	0.451	5	chr1	121000001	122000000
WE-001	38	034142D_622401	34142	034142D	622401	122	-0.108	-0.006	-0.52	4	chr1	121000001	122000000
WE-001	38	034142D_968183	34142	034142D	968183	122	-0.334	0.053	-1.603	15	chr1	121000001	122000000
WE-001	38	034142D_970823	34142	034142D	970823	122	0.172	0.305	0.827	24	chr1	121000001	122000000
WE-001	38	034142C_1241481	34142	034142C	1241481	127	0.827	0.39	1.454	18	chr1	143000001	144000000
WE-001	38	034142C_1479655	34142	034142C	1479655	127	0.396	0.308	0.697	14	chr1	143000001	144000000
WE-001	38	034142C_1878558	34142	034142C	1878558	127	0.639	0.582	1.124	13	chr1	143000001	144000000
WE-001	38	034142C_2253283	34142	034142C	2253283	127	-0.381	-0.04	-0.67	1	chr1	143000001	144000000
WE-001	38	034142C_2263754	34142	034142C	2263754	127	-0.902	-0.033	-1.586	1	chr1	143000001	144000000
WE-001	38	034142C_341595	34142	034142C	341595	127	-0.395	-0.012	-0.694	2	chr1	143000001	144000000
WE-001	38	034142C_712474	34142	034142C	712474	127	0.605	0.304	1.064	16	chr1	143000001	144000000
WE-001	38	034142D_1816671	34142	034142D	1816671	127	-0.19	-0.026	-0.334	1	chr1	143000001	144000000
WE-001	38	034142D_2052778	34142	034142D	2052778	127	0.377	0.178	0.663	14	chr1	143000001	144000000
WE-001	38	034142D_2105749	34142	034142D	2105749	127	-0.526	-0.019	-0.926	5	chr1	143000001	144000000
WE-001	38	034142D_622401	34142	034142D	622401	127	-0.05	-0.006	-0.088	4	chr1	143000001	144000000
WE-001	38	034142D_968183	34142	034142D	968183	127	0.49	0.603	0.862	15	chr1	143000001	144000000
WE-001	38	034142D_970823	34142	034142D	970823	127	1.005	0.305	1.767	24	chr1	143000001	144000000
WE-001	38	034142C_1241481	34142	034142C	1241481	129	0.305	0.39	1.979	18	chr1	145000001	146000000
WE-001	38	034142C_1479655	34142	034142C	1479655	129	0.261	0.308	1.691	14	chr1	145000001	146000000
WE-001	38	034142C_1878558	34142	034142C	1878558	129	0.225	0.582	1.459	13	chr1	145000001	146000000
WE-001	38	034142C_2253283	34142	034142C	2253283	129	-0.133	-0.04	-0.861	1	chr1	145000001	146000000
WE-001	38	034142C_2263754	34142	034142C	2263754	129	-0.879	-0.033	-5.703	1	chr1	145000001	146000000
WE-001	38	034142C_341595	34142	034142C	341595	129	-0.195	-0.012	-1.268	2	chr1	145000001	146000000
WE-001	38	034142C_712474	34142	034142C	712474	129	0.297	0.304	1.928	16	chr1	145000001	146000000
WE-001	38	034142D_1816671	34142	034142D	1816671	129	-0.384	-0.026	-2.488	1	chr1	145000001	146000000
WE-001	38	034142D_2052778	34142	034142D	2052778	129	0.294	0.178	1.91	14	chr1	145000001	146000000
WE-001	38	034142D_2105749	34142	034142D	2105749	129	0.021	-0.019	0.137	5	chr1	145000001	146000000
WE-001	38	034142D_622401	34142	034142D	622401	129	-0.066	-0.006	-0.43	4	chr1	145000001	146000000
WE-001	38	034142D_968183	34142	034142D	968183	129	0.439	0.603	2.846	15	chr1	145000001	146000000
WE-001	38	034142D_970823	34142	034142D	970823	129	0.32	0.305	2.078	24	chr1	145000001	146000000
WE-001	38	034142C_1241481	34142	034142C	1241481	131	0.495	0.39	5.436	18	chr1	147000001	148000000
WE-001	38	034142C_1479655	34142	034142C	1479655	131	0.305	0.308	3.348	14	chr1	147000001	148000000
WE-001	38	034142C_1878558	34142	034142C	1878558	131	0.519	0.582	5.702	13	chr1	147000001	148000000
WE-001	38	034142C_2253283	34142	034142C	2253283	131	-0.534	-0.04	-5.859	1	chr1	147000001	148000000
WE-001	38	034142C_2263754	34142	034142C	2263754	131	0.251	-0.033	2.757	1	chr1	147000001	148000000
WE-001	38	034142C_341595	34142	034142C	341595	131	-0.223	-0.012	-2.447	2	chr1	147000001	148000000
WE-001	38	034142C_712474	34142	034142C	712474	131	0.383	0.304	4.209	16	chr1	147000001	148000000
WE-001	38	034142D_1816671	34142	034142D	1816671	131	-0.193	-0.026	-2.123	1	chr1	147000001	148000000
WE-001	38	034142D_2052778	34142	034142D	2052778	131	0.267	0.178	2.932	14	chr1	147000001	148000000
WE-001	38	034142D_2105749	34142	034142D	2105749	131	-0.185	-0.019	-2.028	5	chr1	147000001	148000000
WE-001	38	034142D_622401	34142	034142D	622401	131	-0.12	-0.006	-1.315	4	chr1	147000001	148000000
WE-001	38	034142D_968183	34142	034142D	968183	131	0.583	0.603	6.4	15	chr1	147000001	148000000
WE-001	38	034142D_970823	34142	034142D	970823	131	0.34	0.305	3.732	24	chr1	147000001	148000000
WE-001	38	034142C_1241481	34142	034142C	1241481	132	0.835	0.39	2.811	18	chr1	148000001	149000000
WE-001	38	034142C_1479655	34142	034142C	1479655	132	0.189	0.308	0.636	14	chr1	148000001	149000000
WE-001	38	034142C_1878558	34142	034142C	1878558	132	0.549	0.582	1.848	13	chr1	148000001	149000000
WE-001	38	034142C_2253283	34142	034142C	2253283	132	-0.14	-0.04	-0.471	1	chr1	148000001	149000000
WE-001	38	034142C_2263754	34142	034142C	2263754	132	0.317	-0.033	1.066	1	chr1	148000001	149000000
WE-001	38	034142C_341595	34142	034142C	341595	132	-0.469	-0.012	-1.579	2	chr1	148000001	149000000
WE-001	38	034142C_712474	34142	034142C	712474	132	0.39	0.304	1.313	16	chr1	148000001	149000000
WE-001	38	034142D_1816671	34142	034142D	1816671	132	-0.214	-0.026	-0.719	1	chr1	148000001	149000000
WE-001	38	034142D_2052778	34142	034142D	2052778	132	0.302	0.178	1.017	14	chr1	148000001	149000000
WE-001	38	034142D_2105749	34142	034142D	2105749	132	0.024	-0.019	0.082	5	chr1	148000001	149000000
WE-001	38	034142D_622401	34142	034142D	622401	132	0.243	-0.006	0.818	4	chr1	148000001	149000000
WE-001	38	034142D_968183	34142	034142D	968183	132	0.835	0.603	2.812	15	chr1	148000001	149000000
WE-001	38	034142D_970823	34142	034142D	970823	132	0.648	0.305	2.181	24	chr1	148000001	149000000
WE-001	38	034142C_1241481	34142	034142C	1241481	133	0.488	0.39	1.833	18	chr1	149000001	150000000
WE-001	38	034142C_1479655	34142	034142C	1479655	133	0.172	0.308	0.647	14	chr1	149000001	150000000
WE-001	38	034142C_1878558	34142	034142C	1878558	133	0.631	0.582	2.373	13	chr1	149000001	150000000
WE-001	38	034142C_2253283	34142	034142C	2253283	133	-0.143	-0.04	-0.538	1	chr1	149000001	150000000
WE-001	38	034142C_2263754	34142	034142C	2263754	133	0.735	-0.033	2.762	1	chr1	149000001	150000000
WE-001	38	034142C_341595	34142	034142C	341595	133	-0.198	-0.012	-0.746	2	chr1	149000001	150000000
WE-001	38	034142C_712474	34142	034142C	712474	133	0.441	0.304	1.658	16	chr1	149000001	150000000
WE-001	38	034142D_1816671	34142	034142D	1816671	133	-0.224	-0.026	-0.841	1	chr1	149000001	150000000
WE-001	38	034142D_2052778	34142	034142D	2052778	133	0.301	0.178	1.131	14	chr1	149000001	150000000
WE-001	38	034142D_2105749	34142	034142D	2105749	133	-0.228	-0.019	-0.856	5	chr1	149000001	150000000
WE-001	38	034142D_622401	34142	034142D	622401	133	0.5	-0.006	1.88	4	chr1	149000001	150000000
WE-001	38	034142D_968183	34142	034142D	968183	133	0.977	0.603	3.672	15	chr1	149000001	150000000
WE-001	38	034142D_970823	34142	034142D	970823	133	0.165	0.305	0.62	24	chr1	149000001	150000000
WE-001	38	034142C_1241481	34142	034142C	1241481	134	0.198	0.39	1.326	18	chr1	150000001	151000000
WE-001	38	034142C_1479655	34142	034142C	1479655	134	0.307	0.308	2.061	14	chr1	150000001	151000000
WE-001	38	034142C_1878558	34142	034142C	1878558	134	0.546	0.582	3.665	13	chr1	150000001	151000000
WE-001	38	034142C_2253283	34142	034142C	2253283	134	0.166	-0.04	1.114	1	chr1	150000001	151000000
WE-001	38	034142C_2263754	34142	034142C	2263754	134	0.494	-0.033	3.312	1	chr1	150000001	151000000
WE-001	38	034142C_341595	34142	034142C	341595	134	0.333	-0.012	2.235	2	chr1	150000001	151000000
WE-001	38	034142C_712474	34142	034142C	712474	134	0.469	0.304	3.146	16	chr1	150000001	151000000
WE-001	38	034142D_1816671	34142	034142D	1816671	134	0.049	-0.026	0.33	1	chr1	150000001	151000000
WE-001	38	034142D_2052778	34142	034142D	2052778	134	0.253	0.178	1.693	14	chr1	150000001	151000000
WE-001	38	034142D_2105749	34142	034142D	2105749	134	0.232	-0.019	1.554	5	chr1	150000001	151000000
WE-001	38	034142D_622401	34142	034142D	622401	134	0.063	-0.006	0.424	4	chr1	150000001	151000000
WE-001	38	034142D_968183	34142	034142D	968183	134	0.762	0.603	5.109	15	chr1	150000001	151000000
WE-001	38	034142D_970823	34142	034142D	970823	134	0.383	0.305	2.567	24	chr1	150000001	151000000
WE-001	38	034142C_1241481	34142	034142C	1241481	135	0.172	0.39	1.068	18	chr1	151000001	152000000
WE-001	38	034142C_1479655	34142	034142C	1479655	135	0.426	0.308	2.642	14	chr1	151000001	152000000
WE-001	38	034142C_1878558	34142	034142C	1878558	135	0.412	0.582	2.556	13	chr1	151000001	152000000
WE-001	38	034142C_2253283	34142	034142C	2253283	135	-0.118	-0.04	-0.733	1	chr1	151000001	152000000
WE-001	38	034142C_2263754	34142	034142C	2263754	135	-0.04	-0.033	-0.249	1	chr1	151000001	152000000
WE-001	38	034142C_341595	34142	034142C	341595	135	0.187	-0.012	1.159	2	chr1	151000001	152000000
WE-001	38	034142C_712474	34142	034142C	712474	135	0.427	0.304	2.646	16	chr1	151000001	152000000
WE-001	38	034142D_1816671	34142	034142D	1816671	135	-0.124	-0.026	-0.769	1	chr1	151000001	152000000
WE-001	38	034142D_2052778	34142	034142D	2052778	135	0.363	0.178	2.251	14	chr1	151000001	152000000
WE-001	38	034142D_2105749	34142	034142D	2105749	135	0.238	-0.019	1.473	5	chr1	151000001	152000000
WE-001	38	034142D_622401	34142	034142D	622401	135	0.082	-0.006	0.507	4	chr1	151000001	152000000
WE-001	38	034142D_968183	34142	034142D	968183	135	0.687	0.603	4.257	15	chr1	151000001	152000000
WE-001	38	034142D_970823	34142	034142D	970823	135	0.174	0.305	1.076	24	chr1	151000001	152000000
WE-001	38	034142C_1241481	34142	034142C	1241481	136	0.596	0.39	5.9	18	chr1	152000001	153000000
WE-001	38	034142C_1479655	34142	034142C	1479655	136	0.272	0.308	2.691	14	chr1	152000001	153000000
WE-001	38	034142C_1878558	34142	034142C	1878558	136	0.588	0.582	5.822	13	chr1	152000001	153000000
WE-001	38	034142C_2253283	34142	034142C	2253283	136	-0.167	-0.04	-1.659	1	chr1	152000001	153000000
WE-001	38	034142C_2263754	34142	034142C	2263754	136	0.25	-0.033	2.481	1	chr1	152000001	153000000
WE-001	38	034142C_341595	34142	034142C	341595	136	-0.114	-0.012	-1.127	2	chr1	152000001	153000000
WE-001	38	034142C_712474	34142	034142C	712474	136	0.404	0.304	3.998	16	chr1	152000001	153000000
WE-001	38	034142D_1816671	34142	034142D	1816671	136	-0.162	-0.026	-1.608	1	chr1	152000001	153000000
WE-001	38	034142D_2052778	34142	034142D	2052778	136	0.284	0.178	2.816	14	chr1	152000001	153000000
WE-001	38	034142D_2105749	34142	034142D	2105749	136	-0.075	-0.019	-0.741	5	chr1	152000001	153000000
WE-001	38	034142D_622401	34142	034142D	622401	136	-0.133	-0.006	-1.32	4	chr1	152000001	153000000
WE-001	38	034142D_968183	34142	034142D	968183	136	0.504	0.603	4.99	15	chr1	152000001	153000000
WE-001	38	034142D_970823	34142	034142D	970823	136	0.268	0.305	2.656	24	chr1	152000001	153000000
WE-001	38	034142C_1241481	34142	034142C	1241481	137	0.132	0.39	0.936	18	chr1	153000001	154000000
WE-001	38	034142C_1479655	34142	034142C	1479655	137	0.404	0.308	2.874	14	chr1	153000001	154000000
WE-001	38	034142C_1878558	34142	034142C	1878558	137	0.474	0.582	3.372	13	chr1	153000001	154000000
WE-001	38	034142C_2253283	34142	034142C	2253283	137	0.014	-0.04	0.099	1	chr1	153000001	154000000
WE-001	38	034142C_2263754	34142	034142C	2263754	137	-0.408	-0.033	-2.897	1	chr1	153000001	154000000
WE-001	38	034142C_341595	34142	034142C	341595	137	-0.021	-0.012	-0.152	2	chr1	153000001	154000000
WE-001	38	034142C_712474	34142	034142C	712474	137	0.38	0.304	2.697	16	chr1	153000001	154000000
WE-001	38	034142D_1816671	34142	034142D	1816671	137	-0.148	-0.026	-1.049	1	chr1	153000001	154000000
WE-001	38	034142D_2052778	34142	034142D	2052778	137	0.324	0.178	2.302	14	chr1	153000001	154000000
WE-001	38	034142D_2105749	34142	034142D	2105749	137	-0.121	-0.019	-0.862	5	chr1	153000001	154000000
WE-001	38	034142D_622401	34142	034142D	622401	137	-0.075	-0.006	-0.533	4	chr1	153000001	154000000
WE-001	38	034142D_968183	34142	034142D	968183	137	0.466	0.603	3.31	15	chr1	153000001	154000000
WE-001	38	034142D_970823	34142	034142D	970823	137	0.082	0.305	0.585	24	chr1	153000001	154000000
WE-001	38	034142C_1241481	34142	034142C	1241481	138	0.474	0.39	3.818	18	chr1	154000001	155000000
WE-001	38	034142C_1479655	34142	034142C	1479655	138	0.419	0.308	3.372	14	chr1	154000001	155000000
WE-001	38	034142C_1878558	34142	034142C	1878558	138	0.555	0.582	4.472	13	chr1	154000001	155000000
WE-001	38	034142C_2253283	34142	034142C	2253283	138	0.018	-0.04	0.145	1	chr1	154000001	155000000
WE-001	38	034142C_2263754	34142	034142C	2263754	138	0.413	-0.033	3.328	1	chr1	154000001	155000000
WE-001	38	034142C_341595	34142	034142C	341595	138	0.12	-0.012	0.97	2	chr1	154000001	155000000
WE-001	38	034142C_712474	34142	034142C	712474	138	0.233	0.304	1.878	16	chr1	154000001	155000000
WE-001	38	034142D_1816671	34142	034142D	1816671	138	0.361	-0.026	2.91	1	chr1	154000001	155000000
WE-001	38	034142D_2052778	34142	034142D	2052778	138	0.329	0.178	2.649	14	chr1	154000001	155000000
WE-001	38	034142D_2105749	34142	034142D	2105749	138	0.09	-0.019	0.724	5	chr1	154000001	155000000
WE-001	38	034142D_622401	34142	034142D	622401	138	0.068	-0.006	0.549	4	chr1	154000001	155000000
WE-001	38	034142D_968183	34142	034142D	968183	138	0.615	0.603	4.951	15	chr1	154000001	155000000
WE-001	38	034142D_970823	34142	034142D	970823	138	-0.014	0.305	-0.112	24	chr1	154000001	155000000
WE-001	38	034142C_1241481	34142	034142C	1241481	139	0.132	0.39	1.349	18	chr1	155000001	156000000
WE-001	38	034142C_1479655	34142	034142C	1479655	139	0.464	0.308	4.756	14	chr1	155000001	156000000
WE-001	38	034142C_1878558	34142	034142C	1878558	139	0.568	0.582	5.821	13	chr1	155000001	156000000
WE-001	38	034142C_2253283	34142	034142C	2253283	139	0.344	-0.04	3.523	1	chr1	155000001	156000000
WE-001	38	034142C_2263754	34142	034142C	2263754	139	-0.043	-0.033	-0.444	1	chr1	155000001	156000000
WE-001	38	034142C_341595	34142	034142C	341595	139	0.161	-0.012	1.655	2	chr1	155000001	156000000
WE-001	38	034142C_712474	34142	034142C	712474	139	0.353	0.304	3.622	16	chr1	155000001	156000000
WE-001	38	034142D_1816671	34142	034142D	1816671	139	0.214	-0.026	2.196	1	chr1	155000001	156000000
WE-001	38	034142D_2052778	34142	034142D	2052778	139	0.345	0.178	3.532	14	chr1	155000001	156000000
WE-001	38	034142D_2105749	34142	034142D	2105749	139	-0.094	-0.019	-0.963	5	chr1	155000001	156000000
WE-001	38	034142D_622401	34142	034142D	622401	139	0.148	-0.006	1.517	4	chr1	155000001	156000000
WE-001	38	034142D_968183	34142	034142D	968183	139	0.64	0.603	6.556	15	chr1	155000001	156000000
WE-001	38	034142D_970823	34142	034142D	970823	139	0.129	0.305	1.327	24	chr1	155000001	156000000
WE-001	38	034142C_1241481	34142	034142C	1241481	140	0.257	0.39	1.714	18	chr1	156000001	157000000
WE-001	38	034142C_1479655	34142	034142C	1479655	140	0.74	0.308	4.935	14	chr1	156000001	157000000
WE-001	38	034142C_1878558	34142	034142C	1878558	140	0.858	0.582	5.726	13	chr1	156000001	157000000
WE-001	38	034142C_2253283	34142	034142C	2253283	140	0.288	-0.04	1.922	1	chr1	156000001	157000000
WE-001	38	034142C_2263754	34142	034142C	2263754	140	-1.304	-0.033	-8.702	1	chr1	156000001	157000000
WE-001	38	034142C_341595	34142	034142C	341595	140	0.023	-0.012	0.151	2	chr1	156000001	157000000
WE-001	38	034142C_712474	34142	034142C	712474	140	0.514	0.304	3.431	16	chr1	156000001	157000000
WE-001	38	034142D_1816671	34142	034142D	1816671	140	0.137	-0.026	0.914	1	chr1	156000001	157000000
WE-001	38	034142D_2052778	34142	034142D	2052778	140	0.757	0.178	5.049	14	chr1	156000001	157000000
WE-001	38	034142D_2105749	34142	034142D	2105749	140	0.115	-0.019	0.769	5	chr1	156000001	157000000
WE-001	38	034142D_622401	34142	034142D	622401	140	0.106	-0.006	0.704	4	chr1	156000001	157000000
WE-001	38	034142D_968183	34142	034142D	968183	140	0.776	0.603	5.179	15	chr1	156000001	157000000
WE-001	38	034142D_970823	34142	034142D	970823	140	0.435	0.305	2.905	24	chr1	156000001	157000000
WE-001	38	034142C_1241481	34142	034142C	1241481	141	0.287	0.39	1.762	18	chr1	157000001	158000000
WE-001	38	034142C_1479655	34142	034142C	1479655	141	0.233	0.308	1.432	14	chr1	157000001	158000000
WE-001	38	034142C_1878558	34142	034142C	1878558	141	0.492	0.582	3.026	13	chr1	157000001	158000000
WE-001	38	034142C_2253283	34142	034142C	2253283	141	-0.227	-0.04	-1.396	1	chr1	157000001	158000000
WE-001	38	034142C_2263754	34142	034142C	2263754	141	0.135	-0.033	0.832	1	chr1	157000001	158000000
WE-001	38	034142C_341595	34142	034142C	341595	141	-0.267	-0.012	-1.641	2	chr1	157000001	158000000
WE-001	38	034142C_712474	34142	034142C	712474	141	0.346	0.304	2.129	16	chr1	157000001	158000000
WE-001	38	034142D_1816671	34142	034142D	1816671	141	-0.057	-0.026	-0.349	1	chr1	157000001	158000000
WE-001	38	034142D_2052778	34142	034142D	2052778	141	0.183	0.178	1.126	14	chr1	157000001	158000000
WE-001	38	034142D_2105749	34142	034142D	2105749	141	-0.193	-0.019	-1.189	5	chr1	157000001	158000000
WE-001	38	034142D_622401	34142	034142D	622401	141	0.076	-0.006	0.467	4	chr1	157000001	158000000
WE-001	38	034142D_968183	34142	034142D	968183	141	0.456	0.603	2.805	15	chr1	157000001	158000000
WE-001	38	034142D_970823	34142	034142D	970823	141	0.332	0.305	2.044	24	chr1	157000001	158000000
WE-001	38	034142C_1241481	34142	034142C	1241481	142	0.339	0.39	2.503	18	chr1	158000001	159000000
WE-001	38	034142C_1479655	34142	034142C	1479655	142	0.26	0.308	1.92	14	chr1	158000001	159000000
WE-001	38	034142C_1878558	34142	034142C	1878558	142	0.611	0.582	4.511	13	chr1	158000001	159000000
WE-001	38	034142C_2253283	34142	034142C	2253283	142	-0.267	-0.04	-1.97	1	chr1	158000001	159000000
WE-001	38	034142C_2263754	34142	034142C	2263754	142	-0.027	-0.033	-0.201	1	chr1	158000001	159000000
WE-001	38	034142C_341595	34142	034142C	341595	142	-0.115	-0.012	-0.846	2	chr1	158000001	159000000
WE-001	38	034142C_712474	34142	034142C	712474	142	0.192	0.304	1.416	16	chr1	158000001	159000000
WE-001	38	034142D_1816671	34142	034142D	1816671	142	-0.005	-0.026	-0.035	1	chr1	158000001	159000000
WE-001	38	034142D_2052778	34142	034142D	2052778	142	0.178	0.178	1.316	14	chr1	158000001	159000000
WE-001	38	034142D_2105749	34142	034142D	2105749	142	-0.138	-0.019	-1.017	5	chr1	158000001	159000000
WE-001	38	034142D_622401	34142	034142D	622401	142	0.092	-0.006	0.68	4	chr1	158000001	159000000
WE-001	38	034142D_968183	34142	034142D	968183	142	0.407	0.603	3.006	15	chr1	158000001	159000000
WE-001	38	034142D_970823	34142	034142D	970823	142	0.141	0.305	1.039	24	chr1	158000001	159000000
WE-001	38	034142C_1241481	34142	034142C	1241481	143	0.257	0.39	2.099	18	chr1	159000001	160000000
WE-001	38	034142C_1479655	34142	034142C	1479655	143	0.405	0.308	3.315	14	chr1	159000001	160000000
WE-001	38	034142C_1878558	34142	034142C	1878558	143	0.745	0.582	6.094	13	chr1	159000001	160000000
WE-001	38	034142C_2253283	34142	034142C	2253283	143	0.138	-0.04	1.125	1	chr1	159000001	160000000
WE-001	38	034142C_2263754	34142	034142C	2263754	143	-0.454	-0.033	-3.711	1	chr1	159000001	160000000
WE-001	38	034142C_341595	34142	034142C	341595	143	0.044	-0.012	0.36	2	chr1	159000001	160000000
WE-001	38	034142C_712474	34142	034142C	712474	143	0.114	0.304	0.931	16	chr1	159000001	160000000
WE-001	38	034142D_1816671	34142	034142D	1816671	143	0.191	-0.026	1.563	1	chr1	159000001	160000000
WE-001	38	034142D_2052778	34142	034142D	2052778	143	0.248	0.178	2.027	14	chr1	159000001	160000000
WE-001	38	034142D_2105749	34142	034142D	2105749	143	-0.167	-0.019	-1.365	5	chr1	159000001	160000000
WE-001	38	034142D_622401	34142	034142D	622401	143	-0.051	-0.006	-0.42	4	chr1	159000001	160000000
WE-001	38	034142D_968183	34142	034142D	968183	143	0.407	0.603	3.326	15	chr1	159000001	160000000
WE-001	38	034142D_970823	34142	034142D	970823	143	-0.226	-0.304	-1.844	24	chr1	159000001	160000000
WE-001	38	034142C_1241481	34142	034142C	1241481	144	0.388	0.39	3.169	18	chr1	160000001	161000000
WE-001	38	034142C_1479655	34142	034142C	1479655	144	0.398	0.308	3.25	14	chr1	160000001	161000000
WE-001	38	034142C_1878558	34142	034142C	1878558	144	0.534	0.582	4.359	13	chr1	160000001	161000000
WE-001	38	034142C_2253283	34142	034142C	2253283	144	-0.039	-0.04	-0.317	1	chr1	160000001	161000000
WE-001	38	034142C_2263754	34142	034142C	2263754	144	0.243	-0.033	1.982	1	chr1	160000001	161000000
WE-001	38	034142C_341595	34142	034142C	341595	144	0.14	-0.012	1.142	2	chr1	160000001	161000000
WE-001	38	034142C_712474	34142	034142C	712474	144	0.36	0.304	2.938	16	chr1	160000001	161000000
WE-001	38	034142D_1816671	34142	034142D	1816671	144	-0.022	-0.026	-0.176	1	chr1	160000001	161000000
WE-001	38	034142D_2052778	34142	034142D	2052778	144	0.205	0.178	1.676	14	chr1	160000001	161000000
WE-001	38	034142D_2105749	34142	034142D	2105749	144	0.306	-0.019	2.494	5	chr1	160000001	161000000
WE-001	38	034142D_622401	34142	034142D	622401	144	0.15	-0.006	1.223	4	chr1	160000001	161000000
WE-001	38	034142D_968183	34142	034142D	968183	144	0.228	0.356	1.859	15	chr1	160000001	161000000
WE-001	38	034142D_970823	34142	034142D	970823	144	-0.613	-0.304	-5.004	24	chr1	160000001	161000000
WE-001	38	034142C_1241481	34142	034142C	1241481	145	0.391	0.39	3.725	18	chr1	161000001	162000000
WE-001	38	034142C_1479655	34142	034142C	1479655	145	0.451	0.308	4.304	14	chr1	161000001	162000000
WE-001	38	034142C_1878558	34142	034142C	1878558	145	0.533	0.582	5.08	13	chr1	161000001	162000000
WE-001	38	034142C_2253283	34142	034142C	2253283	145	0.113	-0.04	1.079	1	chr1	161000001	162000000
WE-001	38	034142C_2263754	34142	034142C	2263754	145	0.322	-0.033	3.074	1	chr1	161000001	162000000
WE-001	38	034142C_341595	34142	034142C	341595	145	0.429	-0.012	4.094	2	chr1	161000001	162000000
WE-001	38	034142C_712474	34142	034142C	712474	145	0.353	0.304	3.37	16	chr1	161000001	162000000
WE-001	38	034142D_1816671	34142	034142D	1816671	145	-0.079	-0.026	-0.755	1	chr1	161000001	162000000
WE-001	38	034142D_2052778	34142	034142D	2052778	145	0.407	0.178	3.877	14	chr1	161000001	162000000
WE-001	38	034142D_2105749	34142	034142D	2105749	145	0.152	-0.019	1.452	5	chr1	161000001	162000000
WE-001	38	034142D_622401	34142	034142D	622401	145	-0.014	-0.006	-0.132	4	chr1	161000001	162000000
WE-001	38	034142D_968183	34142	034142D	968183	145	0.348	0.356	3.321	15	chr1	161000001	162000000
WE-001	38	034142D_970823	34142	034142D	970823	145	-0.551	-0.304	-5.251	24	chr1	161000001	162000000
WE-001	38	034142C_1241481	34142	034142C	1241481	146	0.484	0.39	4.027	18	chr1	162000001	163000000
WE-001	38	034142C_1479655	34142	034142C	1479655	146	0.373	0.308	3.105	14	chr1	162000001	163000000
WE-001	38	034142C_1878558	34142	034142C	1878558	146	0.581	0.582	4.831	13	chr1	162000001	163000000
WE-001	38	034142C_2253283	34142	034142C	2253283	146	0.001	-0.04	0.007	1	chr1	162000001	163000000
WE-001	38	034142C_2263754	34142	034142C	2263754	146	0.353	-0.033	2.931	1	chr1	162000001	163000000
WE-001	38	034142C_341595	34142	034142C	341595	146	0.045	-0.012	0.373	2	chr1	162000001	163000000
WE-001	38	034142C_712474	34142	034142C	712474	146	0.266	0.304	2.212	16	chr1	162000001	163000000
WE-001	38	034142D_1816671	34142	034142D	1816671	146	-0.033	-0.026	-0.271	1	chr1	162000001	163000000
WE-001	38	034142D_2052778	34142	034142D	2052778	146	0.364	0.178	3.029	14	chr1	162000001	163000000
WE-001	38	034142D_2105749	34142	034142D	2105749	146	-0.014	-0.019	-0.117	5	chr1	162000001	163000000
WE-001	38	034142D_622401	34142	034142D	622401	146	0.12	-0.006	1.0	4	chr1	162000001	163000000
WE-001	38	034142D_968183	34142	034142D	968183	146	0.535	0.356	4.444	15	chr1	162000001	163000000
WE-001	38	034142D_970823	34142	034142D	970823	146	-0.061	-0.304	-0.508	24	chr1	162000001	163000000
WE-001	38	034142C_1241481	34142	034142C	1241481	147	0.483	0.39	4.711	18	chr1	163000001	164000000
WE-001	38	034142C_1479655	34142	034142C	1479655	147	0.239	0.308	2.33	14	chr1	163000001	164000000
WE-001	38	034142C_1878558	34142	034142C	1878558	147	0.579	0.582	5.642	13	chr1	163000001	164000000
WE-001	38	034142C_2253283	34142	034142C	2253283	147	0.031	-0.04	0.302	1	chr1	163000001	164000000
WE-001	38	034142C_2263754	34142	034142C	2263754	147	0.354	-0.033	3.448	1	chr1	163000001	164000000
WE-001	38	034142C_341595	34142	034142C	341595	147	-0.056	-0.012	-0.549	2	chr1	163000001	164000000
WE-001	38	034142C_712474	34142	034142C	712474	147	0.219	0.304	2.132	16	chr1	163000001	164000000
WE-001	38	034142D_1816671	34142	034142D	1816671	147	0.012	-0.026	0.119	1	chr1	163000001	164000000
WE-001	38	034142D_2052778	34142	034142D	2052778	147	0.163	0.178	1.59	14	chr1	163000001	164000000
WE-001	38	034142D_2105749	34142	034142D	2105749	147	0.047	-0.019	0.462	5	chr1	163000001	164000000
WE-001	38	034142D_622401	34142	034142D	622401	147	0.129	-0.006	1.254	4	chr1	163000001	164000000
WE-001	38	034142D_968183	34142	034142D	968183	147	0.403	0.356	3.929	15	chr1	163000001	164000000
WE-001	38	034142D_970823	34142	034142D	970823	147	-0.224	-0.304	-2.182	24	chr1	163000001	164000000
WE-001	38	034142C_1241481	34142	034142C	1241481	148	0.451	0.39	4.102	18	chr1	164000001	165000000
WE-001	38	034142C_1479655	34142	034142C	1479655	148	0.228	0.308	2.078	14	chr1	164000001	165000000
WE-001	38	034142C_1878558	34142	034142C	1878558	148	0.579	0.582	5.268	13	chr1	164000001	165000000
WE-001	38	034142C_2253283	34142	034142C	2253283	148	0.138	-0.04	1.255	1	chr1	164000001	165000000
WE-001	38	034142C_2263754	34142	034142C	2263754	148	0.429	-0.033	3.906	1	chr1	164000001	165000000
WE-001	38	034142C_341595	34142	034142C	341595	148	-0.122	-0.012	-1.109	2	chr1	164000001	165000000
WE-001	38	034142C_712474	34142	034142C	712474	148	0.185	0.304	1.685	16	chr1	164000001	165000000
WE-001	38	034142D_1816671	34142	034142D	1816671	148	0.104	-0.026	0.948	1	chr1	164000001	165000000
WE-001	38	034142D_2052778	34142	034142D	2052778	148	0.167	0.178	1.516	14	chr1	164000001	165000000
WE-001	38	034142D_2105749	34142	034142D	2105749	148	0.018	-0.019	0.16	5	chr1	164000001	165000000
WE-001	38	034142D_622401	34142	034142D	622401	148	0.03	-0.006	0.273	4	chr1	164000001	165000000
WE-001	38	034142D_968183	34142	034142D	968183	148	0.245	0.356	2.233	15	chr1	164000001	165000000
WE-001	38	034142D_970823	34142	034142D	970823	148	-0.305	-0.304	-2.776	24	chr1	164000001	165000000
WE-001	38	034142C_1241481	34142	034142C	1241481	149	0.459	0.39	4.661	18	chr1	165000001	166000000
WE-001	38	034142C_1479655	34142	034142C	1479655	149	0.416	0.308	4.226	14	chr1	165000001	166000000
WE-001	38	034142C_1878558	34142	034142C	1878558	149	0.714	0.582	7.257	13	chr1	165000001	166000000
WE-001	38	034142C_2253283	34142	034142C	2253283	149	-0.03	-0.04	-0.3	1	chr1	165000001	166000000
WE-001	38	034142C_2263754	34142	034142C	2263754	149	0.283	-0.033	2.877	1	chr1	165000001	166000000
WE-001	38	034142C_341595	34142	034142C	341595	149	-0.067	-0.012	-0.68	2	chr1	165000001	166000000
WE-001	38	034142C_712474	34142	034142C	712474	149	0.297	0.304	3.012	16	chr1	165000001	166000000
WE-001	38	034142D_1816671	34142	034142D	1816671	149	-0.105	-0.026	-1.066	1	chr1	165000001	166000000
WE-001	38	034142D_2052778	34142	034142D	2052778	149	0.255	0.178	2.586	14	chr1	165000001	166000000
WE-001	38	034142D_2105749	34142	034142D	2105749	149	0.01	-0.019	0.101	5	chr1	165000001	166000000
WE-001	38	034142D_622401	34142	034142D	622401	149	0.073	-0.006	0.739	4	chr1	165000001	166000000
WE-001	38	034142D_968183	34142	034142D	968183	149	0.277	0.356	2.818	15	chr1	165000001	166000000
WE-001	38	034142D_970823	34142	034142D	970823	149	-0.383	-0.304	-3.891	24	chr1	165000001	166000000
WE-001	38	034142C_1241481	34142	034142C	1241481	150	0.269	0.39	2.75	18	chr1	166000001	167000000
WE-001	38	034142C_1479655	34142	034142C	1479655	150	0.184	0.308	1.875	14	chr1	166000001	167000000
WE-001	38	034142C_1878558	34142	034142C	1878558	150	0.731	0.582	7.468	13	chr1	166000001	167000000
WE-001	38	034142C_2253283	34142	034142C	2253283	150	0.142	-0.04	1.446	1	chr1	166000001	167000000
WE-001	38	034142C_2263754	34142	034142C	2263754	150	0.11	-0.033	1.126	1	chr1	166000001	167000000
WE-001	38	034142C_341595	34142	034142C	341595	150	-0.204	-0.012	-2.084	2	chr1	166000001	167000000
WE-001	38	034142C_712474	34142	034142C	712474	150	0.176	0.304	1.793	16	chr1	166000001	167000000
WE-001	38	034142D_1816671	34142	034142D	1816671	150	-0.097	-0.026	-0.992	1	chr1	166000001	167000000
WE-001	38	034142D_2052778	34142	034142D	2052778	150	0.129	0.178	1.314	14	chr1	166000001	167000000
WE-001	38	034142D_2105749	34142	034142D	2105749	150	0.083	-0.019	0.845	5	chr1	166000001	167000000
WE-001	38	034142D_622401	34142	034142D	622401	150	0.149	-0.006	1.525	4	chr1	166000001	167000000
WE-001	38	034142D_968183	34142	034142D	968183	150	0.26	0.356	2.655	15	chr1	166000001	167000000
WE-001	38	034142D_970823	34142	034142D	970823	150	-0.472	-0.304	-4.825	24	chr1	166000001	167000000
WE-001	38	034142C_1241481	34142	034142C	1241481	151	0.365	0.39	3.761	18	chr1	167000001	168000000
WE-001	38	034142C_1479655	34142	034142C	1479655	151	0.384	0.308	3.96	14	chr1	167000001	168000000
WE-001	38	034142C_1878558	34142	034142C	1878558	151	0.452	0.582	4.657	13	chr1	167000001	168000000
WE-001	38	034142C_2253283	34142	034142C	2253283	151	-0.009	-0.04	-0.093	1	chr1	167000001	168000000
WE-001	38	034142C_2263754	34142	034142C	2263754	151	-0.759	-0.033	-7.832	1	chr1	167000001	168000000
WE-001	38	034142C_341595	34142	034142C	341595	151	0.05	-0.012	0.517	2	chr1	167000001	168000000
WE-001	38	034142C_712474	34142	034142C	712474	151	0.248	0.304	2.559	16	chr1	167000001	168000000
WE-001	38	034142D_1816671	34142	034142D	1816671	151	0.147	-0.026	1.519	1	chr1	167000001	168000000
WE-001	38	034142D_2052778	34142	034142D	2052778	151	0.251	0.178	2.586	14	chr1	167000001	168000000
WE-001	38	034142D_2105749	34142	034142D	2105749	151	0.154	-0.019	1.591	5	chr1	167000001	168000000
WE-001	38	034142D_622401	34142	034142D	622401	151	0.031	-0.006	0.317	4	chr1	167000001	168000000
WE-001	38	034142D_968183	34142	034142D	968183	151	0.41	0.356	4.224	15	chr1	167000001	168000000
WE-001	38	034142D_970823	34142	034142D	970823	151	-0.421	-0.304	-4.346	24	chr1	167000001	168000000
WE-001	38	034142C_1241481	34142	034142C	1241481	152	0.322	0.39	3.36	18	chr1	168000001	169000000
WE-001	38	034142C_1479655	34142	034142C	1479655	152	0.311	0.308	3.247	14	chr1	168000001	169000000
WE-001	38	034142C_1878558	34142	034142C	1878558	152	0.549	0.582	5.726	13	chr1	168000001	169000000
WE-001	38	034142C_2253283	34142	034142C	2253283	152	-0.261	-0.04	-2.728	1	chr1	168000001	169000000
WE-001	38	034142C_2263754	34142	034142C	2263754	152	-0.753	-0.033	-7.86	1	chr1	168000001	169000000
WE-001	38	034142C_341595	34142	034142C	341595	152	-0.012	-0.012	-0.12	2	chr1	168000001	169000000
WE-001	38	034142C_712474	34142	034142C	712474	152	0.151	0.304	1.574	16	chr1	168000001	169000000
WE-001	38	034142D_1816671	34142	034142D	1816671	152	-0.181	-0.026	-1.889	1	chr1	168000001	169000000
WE-001	38	034142D_2052778	34142	034142D	2052778	152	0.185	0.178	1.934	14	chr1	168000001	169000000
WE-001	38	034142D_2105749	34142	034142D	2105749	152	0.153	-0.019	1.6	5	chr1	168000001	169000000
WE-001	38	034142D_622401	34142	034142D	622401	152	-0.036	-0.006	-0.375	4	chr1	168000001	169000000
WE-001	38	034142D_968183	34142	034142D	968183	152	0.199	0.356	2.08	15	chr1	168000001	169000000
WE-001	38	034142D_970823	34142	034142D	970823	152	-0.751	-0.304	-7.834	24	chr1	168000001	169000000
WE-001	38	034142C_1241481	34142	034142C	1241481	153	0.185	0.39	1.554	18	chr1	169000001	170000000
WE-001	38	034142C_1479655	34142	034142C	1479655	153	0.215	0.308	1.806	14	chr1	169000001	170000000
WE-001	38	034142C_1878558	34142	034142C	1878558	153	0.321	0.582	2.705	13	chr1	169000001	170000000
WE-001	38	034142C_2253283	34142	034142C	2253283	153	-0.05	-0.04	-0.42	1	chr1	169000001	170000000
WE-001	38	034142C_2263754	34142	034142C	2263754	153	-0.609	-0.033	-5.126	1	chr1	169000001	170000000
WE-001	38	034142C_341595	34142	034142C	341595	153	-0.168	-0.012	-1.411	2	chr1	169000001	170000000
WE-001	38	034142C_712474	34142	034142C	712474	153	0.172	0.304	1.447	16	chr1	169000001	170000000
WE-001	38	034142D_1816671	34142	034142D	1816671	153	0.016	-0.026	0.137	1	chr1	169000001	170000000
WE-001	38	034142D_2052778	34142	034142D	2052778	153	0.096	0.178	0.808	14	chr1	169000001	170000000
WE-001	38	034142D_2105749	34142	034142D	2105749	153	-0.026	-0.019	-0.221	5	chr1	169000001	170000000
WE-001	38	034142D_622401	34142	034142D	622401	153	-0.015	-0.006	-0.122	4	chr1	169000001	170000000
WE-001	38	034142D_968183	34142	034142D	968183	153	0.116	0.356	0.976	15	chr1	169000001	170000000
WE-001	38	034142D_970823	34142	034142D	970823	153	-0.464	-0.304	-3.906	24	chr1	169000001	170000000
WE-001	38	034142C_1241481	34142	034142C	1241481	154	0.435	0.39	5.546	18	chr1	170000001	171000000
WE-001	38	034142C_1479655	34142	034142C	1479655	154	0.197	0.308	2.513	14	chr1	170000001	171000000
WE-001	38	034142C_1878558	34142	034142C	1878558	154	0.516	0.582	6.573	13	chr1	170000001	171000000
WE-001	38	034142C_2253283	34142	034142C	2253283	154	-0.003	-0.04	-0.036	1	chr1	170000001	171000000
WE-001	38	034142C_2263754	34142	034142C	2263754	154	-0.157	-0.033	-1.999	1	chr1	170000001	171000000
WE-001	38	034142C_341595	34142	034142C	341595	154	-0.222	-0.012	-2.831	2	chr1	170000001	171000000
WE-001	38	034142C_712474	34142	034142C	712474	154	0.174	0.304	2.219	16	chr1	170000001	171000000
WE-001	38	034142D_1816671	34142	034142D	1816671	154	-0.148	-0.026	-1.881	1	chr1	170000001	171000000
WE-001	38	034142D_2052778	34142	034142D	2052778	154	0.275	0.178	3.506	14	chr1	170000001	171000000
WE-001	38	034142D_2105749	34142	034142D	2105749	154	0.053	-0.019	0.677	5	chr1	170000001	171000000
WE-001	38	034142D_622401	34142	034142D	622401	154	0.013	-0.006	0.165	4	chr1	170000001	171000000
WE-001	38	034142D_968183	34142	034142D	968183	154	0.247	0.356	3.148	15	chr1	170000001	171000000
WE-001	38	034142D_970823	34142	034142D	970823	154	-0.349	-0.304	-4.453	24	chr1	170000001	171000000
WE-001	38	034142C_1241481	34142	034142C	1241481	155	0.226	0.39	1.96	18	chr1	171000001	172000000
WE-001	38	034142C_1479655	34142	034142C	1479655	155	0.213	0.308	1.851	14	chr1	171000001	172000000
WE-001	38	034142C_1878558	34142	034142C	1878558	155	0.342	0.582	2.968	13	chr1	171000001	172000000
WE-001	38	034142C_2253283	34142	034142C	2253283	155	-0.1	-0.04	-0.865	1	chr1	171000001	172000000
WE-001	38	034142C_2263754	34142	034142C	2263754	155	0.16	-0.033	1.383	1	chr1	171000001	172000000
WE-001	38	034142C_341595	34142	034142C	341595	155	-0.249	-0.012	-2.163	2	chr1	171000001	172000000
WE-001	38	034142C_712474	34142	034142C	712474	155	0.175	0.304	1.516	16	chr1	171000001	172000000
WE-001	38	034142D_1816671	34142	034142D	1816671	155	0.006	-0.026	0.055	1	chr1	171000001	172000000
WE-001	38	034142D_2052778	34142	034142D	2052778	155	0.092	0.178	0.796	14	chr1	171000001	172000000
WE-001	38	034142D_2105749	34142	034142D	2105749	155	-0.053	-0.019	-0.458	5	chr1	171000001	172000000
WE-001	38	034142D_622401	34142	034142D	622401	155	-0.063	-0.006	-0.543	4	chr1	171000001	172000000
WE-001	38	034142D_968183	34142	034142D	968183	155	0.233	0.356	2.022	15	chr1	171000001	172000000
WE-001	38	034142D_970823	34142	034142D	970823	155	-0.475	-0.304	-4.117	24	chr1	171000001	172000000
WE-001	38	034142C_1241481	34142	034142C	1241481	156	0.424	0.39	5.017	18	chr1	172000001	173000000
WE-001	38	034142C_1479655	34142	034142C	1479655	156	0.204	0.308	2.409	14	chr1	172000001	173000000
WE-001	38	034142C_1878558	34142	034142C	1878558	156	0.48	0.582	5.683	13	chr1	172000001	173000000
WE-001	38	034142C_2253283	34142	034142C	2253283	156	0.004	-0.04	0.042	1	chr1	172000001	173000000
WE-001	38	034142C_2263754	34142	034142C	2263754	156	-0.053	-0.033	-0.626	1	chr1	172000001	173000000
WE-001	38	034142C_341595	34142	034142C	341595	156	-0.249	-0.012	-2.951	2	chr1	172000001	173000000
WE-001	38	034142C_712474	34142	034142C	712474	156	0.129	0.304	1.53	16	chr1	172000001	173000000
WE-001	38	034142D_1816671	34142	034142D	1816671	156	-0.085	-0.026	-1.005	1	chr1	172000001	173000000
WE-001	38	034142D_2052778	34142	034142D	2052778	156	0.186	0.178	2.206	14	chr1	172000001	173000000
WE-001	38	034142D_2105749	34142	034142D	2105749	156	-0.062	-0.019	-0.733	5	chr1	172000001	173000000
WE-001	38	034142D_622401	34142	034142D	622401	156	0.046	-0.006	0.539	4	chr1	172000001	173000000
WE-001	38	034142D_968183	34142	034142D	968183	156	0.107	0.356	1.269	15	chr1	172000001	173000000
WE-001	38	034142D_970823	34142	034142D	970823	156	-0.405	-0.304	-4.789	24	chr1	172000001	173000000
WE-001	38	034142C_1241481	34142	034142C	1241481	157	0.423	0.39	3.371	18	chr1	173000001	174000000
WE-001	38	034142C_1479655	34142	034142C	1479655	157	0.188	0.308	1.502	14	chr1	173000001	174000000
WE-001	38	034142C_1878558	34142	034142C	1878558	157	0.522	0.582	4.159	13	chr1	173000001	174000000
WE-001	38	034142C_2253283	34142	034142C	2253283	157	-0.197	-0.04	-1.568	1	chr1	173000001	174000000
WE-001	38	034142C_2263754	34142	034142C	2263754	157	0.163	-0.033	1.301	1	chr1	173000001	174000000
WE-001	38	034142C_341595	34142	034142C	341595	157	-0.005	-0.012	-0.039	2	chr1	173000001	174000000
WE-001	38	034142C_712474	34142	034142C	712474	157	0.147	0.304	1.173	16	chr1	173000001	174000000
WE-001	38	034142D_1816671	34142	034142D	1816671	157	-0.048	-0.026	-0.386	1	chr1	173000001	174000000
WE-001	38	034142D_2052778	34142	034142D	2052778	157	0.239	0.178	1.903	14	chr1	173000001	174000000
WE-001	38	034142D_2105749	34142	034142D	2105749	157	0.04	-0.019	0.315	5	chr1	173000001	174000000
WE-001	38	034142D_622401	34142	034142D	622401	157	-0.032	-0.006	-0.259	4	chr1	173000001	174000000
WE-001	38	034142D_968183	34142	034142D	968183	157	0.185	0.356	1.472	15	chr1	173000001	174000000
WE-001	38	034142D_970823	34142	034142D	970823	157	-0.533	-0.304	-4.245	24	chr1	173000001	174000000
WE-001	38	034142C_1241481	34142	034142C	1241481	158	0.294	0.39	1.599	18	chr1	174000001	175000000
WE-001	38	034142C_1479655	34142	034142C	1479655	158	0.115	0.308	0.626	14	chr1	174000001	175000000
WE-001	38	034142C_1878558	34142	034142C	1878558	158	0.287	0.582	1.565	13	chr1	174000001	175000000
WE-001	38	034142C_2253283	34142	034142C	2253283	158	-0.241	-0.04	-1.311	1	chr1	174000001	175000000
WE-001	38	034142C_2263754	34142	034142C	2263754	158	-0.245	-0.033	-1.336	1	chr1	174000001	175000000
WE-001	38	034142C_341595	34142	034142C	341595	158	-0.148	-0.012	-0.805	2	chr1	174000001	175000000
WE-001	38	034142C_712474	34142	034142C	712474	158	0.205	0.304	1.116	16	chr1	174000001	175000000
WE-001	38	034142D_1816671	34142	034142D	1816671	158	-0.171	-0.026	-0.931	1	chr1	174000001	175000000
WE-001	38	034142D_2052778	34142	034142D	2052778	158	0.007	0.178	0.037	14	chr1	174000001	175000000
WE-001	38	034142D_2105749	34142	034142D	2105749	158	-0.038	-0.019	-0.206	5	chr1	174000001	175000000
WE-001	38	034142D_622401	34142	034142D	622401	158	-0.133	-0.006	-0.722	4	chr1	174000001	175000000
WE-001	38	034142D_968183	34142	034142D	968183	158	0.207	0.356	1.125	15	chr1	174000001	175000000
WE-001	38	034142D_970823	34142	034142D	970823	158	-0.265	-0.304	-1.442	24	chr1	174000001	175000000
WE-001	38	034142C_1241481	34142	034142C	1241481	159	0.563	0.39	4.31	18	chr1	175000001	176000000
WE-001	38	034142C_1479655	34142	034142C	1479655	159	0.496	0.308	3.797	14	chr1	175000001	176000000
WE-001	38	034142C_1878558	34142	034142C	1878558	159	0.858	0.582	6.56	13	chr1	175000001	176000000
WE-001	38	034142C_2253283	34142	034142C	2253283	159	0.245	-0.04	1.877	1	chr1	175000001	176000000
WE-001	38	034142C_2263754	34142	034142C	2263754	159	-0.116	-0.033	-0.888	1	chr1	175000001	176000000
WE-001	38	034142C_341595	34142	034142C	341595	159	0.09	-0.012	0.688	2	chr1	175000001	176000000
WE-001	38	034142C_712474	34142	034142C	712474	159	0.333	0.304	2.545	16	chr1	175000001	176000000
WE-001	38	034142D_1816671	34142	034142D	1816671	159	0.093	-0.026	0.712	1	chr1	175000001	176000000
WE-001	38	034142D_2052778	34142	034142D	2052778	159	0.589	0.178	4.505	14	chr1	175000001	176000000
WE-001	38	034142D_2105749	34142	034142D	2105749	159	0.158	-0.019	1.209	5	chr1	175000001	176000000
WE-001	38	034142D_622401	34142	034142D	622401	159	0.306	-0.006	2.344	4	chr1	175000001	176000000
WE-001	38	034142D_968183	34142	034142D	968183	159	0.327	0.356	2.501	15	chr1	175000001	176000000
WE-001	38	034142D_970823	34142	034142D	970823	159	-0.209	-0.304	-1.595	24	chr1	175000001	176000000
WE-001	38	034142C_1241481	34142	034142C	1241481	160	0.264	0.39	1.833	18	chr1	176000001	177000000
WE-001	38	034142C_1479655	34142	034142C	1479655	160	0.235	0.308	1.632	14	chr1	176000001	177000000
WE-001	38	034142C_1878558	34142	034142C	1878558	160	0.473	0.582	3.285	13	chr1	176000001	177000000
WE-001	38	034142C_2253283	34142	034142C	2253283	160	-0.133	-0.04	-0.921	1	chr1	176000001	177000000
WE-001	38	034142C_2263754	34142	034142C	2263754	160	0.063	-0.033	0.437	1	chr1	176000001	177000000
WE-001	38	034142C_341595	34142	034142C	341595	160	-0.021	-0.012	-0.144	2	chr1	176000001	177000000
WE-001	38	034142C_712474	34142	034142C	712474	160	0.12	0.304	0.833	16	chr1	176000001	177000000
WE-001	38	034142D_1816671	34142	034142D	1816671	160	0.148	-0.026	1.029	1	chr1	176000001	177000000
WE-001	38	034142D_2052778	34142	034142D	2052778	160	0.107	0.178	0.741	14	chr1	176000001	177000000
WE-001	38	034142D_2105749	34142	034142D	2105749	160	-0.026	-0.019	-0.181	5	chr1	176000001	177000000
WE-001	38	034142D_622401	34142	034142D	622401	160	0.062	-0.006	0.432	4	chr1	176000001	177000000
WE-001	38	034142D_968183	34142	034142D	968183	160	0.172	0.356	1.194	15	chr1	176000001	177000000
WE-001	38	034142D_970823	34142	034142D	970823	160	-0.173	-0.304	-1.2	24	chr1	176000001	177000000
WE-001	38	034142C_1241481	34142	034142C	1241481	161	0.49	0.39	4.925	18	chr1	177000001	178000000
WE-001	38	034142C_1479655	34142	034142C	1479655	161	0.535	0.308	5.375	14	chr1	177000001	178000000
WE-001	38	034142C_1878558	34142	034142C	1878558	161	0.817	0.582	8.213	13	chr1	177000001	178000000
WE-001	38	034142C_2253283	34142	034142C	2253283	161	-0.016	-0.04	-0.159	1	chr1	177000001	178000000
WE-001	38	034142C_2263754	34142	034142C	2263754	161	0.45	-0.033	4.524	1	chr1	177000001	178000000
WE-001	38	034142C_341595	34142	034142C	341595	161	0.098	-0.012	0.983	2	chr1	177000001	178000000
WE-001	38	034142C_712474	34142	034142C	712474	161	0.307	0.304	3.089	16	chr1	177000001	178000000
WE-001	38	034142D_1816671	34142	034142D	1816671	161	-0.075	-0.026	-0.75	1	chr1	177000001	178000000
WE-001	38	034142D_2052778	34142	034142D	2052778	161	0.541	0.178	5.44	14	chr1	177000001	178000000
WE-001	38	034142D_2105749	34142	034142D	2105749	161	0.095	-0.019	0.958	5	chr1	177000001	178000000
WE-001	38	034142D_622401	34142	034142D	622401	161	0.076	-0.006	0.76	4	chr1	177000001	178000000
WE-001	38	034142D_968183	34142	034142D	968183	161	0.441	0.356	4.437	15	chr1	177000001	178000000
WE-001	38	034142D_970823	34142	034142D	970823	161	-0.085	-0.304	-0.854	24	chr1	177000001	178000000
WE-001	38	034142C_1241481	34142	034142C	1241481	162	0.343	0.39	3.736	18	chr1	178000001	179000000
WE-001	38	034142C_1479655	34142	034142C	1479655	162	0.42	0.308	4.582	14	chr1	178000001	179000000
WE-001	38	034142C_1878558	34142	034142C	1878558	162	0.611	0.582	6.658	13	chr1	178000001	179000000
WE-001	38	034142C_2253283	34142	034142C	2253283	162	-0.226	-0.04	-2.466	1	chr1	178000001	179000000
WE-001	38	034142C_2263754	34142	034142C	2263754	162	0.102	-0.033	1.107	1	chr1	178000001	179000000
WE-001	38	034142C_341595	34142	034142C	341595	162	0.028	-0.012	0.303	2	chr1	178000001	179000000
WE-001	38	034142C_712474	34142	034142C	712474	162	0.227	0.304	2.471	16	chr1	178000001	179000000
WE-001	38	034142D_1816671	34142	034142D	1816671	162	-0.084	-0.026	-0.915	1	chr1	178000001	179000000
WE-001	38	034142D_2052778	34142	034142D	2052778	162	0.2	0.178	2.178	14	chr1	178000001	179000000
WE-001	38	034142D_2105749	34142	034142D	2105749	162	0.043	-0.019	0.463	5	chr1	178000001	179000000
[truncated: 35,324 more rows]
