# Supplementary material for: Circulating tumor cell heterogeneity in neuroendocrine prostate cancer by single cell copy number analysis
Source: NPJ Precis Oncol. 2021 Aug 12;5:76. doi: 10.1038/s41698-021-00211-1 (PMC8361159; doi:10.1038/s41698-021-00211-1)
Supplement: Supplementary file 13 — Supplementary Data 13 [file 41698_2021_211_MOESM13_ESM.csv]

Project Name	PatientID	CNVID	TubeID	SlideID	CellID	BinID	NorRatio	PredictedCopyNumber	ZScore	BinChr	BinStart	BinEnd
WE-001	39	035172J_1021551	35172	035172J	1021551	2	0.101	0.237	0.676	chr1	1000001	2000000
WE-001	39	035172J_1027249	35172	035172J	1027249	2	-1.791	-0.666	-11.998	chr1	1000001	2000000
WE-001	39	035172J_1264242	35172	035172J	1264242	2	0.098	0.219	0.654	chr1	1000001	2000000
WE-001	39	035172J_1394608	35172	035172J	1394608	2	-0.095	0.035	-0.638	chr1	1000001	2000000
WE-001	39	035172J_1600741	35172	035172J	1600741	2	-0.009	0.257	-0.063	chr1	1000001	2000000
WE-001	39	035172J_1718297	35172	035172J	1718297	2	0.201	0.44	1.348	chr1	1000001	2000000
WE-001	39	035172J_1965056	35172	035172J	1965056	2	0.264	0.122	1.767	chr1	1000001	2000000
WE-001	39	035172J_2495437	35172	035172J	2495437	2	0.448	0.363	2.999	chr1	1000001	2000000
WE-001	39	035172J_988458	35172	035172J	988458	2	-0.143	-0.036	-0.957	chr1	1000001	2000000
WE-001	39	035172J_999856	35172	035172J	999856	2	-0.477	-0.031	-3.196	chr1	1000001	2000000
WE-001	39	035172K_1176496	35172	035172K	1176496	2	-0.047	0.315	-0.312	chr1	1000001	2000000
WE-001	39	035172K_1260913	35172	035172K	1260913	2	-0.24	-0.07	-1.605	chr1	1000001	2000000
WE-001	39	035172K_2422233	35172	035172K	2422233	2	0.483	0.232	3.237	chr1	1000001	2000000
WE-001	39	035172K_2490877	35172	035172K	2490877	2	0.058	-0.011	0.388	chr1	1000001	2000000
WE-001	39	035172K_2638485	35172	035172K	2638485	2	0.225	-0.157	1.505	chr1	1000001	2000000
WE-001	39	035172K_2669443	35172	035172K	2669443	2	0.201	0.304	1.345	chr1	1000001	2000000
WE-001	39	035172K_2739813	35172	035172K	2739813	2	0.112	0.258	0.75	chr1	1000001	2000000
WE-001	39	035172K_2850475	35172	035172K	2850475	2	0.134	0.239	0.9	chr1	1000001	2000000
WE-001	39	035172K_2897334	35172	035172K	2897334	2	0.115	0.244	0.769	chr1	1000001	2000000
WE-001	39	035172J_1021551	35172	035172J	1021551	3	0.196	0.237	0.767	chr1	2000001	3000000
WE-001	39	035172J_1027249	35172	035172J	1027249	3	-0.339	-0.666	-1.325	chr1	2000001	3000000
WE-001	39	035172J_1264242	35172	035172J	1264242	3	0.034	0.219	0.134	chr1	2000001	3000000
WE-001	39	035172J_1394608	35172	035172J	1394608	3	0.126	0.035	0.495	chr1	2000001	3000000
WE-001	39	035172J_1600741	35172	035172J	1600741	3	-0.018	0.257	-0.072	chr1	2000001	3000000
WE-001	39	035172J_1718297	35172	035172J	1718297	3	0.104	0.44	0.408	chr1	2000001	3000000
WE-001	39	035172J_1965056	35172	035172J	1965056	3	0.148	0.122	0.579	chr1	2000001	3000000
WE-001	39	035172J_2495437	35172	035172J	2495437	3	0.141	0.363	0.551	chr1	2000001	3000000
WE-001	39	035172J_988458	35172	035172J	988458	3	0.046	-0.036	0.18	chr1	2000001	3000000
WE-001	39	035172J_999856	35172	035172J	999856	3	-0.212	-0.031	-0.83	chr1	2000001	3000000
WE-001	39	035172K_1176496	35172	035172K	1176496	3	0.149	0.315	0.584	chr1	2000001	3000000
WE-001	39	035172K_1260913	35172	035172K	1260913	3	-0.579	-0.07	-2.266	chr1	2000001	3000000
WE-001	39	035172K_2422233	35172	035172K	2422233	3	-0.078	0.232	-0.306	chr1	2000001	3000000
WE-001	39	035172K_2490877	35172	035172K	2490877	3	-0.024	-0.011	-0.092	chr1	2000001	3000000
WE-001	39	035172K_2638485	35172	035172K	2638485	3	-0.338	-0.157	-1.323	chr1	2000001	3000000
WE-001	39	035172K_2669443	35172	035172K	2669443	3	0.391	0.304	1.531	chr1	2000001	3000000
WE-001	39	035172K_2739813	35172	035172K	2739813	3	-0.069	0.258	-0.271	chr1	2000001	3000000
WE-001	39	035172K_2850475	35172	035172K	2850475	3	0.337	0.239	1.318	chr1	2000001	3000000
WE-001	39	035172K_2897334	35172	035172K	2897334	3	-0.238	0.244	-0.93	chr1	2000001	3000000
WE-001	39	035172J_1021551	35172	035172J	1021551	4	0.261	0.237	1.398	chr1	3000001	4000000
WE-001	39	035172J_1027249	35172	035172J	1027249	4	-0.452	-0.666	-2.416	chr1	3000001	4000000
WE-001	39	035172J_1264242	35172	035172J	1264242	4	0.212	0.219	1.134	chr1	3000001	4000000
WE-001	39	035172J_1394608	35172	035172J	1394608	4	0.235	0.035	1.258	chr1	3000001	4000000
WE-001	39	035172J_1600741	35172	035172J	1600741	4	0.25	0.257	1.335	chr1	3000001	4000000
WE-001	39	035172J_1718297	35172	035172J	1718297	4	0.384	0.44	2.056	chr1	3000001	4000000
WE-001	39	035172J_1965056	35172	035172J	1965056	4	0.535	0.122	2.86	chr1	3000001	4000000
WE-001	39	035172J_2495437	35172	035172J	2495437	4	0.45	0.363	2.407	chr1	3000001	4000000
WE-001	39	035172J_988458	35172	035172J	988458	4	0.147	-0.036	0.786	chr1	3000001	4000000
WE-001	39	035172J_999856	35172	035172J	999856	4	0.084	-0.031	0.451	chr1	3000001	4000000
WE-001	39	035172K_1176496	35172	035172K	1176496	4	0.208	0.315	1.111	chr1	3000001	4000000
WE-001	39	035172K_1260913	35172	035172K	1260913	4	-0.097	-0.07	-0.518	chr1	3000001	4000000
WE-001	39	035172K_2422233	35172	035172K	2422233	4	-0.053	0.232	-0.283	chr1	3000001	4000000
WE-001	39	035172K_2490877	35172	035172K	2490877	4	0	-0.011	0.001	chr1	3000001	4000000
WE-001	39	035172K_2638485	35172	035172K	2638485	4	0.031	-0.157	0.164	chr1	3000001	4000000
WE-001	39	035172K_2669443	35172	035172K	2669443	4	0.163	0.304	0.874	chr1	3000001	4000000
WE-001	39	035172K_2739813	35172	035172K	2739813	4	0.265	0.258	1.419	chr1	3000001	4000000
WE-001	39	035172K_2850475	35172	035172K	2850475	4	0.44	0.239	2.353	chr1	3000001	4000000
WE-001	39	035172K_2897334	35172	035172K	2897334	4	0.179	0.244	0.957	chr1	3000001	4000000
WE-001	39	035172J_1021551	35172	035172J	1021551	5	0.243	0.237	2.617	chr1	4000001	5000000
WE-001	39	035172J_1027249	35172	035172J	1027249	5	-0.373	-0.666	-4.005	chr1	4000001	5000000
WE-001	39	035172J_1264242	35172	035172J	1264242	5	0.183	0.219	1.963	chr1	4000001	5000000
WE-001	39	035172J_1394608	35172	035172J	1394608	5	-0.037	0.035	-0.393	chr1	4000001	5000000
WE-001	39	035172J_1600741	35172	035172J	1600741	5	0.214	0.257	2.298	chr1	4000001	5000000
WE-001	39	035172J_1718297	35172	035172J	1718297	5	0.519	0.44	5.579	chr1	4000001	5000000
WE-001	39	035172J_1965056	35172	035172J	1965056	5	0.775	0.122	8.33	chr1	4000001	5000000
WE-001	39	035172J_2495437	35172	035172J	2495437	5	0.345	0.363	3.709	chr1	4000001	5000000
WE-001	39	035172J_988458	35172	035172J	988458	5	0.102	-0.036	1.097	chr1	4000001	5000000
WE-001	39	035172J_999856	35172	035172J	999856	5	0.479	-0.031	5.151	chr1	4000001	5000000
WE-001	39	035172K_1176496	35172	035172K	1176496	5	0.286	0.315	3.076	chr1	4000001	5000000
WE-001	39	035172K_1260913	35172	035172K	1260913	5	-0.124	-0.07	-1.333	chr1	4000001	5000000
WE-001	39	035172K_2422233	35172	035172K	2422233	5	0.319	0.232	3.43	chr1	4000001	5000000
WE-001	39	035172K_2490877	35172	035172K	2490877	5	-0.034	-0.011	-0.36	chr1	4000001	5000000
WE-001	39	035172K_2638485	35172	035172K	2638485	5	-0.172	-0.157	-1.845	chr1	4000001	5000000
WE-001	39	035172K_2669443	35172	035172K	2669443	5	0.375	0.304	4.036	chr1	4000001	5000000
WE-001	39	035172K_2739813	35172	035172K	2739813	5	0.143	0.258	1.539	chr1	4000001	5000000
WE-001	39	035172K_2850475	35172	035172K	2850475	5	0.242	0.239	2.606	chr1	4000001	5000000
WE-001	39	035172K_2897334	35172	035172K	2897334	5	0.527	0.244	5.666	chr1	4000001	5000000
WE-001	39	035172J_1021551	35172	035172J	1021551	6	0.069	0.237	0.608	chr1	5000001	6000000
WE-001	39	035172J_1027249	35172	035172J	1027249	6	-0.263	-0.666	-2.333	chr1	5000001	6000000
WE-001	39	035172J_1264242	35172	035172J	1264242	6	0.18	0.219	1.599	chr1	5000001	6000000
WE-001	39	035172J_1394608	35172	035172J	1394608	6	0.106	0.035	0.937	chr1	5000001	6000000
WE-001	39	035172J_1600741	35172	035172J	1600741	6	0.062	0.257	0.547	chr1	5000001	6000000
WE-001	39	035172J_1718297	35172	035172J	1718297	6	0.42	0.44	3.724	chr1	5000001	6000000
WE-001	39	035172J_1965056	35172	035172J	1965056	6	0.211	0.122	1.872	chr1	5000001	6000000
WE-001	39	035172J_2495437	35172	035172J	2495437	6	0.244	0.363	2.164	chr1	5000001	6000000
WE-001	39	035172J_988458	35172	035172J	988458	6	0.04	-0.036	0.351	chr1	5000001	6000000
WE-001	39	035172J_999856	35172	035172J	999856	6	0.08	-0.031	0.708	chr1	5000001	6000000
WE-001	39	035172K_1176496	35172	035172K	1176496	6	0.194	0.315	1.723	chr1	5000001	6000000
WE-001	39	035172K_1260913	35172	035172K	1260913	6	0.092	-0.07	0.814	chr1	5000001	6000000
WE-001	39	035172K_2422233	35172	035172K	2422233	6	0.312	0.232	2.766	chr1	5000001	6000000
WE-001	39	035172K_2490877	35172	035172K	2490877	6	-0.11	-0.011	-0.971	chr1	5000001	6000000
WE-001	39	035172K_2638485	35172	035172K	2638485	6	-0.464	-0.157	-4.115	chr1	5000001	6000000
WE-001	39	035172K_2669443	35172	035172K	2669443	6	0.29	0.304	2.572	chr1	5000001	6000000
WE-001	39	035172K_2739813	35172	035172K	2739813	6	0.094	0.258	0.829	chr1	5000001	6000000
WE-001	39	035172K_2850475	35172	035172K	2850475	6	0.27	0.239	2.395	chr1	5000001	6000000
WE-001	39	035172K_2897334	35172	035172K	2897334	6	0.044	0.244	0.39	chr1	5000001	6000000
WE-001	39	035172J_1021551	35172	035172J	1021551	7	0.326	0.237	2.623	chr1	6000001	7000000
WE-001	39	035172J_1027249	35172	035172J	1027249	7	-0.974	-0.666	-7.826	chr1	6000001	7000000
WE-001	39	035172J_1264242	35172	035172J	1264242	7	0.258	0.219	2.071	chr1	6000001	7000000
WE-001	39	035172J_1394608	35172	035172J	1394608	7	0.054	0.035	0.431	chr1	6000001	7000000
WE-001	39	035172J_1600741	35172	035172J	1600741	7	0.172	0.257	1.38	chr1	6000001	7000000
WE-001	39	035172J_1718297	35172	035172J	1718297	7	0.49	0.44	3.936	chr1	6000001	7000000
WE-001	39	035172J_1965056	35172	035172J	1965056	7	0.127	0.122	1.022	chr1	6000001	7000000
WE-001	39	035172J_2495437	35172	035172J	2495437	7	0.1	0.363	0.802	chr1	6000001	7000000
WE-001	39	035172J_988458	35172	035172J	988458	7	0.025	-0.036	0.201	chr1	6000001	7000000
WE-001	39	035172J_999856	35172	035172J	999856	7	0.177	-0.031	1.424	chr1	6000001	7000000
WE-001	39	035172K_1176496	35172	035172K	1176496	7	0.215	0.315	1.729	chr1	6000001	7000000
WE-001	39	035172K_1260913	35172	035172K	1260913	7	-0.341	-0.07	-2.744	chr1	6000001	7000000
WE-001	39	035172K_2422233	35172	035172K	2422233	7	0.041	0.232	0.326	chr1	6000001	7000000
WE-001	39	035172K_2490877	35172	035172K	2490877	7	-0.108	-0.011	-0.869	chr1	6000001	7000000
WE-001	39	035172K_2638485	35172	035172K	2638485	7	-0.112	-0.157	-0.897	chr1	6000001	7000000
WE-001	39	035172K_2669443	35172	035172K	2669443	7	0.205	0.304	1.645	chr1	6000001	7000000
WE-001	39	035172K_2739813	35172	035172K	2739813	7	0.209	0.258	1.68	chr1	6000001	7000000
WE-001	39	035172K_2850475	35172	035172K	2850475	7	0.274	0.239	2.204	chr1	6000001	7000000
WE-001	39	035172K_2897334	35172	035172K	2897334	7	0.084	0.244	0.674	chr1	6000001	7000000
WE-001	39	035172J_1021551	35172	035172J	1021551	8	0.428	0.237	3.467	chr1	7000001	8000000
WE-001	39	035172J_1027249	35172	035172J	1027249	8	-0.469	-0.666	-3.799	chr1	7000001	8000000
WE-001	39	035172J_1264242	35172	035172J	1264242	8	0.159	0.219	1.288	chr1	7000001	8000000
WE-001	39	035172J_1394608	35172	035172J	1394608	8	0.013	0.035	0.102	chr1	7000001	8000000
WE-001	39	035172J_1600741	35172	035172J	1600741	8	0.29	0.257	2.351	chr1	7000001	8000000
WE-001	39	035172J_1718297	35172	035172J	1718297	8	0.549	0.44	4.446	chr1	7000001	8000000
WE-001	39	035172J_1965056	35172	035172J	1965056	8	0.581	0.122	4.707	chr1	7000001	8000000
WE-001	39	035172J_2495437	35172	035172J	2495437	8	0.386	0.363	3.129	chr1	7000001	8000000
WE-001	39	035172J_988458	35172	035172J	988458	8	0.07	-0.036	0.568	chr1	7000001	8000000
WE-001	39	035172J_999856	35172	035172J	999856	8	0.041	-0.031	0.333	chr1	7000001	8000000
WE-001	39	035172K_1176496	35172	035172K	1176496	8	0.298	0.315	2.417	chr1	7000001	8000000
WE-001	39	035172K_1260913	35172	035172K	1260913	8	-0.009	-0.07	-0.07	chr1	7000001	8000000
WE-001	39	035172K_2422233	35172	035172K	2422233	8	0.295	0.232	2.39	chr1	7000001	8000000
WE-001	39	035172K_2490877	35172	035172K	2490877	8	-0.023	-0.011	-0.19	chr1	7000001	8000000
WE-001	39	035172K_2638485	35172	035172K	2638485	8	0.03	-0.157	0.239	chr1	7000001	8000000
WE-001	39	035172K_2669443	35172	035172K	2669443	8	0.425	0.304	3.44	chr1	7000001	8000000
WE-001	39	035172K_2739813	35172	035172K	2739813	8	0.341	0.258	2.764	chr1	7000001	8000000
WE-001	39	035172K_2850475	35172	035172K	2850475	8	0.249	0.239	2.016	chr1	7000001	8000000
WE-001	39	035172K_2897334	35172	035172K	2897334	8	0.361	0.244	2.925	chr1	7000001	8000000
WE-001	39	035172J_1021551	35172	035172J	1021551	9	0.252	0.237	1.265	chr1	8000001	9000000
WE-001	39	035172J_1027249	35172	035172J	1027249	9	-1.096	-1.686	-5.496	chr1	8000001	9000000
WE-001	39	035172J_1264242	35172	035172J	1264242	9	0.129	0.219	0.648	chr1	8000001	9000000
WE-001	39	035172J_1394608	35172	035172J	1394608	9	0.316	0.035	1.584	chr1	8000001	9000000
WE-001	39	035172J_1600741	35172	035172J	1600741	9	0.226	0.257	1.131	chr1	8000001	9000000
WE-001	39	035172J_1718297	35172	035172J	1718297	9	0.569	0.44	2.852	chr1	8000001	9000000
WE-001	39	035172J_1965056	35172	035172J	1965056	9	0.008	0.122	0.041	chr1	8000001	9000000
WE-001	39	035172J_2495437	35172	035172J	2495437	9	0.454	0.363	2.278	chr1	8000001	9000000
WE-001	39	035172J_988458	35172	035172J	988458	9	-0.002	-0.036	-0.01	chr1	8000001	9000000
WE-001	39	035172J_999856	35172	035172J	999856	9	0.145	-0.031	0.726	chr1	8000001	9000000
WE-001	39	035172K_1176496	35172	035172K	1176496	9	0.132	0.315	0.662	chr1	8000001	9000000
WE-001	39	035172K_1260913	35172	035172K	1260913	9	-0.033	-0.07	-0.164	chr1	8000001	9000000
WE-001	39	035172K_2422233	35172	035172K	2422233	9	0.218	0.232	1.091	chr1	8000001	9000000
WE-001	39	035172K_2490877	35172	035172K	2490877	9	-0.106	-0.011	-0.53	chr1	8000001	9000000
WE-001	39	035172K_2638485	35172	035172K	2638485	9	-0.039	-0.157	-0.198	chr1	8000001	9000000
WE-001	39	035172K_2669443	35172	035172K	2669443	9	0.386	0.304	1.936	chr1	8000001	9000000
WE-001	39	035172K_2739813	35172	035172K	2739813	9	0.167	0.258	0.837	chr1	8000001	9000000
WE-001	39	035172K_2850475	35172	035172K	2850475	9	0.43	0.239	2.158	chr1	8000001	9000000
WE-001	39	035172K_2897334	35172	035172K	2897334	9	0.306	0.244	1.533	chr1	8000001	9000000
WE-001	39	035172J_1021551	35172	035172J	1021551	10	0.077	0.237	0.522	chr1	9000001	10000000
WE-001	39	035172J_1027249	35172	035172J	1027249	10	-1.352	-1.686	-9.154	chr1	9000001	10000000
WE-001	39	035172J_1264242	35172	035172J	1264242	10	0.322	0.219	2.178	chr1	9000001	10000000
WE-001	39	035172J_1394608	35172	035172J	1394608	10	0.275	0.035	1.865	chr1	9000001	10000000
WE-001	39	035172J_1600741	35172	035172J	1600741	10	0.428	0.257	2.895	chr1	9000001	10000000
WE-001	39	035172J_1718297	35172	035172J	1718297	10	0.303	0.44	2.049	chr1	9000001	10000000
WE-001	39	035172J_1965056	35172	035172J	1965056	10	0.262	0.122	1.776	chr1	9000001	10000000
WE-001	39	035172J_2495437	35172	035172J	2495437	10	0.756	0.363	5.12	chr1	9000001	10000000
WE-001	39	035172J_988458	35172	035172J	988458	10	0.036	-0.036	0.245	chr1	9000001	10000000
WE-001	39	035172J_999856	35172	035172J	999856	10	0.167	-0.031	1.133	chr1	9000001	10000000
WE-001	39	035172K_1176496	35172	035172K	1176496	10	0.422	0.315	2.857	chr1	9000001	10000000
WE-001	39	035172K_1260913	35172	035172K	1260913	10	0.15	-0.07	1.015	chr1	9000001	10000000
WE-001	39	035172K_2422233	35172	035172K	2422233	10	0.357	0.232	2.419	chr1	9000001	10000000
WE-001	39	035172K_2490877	35172	035172K	2490877	10	0.066	-0.011	0.444	chr1	9000001	10000000
WE-001	39	035172K_2638485	35172	035172K	2638485	10	-0.264	-0.157	-1.789	chr1	9000001	10000000
WE-001	39	035172K_2669443	35172	035172K	2669443	10	0.527	0.304	3.566	chr1	9000001	10000000
WE-001	39	035172K_2739813	35172	035172K	2739813	10	0.424	0.258	2.869	chr1	9000001	10000000
WE-001	39	035172K_2850475	35172	035172K	2850475	10	0.223	0.239	1.508	chr1	9000001	10000000
WE-001	39	035172K_2897334	35172	035172K	2897334	10	0.358	0.244	2.427	chr1	9000001	10000000
WE-001	39	035172J_1021551	35172	035172J	1021551	11	0.344	0.237	3.732	chr1	10000001	11000000
WE-001	39	035172J_1027249	35172	035172J	1027249	11	-2.822	-1.686	-30.577	chr1	10000001	11000000
WE-001	39	035172J_1264242	35172	035172J	1264242	11	0.102	0.219	1.101	chr1	10000001	11000000
WE-001	39	035172J_1394608	35172	035172J	1394608	11	0.055	0.035	0.595	chr1	10000001	11000000
WE-001	39	035172J_1600741	35172	035172J	1600741	11	0.115	0.257	1.249	chr1	10000001	11000000
WE-001	39	035172J_1718297	35172	035172J	1718297	11	0.387	0.44	4.192	chr1	10000001	11000000
WE-001	39	035172J_1965056	35172	035172J	1965056	11	-0.258	0.122	-2.799	chr1	10000001	11000000
WE-001	39	035172J_2495437	35172	035172J	2495437	11	0.063	0.363	0.686	chr1	10000001	11000000
WE-001	39	035172J_988458	35172	035172J	988458	11	0.038	-0.036	0.414	chr1	10000001	11000000
WE-001	39	035172J_999856	35172	035172J	999856	11	-0.142	-0.031	-1.537	chr1	10000001	11000000
WE-001	39	035172K_1176496	35172	035172K	1176496	11	0.075	0.315	0.809	chr1	10000001	11000000
WE-001	39	035172K_1260913	35172	035172K	1260913	11	-0.197	-0.07	-2.138	chr1	10000001	11000000
WE-001	39	035172K_2422233	35172	035172K	2422233	11	0.227	0.232	2.462	chr1	10000001	11000000
WE-001	39	035172K_2490877	35172	035172K	2490877	11	-0.161	-0.011	-1.749	chr1	10000001	11000000
WE-001	39	035172K_2638485	35172	035172K	2638485	11	-0.109	-0.157	-1.18	chr1	10000001	11000000
WE-001	39	035172K_2669443	35172	035172K	2669443	11	0.228	0.304	2.467	chr1	10000001	11000000
WE-001	39	035172K_2739813	35172	035172K	2739813	11	0.178	0.258	1.932	chr1	10000001	11000000
WE-001	39	035172K_2850475	35172	035172K	2850475	11	0.075	0.239	0.809	chr1	10000001	11000000
WE-001	39	035172K_2897334	35172	035172K	2897334	11	-0.084	0.244	-0.909	chr1	10000001	11000000
WE-001	39	035172J_1021551	35172	035172J	1021551	12	0.127	0.237	0.767	chr1	11000001	12000000
WE-001	39	035172J_1027249	35172	035172J	1027249	12	-1.154	-1.686	-6.971	chr1	11000001	12000000
WE-001	39	035172J_1264242	35172	035172J	1264242	12	0.437	0.219	2.637	chr1	11000001	12000000
WE-001	39	035172J_1394608	35172	035172J	1394608	12	0.56	0.035	3.381	chr1	11000001	12000000
WE-001	39	035172J_1600741	35172	035172J	1600741	12	0.387	0.257	2.338	chr1	11000001	12000000
WE-001	39	035172J_1718297	35172	035172J	1718297	12	0.633	0.44	3.82	chr1	11000001	12000000
WE-001	39	035172J_1965056	35172	035172J	1965056	12	0.475	0.122	2.868	chr1	11000001	12000000
WE-001	39	035172J_2495437	35172	035172J	2495437	12	0.533	0.363	3.22	chr1	11000001	12000000
WE-001	39	035172J_988458	35172	035172J	988458	12	0.274	-0.036	1.654	chr1	11000001	12000000
WE-001	39	035172J_999856	35172	035172J	999856	12	0.184	-0.031	1.112	chr1	11000001	12000000
WE-001	39	035172K_1176496	35172	035172K	1176496	12	0.23	0.315	1.387	chr1	11000001	12000000
WE-001	39	035172K_1260913	35172	035172K	1260913	12	-0.101	-0.07	-0.608	chr1	11000001	12000000
WE-001	39	035172K_2422233	35172	035172K	2422233	12	0.505	0.232	3.047	chr1	11000001	12000000
WE-001	39	035172K_2490877	35172	035172K	2490877	12	0.044	-0.011	0.268	chr1	11000001	12000000
WE-001	39	035172K_2638485	35172	035172K	2638485	12	-0.113	-0.157	-0.683	chr1	11000001	12000000
WE-001	39	035172K_2669443	35172	035172K	2669443	12	0.518	0.304	3.128	chr1	11000001	12000000
WE-001	39	035172K_2739813	35172	035172K	2739813	12	0.533	0.258	3.218	chr1	11000001	12000000
WE-001	39	035172K_2850475	35172	035172K	2850475	12	0.436	0.239	2.632	chr1	11000001	12000000
WE-001	39	035172K_2897334	35172	035172K	2897334	12	0.406	0.244	2.452	chr1	11000001	12000000
WE-001	39	035172J_1021551	35172	035172J	1021551	13	0.026	0.237	0.26	chr1	12000001	13000000
WE-001	39	035172J_1027249	35172	035172J	1027249	13	-1.697	-1.686	-17.228	chr1	12000001	13000000
WE-001	39	035172J_1264242	35172	035172J	1264242	13	0.11	0.219	1.115	chr1	12000001	13000000
WE-001	39	035172J_1394608	35172	035172J	1394608	13	0.14	0.035	1.426	chr1	12000001	13000000
WE-001	39	035172J_1600741	35172	035172J	1600741	13	0.351	0.257	3.564	chr1	12000001	13000000
WE-001	39	035172J_1718297	35172	035172J	1718297	13	0.576	0.44	5.845	chr1	12000001	13000000
WE-001	39	035172J_1965056	35172	035172J	1965056	13	-0.136	0.122	-1.376	chr1	12000001	13000000
WE-001	39	035172J_2495437	35172	035172J	2495437	13	0.525	0.363	5.333	chr1	12000001	13000000
WE-001	39	035172J_988458	35172	035172J	988458	13	0.104	-0.036	1.056	chr1	12000001	13000000
WE-001	39	035172J_999856	35172	035172J	999856	13	0.341	-0.031	3.463	chr1	12000001	13000000
WE-001	39	035172K_1176496	35172	035172K	1176496	13	0.265	0.315	2.689	chr1	12000001	13000000
WE-001	39	035172K_1260913	35172	035172K	1260913	13	-0.498	-0.07	-5.055	chr1	12000001	13000000
WE-001	39	035172K_2422233	35172	035172K	2422233	13	0.206	0.232	2.091	chr1	12000001	13000000
WE-001	39	035172K_2490877	35172	035172K	2490877	13	0.048	-0.011	0.483	chr1	12000001	13000000
WE-001	39	035172K_2638485	35172	035172K	2638485	13	-0.144	-0.157	-1.46	chr1	12000001	13000000
WE-001	39	035172K_2669443	35172	035172K	2669443	13	0.484	0.304	4.913	chr1	12000001	13000000
WE-001	39	035172K_2739813	35172	035172K	2739813	13	0.202	0.258	2.048	chr1	12000001	13000000
WE-001	39	035172K_2850475	35172	035172K	2850475	13	0.279	0.239	2.828	chr1	12000001	13000000
WE-001	39	035172K_2897334	35172	035172K	2897334	13	0.24	0.244	2.432	chr1	12000001	13000000
WE-001	39	035172J_1021551	35172	035172J	1021551	14	0.275	0.237	1.831	chr1	13000001	14000000
WE-001	39	035172J_1027249	35172	035172J	1027249	14	-1.502	-1.686	-10.005	chr1	13000001	14000000
WE-001	39	035172J_1264242	35172	035172J	1264242	14	0.38	0.219	2.53	chr1	13000001	14000000
WE-001	39	035172J_1394608	35172	035172J	1394608	14	0.101	0.035	0.67	chr1	13000001	14000000
WE-001	39	035172J_1600741	35172	035172J	1600741	14	0.227	0.257	1.511	chr1	13000001	14000000
WE-001	39	035172J_1718297	35172	035172J	1718297	14	0.549	0.44	3.655	chr1	13000001	14000000
WE-001	39	035172J_1965056	35172	035172J	1965056	14	0.602	0.122	4.012	chr1	13000001	14000000
WE-001	39	035172J_2495437	35172	035172J	2495437	14	0.303	0.363	2.017	chr1	13000001	14000000
WE-001	39	035172J_988458	35172	035172J	988458	14	0.09	-0.036	0.602	chr1	13000001	14000000
WE-001	39	035172J_999856	35172	035172J	999856	14	0.142	-0.031	0.947	chr1	13000001	14000000
WE-001	39	035172K_1176496	35172	035172K	1176496	14	0.733	0.315	4.88	chr1	13000001	14000000
WE-001	39	035172K_1260913	35172	035172K	1260913	14	-0.109	-0.07	-0.724	chr1	13000001	14000000
WE-001	39	035172K_2422233	35172	035172K	2422233	14	0.159	0.232	1.058	chr1	13000001	14000000
WE-001	39	035172K_2490877	35172	035172K	2490877	14	-0.117	-0.011	-0.78	chr1	13000001	14000000
WE-001	39	035172K_2638485	35172	035172K	2638485	14	-0.081	-0.157	-0.536	chr1	13000001	14000000
WE-001	39	035172K_2669443	35172	035172K	2669443	14	0.386	0.304	2.573	chr1	13000001	14000000
WE-001	39	035172K_2739813	35172	035172K	2739813	14	0.163	0.258	1.085	chr1	13000001	14000000
WE-001	39	035172K_2850475	35172	035172K	2850475	14	0.409	0.239	2.724	chr1	13000001	14000000
WE-001	39	035172K_2897334	35172	035172K	2897334	14	0.193	0.244	1.285	chr1	13000001	14000000
WE-001	39	035172J_1021551	35172	035172J	1021551	15	0.39	0.237	3.574	chr1	14000001	15000000
WE-001	39	035172J_1027249	35172	035172J	1027249	15	-1.145	-1.686	-10.5	chr1	14000001	15000000
WE-001	39	035172J_1264242	35172	035172J	1264242	15	0.217	0.219	1.988	chr1	14000001	15000000
WE-001	39	035172J_1394608	35172	035172J	1394608	15	0.165	0.035	1.511	chr1	14000001	15000000
WE-001	39	035172J_1600741	35172	035172J	1600741	15	0.429	0.257	3.932	chr1	14000001	15000000
WE-001	39	035172J_1718297	35172	035172J	1718297	15	0.704	0.44	6.458	chr1	14000001	15000000
WE-001	39	035172J_1965056	35172	035172J	1965056	15	0.16	0.122	1.463	chr1	14000001	15000000
WE-001	39	035172J_2495437	35172	035172J	2495437	15	0.378	0.363	3.468	chr1	14000001	15000000
WE-001	39	035172J_988458	35172	035172J	988458	15	0.164	-0.036	1.501	chr1	14000001	15000000
WE-001	39	035172J_999856	35172	035172J	999856	15	0.02	-0.031	0.187	chr1	14000001	15000000
WE-001	39	035172K_1176496	35172	035172K	1176496	15	0.093	0.315	0.849	chr1	14000001	15000000
WE-001	39	035172K_1260913	35172	035172K	1260913	15	-0.155	-0.07	-1.418	chr1	14000001	15000000
WE-001	39	035172K_2422233	35172	035172K	2422233	15	0.194	0.232	1.778	chr1	14000001	15000000
WE-001	39	035172K_2490877	35172	035172K	2490877	15	-0.014	-0.011	-0.127	chr1	14000001	15000000
WE-001	39	035172K_2638485	35172	035172K	2638485	15	0.063	-0.157	0.576	chr1	14000001	15000000
WE-001	39	035172K_2669443	35172	035172K	2669443	15	0.551	0.304	5.051	chr1	14000001	15000000
WE-001	39	035172K_2739813	35172	035172K	2739813	15	0.335	0.258	3.069	chr1	14000001	15000000
WE-001	39	035172K_2850475	35172	035172K	2850475	15	0.342	0.239	3.137	chr1	14000001	15000000
WE-001	39	035172K_2897334	35172	035172K	2897334	15	0.574	0.244	5.261	chr1	14000001	15000000
WE-001	39	035172J_1021551	35172	035172J	1021551	16	0.195	0.237	2.653	chr1	15000001	16000000
WE-001	39	035172J_1027249	35172	035172J	1027249	16	-1.271	-1.686	-17.249	chr1	15000001	16000000
WE-001	39	035172J_1264242	35172	035172J	1264242	16	0.258	0.219	3.499	chr1	15000001	16000000
WE-001	39	035172J_1394608	35172	035172J	1394608	16	0.237	0.035	3.211	chr1	15000001	16000000
WE-001	39	035172J_1600741	35172	035172J	1600741	16	0.204	0.257	2.765	chr1	15000001	16000000
WE-001	39	035172J_1718297	35172	035172J	1718297	16	0.31	0.44	4.201	chr1	15000001	16000000
WE-001	39	035172J_1965056	35172	035172J	1965056	16	-0.295	0.122	-3.999	chr1	15000001	16000000
WE-001	39	035172J_2495437	35172	035172J	2495437	16	0.346	0.363	4.699	chr1	15000001	16000000
WE-001	39	035172J_988458	35172	035172J	988458	16	0.173	-0.036	2.355	chr1	15000001	16000000
WE-001	39	035172J_999856	35172	035172J	999856	16	-0.018	-0.031	-0.24	chr1	15000001	16000000
WE-001	39	035172K_1176496	35172	035172K	1176496	16	0.571	0.315	7.745	chr1	15000001	16000000
WE-001	39	035172K_1260913	35172	035172K	1260913	16	-0.026	-0.07	-0.354	chr1	15000001	16000000
WE-001	39	035172K_2422233	35172	035172K	2422233	16	0.221	0.232	3.003	chr1	15000001	16000000
WE-001	39	035172K_2490877	35172	035172K	2490877	16	-0.046	-0.011	-0.627	chr1	15000001	16000000
WE-001	39	035172K_2638485	35172	035172K	2638485	16	0.114	-0.157	1.549	chr1	15000001	16000000
WE-001	39	035172K_2669443	35172	035172K	2669443	16	0.487	0.304	6.616	chr1	15000001	16000000
WE-001	39	035172K_2739813	35172	035172K	2739813	16	0.293	0.258	3.971	chr1	15000001	16000000
WE-001	39	035172K_2850475	35172	035172K	2850475	16	0.337	0.239	4.574	chr1	15000001	16000000
WE-001	39	035172K_2897334	35172	035172K	2897334	16	0.374	0.244	5.082	chr1	15000001	16000000
WE-001	39	035172J_1021551	35172	035172J	1021551	17	0.209	0.237	1.429	chr1	16000001	17000000
WE-001	39	035172J_1027249	35172	035172J	1027249	17	-3.21	-1.686	-21.911	chr1	16000001	17000000
WE-001	39	035172J_1264242	35172	035172J	1264242	17	0.458	0.219	3.13	chr1	16000001	17000000
WE-001	39	035172J_1394608	35172	035172J	1394608	17	0.236	0.035	1.608	chr1	16000001	17000000
WE-001	39	035172J_1600741	35172	035172J	1600741	17	0.542	0.257	3.702	chr1	16000001	17000000
WE-001	39	035172J_1718297	35172	035172J	1718297	17	0.508	0.44	3.471	chr1	16000001	17000000
WE-001	39	035172J_1965056	35172	035172J	1965056	17	-0.05	0.122	-0.342	chr1	16000001	17000000
WE-001	39	035172J_2495437	35172	035172J	2495437	17	0.432	0.363	2.952	chr1	16000001	17000000
WE-001	39	035172J_988458	35172	035172J	988458	17	-0.031	-0.036	-0.208	chr1	16000001	17000000
WE-001	39	035172J_999856	35172	035172J	999856	17	0.052	-0.031	0.358	chr1	16000001	17000000
WE-001	39	035172K_1176496	35172	035172K	1176496	17	0.462	0.315	3.155	chr1	16000001	17000000
WE-001	39	035172K_1260913	35172	035172K	1260913	17	0.297	-0.07	2.028	chr1	16000001	17000000
WE-001	39	035172K_2422233	35172	035172K	2422233	17	0.608	0.232	4.153	chr1	16000001	17000000
WE-001	39	035172K_2490877	35172	035172K	2490877	17	-0.055	-0.011	-0.378	chr1	16000001	17000000
WE-001	39	035172K_2638485	35172	035172K	2638485	17	-0.322	-0.157	-2.197	chr1	16000001	17000000
WE-001	39	035172K_2669443	35172	035172K	2669443	17	0.57	0.304	3.89	chr1	16000001	17000000
WE-001	39	035172K_2739813	35172	035172K	2739813	17	0.362	0.258	2.468	chr1	16000001	17000000
WE-001	39	035172K_2850475	35172	035172K	2850475	17	0.462	0.239	3.151	chr1	16000001	17000000
WE-001	39	035172K_2897334	35172	035172K	2897334	17	0.209	0.244	1.429	chr1	16000001	17000000
WE-001	39	035172J_1021551	35172	035172J	1021551	18	0.274	0.237	1.372	chr1	17000001	18000000
WE-001	39	035172J_1027249	35172	035172J	1027249	18	-2.124	-1.686	-10.632	chr1	17000001	18000000
WE-001	39	035172J_1264242	35172	035172J	1264242	18	0.316	0.219	1.582	chr1	17000001	18000000
WE-001	39	035172J_1394608	35172	035172J	1394608	18	0.253	0.035	1.266	chr1	17000001	18000000
WE-001	39	035172J_1600741	35172	035172J	1600741	18	0.495	0.257	2.476	chr1	17000001	18000000
WE-001	39	035172J_1718297	35172	035172J	1718297	18	0.552	0.44	2.762	chr1	17000001	18000000
WE-001	39	035172J_1965056	35172	035172J	1965056	18	0.613	0.122	3.07	chr1	17000001	18000000
WE-001	39	035172J_2495437	35172	035172J	2495437	18	0.403	0.363	2.018	chr1	17000001	18000000
WE-001	39	035172J_988458	35172	035172J	988458	18	0.136	-0.036	0.681	chr1	17000001	18000000
WE-001	39	035172J_999856	35172	035172J	999856	18	-0.119	-0.031	-0.595	chr1	17000001	18000000
WE-001	39	035172K_1176496	35172	035172K	1176496	18	0.618	0.315	3.096	chr1	17000001	18000000
WE-001	39	035172K_1260913	35172	035172K	1260913	18	0.256	-0.07	1.284	chr1	17000001	18000000
WE-001	39	035172K_2422233	35172	035172K	2422233	18	0.263	0.232	1.319	chr1	17000001	18000000
WE-001	39	035172K_2490877	35172	035172K	2490877	18	0.037	-0.011	0.184	chr1	17000001	18000000
WE-001	39	035172K_2638485	35172	035172K	2638485	18	-0.047	-0.157	-0.237	chr1	17000001	18000000
WE-001	39	035172K_2669443	35172	035172K	2669443	18	0.21	0.304	1.053	chr1	17000001	18000000
WE-001	39	035172K_2739813	35172	035172K	2739813	18	0.536	0.258	2.683	chr1	17000001	18000000
WE-001	39	035172K_2850475	35172	035172K	2850475	18	0.339	0.239	1.696	chr1	17000001	18000000
WE-001	39	035172K_2897334	35172	035172K	2897334	18	0.337	0.244	1.686	chr1	17000001	18000000
WE-001	39	035172J_1021551	35172	035172J	1021551	19	0.391	0.237	2.132	chr1	18000001	19000000
WE-001	39	035172J_1027249	35172	035172J	1027249	19	-1.232	-1.686	-6.713	chr1	18000001	19000000
WE-001	39	035172J_1264242	35172	035172J	1264242	19	0.315	0.219	1.719	chr1	18000001	19000000
WE-001	39	035172J_1394608	35172	035172J	1394608	19	0.219	0.035	1.191	chr1	18000001	19000000
WE-001	39	035172J_1600741	35172	035172J	1600741	19	0.414	0.257	2.255	chr1	18000001	19000000
WE-001	39	035172J_1718297	35172	035172J	1718297	19	0.658	0.44	3.588	chr1	18000001	19000000
WE-001	39	035172J_1965056	35172	035172J	1965056	19	0.206	0.122	1.122	chr1	18000001	19000000
WE-001	39	035172J_2495437	35172	035172J	2495437	19	0.552	0.363	3.006	chr1	18000001	19000000
WE-001	39	035172J_988458	35172	035172J	988458	19	0.124	-0.036	0.678	chr1	18000001	19000000
WE-001	39	035172J_999856	35172	035172J	999856	19	-0.037	-0.031	-0.2	chr1	18000001	19000000
WE-001	39	035172K_1176496	35172	035172K	1176496	19	0.577	0.315	3.146	chr1	18000001	19000000
WE-001	39	035172K_1260913	35172	035172K	1260913	19	0.162	-0.07	0.882	chr1	18000001	19000000
WE-001	39	035172K_2422233	35172	035172K	2422233	19	0.311	0.232	1.697	chr1	18000001	19000000
WE-001	39	035172K_2490877	35172	035172K	2490877	19	0.074	-0.011	0.402	chr1	18000001	19000000
WE-001	39	035172K_2638485	35172	035172K	2638485	19	-0.042	-0.157	-0.227	chr1	18000001	19000000
WE-001	39	035172K_2669443	35172	035172K	2669443	19	0.304	0.304	1.658	chr1	18000001	19000000
WE-001	39	035172K_2739813	35172	035172K	2739813	19	0.401	0.258	2.188	chr1	18000001	19000000
WE-001	39	035172K_2850475	35172	035172K	2850475	19	0.479	0.239	2.611	chr1	18000001	19000000
WE-001	39	035172K_2897334	35172	035172K	2897334	19	0.365	0.244	1.991	chr1	18000001	19000000
WE-001	39	035172J_1021551	35172	035172J	1021551	20	0.242	0.237	2.213	chr1	19000001	20000000
WE-001	39	035172J_1027249	35172	035172J	1027249	20	-1.488	-1.686	-13.596	chr1	19000001	20000000
WE-001	39	035172J_1264242	35172	035172J	1264242	20	0.137	0.219	1.253	chr1	19000001	20000000
WE-001	39	035172J_1394608	35172	035172J	1394608	20	0.176	0.035	1.605	chr1	19000001	20000000
WE-001	39	035172J_1600741	35172	035172J	1600741	20	0.329	0.257	3.002	chr1	19000001	20000000
WE-001	39	035172J_1718297	35172	035172J	1718297	20	0.207	0.44	1.89	chr1	19000001	20000000
WE-001	39	035172J_1965056	35172	035172J	1965056	20	0.495	0.122	4.519	chr1	19000001	20000000
WE-001	39	035172J_2495437	35172	035172J	2495437	20	0.18	0.363	1.644	chr1	19000001	20000000
WE-001	39	035172J_988458	35172	035172J	988458	20	-0.058	-0.036	-0.527	chr1	19000001	20000000
WE-001	39	035172J_999856	35172	035172J	999856	20	0.042	-0.031	0.38	chr1	19000001	20000000
WE-001	39	035172K_1176496	35172	035172K	1176496	20	0.105	0.315	0.957	chr1	19000001	20000000
WE-001	39	035172K_1260913	35172	035172K	1260913	20	0.02	-0.07	0.185	chr1	19000001	20000000
WE-001	39	035172K_2422233	35172	035172K	2422233	20	-0.065	0.232	-0.592	chr1	19000001	20000000
WE-001	39	035172K_2490877	35172	035172K	2490877	20	-0.006	-0.011	-0.052	chr1	19000001	20000000
WE-001	39	035172K_2638485	35172	035172K	2638485	20	0.016	-0.157	0.151	chr1	19000001	20000000
WE-001	39	035172K_2669443	35172	035172K	2669443	20	0.336	0.304	3.075	chr1	19000001	20000000
WE-001	39	035172K_2739813	35172	035172K	2739813	20	0.214	0.258	1.952	chr1	19000001	20000000
WE-001	39	035172K_2850475	35172	035172K	2850475	20	0.128	0.239	1.171	chr1	19000001	20000000
WE-001	39	035172K_2897334	35172	035172K	2897334	20	0.279	0.244	2.546	chr1	19000001	20000000
WE-001	39	035172J_1021551	35172	035172J	1021551	21	0.025	0.237	0.165	chr1	20000001	21000000
WE-001	39	035172J_1027249	35172	035172J	1027249	21	-1.822	-1.686	-11.859	chr1	20000001	21000000
WE-001	39	035172J_1264242	35172	035172J	1264242	21	0.128	0.219	0.831	chr1	20000001	21000000
WE-001	39	035172J_1394608	35172	035172J	1394608	21	0.25	0.035	1.629	chr1	20000001	21000000
WE-001	39	035172J_1600741	35172	035172J	1600741	21	0.263	0.257	1.713	chr1	20000001	21000000
WE-001	39	035172J_1718297	35172	035172J	1718297	21	0.382	0.44	2.484	chr1	20000001	21000000
WE-001	39	035172J_1965056	35172	035172J	1965056	21	0.47	0.122	3.059	chr1	20000001	21000000
WE-001	39	035172J_2495437	35172	035172J	2495437	21	0.421	0.363	2.742	chr1	20000001	21000000
WE-001	39	035172J_988458	35172	035172J	988458	21	0.113	-0.036	0.734	chr1	20000001	21000000
WE-001	39	035172J_999856	35172	035172J	999856	21	-0.12	-0.031	-0.78	chr1	20000001	21000000
WE-001	39	035172K_1176496	35172	035172K	1176496	21	0.434	0.315	2.824	chr1	20000001	21000000
WE-001	39	035172K_1260913	35172	035172K	1260913	21	-0.136	-0.07	-0.882	chr1	20000001	21000000
WE-001	39	035172K_2422233	35172	035172K	2422233	21	0.33	0.232	2.15	chr1	20000001	21000000
WE-001	39	035172K_2490877	35172	035172K	2490877	21	-0.053	-0.011	-0.345	chr1	20000001	21000000
WE-001	39	035172K_2638485	35172	035172K	2638485	21	-0.074	-0.157	-0.481	chr1	20000001	21000000
WE-001	39	035172K_2669443	35172	035172K	2669443	21	0.347	0.304	2.256	chr1	20000001	21000000
WE-001	39	035172K_2739813	35172	035172K	2739813	21	0.078	0.258	0.506	chr1	20000001	21000000
WE-001	39	035172K_2850475	35172	035172K	2850475	21	0.357	0.239	2.322	chr1	20000001	21000000
WE-001	39	035172K_2897334	35172	035172K	2897334	21	0.345	0.244	2.243	chr1	20000001	21000000
WE-001	39	035172J_1021551	35172	035172J	1021551	22	0.104	0.237	0.749	chr1	21000001	22000000
WE-001	39	035172J_1027249	35172	035172J	1027249	22	-1.688	-1.686	-12.172	chr1	21000001	22000000
WE-001	39	035172J_1264242	35172	035172J	1264242	22	-0.003	0.219	-0.022	chr1	21000001	22000000
WE-001	39	035172J_1394608	35172	035172J	1394608	22	-0.181	0.035	-1.308	chr1	21000001	22000000
WE-001	39	035172J_1600741	35172	035172J	1600741	22	0.232	0.257	1.671	chr1	21000001	22000000
WE-001	39	035172J_1718297	35172	035172J	1718297	22	0.256	0.44	1.849	chr1	21000001	22000000
WE-001	39	035172J_1965056	35172	035172J	1965056	22	-0.532	0.122	-3.834	chr1	21000001	22000000
WE-001	39	035172J_2495437	35172	035172J	2495437	22	0.319	0.363	2.298	chr1	21000001	22000000
WE-001	39	035172J_988458	35172	035172J	988458	22	-0.071	-0.036	-0.514	chr1	21000001	22000000
WE-001	39	035172J_999856	35172	035172J	999856	22	-0.016	-0.031	-0.114	chr1	21000001	22000000
WE-001	39	035172K_1176496	35172	035172K	1176496	22	0.372	0.315	2.686	chr1	21000001	22000000
WE-001	39	035172K_1260913	35172	035172K	1260913	22	-0.069	-0.07	-0.498	chr1	21000001	22000000
WE-001	39	035172K_2422233	35172	035172K	2422233	22	0.097	0.232	0.701	chr1	21000001	22000000
WE-001	39	035172K_2490877	35172	035172K	2490877	22	-0.026	-0.011	-0.191	chr1	21000001	22000000
WE-001	39	035172K_2638485	35172	035172K	2638485	22	0.056	-0.157	0.402	chr1	21000001	22000000
WE-001	39	035172K_2669443	35172	035172K	2669443	22	0.25	0.304	1.799	chr1	21000001	22000000
WE-001	39	035172K_2739813	35172	035172K	2739813	22	0.329	0.258	2.374	chr1	21000001	22000000
WE-001	39	035172K_2850475	35172	035172K	2850475	22	-0.033	0.239	-0.237	chr1	21000001	22000000
WE-001	39	035172K_2897334	35172	035172K	2897334	22	0.101	0.244	0.727	chr1	21000001	22000000
WE-001	39	035172J_1021551	35172	035172J	1021551	23	0.295	0.237	1.928	chr1	22000001	23000000
WE-001	39	035172J_1027249	35172	035172J	1027249	23	-0.272	-0.794	-1.778	chr1	22000001	23000000
WE-001	39	035172J_1264242	35172	035172J	1264242	23	0.253	0.219	1.653	chr1	22000001	23000000
WE-001	39	035172J_1394608	35172	035172J	1394608	23	0.342	0.035	2.24	chr1	22000001	23000000
WE-001	39	035172J_1600741	35172	035172J	1600741	23	0.313	0.257	2.048	chr1	22000001	23000000
WE-001	39	035172J_1718297	35172	035172J	1718297	23	0.426	0.44	2.788	chr1	22000001	23000000
WE-001	39	035172J_1965056	35172	035172J	1965056	23	0.266	0.122	1.742	chr1	22000001	23000000
WE-001	39	035172J_2495437	35172	035172J	2495437	23	0.555	0.363	3.63	chr1	22000001	23000000
WE-001	39	035172J_988458	35172	035172J	988458	23	0.229	-0.036	1.498	chr1	22000001	23000000
WE-001	39	035172J_999856	35172	035172J	999856	23	-0.029	-0.031	-0.189	chr1	22000001	23000000
WE-001	39	035172K_1176496	35172	035172K	1176496	23	0.638	0.315	4.171	chr1	22000001	23000000
WE-001	39	035172K_1260913	35172	035172K	1260913	23	0.434	-0.07	2.839	chr1	22000001	23000000
WE-001	39	035172K_2422233	35172	035172K	2422233	23	0.451	0.232	2.949	chr1	22000001	23000000
WE-001	39	035172K_2490877	35172	035172K	2490877	23	0.014	-0.011	0.091	chr1	22000001	23000000
WE-001	39	035172K_2638485	35172	035172K	2638485	23	-0.098	-0.157	-0.64	chr1	22000001	23000000
WE-001	39	035172K_2669443	35172	035172K	2669443	23	0.441	0.304	2.883	chr1	22000001	23000000
WE-001	39	035172K_2739813	35172	035172K	2739813	23	0.387	0.258	2.534	chr1	22000001	23000000
WE-001	39	035172K_2850475	35172	035172K	2850475	23	0.34	0.239	2.225	chr1	22000001	23000000
WE-001	39	035172K_2897334	35172	035172K	2897334	23	0.542	0.244	3.545	chr1	22000001	23000000
WE-001	39	035172J_1021551	35172	035172J	1021551	24	0.413	0.237	6.784	chr1	23000001	24000000
WE-001	39	035172J_1027249	35172	035172J	1027249	24	-1.391	-0.794	-22.827	chr1	23000001	24000000
WE-001	39	035172J_1264242	35172	035172J	1264242	24	0.14	0.219	2.299	chr1	23000001	24000000
WE-001	39	035172J_1394608	35172	035172J	1394608	24	-0.108	0.035	-1.766	chr1	23000001	24000000
WE-001	39	035172J_1600741	35172	035172J	1600741	24	0.092	0.257	1.51	chr1	23000001	24000000
WE-001	39	035172J_1718297	35172	035172J	1718297	24	0.269	0.44	4.414	chr1	23000001	24000000
WE-001	39	035172J_1965056	35172	035172J	1965056	24	-0.385	0.122	-6.315	chr1	23000001	24000000
WE-001	39	035172J_2495437	35172	035172J	2495437	24	0.273	0.363	4.473	chr1	23000001	24000000
WE-001	39	035172J_988458	35172	035172J	988458	24	0.023	-0.036	0.376	chr1	23000001	24000000
WE-001	39	035172J_999856	35172	035172J	999856	24	-0.131	-0.031	-2.156	chr1	23000001	24000000
WE-001	39	035172K_1176496	35172	035172K	1176496	24	0.456	0.315	7.48	chr1	23000001	24000000
WE-001	39	035172K_1260913	35172	035172K	1260913	24	-0.08	-0.07	-1.315	chr1	23000001	24000000
WE-001	39	035172K_2422233	35172	035172K	2422233	24	0.241	0.232	3.96	chr1	23000001	24000000
WE-001	39	035172K_2490877	35172	035172K	2490877	24	-0.098	-0.011	-1.613	chr1	23000001	24000000
WE-001	39	035172K_2638485	35172	035172K	2638485	24	-0.279	-0.157	-4.577	chr1	23000001	24000000
WE-001	39	035172K_2669443	35172	035172K	2669443	24	0.177	0.304	2.905	chr1	23000001	24000000
WE-001	39	035172K_2739813	35172	035172K	2739813	24	0.065	0.258	1.074	chr1	23000001	24000000
WE-001	39	035172K_2850475	35172	035172K	2850475	24	0.105	0.239	1.731	chr1	23000001	24000000
WE-001	39	035172K_2897334	35172	035172K	2897334	24	0.226	0.244	3.709	chr1	23000001	24000000
WE-001	39	035172J_1021551	35172	035172J	1021551	25	0.275	0.237	2.095	chr1	24000001	25000000
WE-001	39	035172J_1027249	35172	035172J	1027249	25	-0.96	-0.794	-7.321	chr1	24000001	25000000
WE-001	39	035172J_1264242	35172	035172J	1264242	25	0.012	0.219	0.094	chr1	24000001	25000000
WE-001	39	035172J_1394608	35172	035172J	1394608	25	0.016	0.035	0.124	chr1	24000001	25000000
WE-001	39	035172J_1600741	35172	035172J	1600741	25	0.33	0.257	2.517	chr1	24000001	25000000
WE-001	39	035172J_1718297	35172	035172J	1718297	25	0.276	0.44	2.105	chr1	24000001	25000000
WE-001	39	035172J_1965056	35172	035172J	1965056	25	0.006	0.122	0.046	chr1	24000001	25000000
WE-001	39	035172J_2495437	35172	035172J	2495437	25	0.327	0.363	2.491	chr1	24000001	25000000
WE-001	39	035172J_988458	35172	035172J	988458	25	-0.009	-0.036	-0.065	chr1	24000001	25000000
WE-001	39	035172J_999856	35172	035172J	999856	25	-0.199	-0.031	-1.517	chr1	24000001	25000000
WE-001	39	035172K_1176496	35172	035172K	1176496	25	0.447	0.315	3.404	chr1	24000001	25000000
WE-001	39	035172K_1260913	35172	035172K	1260913	25	-0.015	-0.07	-0.116	chr1	24000001	25000000
WE-001	39	035172K_2422233	35172	035172K	2422233	25	-0.061	0.232	-0.466	chr1	24000001	25000000
WE-001	39	035172K_2490877	35172	035172K	2490877	25	-0.071	-0.011	-0.538	chr1	24000001	25000000
WE-001	39	035172K_2638485	35172	035172K	2638485	25	-0.28	-0.157	-2.134	chr1	24000001	25000000
WE-001	39	035172K_2669443	35172	035172K	2669443	25	0.343	0.304	2.618	chr1	24000001	25000000
WE-001	39	035172K_2739813	35172	035172K	2739813	25	0.192	0.258	1.466	chr1	24000001	25000000
WE-001	39	035172K_2850475	35172	035172K	2850475	25	0.213	0.239	1.622	chr1	24000001	25000000
WE-001	39	035172K_2897334	35172	035172K	2897334	25	0.267	0.244	2.035	chr1	24000001	25000000
WE-001	39	035172J_1021551	35172	035172J	1021551	26	0.316	0.237	3.093	chr1	25000001	26000000
WE-001	39	035172J_1027249	35172	035172J	1027249	26	-0.542	-0.794	-5.305	chr1	25000001	26000000
WE-001	39	035172J_1264242	35172	035172J	1264242	26	0.263	0.219	2.57	chr1	25000001	26000000
WE-001	39	035172J_1394608	35172	035172J	1394608	26	0.047	0.035	0.459	chr1	25000001	26000000
WE-001	39	035172J_1600741	35172	035172J	1600741	26	0.238	0.257	2.325	chr1	25000001	26000000
WE-001	39	035172J_1718297	35172	035172J	1718297	26	0.331	0.44	3.243	chr1	25000001	26000000
WE-001	39	035172J_1965056	35172	035172J	1965056	26	0.285	0.122	2.786	chr1	25000001	26000000
WE-001	39	035172J_2495437	35172	035172J	2495437	26	0.329	0.363	3.225	chr1	25000001	26000000
WE-001	39	035172J_988458	35172	035172J	988458	26	0.056	-0.036	0.545	chr1	25000001	26000000
WE-001	39	035172J_999856	35172	035172J	999856	26	-0.138	-0.031	-1.355	chr1	25000001	26000000
WE-001	39	035172K_1176496	35172	035172K	1176496	26	0.144	0.315	1.406	chr1	25000001	26000000
WE-001	39	035172K_1260913	35172	035172K	1260913	26	-0.075	-0.07	-0.731	chr1	25000001	26000000
WE-001	39	035172K_2422233	35172	035172K	2422233	26	0.153	0.232	1.501	chr1	25000001	26000000
WE-001	39	035172K_2490877	35172	035172K	2490877	26	0	-0.011	0.001	chr1	25000001	26000000
WE-001	39	035172K_2638485	35172	035172K	2638485	26	-0.174	-0.157	-1.706	chr1	25000001	26000000
WE-001	39	035172K_2669443	35172	035172K	2669443	26	0.144	0.304	1.405	chr1	25000001	26000000
WE-001	39	035172K_2739813	35172	035172K	2739813	26	0.195	0.258	1.909	chr1	25000001	26000000
WE-001	39	035172K_2850475	35172	035172K	2850475	26	0.234	0.239	2.295	chr1	25000001	26000000
WE-001	39	035172K_2897334	35172	035172K	2897334	26	0.324	0.244	3.171	chr1	25000001	26000000
WE-001	39	035172J_1021551	35172	035172J	1021551	27	0.271	0.237	1.756	chr1	26000001	27000000
WE-001	39	035172J_1027249	35172	035172J	1027249	27	-1.323	-0.794	-8.569	chr1	26000001	27000000
WE-001	39	035172J_1264242	35172	035172J	1264242	27	0.296	0.219	1.918	chr1	26000001	27000000
WE-001	39	035172J_1394608	35172	035172J	1394608	27	0.214	0.035	1.386	chr1	26000001	27000000
WE-001	39	035172J_1600741	35172	035172J	1600741	27	0.339	0.257	2.194	chr1	26000001	27000000
WE-001	39	035172J_1718297	35172	035172J	1718297	27	0.376	0.44	2.436	chr1	26000001	27000000
WE-001	39	035172J_1965056	35172	035172J	1965056	27	0.097	0.122	0.626	chr1	26000001	27000000
WE-001	39	035172J_2495437	35172	035172J	2495437	27	0.105	0.363	0.682	chr1	26000001	27000000
WE-001	39	035172J_988458	35172	035172J	988458	27	0.055	-0.036	0.358	chr1	26000001	27000000
WE-001	39	035172J_999856	35172	035172J	999856	27	0.101	-0.031	0.653	chr1	26000001	27000000
WE-001	39	035172K_1176496	35172	035172K	1176496	27	0.423	0.315	2.738	chr1	26000001	27000000
WE-001	39	035172K_1260913	35172	035172K	1260913	27	0.069	-0.07	0.445	chr1	26000001	27000000
WE-001	39	035172K_2422233	35172	035172K	2422233	27	0.427	0.232	2.768	chr1	26000001	27000000
WE-001	39	035172K_2490877	35172	035172K	2490877	27	-0.05	-0.011	-0.326	chr1	26000001	27000000
WE-001	39	035172K_2638485	35172	035172K	2638485	27	-0.021	-0.157	-0.137	chr1	26000001	27000000
WE-001	39	035172K_2669443	35172	035172K	2669443	27	0.436	0.304	2.823	chr1	26000001	27000000
WE-001	39	035172K_2739813	35172	035172K	2739813	27	0.281	0.258	1.817	chr1	26000001	27000000
WE-001	39	035172K_2850475	35172	035172K	2850475	27	0.332	0.239	2.149	chr1	26000001	27000000
WE-001	39	035172K_2897334	35172	035172K	2897334	27	0.199	0.244	1.29	chr1	26000001	27000000
WE-001	39	035172J_1021551	35172	035172J	1021551	28	0.342	0.237	3.798	chr1	27000001	28000000
WE-001	39	035172J_1027249	35172	035172J	1027249	28	-0.691	-0.794	-7.662	chr1	27000001	28000000
WE-001	39	035172J_1264242	35172	035172J	1264242	28	0.028	0.219	0.31	chr1	27000001	28000000
WE-001	39	035172J_1394608	35172	035172J	1394608	28	0.171	0.035	1.898	chr1	27000001	28000000
WE-001	39	035172J_1600741	35172	035172J	1600741	28	0.225	0.257	2.496	chr1	27000001	28000000
WE-001	39	035172J_1718297	35172	035172J	1718297	28	0.4	0.44	4.436	chr1	27000001	28000000
WE-001	39	035172J_1965056	35172	035172J	1965056	28	-0.308	0.122	-3.412	chr1	27000001	28000000
WE-001	39	035172J_2495437	35172	035172J	2495437	28	0.266	0.363	2.952	chr1	27000001	28000000
WE-001	39	035172J_988458	35172	035172J	988458	28	-0.036	-0.036	-0.394	chr1	27000001	28000000
WE-001	39	035172J_999856	35172	035172J	999856	28	-0.031	-0.031	-0.345	chr1	27000001	28000000
WE-001	39	035172K_1176496	35172	035172K	1176496	28	0.24	0.315	2.657	chr1	27000001	28000000
WE-001	39	035172K_1260913	35172	035172K	1260913	28	0.235	-0.07	2.607	chr1	27000001	28000000
WE-001	39	035172K_2422233	35172	035172K	2422233	28	0.332	0.232	3.678	chr1	27000001	28000000
WE-001	39	035172K_2490877	35172	035172K	2490877	28	-0.008	-0.011	-0.088	chr1	27000001	28000000
WE-001	39	035172K_2638485	35172	035172K	2638485	28	-0.369	-0.157	-4.09	chr1	27000001	28000000
WE-001	39	035172K_2669443	35172	035172K	2669443	28	0.304	0.304	3.374	chr1	27000001	28000000
WE-001	39	035172K_2739813	35172	035172K	2739813	28	0.318	0.258	3.531	chr1	27000001	28000000
WE-001	39	035172K_2850475	35172	035172K	2850475	28	0.234	0.239	2.599	chr1	27000001	28000000
WE-001	39	035172K_2897334	35172	035172K	2897334	28	0.471	0.244	5.225	chr1	27000001	28000000
WE-001	39	035172J_1021551	35172	035172J	1021551	29	0.353	0.237	2.208	chr1	28000001	29000000
WE-001	39	035172J_1027249	35172	035172J	1027249	29	-0.61	-0.794	-3.812	chr1	28000001	29000000
WE-001	39	035172J_1264242	35172	035172J	1264242	29	0.372	0.219	2.328	chr1	28000001	29000000
WE-001	39	035172J_1394608	35172	035172J	1394608	29	0.343	0.035	2.147	chr1	28000001	29000000
WE-001	39	035172J_1600741	35172	035172J	1600741	29	0.286	0.257	1.786	chr1	28000001	29000000
WE-001	39	035172J_1718297	35172	035172J	1718297	29	0.37	0.44	2.312	chr1	28000001	29000000
WE-001	39	035172J_1965056	35172	035172J	1965056	29	-0.105	0.122	-0.657	chr1	28000001	29000000
WE-001	39	035172J_2495437	35172	035172J	2495437	29	0.473	0.363	2.955	chr1	28000001	29000000
WE-001	39	035172J_988458	35172	035172J	988458	29	-0.095	-0.036	-0.592	chr1	28000001	29000000
WE-001	39	035172J_999856	35172	035172J	999856	29	-0.115	-0.031	-0.719	chr1	28000001	29000000
WE-001	39	035172K_1176496	35172	035172K	1176496	29	0.314	0.315	1.962	chr1	28000001	29000000
WE-001	39	035172K_1260913	35172	035172K	1260913	29	-0.067	-0.07	-0.417	chr1	28000001	29000000
WE-001	39	035172K_2422233	35172	035172K	2422233	29	-0.042	0.232	-0.262	chr1	28000001	29000000
WE-001	39	035172K_2490877	35172	035172K	2490877	29	0.014	-0.011	0.089	chr1	28000001	29000000
WE-001	39	035172K_2638485	35172	035172K	2638485	29	-0.322	-0.157	-2.014	chr1	28000001	29000000
WE-001	39	035172K_2669443	35172	035172K	2669443	29	0.223	0.304	1.391	chr1	28000001	29000000
WE-001	39	035172K_2739813	35172	035172K	2739813	29	0.335	0.258	2.092	chr1	28000001	29000000
WE-001	39	035172K_2850475	35172	035172K	2850475	29	0.323	0.239	2.019	chr1	28000001	29000000
WE-001	39	035172K_2897334	35172	035172K	2897334	29	0.106	0.244	0.664	chr1	28000001	29000000
WE-001	39	035172J_1021551	35172	035172J	1021551	30	0.196	0.237	1.525	chr1	29000001	30000000
WE-001	39	035172J_1027249	35172	035172J	1027249	30	-0.565	-0.794	-4.401	chr1	29000001	30000000
WE-001	39	035172J_1264242	35172	035172J	1264242	30	0.148	0.219	1.15	chr1	29000001	30000000
WE-001	39	035172J_1394608	35172	035172J	1394608	30	0.215	0.035	1.676	chr1	29000001	30000000
WE-001	39	035172J_1600741	35172	035172J	1600741	30	0.202	0.257	1.575	chr1	29000001	30000000
WE-001	39	035172J_1718297	35172	035172J	1718297	30	0.451	0.44	3.514	chr1	29000001	30000000
WE-001	39	035172J_1965056	35172	035172J	1965056	30	0.302	0.122	2.351	chr1	29000001	30000000
WE-001	39	035172J_2495437	35172	035172J	2495437	30	0.336	0.363	2.618	chr1	29000001	30000000
WE-001	39	035172J_988458	35172	035172J	988458	30	0.152	-0.036	1.185	chr1	29000001	30000000
WE-001	39	035172J_999856	35172	035172J	999856	30	-0.036	-0.031	-0.279	chr1	29000001	30000000
WE-001	39	035172K_1176496	35172	035172K	1176496	30	0.561	0.315	4.37	chr1	29000001	30000000
WE-001	39	035172K_1260913	35172	035172K	1260913	30	0.158	-0.07	1.228	chr1	29000001	30000000
WE-001	39	035172K_2422233	35172	035172K	2422233	30	0.367	0.232	2.859	chr1	29000001	30000000
WE-001	39	035172K_2490877	35172	035172K	2490877	30	0.037	-0.011	0.292	chr1	29000001	30000000
WE-001	39	035172K_2638485	35172	035172K	2638485	30	-0.095	-0.157	-0.742	chr1	29000001	30000000
WE-001	39	035172K_2669443	35172	035172K	2669443	30	0.361	0.304	2.814	chr1	29000001	30000000
WE-001	39	035172K_2739813	35172	035172K	2739813	30	0.025	0.258	0.193	chr1	29000001	30000000
WE-001	39	035172K_2850475	35172	035172K	2850475	30	0.374	0.239	2.919	chr1	29000001	30000000
WE-001	39	035172K_2897334	35172	035172K	2897334	30	0.332	0.244	2.589	chr1	29000001	30000000
WE-001	39	035172J_1021551	35172	035172J	1021551	31	0.15	0.237	1.008	chr1	30000001	31000000
WE-001	39	035172J_1027249	35172	035172J	1027249	31	-0.169	0.2	-1.136	chr1	30000001	31000000
WE-001	39	035172J_1264242	35172	035172J	1264242	31	0.172	0.219	1.158	chr1	30000001	31000000
WE-001	39	035172J_1394608	35172	035172J	1394608	31	0.246	0.035	1.659	chr1	30000001	31000000
WE-001	39	035172J_1600741	35172	035172J	1600741	31	0.177	0.257	1.196	chr1	30000001	31000000
WE-001	39	035172J_1718297	35172	035172J	1718297	31	0.225	0.44	1.519	chr1	30000001	31000000
WE-001	39	035172J_1965056	35172	035172J	1965056	31	0.169	0.122	1.139	chr1	30000001	31000000
WE-001	39	035172J_2495437	35172	035172J	2495437	31	0.429	0.363	2.894	chr1	30000001	31000000
WE-001	39	035172J_988458	35172	035172J	988458	31	0.02	-0.036	0.132	chr1	30000001	31000000
WE-001	39	035172J_999856	35172	035172J	999856	31	0.071	-0.031	0.481	chr1	30000001	31000000
WE-001	39	035172K_1176496	35172	035172K	1176496	31	0.459	0.315	3.094	chr1	30000001	31000000
WE-001	39	035172K_1260913	35172	035172K	1260913	31	0.215	-0.07	1.45	chr1	30000001	31000000
WE-001	39	035172K_2422233	35172	035172K	2422233	31	0.246	0.232	1.656	chr1	30000001	31000000
WE-001	39	035172K_2490877	35172	035172K	2490877	31	-0.111	-0.011	-0.748	chr1	30000001	31000000
WE-001	39	035172K_2638485	35172	035172K	2638485	31	-0.14	-0.157	-0.941	chr1	30000001	31000000
WE-001	39	035172K_2669443	35172	035172K	2669443	31	0.363	0.304	2.447	chr1	30000001	31000000
WE-001	39	035172K_2739813	35172	035172K	2739813	31	0.186	0.258	1.257	chr1	30000001	31000000
WE-001	39	035172K_2850475	35172	035172K	2850475	31	0.233	0.239	1.568	chr1	30000001	31000000
WE-001	39	035172K_2897334	35172	035172K	2897334	31	-0.01	0.244	-0.068	chr1	30000001	31000000
WE-001	39	035172J_1021551	35172	035172J	1021551	32	0.034	0.237	0.248	chr1	31000001	32000000
WE-001	39	035172J_1027249	35172	035172J	1027249	32	-0.306	0.2	-2.227	chr1	31000001	32000000
WE-001	39	035172J_1264242	35172	035172J	1264242	32	0.077	0.219	0.561	chr1	31000001	32000000
WE-001	39	035172J_1394608	35172	035172J	1394608	32	0.129	0.035	0.938	chr1	31000001	32000000
WE-001	39	035172J_1600741	35172	035172J	1600741	32	0.105	0.257	0.768	chr1	31000001	32000000
WE-001	39	035172J_1718297	35172	035172J	1718297	32	0.37	0.44	2.691	chr1	31000001	32000000
WE-001	39	035172J_1965056	35172	035172J	1965056	32	0.158	0.122	1.15	chr1	31000001	32000000
WE-001	39	035172J_2495437	35172	035172J	2495437	32	0.044	0.363	0.324	chr1	31000001	32000000
WE-001	39	035172J_988458	35172	035172J	988458	32	0.043	-0.036	0.314	chr1	31000001	32000000
WE-001	39	035172J_999856	35172	035172J	999856	32	-0.038	-0.031	-0.273	chr1	31000001	32000000
WE-001	39	035172K_1176496	35172	035172K	1176496	32	0.752	0.315	5.474	chr1	31000001	32000000
WE-001	39	035172K_1260913	35172	035172K	1260913	32	-0.247	-0.07	-1.798	chr1	31000001	32000000
WE-001	39	035172K_2422233	35172	035172K	2422233	32	0.209	0.232	1.521	chr1	31000001	32000000
WE-001	39	035172K_2490877	35172	035172K	2490877	32	-0.028	-0.011	-0.204	chr1	31000001	32000000
WE-001	39	035172K_2638485	35172	035172K	2638485	32	-0.277	-0.157	-2.018	chr1	31000001	32000000
WE-001	39	035172K_2669443	35172	035172K	2669443	32	0.037	0.304	0.27	chr1	31000001	32000000
WE-001	39	035172K_2739813	35172	035172K	2739813	32	0.165	0.258	1.198	chr1	31000001	32000000
WE-001	39	035172K_2850475	35172	035172K	2850475	32	0.33	0.239	2.404	chr1	31000001	32000000
WE-001	39	035172K_2897334	35172	035172K	2897334	32	0.121	0.244	0.878	chr1	31000001	32000000
WE-001	39	035172J_1021551	35172	035172J	1021551	33	0.152	0.237	1.396	chr1	32000001	33000000
WE-001	39	035172J_1027249	35172	035172J	1027249	33	-0.013	0.2	-0.119	chr1	32000001	33000000
WE-001	39	035172J_1264242	35172	035172J	1264242	33	0.19	0.219	1.747	chr1	32000001	33000000
WE-001	39	035172J_1394608	35172	035172J	1394608	33	0.179	0.035	1.65	chr1	32000001	33000000
WE-001	39	035172J_1600741	35172	035172J	1600741	33	0.275	0.257	2.528	chr1	32000001	33000000
WE-001	39	035172J_1718297	35172	035172J	1718297	33	0.298	0.44	2.739	chr1	32000001	33000000
WE-001	39	035172J_1965056	35172	035172J	1965056	33	-0.013	0.122	-0.121	chr1	32000001	33000000
WE-001	39	035172J_2495437	35172	035172J	2495437	33	0.151	0.363	1.388	chr1	32000001	33000000
WE-001	39	035172J_988458	35172	035172J	988458	33	-0.003	-0.036	-0.026	chr1	32000001	33000000
WE-001	39	035172J_999856	35172	035172J	999856	33	-0.172	-0.031	-1.584	chr1	32000001	33000000
WE-001	39	035172K_1176496	35172	035172K	1176496	33	0.218	0.315	2.003	chr1	32000001	33000000
WE-001	39	035172K_1260913	35172	035172K	1260913	33	-0.284	-0.07	-2.616	chr1	32000001	33000000
WE-001	39	035172K_2422233	35172	035172K	2422233	33	-0.278	0.232	-2.552	chr1	32000001	33000000
WE-001	39	035172K_2490877	35172	035172K	2490877	33	-0.107	-0.011	-0.981	chr1	32000001	33000000
WE-001	39	035172K_2638485	35172	035172K	2638485	33	-0.469	-0.157	-4.315	chr1	32000001	33000000
WE-001	39	035172K_2669443	35172	035172K	2669443	33	0.139	0.304	1.279	chr1	32000001	33000000
WE-001	39	035172K_2739813	35172	035172K	2739813	33	0.196	0.258	1.801	chr1	32000001	33000000
WE-001	39	035172K_2850475	35172	035172K	2850475	33	0.02	0.239	0.18	chr1	32000001	33000000
WE-001	39	035172K_2897334	35172	035172K	2897334	33	0.096	0.244	0.883	chr1	32000001	33000000
WE-001	39	035172J_1021551	35172	035172J	1021551	34	0.344	0.237	3.567	chr1	33000001	34000000
WE-001	39	035172J_1027249	35172	035172J	1027249	34	0.152	0.2	1.58	chr1	33000001	34000000
WE-001	39	035172J_1264242	35172	035172J	1264242	34	0.102	0.219	1.054	chr1	33000001	34000000
WE-001	39	035172J_1394608	35172	035172J	1394608	34	0.238	0.035	2.468	chr1	33000001	34000000
WE-001	39	035172J_1600741	35172	035172J	1600741	34	0.32	0.257	3.318	chr1	33000001	34000000
WE-001	39	035172J_1718297	35172	035172J	1718297	34	0.396	0.44	4.104	chr1	33000001	34000000
WE-001	39	035172J_1965056	35172	035172J	1965056	34	0.865	0.122	8.965	chr1	33000001	34000000
WE-001	39	035172J_2495437	35172	035172J	2495437	34	0.469	0.363	4.861	chr1	33000001	34000000
WE-001	39	035172J_988458	35172	035172J	988458	34	0.137	-0.036	1.42	chr1	33000001	34000000
WE-001	39	035172J_999856	35172	035172J	999856	34	0.091	-0.031	0.948	chr1	33000001	34000000
WE-001	39	035172K_1176496	35172	035172K	1176496	34	0.4	0.315	4.146	chr1	33000001	34000000
WE-001	39	035172K_1260913	35172	035172K	1260913	34	-0.117	-0.07	-1.209	chr1	33000001	34000000
WE-001	39	035172K_2422233	35172	035172K	2422233	34	0.193	0.232	1.998	chr1	33000001	34000000
WE-001	39	035172K_2490877	35172	035172K	2490877	34	0.089	-0.011	0.918	chr1	33000001	34000000
WE-001	39	035172K_2638485	35172	035172K	2638485	34	-0.316	-0.157	-3.278	chr1	33000001	34000000
WE-001	39	035172K_2669443	35172	035172K	2669443	34	0.237	0.304	2.458	chr1	33000001	34000000
WE-001	39	035172K_2739813	35172	035172K	2739813	34	0.273	0.258	2.826	chr1	33000001	34000000
WE-001	39	035172K_2850475	35172	035172K	2850475	34	0.19	0.239	1.97	chr1	33000001	34000000
WE-001	39	035172K_2897334	35172	035172K	2897334	34	0.031	0.244	0.325	chr1	33000001	34000000
WE-001	39	035172J_1021551	35172	035172J	1021551	35	0.408	0.237	3.6	chr1	34000001	35000000
WE-001	39	035172J_1027249	35172	035172J	1027249	35	0.385	0.2	3.391	chr1	34000001	35000000
WE-001	39	035172J_1264242	35172	035172J	1264242	35	0.288	0.219	2.542	chr1	34000001	35000000
WE-001	39	035172J_1394608	35172	035172J	1394608	35	0.348	0.035	3.068	chr1	34000001	35000000
WE-001	39	035172J_1600741	35172	035172J	1600741	35	0.31	0.257	2.733	chr1	34000001	35000000
WE-001	39	035172J_1718297	35172	035172J	1718297	35	0.349	0.44	3.081	chr1	34000001	35000000
WE-001	39	035172J_1965056	35172	035172J	1965056	35	0.759	0.122	6.691	chr1	34000001	35000000
WE-001	39	035172J_2495437	35172	035172J	2495437	35	0.458	0.363	4.034	chr1	34000001	35000000
WE-001	39	035172J_988458	35172	035172J	988458	35	0.09	-0.036	0.791	chr1	34000001	35000000
WE-001	39	035172J_999856	35172	035172J	999856	35	-0.017	-0.031	-0.153	chr1	34000001	35000000
WE-001	39	035172K_1176496	35172	035172K	1176496	35	0.695	0.315	6.126	chr1	34000001	35000000
WE-001	39	035172K_1260913	35172	035172K	1260913	35	-0.149	-0.07	-1.312	chr1	34000001	35000000
WE-001	39	035172K_2422233	35172	035172K	2422233	35	0.337	0.232	2.969	chr1	34000001	35000000
WE-001	39	035172K_2490877	35172	035172K	2490877	35	-0.051	-0.011	-0.452	chr1	34000001	35000000
WE-001	39	035172K_2638485	35172	035172K	2638485	35	-0.144	-0.157	-1.273	chr1	34000001	35000000
WE-001	39	035172K_2669443	35172	035172K	2669443	35	0.389	0.304	3.427	chr1	34000001	35000000
WE-001	39	035172K_2739813	35172	035172K	2739813	35	0.388	0.258	3.42	chr1	34000001	35000000
WE-001	39	035172K_2850475	35172	035172K	2850475	35	0.146	0.239	1.29	chr1	34000001	35000000
WE-001	39	035172K_2897334	35172	035172K	2897334	35	0.493	0.244	4.345	chr1	34000001	35000000
WE-001	39	035172J_1021551	35172	035172J	1021551	36	0.274	0.237	2.033	chr1	35000001	36000000
WE-001	39	035172J_1027249	35172	035172J	1027249	36	0.129	0.2	0.952	chr1	35000001	36000000
WE-001	39	035172J_1264242	35172	035172J	1264242	36	0.112	0.219	0.832	chr1	35000001	36000000
WE-001	39	035172J_1394608	35172	035172J	1394608	36	-0.016	0.035	-0.122	chr1	35000001	36000000
WE-001	39	035172J_1600741	35172	035172J	1600741	36	0.345	0.257	2.555	chr1	35000001	36000000
WE-001	39	035172J_1718297	35172	035172J	1718297	36	0.458	0.44	3.397	chr1	35000001	36000000
WE-001	39	035172J_1965056	35172	035172J	1965056	36	0.124	0.122	0.916	chr1	35000001	36000000
WE-001	39	035172J_2495437	35172	035172J	2495437	36	0.413	0.363	3.06	chr1	35000001	36000000
WE-001	39	035172J_988458	35172	035172J	988458	36	-0.148	-0.036	-1.098	chr1	35000001	36000000
WE-001	39	035172J_999856	35172	035172J	999856	36	-0.342	-0.031	-2.537	chr1	35000001	36000000
WE-001	39	035172K_1176496	35172	035172K	1176496	36	0.026	0.315	0.192	chr1	35000001	36000000
WE-001	39	035172K_1260913	35172	035172K	1260913	36	-0.141	-0.07	-1.045	chr1	35000001	36000000
WE-001	39	035172K_2422233	35172	035172K	2422233	36	0.414	0.232	3.07	chr1	35000001	36000000
WE-001	39	035172K_2490877	35172	035172K	2490877	36	-0.148	-0.011	-1.095	chr1	35000001	36000000
WE-001	39	035172K_2638485	35172	035172K	2638485	36	-0.213	-0.157	-1.579	chr1	35000001	36000000
WE-001	39	035172K_2669443	35172	035172K	2669443	36	0.228	0.304	1.687	chr1	35000001	36000000
WE-001	39	035172K_2739813	35172	035172K	2739813	36	0.239	0.258	1.77	chr1	35000001	36000000
WE-001	39	035172K_2850475	35172	035172K	2850475	36	0.181	0.239	1.344	chr1	35000001	36000000
WE-001	39	035172K_2897334	35172	035172K	2897334	36	0.063	0.244	0.465	chr1	35000001	36000000
WE-001	39	035172J_1021551	35172	035172J	1021551	37	0.189	0.237	1.63	chr1	36000001	37000000
WE-001	39	035172J_1027249	35172	035172J	1027249	37	0.635	0.2	5.492	chr1	36000001	37000000
WE-001	39	035172J_1264242	35172	035172J	1264242	37	0.349	0.219	3.017	chr1	36000001	37000000
WE-001	39	035172J_1394608	35172	035172J	1394608	37	0.306	0.035	2.641	chr1	36000001	37000000
WE-001	39	035172J_1600741	35172	035172J	1600741	37	0.235	0.257	2.031	chr1	36000001	37000000
WE-001	39	035172J_1718297	35172	035172J	1718297	37	0.277	0.44	2.397	chr1	36000001	37000000
WE-001	39	035172J_1965056	35172	035172J	1965056	37	-0.406	0.122	-3.505	chr1	36000001	37000000
WE-001	39	035172J_2495437	35172	035172J	2495437	37	0.62	0.363	5.362	chr1	36000001	37000000
WE-001	39	035172J_988458	35172	035172J	988458	37	0.19	-0.036	1.644	chr1	36000001	37000000
WE-001	39	035172J_999856	35172	035172J	999856	37	0.266	-0.031	2.3	chr1	36000001	37000000
WE-001	39	035172K_1176496	35172	035172K	1176496	37	0.364	0.315	3.143	chr1	36000001	37000000
WE-001	39	035172K_1260913	35172	035172K	1260913	37	-0.301	-0.07	-2.603	chr1	36000001	37000000
WE-001	39	035172K_2422233	35172	035172K	2422233	37	0.287	0.232	2.481	chr1	36000001	37000000
WE-001	39	035172K_2490877	35172	035172K	2490877	37	-0.036	-0.011	-0.309	chr1	36000001	37000000
WE-001	39	035172K_2638485	35172	035172K	2638485	37	0.056	-0.157	0.487	chr1	36000001	37000000
WE-001	39	035172K_2669443	35172	035172K	2669443	37	0.345	0.304	2.982	chr1	36000001	37000000
WE-001	39	035172K_2739813	35172	035172K	2739813	37	0.288	0.258	2.489	chr1	36000001	37000000
WE-001	39	035172K_2850475	35172	035172K	2850475	37	0.148	0.239	1.276	chr1	36000001	37000000
WE-001	39	035172K_2897334	35172	035172K	2897334	37	0.337	0.244	2.912	chr1	36000001	37000000
WE-001	39	035172J_1021551	35172	035172J	1021551	38	0.304	0.237	4.269	chr1	37000001	38000000
WE-001	39	035172J_1027249	35172	035172J	1027249	38	0.351	0.2	4.935	chr1	37000001	38000000
WE-001	39	035172J_1264242	35172	035172J	1264242	38	0.094	0.219	1.324	chr1	37000001	38000000
WE-001	39	035172J_1394608	35172	035172J	1394608	38	0.233	0.035	3.273	chr1	37000001	38000000
WE-001	39	035172J_1600741	35172	035172J	1600741	38	0.229	0.257	3.219	chr1	37000001	38000000
WE-001	39	035172J_1718297	35172	035172J	1718297	38	0.395	0.44	5.552	chr1	37000001	38000000
WE-001	39	035172J_1965056	35172	035172J	1965056	38	0.911	0.122	12.792	chr1	37000001	38000000
WE-001	39	035172J_2495437	35172	035172J	2495437	38	0.266	0.363	3.737	chr1	37000001	38000000
WE-001	39	035172J_988458	35172	035172J	988458	38	0.018	-0.036	0.248	chr1	37000001	38000000
WE-001	39	035172J_999856	35172	035172J	999856	38	-0.092	-0.031	-1.286	chr1	37000001	38000000
WE-001	39	035172K_1176496	35172	035172K	1176496	38	0.304	0.315	4.277	chr1	37000001	38000000
WE-001	39	035172K_1260913	35172	035172K	1260913	38	0.041	-0.07	0.573	chr1	37000001	38000000
WE-001	39	035172K_2422233	35172	035172K	2422233	38	0.063	0.232	0.887	chr1	37000001	38000000
WE-001	39	035172K_2490877	35172	035172K	2490877	38	-0.144	-0.011	-2.016	chr1	37000001	38000000
WE-001	39	035172K_2638485	35172	035172K	2638485	38	-0.236	-0.157	-3.322	chr1	37000001	38000000
WE-001	39	035172K_2669443	35172	035172K	2669443	38	0.281	0.304	3.944	chr1	37000001	38000000
WE-001	39	035172K_2739813	35172	035172K	2739813	38	0.229	0.258	3.217	chr1	37000001	38000000
WE-001	39	035172K_2850475	35172	035172K	2850475	38	0.117	0.239	1.638	chr1	37000001	38000000
WE-001	39	035172K_2897334	35172	035172K	2897334	38	0.326	0.244	4.584	chr1	37000001	38000000
WE-001	39	035172J_1021551	35172	035172J	1021551	39	0.24	0.237	1.952	chr1	38000001	39000000
WE-001	39	035172J_1027249	35172	035172J	1027249	39	0.308	0.2	2.505	chr1	38000001	39000000
WE-001	39	035172J_1264242	35172	035172J	1264242	39	0.443	0.219	3.602	chr1	38000001	39000000
WE-001	39	035172J_1394608	35172	035172J	1394608	39	0.184	0.035	1.495	chr1	38000001	39000000
WE-001	39	035172J_1600741	35172	035172J	1600741	39	0.292	0.257	2.376	chr1	38000001	39000000
WE-001	39	035172J_1718297	35172	035172J	1718297	39	0.541	0.44	4.399	chr1	38000001	39000000
WE-001	39	035172J_1965056	35172	035172J	1965056	39	0.651	0.122	5.297	chr1	38000001	39000000
WE-001	39	035172J_2495437	35172	035172J	2495437	39	0.399	0.363	3.242	chr1	38000001	39000000
WE-001	39	035172J_988458	35172	035172J	988458	39	0.158	-0.036	1.288	chr1	38000001	39000000
WE-001	39	035172J_999856	35172	035172J	999856	39	0.226	-0.031	1.837	chr1	38000001	39000000
WE-001	39	035172K_1176496	35172	035172K	1176496	39	0.378	0.315	3.071	chr1	38000001	39000000
WE-001	39	035172K_1260913	35172	035172K	1260913	39	-0.175	-0.07	-1.421	chr1	38000001	39000000
WE-001	39	035172K_2422233	35172	035172K	2422233	39	0.317	0.232	2.579	chr1	38000001	39000000
WE-001	39	035172K_2490877	35172	035172K	2490877	39	-0.091	-0.011	-0.742	chr1	38000001	39000000
WE-001	39	035172K_2638485	35172	035172K	2638485	39	-0.205	-0.157	-1.669	chr1	38000001	39000000
WE-001	39	035172K_2669443	35172	035172K	2669443	39	0.213	0.304	1.736	chr1	38000001	39000000
WE-001	39	035172K_2739813	35172	035172K	2739813	39	0.418	0.258	3.396	chr1	38000001	39000000
WE-001	39	035172K_2850475	35172	035172K	2850475	39	0.286	0.239	2.322	chr1	38000001	39000000
WE-001	39	035172K_2897334	35172	035172K	2897334	39	0.369	0.244	2.998	chr1	38000001	39000000
WE-001	39	035172J_1021551	35172	035172J	1021551	40	-0.037	0.237	-0.359	chr1	39000001	40000000
WE-001	39	035172J_1027249	35172	035172J	1027249	40	0.233	0.2	2.248	chr1	39000001	40000000
WE-001	39	035172J_1264242	35172	035172J	1264242	40	0.114	0.219	1.103	chr1	39000001	40000000
WE-001	39	035172J_1394608	35172	035172J	1394608	40	0.276	0.035	2.661	chr1	39000001	40000000
WE-001	39	035172J_1600741	35172	035172J	1600741	40	0.208	0.257	2.004	chr1	39000001	40000000
WE-001	39	035172J_1718297	35172	035172J	1718297	40	0.319	0.44	3.076	chr1	39000001	40000000
WE-001	39	035172J_1965056	35172	035172J	1965056	40	-0.208	0.122	-2.004	chr1	39000001	40000000
WE-001	39	035172J_2495437	35172	035172J	2495437	40	0.283	0.363	2.727	chr1	39000001	40000000
WE-001	39	035172J_988458	35172	035172J	988458	40	0.031	-0.036	0.299	chr1	39000001	40000000
WE-001	39	035172J_999856	35172	035172J	999856	40	-0.192	-0.031	-1.85	chr1	39000001	40000000
WE-001	39	035172K_1176496	35172	035172K	1176496	40	0.171	0.315	1.652	chr1	39000001	40000000
WE-001	39	035172K_1260913	35172	035172K	1260913	40	0.018	-0.07	0.171	chr1	39000001	40000000
WE-001	39	035172K_2422233	35172	035172K	2422233	40	0.134	0.232	1.289	chr1	39000001	40000000
WE-001	39	035172K_2490877	35172	035172K	2490877	40	-0.142	-0.011	-1.373	chr1	39000001	40000000
WE-001	39	035172K_2638485	35172	035172K	2638485	40	-0.308	-0.157	-2.968	chr1	39000001	40000000
WE-001	39	035172K_2669443	35172	035172K	2669443	40	0.222	0.304	2.145	chr1	39000001	40000000
WE-001	39	035172K_2739813	35172	035172K	2739813	40	0.258	0.258	2.491	chr1	39000001	40000000
WE-001	39	035172K_2850475	35172	035172K	2850475	40	0.265	0.239	2.557	chr1	39000001	40000000
WE-001	39	035172K_2897334	35172	035172K	2897334	40	-0.001	0.244	-0.006	chr1	39000001	40000000
WE-001	39	035172J_1021551	35172	035172J	1021551	41	0.348	0.237	2.392	chr1	40000001	41000000
WE-001	39	035172J_1027249	35172	035172J	1027249	41	0.402	0.2	2.763	chr1	40000001	41000000
WE-001	39	035172J_1264242	35172	035172J	1264242	41	0.348	0.219	2.394	chr1	40000001	41000000
WE-001	39	035172J_1394608	35172	035172J	1394608	41	0.029	0.035	0.196	chr1	40000001	41000000
WE-001	39	035172J_1600741	35172	035172J	1600741	41	0.378	0.257	2.599	chr1	40000001	41000000
WE-001	39	035172J_1718297	35172	035172J	1718297	41	0.636	0.44	4.372	chr1	40000001	41000000
WE-001	39	035172J_1965056	35172	035172J	1965056	41	0.251	0.122	1.729	chr1	40000001	41000000
WE-001	39	035172J_2495437	35172	035172J	2495437	41	0.542	0.363	3.724	chr1	40000001	41000000
WE-001	39	035172J_988458	35172	035172J	988458	41	0.039	-0.036	0.267	chr1	40000001	41000000
WE-001	39	035172J_999856	35172	035172J	999856	41	0.053	-0.031	0.362	chr1	40000001	41000000
WE-001	39	035172K_1176496	35172	035172K	1176496	41	0.507	0.315	3.485	chr1	40000001	41000000
WE-001	39	035172K_1260913	35172	035172K	1260913	41	0.141	-0.07	0.971	chr1	40000001	41000000
WE-001	39	035172K_2422233	35172	035172K	2422233	41	0.28	0.232	1.925	chr1	40000001	41000000
WE-001	39	035172K_2490877	35172	035172K	2490877	41	0.095	-0.011	0.652	chr1	40000001	41000000
WE-001	39	035172K_2638485	35172	035172K	2638485	41	0.145	-0.157	0.999	chr1	40000001	41000000
WE-001	39	035172K_2669443	35172	035172K	2669443	41	0.426	0.304	2.931	chr1	40000001	41000000
WE-001	39	035172K_2739813	35172	035172K	2739813	41	0.437	0.258	3.006	chr1	40000001	41000000
WE-001	39	035172K_2850475	35172	035172K	2850475	41	0.279	0.239	1.92	chr1	40000001	41000000
WE-001	39	035172K_2897334	35172	035172K	2897334	41	0.355	0.244	2.441	chr1	40000001	41000000
WE-001	39	035172J_1021551	35172	035172J	1021551	42	0.341	0.237	3.563	chr1	41000001	42000000
WE-001	39	035172J_1027249	35172	035172J	1027249	42	0.264	0.2	2.76	chr1	41000001	42000000
WE-001	39	035172J_1264242	35172	035172J	1264242	42	0.172	0.219	1.801	chr1	41000001	42000000
WE-001	39	035172J_1394608	35172	035172J	1394608	42	0.101	0.035	1.054	chr1	41000001	42000000
WE-001	39	035172J_1600741	35172	035172J	1600741	42	0.215	0.257	2.251	chr1	41000001	42000000
WE-001	39	035172J_1718297	35172	035172J	1718297	42	0.527	0.44	5.507	chr1	41000001	42000000
WE-001	39	035172J_1965056	35172	035172J	1965056	42	0.236	0.122	2.469	chr1	41000001	42000000
WE-001	39	035172J_2495437	35172	035172J	2495437	42	0.252	0.363	2.637	chr1	41000001	42000000
WE-001	39	035172J_988458	35172	035172J	988458	42	0.029	-0.036	0.301	chr1	41000001	42000000
WE-001	39	035172J_999856	35172	035172J	999856	42	-0.084	-0.031	-0.877	chr1	41000001	42000000
WE-001	39	035172K_1176496	35172	035172K	1176496	42	0.115	0.315	1.201	chr1	41000001	42000000
WE-001	39	035172K_1260913	35172	035172K	1260913	42	-0.094	-0.07	-0.979	chr1	41000001	42000000
WE-001	39	035172K_2422233	35172	035172K	2422233	42	0.202	0.232	2.109	chr1	41000001	42000000
WE-001	39	035172K_2490877	35172	035172K	2490877	42	-0.014	-0.011	-0.145	chr1	41000001	42000000
WE-001	39	035172K_2638485	35172	035172K	2638485	42	-0.375	-0.157	-3.92	chr1	41000001	42000000
WE-001	39	035172K_2669443	35172	035172K	2669443	42	0.188	0.304	1.964	chr1	41000001	42000000
WE-001	39	035172K_2739813	35172	035172K	2739813	42	0.098	0.258	1.028	chr1	41000001	42000000
WE-001	39	035172K_2850475	35172	035172K	2850475	42	-0.255	0.239	-2.666	chr1	41000001	42000000
WE-001	39	035172K_2897334	35172	035172K	2897334	42	0.212	0.244	2.221	chr1	41000001	42000000
WE-001	39	035172J_1021551	35172	035172J	1021551	43	0.238	0.237	2.6	chr1	42000001	43000000
WE-001	39	035172J_1027249	35172	035172J	1027249	43	0.269	0.2	2.941	chr1	42000001	43000000
WE-001	39	035172J_1264242	35172	035172J	1264242	43	0.316	0.219	3.453	chr1	42000001	43000000
WE-001	39	035172J_1394608	35172	035172J	1394608	43	-0.001	0.035	-0.01	chr1	42000001	43000000
WE-001	39	035172J_1600741	35172	035172J	1600741	43	0.134	0.257	1.465	chr1	42000001	43000000
WE-001	39	035172J_1718297	35172	035172J	1718297	43	0.488	0.44	5.332	chr1	42000001	43000000
WE-001	39	035172J_1965056	35172	035172J	1965056	43	0.048	0.122	0.522	chr1	42000001	43000000
WE-001	39	035172J_2495437	35172	035172J	2495437	43	0.336	0.363	3.672	chr1	42000001	43000000
WE-001	39	035172J_988458	35172	035172J	988458	43	-0.098	-0.036	-1.066	chr1	42000001	43000000
WE-001	39	035172J_999856	35172	035172J	999856	43	-0.349	-0.031	-3.808	chr1	42000001	43000000
WE-001	39	035172K_1176496	35172	035172K	1176496	43	0.482	0.315	5.266	chr1	42000001	43000000
WE-001	39	035172K_1260913	35172	035172K	1260913	43	-0.213	-0.07	-2.323	chr1	42000001	43000000
WE-001	39	035172K_2422233	35172	035172K	2422233	43	0.303	0.232	3.307	chr1	42000001	43000000
WE-001	39	035172K_2490877	35172	035172K	2490877	43	-0.179	-0.011	-1.953	chr1	42000001	43000000
WE-001	39	035172K_2638485	35172	035172K	2638485	43	0.04	-0.157	0.441	chr1	42000001	43000000
WE-001	39	035172K_2669443	35172	035172K	2669443	43	0.242	0.304	2.64	chr1	42000001	43000000
WE-001	39	035172K_2739813	35172	035172K	2739813	43	0.156	0.258	1.705	chr1	42000001	43000000
WE-001	39	035172K_2850475	35172	035172K	2850475	43	0.107	0.239	1.167	chr1	42000001	43000000
WE-001	39	035172K_2897334	35172	035172K	2897334	43	0.11	0.244	1.202	chr1	42000001	43000000
WE-001	39	035172J_1021551	35172	035172J	1021551	44	0.215	0.237	1.652	chr1	43000001	44000000
WE-001	39	035172J_1027249	35172	035172J	1027249	44	0.305	0.2	2.344	chr1	43000001	44000000
WE-001	39	035172J_1264242	35172	035172J	1264242	44	0.071	0.219	0.546	chr1	43000001	44000000
WE-001	39	035172J_1394608	35172	035172J	1394608	44	-0.112	0.035	-0.864	chr1	43000001	44000000
WE-001	39	035172J_1600741	35172	035172J	1600741	44	0.097	0.257	0.746	chr1	43000001	44000000
WE-001	39	035172J_1718297	35172	035172J	1718297	44	0.29	0.44	2.225	chr1	43000001	44000000
WE-001	39	035172J_1965056	35172	035172J	1965056	44	-1.15	0.122	-8.835	chr1	43000001	44000000
WE-001	39	035172J_2495437	35172	035172J	2495437	44	0.254	0.363	1.948	chr1	43000001	44000000
WE-001	39	035172J_988458	35172	035172J	988458	44	0.054	-0.036	0.418	chr1	43000001	44000000
WE-001	39	035172J_999856	35172	035172J	999856	44	-0.54	-0.031	-4.152	chr1	43000001	44000000
WE-001	39	035172K_1176496	35172	035172K	1176496	44	0.263	0.315	2.018	chr1	43000001	44000000
WE-001	39	035172K_1260913	35172	035172K	1260913	44	-0.233	-0.07	-1.793	chr1	43000001	44000000
WE-001	39	035172K_2422233	35172	035172K	2422233	44	0.095	0.232	0.727	chr1	43000001	44000000
WE-001	39	035172K_2490877	35172	035172K	2490877	44	-0.066	-0.011	-0.51	chr1	43000001	44000000
WE-001	39	035172K_2638485	35172	035172K	2638485	44	-0.104	-0.157	-0.801	chr1	43000001	44000000
WE-001	39	035172K_2669443	35172	035172K	2669443	44	0.027	0.304	0.209	chr1	43000001	44000000
WE-001	39	035172K_2739813	35172	035172K	2739813	44	0.243	0.258	1.869	chr1	43000001	44000000
WE-001	39	035172K_2850475	35172	035172K	2850475	44	0.215	0.239	1.652	chr1	43000001	44000000
WE-001	39	035172K_2897334	35172	035172K	2897334	44	0.197	0.244	1.514	chr1	43000001	44000000
WE-001	39	035172J_1021551	35172	035172J	1021551	45	0.23	0.237	2.156	chr1	44000001	45000000
WE-001	39	035172J_1027249	35172	035172J	1027249	45	-0.097	0.2	-0.909	chr1	44000001	45000000
WE-001	39	035172J_1264242	35172	035172J	1264242	45	0.162	0.219	1.519	chr1	44000001	45000000
WE-001	39	035172J_1394608	35172	035172J	1394608	45	-0.117	0.035	-1.099	chr1	44000001	45000000
WE-001	39	035172J_1600741	35172	035172J	1600741	45	0.121	0.257	1.13	chr1	44000001	45000000
WE-001	39	035172J_1718297	35172	035172J	1718297	45	0.386	0.44	3.618	chr1	44000001	45000000
WE-001	39	035172J_1965056	35172	035172J	1965056	45	0.519	0.122	4.864	chr1	44000001	45000000
WE-001	39	035172J_2495437	35172	035172J	2495437	45	0.229	0.363	2.149	chr1	44000001	45000000
WE-001	39	035172J_988458	35172	035172J	988458	45	-0.018	-0.036	-0.169	chr1	44000001	45000000
WE-001	39	035172J_999856	35172	035172J	999856	45	-0.072	-0.031	-0.673	chr1	44000001	45000000
WE-001	39	035172K_1176496	35172	035172K	1176496	45	0.255	0.315	2.39	chr1	44000001	45000000
WE-001	39	035172K_1260913	35172	035172K	1260913	45	-0.427	-0.07	-4.004	chr1	44000001	45000000
WE-001	39	035172K_2422233	35172	035172K	2422233	45	0.25	0.232	2.344	chr1	44000001	45000000
WE-001	39	035172K_2490877	35172	035172K	2490877	45	-0.049	-0.011	-0.461	chr1	44000001	45000000
WE-001	39	035172K_2638485	35172	035172K	2638485	45	-0.337	-0.157	-3.157	chr1	44000001	45000000
WE-001	39	035172K_2669443	35172	035172K	2669443	45	0.084	0.304	0.786	chr1	44000001	45000000
WE-001	39	035172K_2739813	35172	035172K	2739813	45	0.127	0.258	1.189	chr1	44000001	45000000
WE-001	39	035172K_2850475	35172	035172K	2850475	45	0.183	0.239	1.714	chr1	44000001	45000000
WE-001	39	035172K_2897334	35172	035172K	2897334	45	0.152	0.244	1.421	chr1	44000001	45000000
WE-001	39	035172J_1021551	35172	035172J	1021551	46	0.27	0.237	1.782	chr1	45000001	46000000
WE-001	39	035172J_1027249	35172	035172J	1027249	46	-0.495	0.2	-3.274	chr1	45000001	46000000
WE-001	39	035172J_1264242	35172	035172J	1264242	46	0.28	0.219	1.853	chr1	45000001	46000000
WE-001	39	035172J_1394608	35172	035172J	1394608	46	-0.123	0.035	-0.815	chr1	45000001	46000000
WE-001	39	035172J_1600741	35172	035172J	1600741	46	0.28	0.257	1.851	chr1	45000001	46000000
WE-001	39	035172J_1718297	35172	035172J	1718297	46	0.618	0.44	4.084	chr1	45000001	46000000
WE-001	39	035172J_1965056	35172	035172J	1965056	46	-0.033	0.122	-0.22	chr1	45000001	46000000
WE-001	39	035172J_2495437	35172	035172J	2495437	46	0.245	0.363	1.62	chr1	45000001	46000000
WE-001	39	035172J_988458	35172	035172J	988458	46	-0.009	-0.036	-0.058	chr1	45000001	46000000
WE-001	39	035172J_999856	35172	035172J	999856	46	0.055	-0.031	0.362	chr1	45000001	46000000
WE-001	39	035172K_1176496	35172	035172K	1176496	46	0.149	0.315	0.984	chr1	45000001	46000000
WE-001	39	035172K_1260913	35172	035172K	1260913	46	-0.127	-0.07	-0.838	chr1	45000001	46000000
WE-001	39	035172K_2422233	35172	035172K	2422233	46	0.166	0.232	1.096	chr1	45000001	46000000
WE-001	39	035172K_2490877	35172	035172K	2490877	46	-0.098	-0.011	-0.65	chr1	45000001	46000000
WE-001	39	035172K_2638485	35172	035172K	2638485	46	-0.23	-0.157	-1.519	chr1	45000001	46000000
WE-001	39	035172K_2669443	35172	035172K	2669443	46	0.282	0.304	1.865	chr1	45000001	46000000
WE-001	39	035172K_2739813	35172	035172K	2739813	46	0.166	0.258	1.1	chr1	45000001	46000000
WE-001	39	035172K_2850475	35172	035172K	2850475	46	0.335	0.239	2.215	chr1	45000001	46000000
WE-001	39	035172K_2897334	35172	035172K	2897334	46	0.149	0.244	0.985	chr1	45000001	46000000
WE-001	39	035172J_1021551	35172	035172J	1021551	47	0.079	0.237	0.764	chr1	46000001	47000000
WE-001	39	035172J_1027249	35172	035172J	1027249	47	-0.193	0.2	-1.855	chr1	46000001	47000000
WE-001	39	035172J_1264242	35172	035172J	1264242	47	0.324	0.219	3.123	chr1	46000001	47000000
WE-001	39	035172J_1394608	35172	035172J	1394608	47	0.071	0.035	0.688	chr1	46000001	47000000
WE-001	39	035172J_1600741	35172	035172J	1600741	47	0.214	0.257	2.065	chr1	46000001	47000000
WE-001	39	035172J_1718297	35172	035172J	1718297	47	0.529	0.44	5.093	chr1	46000001	47000000
WE-001	39	035172J_1965056	35172	035172J	1965056	47	0.116	0.122	1.117	chr1	46000001	47000000
WE-001	39	035172J_2495437	35172	035172J	2495437	47	0.222	0.363	2.139	chr1	46000001	47000000
WE-001	39	035172J_988458	35172	035172J	988458	47	0.037	-0.036	0.357	chr1	46000001	47000000
WE-001	39	035172J_999856	35172	035172J	999856	47	0.031	-0.031	0.3	chr1	46000001	47000000
WE-001	39	035172K_1176496	35172	035172K	1176496	47	0.323	0.315	3.109	chr1	46000001	47000000
WE-001	39	035172K_1260913	35172	035172K	1260913	47	0.023	-0.07	0.22	chr1	46000001	47000000
WE-001	39	035172K_2422233	35172	035172K	2422233	47	0.456	0.232	4.391	chr1	46000001	47000000
WE-001	39	035172K_2490877	35172	035172K	2490877	47	-0.056	-0.011	-0.535	chr1	46000001	47000000
WE-001	39	035172K_2638485	35172	035172K	2638485	47	-0.191	-0.157	-1.836	chr1	46000001	47000000
WE-001	39	035172K_2669443	35172	035172K	2669443	47	0.104	0.304	1.004	chr1	46000001	47000000
WE-001	39	035172K_2739813	35172	035172K	2739813	47	0.299	0.258	2.881	chr1	46000001	47000000
WE-001	39	035172K_2850475	35172	035172K	2850475	47	0.29	0.239	2.796	chr1	46000001	47000000
WE-001	39	035172K_2897334	35172	035172K	2897334	47	0.317	0.244	3.058	chr1	46000001	47000000
WE-001	39	035172J_1021551	35172	035172J	1021551	48	0.367	0.237	3.489	chr1	47000001	48000000
WE-001	39	035172J_1027249	35172	035172J	1027249	48	0.292	0.2	2.772	chr1	47000001	48000000
WE-001	39	035172J_1264242	35172	035172J	1264242	48	0.27	0.219	2.565	chr1	47000001	48000000
WE-001	39	035172J_1394608	35172	035172J	1394608	48	0.253	0.035	2.405	chr1	47000001	48000000
WE-001	39	035172J_1600741	35172	035172J	1600741	48	0.232	0.257	2.205	chr1	47000001	48000000
WE-001	39	035172J_1718297	35172	035172J	1718297	48	0.36	0.44	3.419	chr1	47000001	48000000
WE-001	39	035172J_1965056	35172	035172J	1965056	48	0.571	0.122	5.424	chr1	47000001	48000000
WE-001	39	035172J_2495437	35172	035172J	2495437	48	0.648	0.363	6.155	chr1	47000001	48000000
WE-001	39	035172J_988458	35172	035172J	988458	48	0.092	-0.036	0.878	chr1	47000001	48000000
WE-001	39	035172J_999856	35172	035172J	999856	48	-0.1	-0.031	-0.954	chr1	47000001	48000000
WE-001	39	035172K_1176496	35172	035172K	1176496	48	0.624	0.315	5.929	chr1	47000001	48000000
WE-001	39	035172K_1260913	35172	035172K	1260913	48	0.091	-0.07	0.868	chr1	47000001	48000000
WE-001	39	035172K_2422233	35172	035172K	2422233	48	0.275	0.232	2.609	chr1	47000001	48000000
WE-001	39	035172K_2490877	35172	035172K	2490877	48	-0.115	-0.011	-1.091	chr1	47000001	48000000
WE-001	39	035172K_2638485	35172	035172K	2638485	48	-0.087	-0.157	-0.827	chr1	47000001	48000000
WE-001	39	035172K_2669443	35172	035172K	2669443	48	0.346	0.304	3.282	chr1	47000001	48000000
WE-001	39	035172K_2739813	35172	035172K	2739813	48	0.304	0.258	2.892	chr1	47000001	48000000
WE-001	39	035172K_2850475	35172	035172K	2850475	48	0.197	0.239	1.875	chr1	47000001	48000000
WE-001	39	035172K_2897334	35172	035172K	2897334	48	0.079	0.244	0.75	chr1	47000001	48000000
WE-001	39	035172J_1021551	35172	035172J	1021551	49	0.257	0.237	2.266	chr1	48000001	49000000
WE-001	39	035172J_1027249	35172	035172J	1027249	49	0.454	0.2	4.002	chr1	48000001	49000000
WE-001	39	035172J_1264242	35172	035172J	1264242	49	0.297	0.219	2.619	chr1	48000001	49000000
WE-001	39	035172J_1394608	35172	035172J	1394608	49	0.127	0.035	1.119	chr1	48000001	49000000
WE-001	39	035172J_1600741	35172	035172J	1600741	49	0.274	0.257	2.414	chr1	48000001	49000000
WE-001	39	035172J_1718297	35172	035172J	1718297	49	0.621	0.44	5.479	chr1	48000001	49000000
WE-001	39	035172J_1965056	35172	035172J	1965056	49	0.049	0.122	0.43	chr1	48000001	49000000
WE-001	39	035172J_2495437	35172	035172J	2495437	49	0.487	0.363	4.299	chr1	48000001	49000000
WE-001	39	035172J_988458	35172	035172J	988458	49	0.024	-0.036	0.211	chr1	48000001	49000000
WE-001	39	035172J_999856	35172	035172J	999856	49	-0.04	-0.031	-0.35	chr1	48000001	49000000
WE-001	39	035172K_1176496	35172	035172K	1176496	49	0.566	0.315	4.994	chr1	48000001	49000000
WE-001	39	035172K_1260913	35172	035172K	1260913	49	-0.191	-0.07	-1.686	chr1	48000001	49000000
WE-001	39	035172K_2422233	35172	035172K	2422233	49	0.352	0.232	3.108	chr1	48000001	49000000
WE-001	39	035172K_2490877	35172	035172K	2490877	49	-0.109	-0.011	-0.964	chr1	48000001	49000000
WE-001	39	035172K_2638485	35172	035172K	2638485	49	-0.179	-0.157	-1.58	chr1	48000001	49000000
WE-001	39	035172K_2669443	35172	035172K	2669443	49	0.31	0.304	2.737	chr1	48000001	49000000
WE-001	39	035172K_2739813	35172	035172K	2739813	49	0.481	0.258	4.244	chr1	48000001	49000000
WE-001	39	035172K_2850475	35172	035172K	2850475	49	0.142	0.239	1.251	chr1	48000001	49000000
WE-001	39	035172K_2897334	35172	035172K	2897334	49	0.286	0.244	2.526	chr1	48000001	49000000
WE-001	39	035172J_1021551	35172	035172J	1021551	50	0.3	0.237	3.226	chr1	49000001	50000000
WE-001	39	035172J_1027249	35172	035172J	1027249	50	0.388	0.2	4.177	chr1	49000001	50000000
WE-001	39	035172J_1264242	35172	035172J	1264242	50	0.36	0.219	3.876	chr1	49000001	50000000
WE-001	39	035172J_1394608	35172	035172J	1394608	50	0.052	0.035	0.556	chr1	49000001	50000000
WE-001	39	035172J_1600741	35172	035172J	1600741	50	0.273	0.257	2.938	chr1	49000001	50000000
WE-001	39	035172J_1718297	35172	035172J	1718297	50	0.745	0.44	8.018	chr1	49000001	50000000
WE-001	39	035172J_1965056	35172	035172J	1965056	50	-0.717	0.122	-7.713	chr1	49000001	50000000
WE-001	39	035172J_2495437	35172	035172J	2495437	50	0.553	0.363	5.952	chr1	49000001	50000000
WE-001	39	035172J_988458	35172	035172J	988458	50	-0.013	-0.036	-0.135	chr1	49000001	50000000
WE-001	39	035172J_999856	35172	035172J	999856	50	-0.087	-0.031	-0.937	chr1	49000001	50000000
WE-001	39	035172K_1176496	35172	035172K	1176496	50	0.654	0.315	7.035	chr1	49000001	50000000
WE-001	39	035172K_1260913	35172	035172K	1260913	50	-0.031	-0.07	-0.33	chr1	49000001	50000000
WE-001	39	035172K_2422233	35172	035172K	2422233	50	0.389	0.232	4.184	chr1	49000001	50000000
WE-001	39	035172K_2490877	35172	035172K	2490877	50	-0.093	-0.011	-1.005	chr1	49000001	50000000
WE-001	39	035172K_2638485	35172	035172K	2638485	50	-0.166	-0.157	-1.791	chr1	49000001	50000000
WE-001	39	035172K_2669443	35172	035172K	2669443	50	0.419	0.304	4.505	chr1	49000001	50000000
WE-001	39	035172K_2739813	35172	035172K	2739813	50	0.435	0.258	4.676	chr1	49000001	50000000
WE-001	39	035172K_2850475	35172	035172K	2850475	50	0.236	0.239	2.54	chr1	49000001	50000000
WE-001	39	035172K_2897334	35172	035172K	2897334	50	0.295	0.244	3.173	chr1	49000001	50000000
WE-001	39	035172J_1021551	35172	035172J	1021551	51	0.363	0.237	5.395	chr1	50000001	51000000
WE-001	39	035172J_1027249	35172	035172J	1027249	51	0.29	0.2	4.308	chr1	50000001	51000000
WE-001	39	035172J_1264242	35172	035172J	1264242	51	0.284	0.219	4.223	chr1	50000001	51000000
WE-001	39	035172J_1394608	35172	035172J	1394608	51	0.304	0.035	4.525	chr1	50000001	51000000
WE-001	39	035172J_1600741	35172	035172J	1600741	51	0.392	0.257	5.824	chr1	50000001	51000000
WE-001	39	035172J_1718297	35172	035172J	1718297	51	0.758	0.44	11.27	chr1	50000001	51000000
WE-001	39	035172J_1965056	35172	035172J	1965056	51	-0.104	0.122	-1.55	chr1	50000001	51000000
WE-001	39	035172J_2495437	35172	035172J	2495437	51	0.553	0.363	8.223	chr1	50000001	51000000
WE-001	39	035172J_988458	35172	035172J	988458	51	0.02	-0.036	0.291	chr1	50000001	51000000
WE-001	39	035172J_999856	35172	035172J	999856	51	-0.309	-0.031	-4.587	chr1	50000001	51000000
WE-001	39	035172K_1176496	35172	035172K	1176496	51	0.26	0.315	3.869	chr1	50000001	51000000
WE-001	39	035172K_1260913	35172	035172K	1260913	51	-0.229	-0.07	-3.41	chr1	50000001	51000000
WE-001	39	035172K_2422233	35172	035172K	2422233	51	0.283	0.232	4.209	chr1	50000001	51000000
WE-001	39	035172K_2490877	35172	035172K	2490877	51	-0.103	-0.011	-1.534	chr1	50000001	51000000
WE-001	39	035172K_2638485	35172	035172K	2638485	51	-0.153	-0.157	-2.28	chr1	50000001	51000000
WE-001	39	035172K_2669443	35172	035172K	2669443	51	0.486	0.304	7.229	chr1	50000001	51000000
WE-001	39	035172K_2739813	35172	035172K	2739813	51	0.355	0.258	5.27	chr1	50000001	51000000
WE-001	39	035172K_2850475	35172	035172K	2850475	51	0.214	0.239	3.185	chr1	50000001	51000000
WE-001	39	035172K_2897334	35172	035172K	2897334	51	0.363	0.244	5.389	chr1	50000001	51000000
WE-001	39	035172J_1021551	35172	035172J	1021551	52	0.203	0.237	2.185	chr1	51000001	52000000
WE-001	39	035172J_1027249	35172	035172J	1027249	52	0.265	0.2	2.845	chr1	51000001	52000000
WE-001	39	035172J_1264242	35172	035172J	1264242	52	0.335	0.219	3.597	chr1	51000001	52000000
WE-001	39	035172J_1394608	35172	035172J	1394608	52	0.117	0.035	1.254	chr1	51000001	52000000
WE-001	39	035172J_1600741	35172	035172J	1600741	52	0.26	0.257	2.793	chr1	51000001	52000000
WE-001	39	035172J_1718297	35172	035172J	1718297	52	0.553	0.44	5.937	chr1	51000001	52000000
WE-001	39	035172J_1965056	35172	035172J	1965056	52	0.42	0.122	4.51	chr1	51000001	52000000
WE-001	39	035172J_2495437	35172	035172J	2495437	52	0.332	0.363	3.565	chr1	51000001	52000000
WE-001	39	035172J_988458	35172	035172J	988458	52	-0.031	-0.036	-0.334	chr1	51000001	52000000
WE-001	39	035172J_999856	35172	035172J	999856	52	-0.048	-0.031	-0.513	chr1	51000001	52000000
WE-001	39	035172K_1176496	35172	035172K	1176496	52	0.39	0.315	4.192	chr1	51000001	52000000
WE-001	39	035172K_1260913	35172	035172K	1260913	52	0.055	-0.07	0.589	chr1	51000001	52000000
WE-001	39	035172K_2422233	35172	035172K	2422233	52	0.344	0.232	3.692	chr1	51000001	52000000
WE-001	39	035172K_2490877	35172	035172K	2490877	52	-0.032	-0.011	-0.341	chr1	51000001	52000000
WE-001	39	035172K_2638485	35172	035172K	2638485	52	-0.156	-0.157	-1.68	chr1	51000001	52000000
WE-001	39	035172K_2669443	35172	035172K	2669443	52	0.389	0.304	4.181	chr1	51000001	52000000
WE-001	39	035172K_2739813	35172	035172K	2739813	52	0.275	0.258	2.949	chr1	51000001	52000000
WE-001	39	035172K_2850475	35172	035172K	2850475	52	0.235	0.239	2.522	chr1	51000001	52000000
WE-001	39	035172K_2897334	35172	035172K	2897334	52	0.436	0.244	4.682	chr1	51000001	52000000
WE-001	39	035172J_1021551	35172	035172J	1021551	53	0.268	0.237	1.828	chr1	52000001	53000000
WE-001	39	035172J_1027249	35172	035172J	1027249	53	0.197	0.2	1.347	chr1	52000001	53000000
WE-001	39	035172J_1264242	35172	035172J	1264242	53	0.284	0.219	1.941	chr1	52000001	53000000
WE-001	39	035172J_1394608	35172	035172J	1394608	53	-0.234	0.035	-1.597	chr1	52000001	53000000
WE-001	39	035172J_1600741	35172	035172J	1600741	53	0.257	0.257	1.755	chr1	52000001	53000000
WE-001	39	035172J_1718297	35172	035172J	1718297	53	0.516	0.44	3.519	chr1	52000001	53000000
WE-001	39	035172J_1965056	35172	035172J	1965056	53	-0.682	0.122	-4.653	chr1	52000001	53000000
WE-001	39	035172J_2495437	35172	035172J	2495437	53	0.087	0.363	0.597	chr1	52000001	53000000
WE-001	39	035172J_988458	35172	035172J	988458	53	0.018	-0.036	0.124	chr1	52000001	53000000
WE-001	39	035172J_999856	35172	035172J	999856	53	-0.332	-0.031	-2.266	chr1	52000001	53000000
WE-001	39	035172K_1176496	35172	035172K	1176496	53	-0.005	0.315	-0.036	chr1	52000001	53000000
WE-001	39	035172K_1260913	35172	035172K	1260913	53	-0.108	-0.07	-0.739	chr1	52000001	53000000
WE-001	39	035172K_2422233	35172	035172K	2422233	53	0.174	0.232	1.188	chr1	52000001	53000000
WE-001	39	035172K_2490877	35172	035172K	2490877	53	-0.028	-0.011	-0.188	chr1	52000001	53000000
WE-001	39	035172K_2638485	35172	035172K	2638485	53	-0.305	-0.157	-2.082	chr1	52000001	53000000
WE-001	39	035172K_2669443	35172	035172K	2669443	53	0.398	0.304	2.719	chr1	52000001	53000000
WE-001	39	035172K_2739813	35172	035172K	2739813	53	0.301	0.258	2.053	chr1	52000001	53000000
WE-001	39	035172K_2850475	35172	035172K	2850475	53	0.238	0.239	1.626	chr1	52000001	53000000
WE-001	39	035172K_2897334	35172	035172K	2897334	53	0.369	0.244	2.519	chr1	52000001	53000000
WE-001	39	035172J_1021551	35172	035172J	1021551	54	0.306	0.237	2.129	chr1	53000001	54000000
WE-001	39	035172J_1027249	35172	035172J	1027249	54	0.256	0.2	1.777	chr1	53000001	54000000
WE-001	39	035172J_1264242	35172	035172J	1264242	54	0.098	0.219	0.678	chr1	53000001	54000000
WE-001	39	035172J_1394608	35172	035172J	1394608	54	0.048	0.035	0.335	chr1	53000001	54000000
WE-001	39	035172J_1600741	35172	035172J	1600741	54	-0.029	0.257	-0.199	chr1	53000001	54000000
WE-001	39	035172J_1718297	35172	035172J	1718297	54	0.345	0.44	2.394	chr1	53000001	54000000
WE-001	39	035172J_1965056	35172	035172J	1965056	54	-0.453	0.122	-3.15	chr1	53000001	54000000
WE-001	39	035172J_2495437	35172	035172J	2495437	54	0.397	0.363	2.76	chr1	53000001	54000000
WE-001	39	035172J_988458	35172	035172J	988458	54	0.017	-0.036	0.118	chr1	53000001	54000000
WE-001	39	035172J_999856	35172	035172J	999856	54	-0.304	-0.031	-2.11	chr1	53000001	54000000
WE-001	39	035172K_1176496	35172	035172K	1176496	54	0.052	0.315	0.362	chr1	53000001	54000000
WE-001	39	035172K_1260913	35172	035172K	1260913	54	0.151	-0.07	1.047	chr1	53000001	54000000
WE-001	39	035172K_2422233	35172	035172K	2422233	54	0.143	0.232	0.994	chr1	53000001	54000000
WE-001	39	035172K_2490877	35172	035172K	2490877	54	-0.142	-0.011	-0.987	chr1	53000001	54000000
WE-001	39	035172K_2638485	35172	035172K	2638485	54	-0.563	-0.157	-3.912	chr1	53000001	54000000
WE-001	39	035172K_2669443	35172	035172K	2669443	54	0.11	0.304	0.762	chr1	53000001	54000000
WE-001	39	035172K_2739813	35172	035172K	2739813	54	0.178	0.258	1.24	chr1	53000001	54000000
WE-001	39	035172K_2850475	35172	035172K	2850475	54	-0.129	0.239	-0.895	chr1	53000001	54000000
WE-001	39	035172K_2897334	35172	035172K	2897334	54	0.165	0.244	1.148	chr1	53000001	54000000
WE-001	39	035172J_1021551	35172	035172J	1021551	55	0.175	0.237	1.351	chr1	54000001	55000000
WE-001	39	035172J_1027249	35172	035172J	1027249	55	0.794	0.2	6.143	chr1	54000001	55000000
WE-001	39	035172J_1264242	35172	035172J	1264242	55	0.234	0.219	1.81	chr1	54000001	55000000
WE-001	39	035172J_1394608	35172	035172J	1394608	55	-0.009	0.035	-0.072	chr1	54000001	55000000
WE-001	39	035172J_1600741	35172	035172J	1600741	55	0.411	0.257	3.178	chr1	54000001	55000000
WE-001	39	035172J_1718297	35172	035172J	1718297	55	0.369	0.44	2.853	chr1	54000001	55000000
WE-001	39	035172J_1965056	35172	035172J	1965056	55	0.135	0.122	1.048	chr1	54000001	55000000
WE-001	39	035172J_2495437	35172	035172J	2495437	55	0.443	0.363	3.425	chr1	54000001	55000000
WE-001	39	035172J_988458	35172	035172J	988458	55	0.089	-0.036	0.692	chr1	54000001	55000000
WE-001	39	035172J_999856	35172	035172J	999856	55	0.149	-0.031	1.155	chr1	54000001	55000000
WE-001	39	035172K_1176496	35172	035172K	1176496	55	0.069	0.315	0.534	chr1	54000001	55000000
WE-001	39	035172K_1260913	35172	035172K	1260913	55	0.183	-0.07	1.419	chr1	54000001	55000000
WE-001	39	035172K_2422233	35172	035172K	2422233	55	0.275	0.232	2.13	chr1	54000001	55000000
WE-001	39	035172K_2490877	35172	035172K	2490877	55	0.014	-0.011	0.111	chr1	54000001	55000000
WE-001	39	035172K_2638485	35172	035172K	2638485	55	-0.05	-0.157	-0.385	chr1	54000001	55000000
WE-001	39	035172K_2669443	35172	035172K	2669443	55	0.216	0.304	1.669	chr1	54000001	55000000
WE-001	39	035172K_2739813	35172	035172K	2739813	55	0.293	0.258	2.264	chr1	54000001	55000000
WE-001	39	035172K_2850475	35172	035172K	2850475	55	0.311	0.239	2.409	chr1	54000001	55000000
WE-001	39	035172K_2897334	35172	035172K	2897334	55	0.381	0.244	2.947	chr1	54000001	55000000
WE-001	39	035172J_1021551	35172	035172J	1021551	56	0.123	0.237	1.374	chr1	55000001	56000000
WE-001	39	035172J_1027249	35172	035172J	1027249	56	0.428	0.2	4.767	chr1	55000001	56000000
WE-001	39	035172J_1264242	35172	035172J	1264242	56	0.274	0.219	3.051	chr1	55000001	56000000
WE-001	39	035172J_1394608	35172	035172J	1394608	56	0.223	0.035	2.483	chr1	55000001	56000000
WE-001	39	035172J_1600741	35172	035172J	1600741	56	0.333	0.257	3.714	chr1	55000001	56000000
WE-001	39	035172J_1718297	35172	035172J	1718297	56	0.655	0.44	7.304	chr1	55000001	56000000
WE-001	39	035172J_1965056	35172	035172J	1965056	56	0.227	0.122	2.526	chr1	55000001	56000000
WE-001	39	035172J_2495437	35172	035172J	2495437	56	0.376	0.363	4.188	chr1	55000001	56000000
WE-001	39	035172J_988458	35172	035172J	988458	56	-0.027	-0.036	-0.305	chr1	55000001	56000000
WE-001	39	035172J_999856	35172	035172J	999856	56	0.162	-0.031	1.808	chr1	55000001	56000000
WE-001	39	035172K_1176496	35172	035172K	1176496	56	-0.163	0.315	-1.822	chr1	55000001	56000000
WE-001	39	035172K_1260913	35172	035172K	1260913	56	0.251	-0.07	2.801	chr1	55000001	56000000
WE-001	39	035172K_2422233	35172	035172K	2422233	56	0.215	0.232	2.399	chr1	55000001	56000000
WE-001	39	035172K_2490877	35172	035172K	2490877	56	-0.125	-0.011	-1.397	chr1	55000001	56000000
WE-001	39	035172K_2638485	35172	035172K	2638485	56	-0.169	-0.157	-1.888	chr1	55000001	56000000
WE-001	39	035172K_2669443	35172	035172K	2669443	56	0.457	0.304	5.095	chr1	55000001	56000000
WE-001	39	035172K_2739813	35172	035172K	2739813	56	0.51	0.258	5.688	chr1	55000001	56000000
WE-001	39	035172K_2850475	35172	035172K	2850475	56	0.293	0.239	3.266	chr1	55000001	56000000
WE-001	39	035172K_2897334	35172	035172K	2897334	56	0.295	0.244	3.292	chr1	55000001	56000000
WE-001	39	035172J_1021551	35172	035172J	1021551	57	0.339	0.237	2.786	chr1	56000001	57000000
WE-001	39	035172J_1027249	35172	035172J	1027249	57	0.247	0.2	2.028	chr1	56000001	57000000
WE-001	39	035172J_1264242	35172	035172J	1264242	57	0.275	0.219	2.262	chr1	56000001	57000000
WE-001	39	035172J_1394608	35172	035172J	1394608	57	0.173	0.035	1.422	chr1	56000001	57000000
WE-001	39	035172J_1600741	35172	035172J	1600741	57	0.437	0.257	3.596	chr1	56000001	57000000
WE-001	39	035172J_1718297	35172	035172J	1718297	57	0.572	0.44	4.703	chr1	56000001	57000000
WE-001	39	035172J_1965056	35172	035172J	1965056	57	0.074	0.122	0.605	chr1	56000001	57000000
WE-001	39	035172J_2495437	35172	035172J	2495437	57	0.488	0.363	4.01	chr1	56000001	57000000
WE-001	39	035172J_988458	35172	035172J	988458	57	0.087	-0.036	0.713	chr1	56000001	57000000
WE-001	39	035172J_999856	35172	035172J	999856	57	0.037	-0.031	0.303	chr1	56000001	57000000
WE-001	39	035172K_1176496	35172	035172K	1176496	57	0.272	0.315	2.24	chr1	56000001	57000000
WE-001	39	035172K_1260913	35172	035172K	1260913	57	-0.118	-0.07	-0.969	chr1	56000001	57000000
WE-001	39	035172K_2422233	35172	035172K	2422233	57	0.328	0.232	2.698	chr1	56000001	57000000
WE-001	39	035172K_2490877	35172	035172K	2490877	57	-0.022	-0.011	-0.178	chr1	56000001	57000000
WE-001	39	035172K_2638485	35172	035172K	2638485	57	-0.233	-0.157	-1.917	chr1	56000001	57000000
WE-001	39	035172K_2669443	35172	035172K	2669443	57	0.363	0.304	2.984	chr1	56000001	57000000
WE-001	39	035172K_2739813	35172	035172K	2739813	57	0.394	0.258	3.237	chr1	56000001	57000000
WE-001	39	035172K_2850475	35172	035172K	2850475	57	0.385	0.239	3.166	chr1	56000001	57000000
WE-001	39	035172K_2897334	35172	035172K	2897334	57	0.406	0.244	3.343	chr1	56000001	57000000
WE-001	39	035172J_1021551	35172	035172J	1021551	58	-0.018	0.237	-0.178	chr1	57000001	58000000
WE-001	39	035172J_1027249	35172	035172J	1027249	58	-0.174	0.2	-1.692	chr1	57000001	58000000
WE-001	39	035172J_1264242	35172	035172J	1264242	58	-0.311	-0.677	-3.023	chr1	57000001	58000000
WE-001	39	035172J_1394608	35172	035172J	1394608	58	0.099	0.035	0.956	chr1	57000001	58000000
WE-001	39	035172J_1600741	35172	035172J	1600741	58	-0.169	-0.616	-1.639	chr1	57000001	58000000
WE-001	39	035172J_1718297	35172	035172J	1718297	58	0.335	0.44	3.247	chr1	57000001	58000000
WE-001	39	035172J_1965056	35172	035172J	1965056	58	-0.366	0.122	-3.549	chr1	57000001	58000000
WE-001	39	035172J_2495437	35172	035172J	2495437	58	0.265	0.363	2.571	chr1	57000001	58000000
WE-001	39	035172J_988458	35172	035172J	988458	58	0.108	-0.036	1.047	chr1	57000001	58000000
WE-001	39	035172J_999856	35172	035172J	999856	58	-0.317	-0.38	-3.08	chr1	57000001	58000000
WE-001	39	035172K_1176496	35172	035172K	1176496	58	-0.229	0.315	-2.226	chr1	57000001	58000000
WE-001	39	035172K_1260913	35172	035172K	1260913	58	-0.876	-0.07	-8.499	chr1	57000001	58000000
WE-001	39	035172K_2422233	35172	035172K	2422233	58	-0.068	0.232	-0.658	chr1	57000001	58000000
WE-001	39	035172K_2490877	35172	035172K	2490877	58	0.102	-0.011	0.987	chr1	57000001	58000000
WE-001	39	035172K_2638485	35172	035172K	2638485	58	-0.475	-0.736	-4.611	chr1	57000001	58000000
WE-001	39	035172K_2669443	35172	035172K	2669443	58	-0.02	0.304	-0.195	chr1	57000001	58000000
WE-001	39	035172K_2739813	35172	035172K	2739813	58	-0.104	0.258	-1.011	chr1	57000001	58000000
WE-001	39	035172K_2850475	35172	035172K	2850475	58	0.039	0.239	0.382	chr1	57000001	58000000
WE-001	39	035172K_2897334	35172	035172K	2897334	58	-0.006	0.244	-0.057	chr1	57000001	58000000
WE-001	39	035172J_1021551	35172	035172J	1021551	59	-0.547	-0.714	-4.656	chr1	58000001	59000000
WE-001	39	035172J_1027249	35172	035172J	1027249	59	-0.417	-0.499	-3.554	chr1	58000001	59000000
WE-001	39	035172J_1264242	35172	035172J	1264242	59	-0.538	-0.677	-4.586	chr1	58000001	59000000
WE-001	39	035172J_1394608	35172	035172J	1394608	59	-0.069	0.035	-0.591	chr1	58000001	59000000
WE-001	39	035172J_1600741	35172	035172J	1600741	59	-0.656	-0.616	-5.584	chr1	58000001	59000000
WE-001	39	035172J_1718297	35172	035172J	1718297	59	-0.44	-0.307	-3.743	chr1	58000001	59000000
WE-001	39	035172J_1965056	35172	035172J	1965056	59	-1.192	-1.189	-10.151	chr1	58000001	59000000
WE-001	39	035172J_2495437	35172	035172J	2495437	59	-0.371	-0.616	-3.163	chr1	58000001	59000000
WE-001	39	035172J_988458	35172	035172J	988458	59	-0.07	-0.036	-0.592	chr1	58000001	59000000
WE-001	39	035172J_999856	35172	035172J	999856	59	-0.241	-0.38	-2.056	chr1	58000001	59000000
WE-001	39	035172K_1176496	35172	035172K	1176496	59	-1.498	-1.452	-12.759	chr1	58000001	59000000
WE-001	39	035172K_1260913	35172	035172K	1260913	59	-2.143	-2.117	-18.252	chr1	58000001	59000000
WE-001	39	035172K_2422233	35172	035172K	2422233	59	-0.654	-0.667	-5.567	chr1	58000001	59000000
WE-001	39	035172K_2490877	35172	035172K	2490877	59	0.034	-0.011	0.289	chr1	58000001	59000000
WE-001	39	035172K_2638485	35172	035172K	2638485	59	-0.892	-0.736	-7.597	chr1	58000001	59000000
WE-001	39	035172K_2669443	35172	035172K	2669443	59	-0.682	-0.627	-5.809	chr1	58000001	59000000
WE-001	39	035172K_2739813	35172	035172K	2739813	59	-0.575	-0.625	-4.895	chr1	58000001	59000000
WE-001	39	035172K_2850475	35172	035172K	2850475	59	-0.816	-0.707	-6.952	chr1	58000001	59000000
WE-001	39	035172K_2897334	35172	035172K	2897334	59	-0.76	-0.624	-6.474	chr1	58000001	59000000
WE-001	39	035172J_1021551	35172	035172J	1021551	60	-0.854	-0.714	-7.055	chr1	59000001	60000000
WE-001	39	035172J_1027249	35172	035172J	1027249	60	-0.463	-0.499	-3.828	chr1	59000001	60000000
WE-001	39	035172J_1264242	35172	035172J	1264242	60	-0.775	-0.677	-6.408	chr1	59000001	60000000
WE-001	39	035172J_1394608	35172	035172J	1394608	60	-0.111	0.035	-0.918	chr1	59000001	60000000
WE-001	39	035172J_1600741	35172	035172J	1600741	60	-0.616	-0.616	-5.087	chr1	59000001	60000000
WE-001	39	035172J_1718297	35172	035172J	1718297	60	-0.274	-0.307	-2.268	chr1	59000001	60000000
WE-001	39	035172J_1965056	35172	035172J	1965056	60	-1.085	-1.189	-8.97	chr1	59000001	60000000
WE-001	39	035172J_2495437	35172	035172J	2495437	60	-0.414	-0.616	-3.42	chr1	59000001	60000000
WE-001	39	035172J_988458	35172	035172J	988458	60	-0.113	-0.036	-0.935	chr1	59000001	60000000
WE-001	39	035172J_999856	35172	035172J	999856	60	-0.395	-0.38	-3.268	chr1	59000001	60000000
WE-001	39	035172K_1176496	35172	035172K	1176496	60	-1.707	-1.452	-14.112	chr1	59000001	60000000
WE-001	39	035172K_1260913	35172	035172K	1260913	60	-1.915	-2.117	-15.823	chr1	59000001	60000000
WE-001	39	035172K_2422233	35172	035172K	2422233	60	-0.668	-0.667	-5.522	chr1	59000001	60000000
WE-001	39	035172K_2490877	35172	035172K	2490877	60	-0.008	-0.011	-0.068	chr1	59000001	60000000
WE-001	39	035172K_2638485	35172	035172K	2638485	60	-0.789	-0.736	-6.52	chr1	59000001	60000000
WE-001	39	035172K_2669443	35172	035172K	2669443	60	-0.636	-0.627	-5.254	chr1	59000001	60000000
WE-001	39	035172K_2739813	35172	035172K	2739813	60	-0.625	-0.625	-5.163	chr1	59000001	60000000
WE-001	39	035172K_2850475	35172	035172K	2850475	60	-0.803	-0.707	-6.638	chr1	59000001	60000000
WE-001	39	035172K_2897334	35172	035172K	2897334	60	-0.712	-0.624	-5.886	chr1	59000001	60000000
WE-001	39	035172J_1021551	35172	035172J	1021551	61	-0.854	-0.714	-8.197	chr1	60000001	61000000
WE-001	39	035172J_1027249	35172	035172J	1027249	61	-0.445	-0.499	-4.267	chr1	60000001	61000000
WE-001	39	035172J_1264242	35172	035172J	1264242	61	-0.582	-0.677	-5.583	chr1	60000001	61000000
WE-001	39	035172J_1394608	35172	035172J	1394608	61	-0.357	0.035	-3.423	chr1	60000001	61000000
WE-001	39	035172J_1600741	35172	035172J	1600741	61	-0.426	-0.616	-4.088	chr1	60000001	61000000
WE-001	39	035172J_1718297	35172	035172J	1718297	61	-0.365	-0.307	-3.503	chr1	60000001	61000000
WE-001	39	035172J_1965056	35172	035172J	1965056	61	-0.508	-1.189	-4.879	chr1	60000001	61000000
WE-001	39	035172J_2495437	35172	035172J	2495437	61	-0.688	-0.616	-6.609	chr1	60000001	61000000
WE-001	39	035172J_988458	35172	035172J	988458	61	-0.11	-0.036	-1.059	chr1	60000001	61000000
WE-001	39	035172J_999856	35172	035172J	999856	61	-0.378	-0.38	-3.628	chr1	60000001	61000000
WE-001	39	035172K_1176496	35172	035172K	1176496	61	-1.785	-1.452	-17.134	chr1	60000001	61000000
WE-001	39	035172K_1260913	35172	035172K	1260913	61	-1.505	-2.117	-14.449	chr1	60000001	61000000
WE-001	39	035172K_2422233	35172	035172K	2422233	61	-0.614	-0.667	-5.893	chr1	60000001	61000000
WE-001	39	035172K_2490877	35172	035172K	2490877	61	0.073	-0.011	0.701	chr1	60000001	61000000
WE-001	39	035172K_2638485	35172	035172K	2638485	61	-0.661	-0.736	-6.348	chr1	60000001	61000000
WE-001	39	035172K_2669443	35172	035172K	2669443	61	-0.604	-0.627	-5.801	chr1	60000001	61000000
WE-001	39	035172K_2739813	35172	035172K	2739813	61	-0.482	-0.625	-4.63	chr1	60000001	61000000
WE-001	39	035172K_2850475	35172	035172K	2850475	61	-0.727	-0.707	-6.977	chr1	60000001	61000000
WE-001	39	035172K_2897334	35172	035172K	2897334	61	-0.838	-0.624	-8.047	chr1	60000001	61000000
WE-001	39	035172J_1021551	35172	035172J	1021551	62	-0.864	-0.714	-6.733	chr1	61000001	62000000
WE-001	39	035172J_1027249	35172	035172J	1027249	62	-0.351	-0.499	-2.735	chr1	61000001	62000000
WE-001	39	035172J_1264242	35172	035172J	1264242	62	-0.659	-0.677	-5.141	chr1	61000001	62000000
WE-001	39	035172J_1394608	35172	035172J	1394608	62	0.034	0.035	0.264	chr1	61000001	62000000
WE-001	39	035172J_1600741	35172	035172J	1600741	62	-0.675	-0.616	-5.26	chr1	61000001	62000000
WE-001	39	035172J_1718297	35172	035172J	1718297	62	-0.361	-0.307	-2.818	chr1	61000001	62000000
WE-001	39	035172J_1965056	35172	035172J	1965056	62	-0.517	-1.189	-4.031	chr1	61000001	62000000
WE-001	39	035172J_2495437	35172	035172J	2495437	62	-0.532	-0.616	-4.145	chr1	61000001	62000000
WE-001	39	035172J_988458	35172	035172J	988458	62	0.149	-0.036	1.158	chr1	61000001	62000000
WE-001	39	035172J_999856	35172	035172J	999856	62	-0.544	-0.38	-4.244	chr1	61000001	62000000
WE-001	39	035172K_1176496	35172	035172K	1176496	62	-1.747	-1.452	-13.621	chr1	61000001	62000000
WE-001	39	035172K_1260913	35172	035172K	1260913	62	-2.286	-2.117	-17.825	chr1	61000001	62000000
WE-001	39	035172K_2422233	35172	035172K	2422233	62	-0.505	-0.667	-3.939	chr1	61000001	62000000
WE-001	39	035172K_2490877	35172	035172K	2490877	62	-0.001	-0.011	-0.009	chr1	61000001	62000000
WE-001	39	035172K_2638485	35172	035172K	2638485	62	-1.065	-0.736	-8.302	chr1	61000001	62000000
WE-001	39	035172K_2669443	35172	035172K	2669443	62	-0.518	-0.627	-4.038	chr1	61000001	62000000
WE-001	39	035172K_2739813	35172	035172K	2739813	62	-0.47	-0.625	-3.665	chr1	61000001	62000000
WE-001	39	035172K_2850475	35172	035172K	2850475	62	-0.698	-0.707	-5.444	chr1	61000001	62000000
WE-001	39	035172K_2897334	35172	035172K	2897334	62	-0.531	-0.624	-4.139	chr1	61000001	62000000
WE-001	39	035172J_1021551	35172	035172J	1021551	63	-0.736	-0.714	-17.355	chr1	62000001	63000000
WE-001	39	035172J_1027249	35172	035172J	1027249	63	-0.28	-0.499	-6.604	chr1	62000001	63000000
WE-001	39	035172J_1264242	35172	035172J	1264242	63	-0.389	-0.677	-9.165	chr1	62000001	63000000
WE-001	39	035172J_1394608	35172	035172J	1394608	63	-0.295	0.035	-6.942	chr1	62000001	63000000
WE-001	39	035172J_1600741	35172	035172J	1600741	63	-0.521	-0.616	-12.269	chr1	62000001	63000000
WE-001	39	035172J_1718297	35172	035172J	1718297	63	-0.307	-0.307	-7.232	chr1	62000001	63000000
WE-001	39	035172J_1965056	35172	035172J	1965056	63	-0.775	-1.189	-18.256	chr1	62000001	63000000
WE-001	39	035172J_2495437	35172	035172J	2495437	63	-0.712	-0.616	-16.776	chr1	62000001	63000000
WE-001	39	035172J_988458	35172	035172J	988458	63	0.009	-0.036	0.217	chr1	62000001	63000000
WE-001	39	035172J_999856	35172	035172J	999856	63	-0.42	-0.38	-9.888	chr1	62000001	63000000
WE-001	39	035172K_1176496	35172	035172K	1176496	63	-1.449	-1.452	-34.139	chr1	62000001	63000000
WE-001	39	035172K_1260913	35172	035172K	1260913	63	-1.446	-2.117	-34.066	chr1	62000001	63000000
WE-001	39	035172K_2422233	35172	035172K	2422233	63	-0.361	-0.667	-8.517	chr1	62000001	63000000
WE-001	39	035172K_2490877	35172	035172K	2490877	63	0.082	-0.011	1.936	chr1	62000001	63000000
WE-001	39	035172K_2638485	35172	035172K	2638485	63	-0.535	-0.736	-12.604	chr1	62000001	63000000
WE-001	39	035172K_2669443	35172	035172K	2669443	63	-0.596	-0.627	-14.048	chr1	62000001	63000000
WE-001	39	035172K_2739813	35172	035172K	2739813	63	-0.568	-0.625	-13.39	chr1	62000001	63000000
WE-001	39	035172K_2850475	35172	035172K	2850475	63	-0.536	-0.707	-12.633	chr1	62000001	63000000
WE-001	39	035172K_2897334	35172	035172K	2897334	63	-0.535	-0.624	-12.611	chr1	62000001	63000000
WE-001	39	035172J_1021551	35172	035172J	1021551	64	-0.962	-0.714	-12.583	chr1	63000001	64000000
WE-001	39	035172J_1027249	35172	035172J	1027249	64	-0.483	-0.499	-6.311	chr1	63000001	64000000
WE-001	39	035172J_1264242	35172	035172J	1264242	64	-0.622	-0.677	-8.134	chr1	63000001	64000000
WE-001	39	035172J_1394608	35172	035172J	1394608	64	-0.224	0.035	-2.924	chr1	63000001	64000000
WE-001	39	035172J_1600741	35172	035172J	1600741	64	-0.735	-0.616	-9.608	chr1	63000001	64000000
WE-001	39	035172J_1718297	35172	035172J	1718297	64	-0.494	-0.307	-6.463	chr1	63000001	64000000
WE-001	39	035172J_1965056	35172	035172J	1965056	64	-1.493	-1.189	-19.526	chr1	63000001	64000000
WE-001	39	035172J_2495437	35172	035172J	2495437	64	-0.639	-0.616	-8.362	chr1	63000001	64000000
WE-001	39	035172J_988458	35172	035172J	988458	64	0.02	-0.036	0.262	chr1	63000001	64000000
WE-001	39	035172J_999856	35172	035172J	999856	64	-0.404	-0.38	-5.289	chr1	63000001	64000000
WE-001	39	035172K_1176496	35172	035172K	1176496	64	-1.378	-1.452	-18.026	chr1	63000001	64000000
WE-001	39	035172K_1260913	35172	035172K	1260913	64	-1.874	-2.117	-24.509	chr1	63000001	64000000
WE-001	39	035172K_2422233	35172	035172K	2422233	64	-0.724	-0.667	-9.473	chr1	63000001	64000000
WE-001	39	035172K_2490877	35172	035172K	2490877	64	0.053	-0.011	0.696	chr1	63000001	64000000
WE-001	39	035172K_2638485	35172	035172K	2638485	64	-0.757	-0.736	-9.903	chr1	63000001	64000000
WE-001	39	035172K_2669443	35172	035172K	2669443	64	-0.697	-0.627	-9.118	chr1	63000001	64000000
WE-001	39	035172K_2739813	35172	035172K	2739813	64	-0.612	-0.625	-8.011	chr1	63000001	64000000
WE-001	39	035172K_2850475	35172	035172K	2850475	64	-0.939	-0.707	-12.283	chr1	63000001	64000000
WE-001	39	035172K_2897334	35172	035172K	2897334	64	-0.548	-0.624	-7.171	chr1	63000001	64000000
WE-001	39	035172J_1021551	35172	035172J	1021551	65	-0.618	-0.714	-4.86	chr1	64000001	65000000
WE-001	39	035172J_1027249	35172	035172J	1027249	65	-0.301	-0.499	-2.371	chr1	64000001	65000000
WE-001	39	035172J_1264242	35172	035172J	1264242	65	-0.708	-0.677	-5.57	chr1	64000001	65000000
WE-001	39	035172J_1394608	35172	035172J	1394608	65	-0.213	0.035	-1.678	chr1	64000001	65000000
WE-001	39	035172J_1600741	35172	035172J	1600741	65	-0.365	-0.616	-2.871	chr1	64000001	65000000
WE-001	39	035172J_1718297	35172	035172J	1718297	65	-0.314	-0.307	-2.471	chr1	64000001	65000000
WE-001	39	035172J_1965056	35172	035172J	1965056	65	-1.132	-1.189	-8.911	chr1	64000001	65000000
WE-001	39	035172J_2495437	35172	035172J	2495437	65	-0.534	-0.616	-4.203	chr1	64000001	65000000
WE-001	39	035172J_988458	35172	035172J	988458	65	0.077	-0.036	0.605	chr1	64000001	65000000
WE-001	39	035172J_999856	35172	035172J	999856	65	-0.336	-0.38	-2.646	chr1	64000001	65000000
WE-001	39	035172K_1176496	35172	035172K	1176496	65	-2.11	-1.452	-16.603	chr1	64000001	65000000
WE-001	39	035172K_1260913	35172	035172K	1260913	65	-1.865	-2.117	-14.675	chr1	64000001	65000000
WE-001	39	035172K_2422233	35172	035172K	2422233	65	-0.693	-0.667	-5.452	chr1	64000001	65000000
WE-001	39	035172K_2490877	35172	035172K	2490877	65	0.087	-0.011	0.681	chr1	64000001	65000000
WE-001	39	035172K_2638485	35172	035172K	2638485	65	-1.036	-0.736	-8.155	chr1	64000001	65000000
WE-001	39	035172K_2669443	35172	035172K	2669443	65	-0.455	-0.627	-3.577	chr1	64000001	65000000
WE-001	39	035172K_2739813	35172	035172K	2739813	65	-0.525	-0.625	-4.129	chr1	64000001	65000000
WE-001	39	035172K_2850475	35172	035172K	2850475	65	-0.509	-0.707	-4.004	chr1	64000001	65000000
WE-001	39	035172K_2897334	35172	035172K	2897334	65	-0.417	-0.624	-3.277	chr1	64000001	65000000
WE-001	39	035172J_1021551	35172	035172J	1021551	66	-0.881	-0.714	-8.278	chr1	65000001	66000000
WE-001	39	035172J_1027249	35172	035172J	1027249	66	-0.746	-0.499	-7.007	chr1	65000001	66000000
WE-001	39	035172J_1264242	35172	035172J	1264242	66	-0.719	-0.677	-6.751	chr1	65000001	66000000
WE-001	39	035172J_1394608	35172	035172J	1394608	66	-0.243	0.035	-2.282	chr1	65000001	66000000
WE-001	39	035172J_1600741	35172	035172J	1600741	66	-0.771	-0.616	-7.238	chr1	65000001	66000000
WE-001	39	035172J_1718297	35172	035172J	1718297	66	-0.351	-0.307	-3.3	chr1	65000001	66000000
WE-001	39	035172J_1965056	35172	035172J	1965056	66	-1.341	-1.189	-12.597	chr1	65000001	66000000
WE-001	39	035172J_2495437	35172	035172J	2495437	66	-0.704	-0.616	-6.607	chr1	65000001	66000000
WE-001	39	035172J_988458	35172	035172J	988458	66	-0.062	-0.036	-0.586	chr1	65000001	66000000
WE-001	39	035172J_999856	35172	035172J	999856	66	-0.756	-0.639	-7.1	chr1	65000001	66000000
WE-001	39	035172K_1176496	35172	035172K	1176496	66	-1.771	-1.452	-16.631	chr1	65000001	66000000
WE-001	39	035172K_1260913	35172	035172K	1260913	66	-2.1	-2.117	-19.724	chr1	65000001	66000000
WE-001	39	035172K_2422233	35172	035172K	2422233	66	-0.846	-0.667	-7.941	chr1	65000001	66000000
WE-001	39	035172K_2490877	35172	035172K	2490877	66	-0.061	-0.011	-0.572	chr1	65000001	66000000
WE-001	39	035172K_2638485	35172	035172K	2638485	66	-0.654	-0.736	-6.137	chr1	65000001	66000000
WE-001	39	035172K_2669443	35172	035172K	2669443	66	-0.647	-0.627	-6.075	chr1	65000001	66000000
WE-001	39	035172K_2739813	35172	035172K	2739813	66	-0.712	-0.625	-6.688	chr1	65000001	66000000
WE-001	39	035172K_2850475	35172	035172K	2850475	66	-0.714	-0.707	-6.709	chr1	65000001	66000000
WE-001	39	035172K_2897334	35172	035172K	2897334	66	-0.883	-0.624	-8.288	chr1	65000001	66000000
WE-001	39	035172J_1021551	35172	035172J	1021551	67	-0.658	-0.714	-6.071	chr1	66000001	67000000
WE-001	39	035172J_1027249	35172	035172J	1027249	67	-0.586	-0.499	-5.408	chr1	66000001	67000000
WE-001	39	035172J_1264242	35172	035172J	1264242	67	-0.519	-0.677	-4.792	chr1	66000001	67000000
WE-001	39	035172J_1394608	35172	035172J	1394608	67	0.029	0.035	0.265	chr1	66000001	67000000
WE-001	39	035172J_1600741	35172	035172J	1600741	67	-0.814	-0.616	-7.519	chr1	66000001	67000000
WE-001	39	035172J_1718297	35172	035172J	1718297	67	-0.372	-0.307	-3.438	chr1	66000001	67000000
WE-001	39	035172J_1965056	35172	035172J	1965056	67	-0.858	-1.189	-7.926	chr1	66000001	67000000
WE-001	39	035172J_2495437	35172	035172J	2495437	67	-0.508	-0.616	-4.693	chr1	66000001	67000000
WE-001	39	035172J_988458	35172	035172J	988458	67	-0.004	-0.036	-0.037	chr1	66000001	67000000
WE-001	39	035172J_999856	35172	035172J	999856	67	-0.698	-0.639	-6.442	chr1	66000001	67000000
WE-001	39	035172K_1176496	35172	035172K	1176496	67	-1.37	-1.452	-12.652	chr1	66000001	67000000
WE-001	39	035172K_1260913	35172	035172K	1260913	67	-2.035	-2.117	-18.789	chr1	66000001	67000000
WE-001	39	035172K_2422233	35172	035172K	2422233	67	-0.842	-0.667	-7.772	chr1	66000001	67000000
WE-001	39	035172K_2490877	35172	035172K	2490877	67	0.019	-0.011	0.174	chr1	66000001	67000000
WE-001	39	035172K_2638485	35172	035172K	2638485	67	-0.946	-0.736	-8.735	chr1	66000001	67000000
WE-001	39	035172K_2669443	35172	035172K	2669443	67	-0.496	-0.627	-4.584	chr1	66000001	67000000
WE-001	39	035172K_2739813	35172	035172K	2739813	67	-0.517	-0.625	-4.775	chr1	66000001	67000000
WE-001	39	035172K_2850475	35172	035172K	2850475	67	-0.579	-0.707	-5.35	chr1	66000001	67000000
WE-001	39	035172K_2897334	35172	035172K	2897334	67	-0.659	-0.624	-6.088	chr1	66000001	67000000
WE-001	39	035172J_1021551	35172	035172J	1021551	68	-0.515	-0.714	-5.858	chr1	67000001	68000000
WE-001	39	035172J_1027249	35172	035172J	1027249	68	-0.449	-0.499	-5.11	chr1	67000001	68000000
WE-001	39	035172J_1264242	35172	035172J	1264242	68	-0.571	-0.677	-6.489	chr1	67000001	68000000
WE-001	39	035172J_1394608	35172	035172J	1394608	68	-0.064	0.035	-0.728	chr1	67000001	68000000
WE-001	39	035172J_1600741	35172	035172J	1600741	68	-0.438	-0.616	-4.982	chr1	67000001	68000000
WE-001	39	035172J_1718297	35172	035172J	1718297	68	-0.668	-0.307	-7.595	chr1	67000001	68000000
WE-001	39	035172J_1965056	35172	035172J	1965056	68	-0.68	-1.189	-7.731	chr1	67000001	68000000
WE-001	39	035172J_2495437	35172	035172J	2495437	68	-0.533	-0.616	-6.064	chr1	67000001	68000000
WE-001	39	035172J_988458	35172	035172J	988458	68	0.007	-0.036	0.083	chr1	67000001	68000000
WE-001	39	035172J_999856	35172	035172J	999856	68	-0.477	-0.639	-5.429	chr1	67000001	68000000
WE-001	39	035172K_1176496	35172	035172K	1176496	68	-1.21	-1.452	-13.768	chr1	67000001	68000000
WE-001	39	035172K_1260913	35172	035172K	1260913	68	-1.864	-2.117	-21.205	chr1	67000001	68000000
WE-001	39	035172K_2422233	35172	035172K	2422233	68	-0.509	-0.667	-5.787	chr1	67000001	68000000
WE-001	39	035172K_2490877	35172	035172K	2490877	68	-0.074	-0.011	-0.841	chr1	67000001	68000000
WE-001	39	035172K_2638485	35172	035172K	2638485	68	-0.551	-0.736	-6.272	chr1	67000001	68000000
WE-001	39	035172K_2669443	35172	035172K	2669443	68	-0.632	-0.627	-7.193	chr1	67000001	68000000
WE-001	39	035172K_2739813	35172	035172K	2739813	68	-0.568	-0.625	-6.463	chr1	67000001	68000000
WE-001	39	035172K_2850475	35172	035172K	2850475	68	-0.545	-0.707	-6.202	chr1	67000001	68000000
WE-001	39	035172K_2897334	35172	035172K	2897334	68	-0.552	-0.624	-6.278	chr1	67000001	68000000
WE-001	39	035172J_1021551	35172	035172J	1021551	69	-0.699	-0.714	-6.071	chr1	68000001	69000000
WE-001	39	035172J_1027249	35172	035172J	1027249	69	-0.79	-0.499	-6.864	chr1	68000001	69000000
WE-001	39	035172J_1264242	35172	035172J	1264242	69	-0.758	-0.677	-6.586	chr1	68000001	69000000
WE-001	39	035172J_1394608	35172	035172J	1394608	69	-0.221	0.035	-1.919	chr1	68000001	69000000
WE-001	39	035172J_1600741	35172	035172J	1600741	69	-0.629	-0.616	-5.463	chr1	68000001	69000000
WE-001	39	035172J_1718297	35172	035172J	1718297	69	-0.128	-0.307	-1.117	chr1	68000001	69000000
WE-001	39	035172J_1965056	35172	035172J	1965056	69	-1.028	-1.189	-8.935	chr1	68000001	69000000
WE-001	39	035172J_2495437	35172	035172J	2495437	69	-0.393	-0.616	-3.414	chr1	68000001	69000000
WE-001	39	035172J_988458	35172	035172J	988458	69	-0.043	-0.036	-0.372	chr1	68000001	69000000
WE-001	39	035172J_999856	35172	035172J	999856	69	-0.365	-0.639	-3.176	chr1	68000001	69000000
WE-001	39	035172K_1176496	35172	035172K	1176496	69	-1.789	-1.452	-15.546	chr1	68000001	69000000
WE-001	39	035172K_1260913	35172	035172K	1260913	69	-1.605	-2.117	-13.946	chr1	68000001	69000000
WE-001	39	035172K_2422233	35172	035172K	2422233	69	-0.411	-0.667	-3.571	chr1	68000001	69000000
WE-001	39	035172K_2490877	35172	035172K	2490877	69	0.071	-0.011	0.62	chr1	68000001	69000000
WE-001	39	035172K_2638485	35172	035172K	2638485	69	-0.666	-0.736	-5.787	chr1	68000001	69000000
WE-001	39	035172K_2669443	35172	035172K	2669443	69	-0.667	-0.627	-5.799	chr1	68000001	69000000
WE-001	39	035172K_2739813	35172	035172K	2739813	69	-0.615	-0.625	-5.345	chr1	68000001	69000000
WE-001	39	035172K_2850475	35172	035172K	2850475	69	-0.607	-0.707	-5.279	chr1	68000001	69000000
WE-001	39	035172K_2897334	35172	035172K	2897334	69	-0.644	-0.624	-5.601	chr1	68000001	69000000
WE-001	39	035172J_1021551	35172	035172J	1021551	70	-0.627	-0.714	-8.6	chr1	69000001	70000000
WE-001	39	035172J_1027249	35172	035172J	1027249	70	-0.73	-0.499	-10.006	chr1	69000001	70000000
WE-001	39	035172J_1264242	35172	035172J	1264242	70	-0.739	-0.677	-10.134	chr1	69000001	70000000
WE-001	39	035172J_1394608	35172	035172J	1394608	70	-0.026	0.035	-0.362	chr1	69000001	70000000
WE-001	39	035172J_1600741	35172	035172J	1600741	70	-0.669	-0.616	-9.167	chr1	69000001	70000000
WE-001	39	035172J_1718297	35172	035172J	1718297	70	-0.199	-0.307	-2.728	chr1	69000001	70000000
WE-001	39	035172J_1965056	35172	035172J	1965056	70	-0.638	-1.189	-8.749	chr1	69000001	70000000
WE-001	39	035172J_2495437	35172	035172J	2495437	70	-0.473	-0.616	-6.487	chr1	69000001	70000000
WE-001	39	035172J_988458	35172	035172J	988458	70	-0.058	-0.036	-0.789	chr1	69000001	70000000
WE-001	39	035172J_999856	35172	035172J	999856	70	-0.764	-0.639	-10.479	chr1	69000001	70000000
WE-001	39	035172K_1176496	35172	035172K	1176496	70	-1.172	-1.452	-16.067	chr1	69000001	70000000
WE-001	39	035172K_1260913	35172	035172K	1260913	70	-2.006	-2.117	-27.507	chr1	69000001	70000000
WE-001	39	035172K_2422233	35172	035172K	2422233	70	-0.903	-0.667	-12.385	chr1	69000001	70000000
WE-001	39	035172K_2490877	35172	035172K	2490877	70	0.091	-0.011	1.246	chr1	69000001	70000000
WE-001	39	035172K_2638485	35172	035172K	2638485	70	-0.532	-0.736	-7.288	chr1	69000001	70000000
WE-001	39	035172K_2669443	35172	035172K	2669443	70	-0.486	-0.627	-6.666	chr1	69000001	70000000
WE-001	39	035172K_2739813	35172	035172K	2739813	70	-0.681	-0.625	-9.333	chr1	69000001	70000000
WE-001	39	035172K_2850475	35172	035172K	2850475	70	-0.685	-0.707	-9.391	chr1	69000001	70000000
WE-001	39	035172K_2897334	35172	035172K	2897334	70	-0.786	-0.624	-10.776	chr1	69000001	70000000
WE-001	39	035172J_1021551	35172	035172J	1021551	71	-0.659	-0.714	-7.463	chr1	70000001	71000000
WE-001	39	035172J_1027249	35172	035172J	1027249	71	-0.529	-0.499	-5.989	chr1	70000001	71000000
WE-001	39	035172J_1264242	35172	035172J	1264242	71	-0.658	-0.677	-7.455	chr1	70000001	71000000
WE-001	39	035172J_1394608	35172	035172J	1394608	71	0.002	0.035	0.018	chr1	70000001	71000000
WE-001	39	035172J_1600741	35172	035172J	1600741	71	-0.462	-0.616	-5.231	chr1	70000001	71000000
WE-001	39	035172J_1718297	35172	035172J	1718297	71	-0.305	-0.307	-3.457	chr1	70000001	71000000
WE-001	39	035172J_1965056	35172	035172J	1965056	71	-1.61	-1.189	-18.236	chr1	70000001	71000000
WE-001	39	035172J_2495437	35172	035172J	2495437	71	-0.536	-0.616	-6.076	chr1	70000001	71000000
WE-001	39	035172J_988458	35172	035172J	988458	71	0.007	-0.036	0.078	chr1	70000001	71000000
WE-001	39	035172J_999856	35172	035172J	999856	71	-0.773	-0.639	-8.759	chr1	70000001	71000000
WE-001	39	035172K_1176496	35172	035172K	1176496	71	-2.284	-1.452	-25.874	chr1	70000001	71000000
WE-001	39	035172K_1260913	35172	035172K	1260913	71	-2.58	-2.117	-29.223	chr1	70000001	71000000
WE-001	39	035172K_2422233	35172	035172K	2422233	71	-0.72	-0.667	-8.162	chr1	70000001	71000000
WE-001	39	035172K_2490877	35172	035172K	2490877	71	0.014	-0.011	0.164	chr1	70000001	71000000
WE-001	39	035172K_2638485	35172	035172K	2638485	71	-0.724	-0.736	-8.207	chr1	70000001	71000000
WE-001	39	035172K_2669443	35172	035172K	2669443	71	-0.654	-0.627	-7.407	chr1	70000001	71000000
WE-001	39	035172K_2739813	35172	035172K	2739813	71	-0.556	-0.625	-6.3	chr1	70000001	71000000
WE-001	39	035172K_2850475	35172	035172K	2850475	71	-0.621	-0.707	-7.037	chr1	70000001	71000000
WE-001	39	035172K_2897334	35172	035172K	2897334	71	-0.457	-0.624	-5.178	chr1	70000001	71000000
WE-001	39	035172J_1021551	35172	035172J	1021551	72	-0.607	-0.714	-4.452	chr1	71000001	72000000
WE-001	39	035172J_1027249	35172	035172J	1027249	72	-0.743	-0.499	-5.45	chr1	71000001	72000000
WE-001	39	035172J_1264242	35172	035172J	1264242	72	-0.784	-0.677	-5.751	chr1	71000001	72000000
WE-001	39	035172J_1394608	35172	035172J	1394608	72	-0.159	0.035	-1.169	chr1	71000001	72000000
WE-001	39	035172J_1600741	35172	035172J	1600741	72	-0.532	-0.616	-3.906	chr1	71000001	72000000
WE-001	39	035172J_1718297	35172	035172J	1718297	72	-0.092	-0.307	-0.673	chr1	71000001	72000000
WE-001	39	035172J_1965056	35172	035172J	1965056	72	-1.583	-1.189	-11.617	chr1	71000001	72000000
WE-001	39	035172J_2495437	35172	035172J	2495437	72	-0.631	-0.616	-4.627	chr1	71000001	72000000
WE-001	39	035172J_988458	35172	035172J	988458	72	-0.033	-0.036	-0.239	chr1	71000001	72000000
WE-001	39	035172J_999856	35172	035172J	999856	72	-0.339	-0.334	-2.488	chr1	71000001	72000000
WE-001	39	035172K_1176496	35172	035172K	1176496	72	-1.227	-1.452	-9.007	chr1	71000001	72000000
WE-001	39	035172K_1260913	35172	035172K	1260913	72	-2.266	-2.117	-16.63	chr1	71000001	72000000
WE-001	39	035172K_2422233	35172	035172K	2422233	72	-0.524	-0.667	-3.848	chr1	71000001	72000000
WE-001	39	035172K_2490877	35172	035172K	2490877	72	0.002	-0.011	0.016	chr1	71000001	72000000
WE-001	39	035172K_2638485	35172	035172K	2638485	72	-0.728	-0.736	-5.34	chr1	71000001	72000000
WE-001	39	035172K_2669443	35172	035172K	2669443	72	-0.531	-0.627	-3.895	chr1	71000001	72000000
WE-001	39	035172K_2739813	35172	035172K	2739813	72	-0.626	-0.625	-4.597	chr1	71000001	72000000
WE-001	39	035172K_2850475	35172	035172K	2850475	72	-0.525	-0.707	-3.853	chr1	71000001	72000000
WE-001	39	035172K_2897334	35172	035172K	2897334	72	-0.6	-0.624	-4.406	chr1	71000001	72000000
WE-001	39	035172J_1021551	35172	035172J	1021551	73	-0.752	-0.714	-7.738	chr1	72000001	73000000
WE-001	39	035172J_1027249	35172	035172J	1027249	73	-0.625	-0.499	-6.431	chr1	72000001	73000000
WE-001	39	035172J_1264242	35172	035172J	1264242	73	-0.66	-0.677	-6.793	chr1	72000001	73000000
WE-001	39	035172J_1394608	35172	035172J	1394608	73	-0.191	0.035	-1.964	chr1	72000001	73000000
WE-001	39	035172J_1600741	35172	035172J	1600741	73	-0.694	-0.616	-7.144	chr1	72000001	73000000
WE-001	39	035172J_1718297	35172	035172J	1718297	73	-0.472	-0.307	-4.852	chr1	72000001	73000000
WE-001	39	035172J_1965056	35172	035172J	1965056	73	-1.539	-1.189	-15.833	chr1	72000001	73000000
WE-001	39	035172J_2495437	35172	035172J	2495437	73	-0.435	-0.616	-4.476	chr1	72000001	73000000
WE-001	39	035172J_988458	35172	035172J	988458	73	-0.133	-0.036	-1.365	chr1	72000001	73000000
WE-001	39	035172J_999856	35172	035172J	999856	73	-0.389	-0.334	-4.003	chr1	72000001	73000000
WE-001	39	035172K_1176496	35172	035172K	1176496	73	-1.777	-1.452	-18.282	chr1	72000001	73000000
WE-001	39	035172K_1260913	35172	035172K	1260913	73	-3.029	-2.117	-31.155	chr1	72000001	73000000
WE-001	39	035172K_2422233	35172	035172K	2422233	73	-0.717	-0.667	-7.379	chr1	72000001	73000000
WE-001	39	035172K_2490877	35172	035172K	2490877	73	-0.024	-0.011	-0.243	chr1	72000001	73000000
WE-001	39	035172K_2638485	35172	035172K	2638485	73	-0.635	-0.736	-6.529	chr1	72000001	73000000
WE-001	39	035172K_2669443	35172	035172K	2669443	73	-0.732	-0.627	-7.528	chr1	72000001	73000000
WE-001	39	035172K_2739813	35172	035172K	2739813	73	-0.546	-0.625	-5.617	chr1	72000001	73000000
WE-001	39	035172K_2850475	35172	035172K	2850475	73	-0.879	-0.707	-9.044	chr1	72000001	73000000
WE-001	39	035172K_2897334	35172	035172K	2897334	73	-0.601	-0.624	-6.179	chr1	72000001	73000000
WE-001	39	035172J_1021551	35172	035172J	1021551	74	-0.679	-0.714	-5.478	chr1	73000001	74000000
WE-001	39	035172J_1027249	35172	035172J	1027249	74	-0.722	-0.499	-5.822	chr1	73000001	74000000
WE-001	39	035172J_1264242	35172	035172J	1264242	74	-0.693	-0.677	-5.588	chr1	73000001	74000000
WE-001	39	035172J_1394608	35172	035172J	1394608	74	-0.021	0.035	-0.168	chr1	73000001	74000000
WE-001	39	035172J_1600741	35172	035172J	1600741	74	-0.626	-0.616	-5.046	chr1	73000001	74000000
WE-001	39	035172J_1718297	35172	035172J	1718297	74	0.034	-0.307	0.278	chr1	73000001	74000000
WE-001	39	035172J_1965056	35172	035172J	1965056	74	-1.28	-1.189	-10.321	chr1	73000001	74000000
WE-001	39	035172J_2495437	35172	035172J	2495437	74	-0.646	-0.616	-5.211	chr1	73000001	74000000
WE-001	39	035172J_988458	35172	035172J	988458	74	-0.045	-0.036	-0.361	chr1	73000001	74000000
WE-001	39	035172J_999856	35172	035172J	999856	74	-0.349	-0.334	-2.816	chr1	73000001	74000000
WE-001	39	035172K_1176496	35172	035172K	1176496	74	-1.374	-1.452	-11.077	chr1	73000001	74000000
WE-001	39	035172K_1260913	35172	035172K	1260913	74	-2.053	-2.117	-16.552	chr1	73000001	74000000
WE-001	39	035172K_2422233	35172	035172K	2422233	74	-0.706	-0.667	-5.694	chr1	73000001	74000000
WE-001	39	035172K_2490877	35172	035172K	2490877	74	0.031	-0.011	0.249	chr1	73000001	74000000
WE-001	39	035172K_2638485	35172	035172K	2638485	74	-0.641	-0.736	-5.166	chr1	73000001	74000000
WE-001	39	035172K_2669443	35172	035172K	2669443	74	-0.662	-0.627	-5.337	chr1	73000001	74000000
WE-001	39	035172K_2739813	35172	035172K	2739813	74	-0.68	-0.625	-5.482	chr1	73000001	74000000
WE-001	39	035172K_2850475	35172	035172K	2850475	74	-0.711	-0.707	-5.729	chr1	73000001	74000000
WE-001	39	035172K_2897334	35172	035172K	2897334	74	-0.529	-0.624	-4.266	chr1	73000001	74000000
WE-001	39	035172J_1021551	35172	035172J	1021551	75	-0.563	-0.714	-5.944	chr1	74000001	75000000
WE-001	39	035172J_1027249	35172	035172J	1027249	75	-0.759	-0.499	-8.01	chr1	74000001	75000000
WE-001	39	035172J_1264242	35172	035172J	1264242	75	-0.515	-0.677	-5.437	chr1	74000001	75000000
WE-001	39	035172J_1394608	35172	035172J	1394608	75	-0.074	0.035	-0.782	chr1	74000001	75000000
WE-001	39	035172J_1600741	35172	035172J	1600741	75	-0.51	-0.616	-5.379	chr1	74000001	75000000
WE-001	39	035172J_1718297	35172	035172J	1718297	75	-0.267	-0.307	-2.815	chr1	74000001	75000000
WE-001	39	035172J_1965056	35172	035172J	1965056	75	-0.939	-1.189	-9.908	chr1	74000001	75000000
WE-001	39	035172J_2495437	35172	035172J	2495437	75	-0.443	-0.616	-4.675	chr1	74000001	75000000
WE-001	39	035172J_988458	35172	035172J	988458	75	-0.106	-0.036	-1.118	chr1	74000001	75000000
WE-001	39	035172J_999856	35172	035172J	999856	75	-0.288	-0.334	-3.041	chr1	74000001	75000000
WE-001	39	035172K_1176496	35172	035172K	1176496	75	-0.968	-1.452	-10.221	chr1	74000001	75000000
WE-001	39	035172K_1260913	35172	035172K	1260913	75	-2.417	-2.117	-25.51	chr1	74000001	75000000
WE-001	39	035172K_2422233	35172	035172K	2422233	75	-0.452	-0.667	-4.774	chr1	74000001	75000000
WE-001	39	035172K_2490877	35172	035172K	2490877	75	-0.024	-0.011	-0.254	chr1	74000001	75000000
WE-001	39	035172K_2638485	35172	035172K	2638485	75	-0.523	-0.736	-5.525	chr1	74000001	75000000
WE-001	39	035172K_2669443	35172	035172K	2669443	75	-0.384	-0.627	-4.058	chr1	74000001	75000000
WE-001	39	035172K_2739813	35172	035172K	2739813	75	-0.671	-0.625	-7.081	chr1	74000001	75000000
WE-001	39	035172K_2850475	35172	035172K	2850475	75	-0.532	-0.707	-5.611	chr1	74000001	75000000
WE-001	39	035172K_2897334	35172	035172K	2897334	75	-0.326	-0.624	-3.437	chr1	74000001	75000000
WE-001	39	035172J_1021551	35172	035172J	1021551	76	-0.608	-0.714	-5.864	chr1	75000001	76000000
WE-001	39	035172J_1027249	35172	035172J	1027249	76	-0.62	-0.499	-5.982	chr1	75000001	76000000
WE-001	39	035172J_1264242	35172	035172J	1264242	76	-0.575	-0.677	-5.546	chr1	75000001	76000000
WE-001	39	035172J_1394608	35172	035172J	1394608	76	-0.151	0.035	-1.456	chr1	75000001	76000000
WE-001	39	035172J_1600741	35172	035172J	1600741	76	-0.617	-0.616	-5.945	chr1	75000001	76000000
WE-001	39	035172J_1718297	35172	035172J	1718297	76	-0.479	-0.307	-4.621	chr1	75000001	76000000
WE-001	39	035172J_1965056	35172	035172J	1965056	76	-0.377	-1.189	-3.636	chr1	75000001	76000000
WE-001	39	035172J_2495437	35172	035172J	2495437	76	-0.703	-0.616	-6.781	chr1	75000001	76000000
WE-001	39	035172J_988458	35172	035172J	988458	76	-0.249	-0.036	-2.399	chr1	75000001	76000000
WE-001	39	035172J_999856	35172	035172J	999856	76	-0.592	-0.334	-5.704	chr1	75000001	76000000
WE-001	39	035172K_1176496	35172	035172K	1176496	76	-1.3	-1.452	-12.533	chr1	75000001	76000000
WE-001	39	035172K_1260913	35172	035172K	1260913	76	-3.051	-2.117	-29.418	chr1	75000001	76000000
WE-001	39	035172K_2422233	35172	035172K	2422233	76	-0.839	-0.667	-8.085	chr1	75000001	76000000
WE-001	39	035172K_2490877	35172	035172K	2490877	76	-0.026	-0.011	-0.248	chr1	75000001	76000000
WE-001	39	035172K_2638485	35172	035172K	2638485	76	-0.817	-0.736	-7.872	chr1	75000001	76000000
WE-001	39	035172K_2669443	35172	035172K	2669443	76	-0.788	-0.627	-7.594	chr1	75000001	76000000
WE-001	39	035172K_2739813	35172	035172K	2739813	76	-0.709	-0.625	-6.836	chr1	75000001	76000000
WE-001	39	035172K_2850475	35172	035172K	2850475	76	-0.541	-0.707	-5.215	chr1	75000001	76000000
WE-001	39	035172K_2897334	35172	035172K	2897334	76	-0.536	-0.624	-5.166	chr1	75000001	76000000
WE-001	39	035172J_1021551	35172	035172J	1021551	77	-0.544	-0.714	-6.627	chr1	76000001	77000000
WE-001	39	035172J_1027249	35172	035172J	1027249	77	-0.546	-0.499	-6.64	chr1	76000001	77000000
WE-001	39	035172J_1264242	35172	035172J	1264242	77	-0.442	-0.677	-5.381	chr1	76000001	77000000
WE-001	39	035172J_1394608	35172	035172J	1394608	77	0.172	0.035	2.098	chr1	76000001	77000000
WE-001	39	035172J_1600741	35172	035172J	1600741	77	-0.671	-0.616	-8.173	chr1	76000001	77000000
WE-001	39	035172J_1718297	35172	035172J	1718297	77	-0.179	-0.307	-2.176	chr1	76000001	77000000
WE-001	39	035172J_1965056	35172	035172J	1965056	77	-0.79	-1.189	-9.611	chr1	76000001	77000000
WE-001	39	035172J_2495437	35172	035172J	2495437	77	-0.38	-0.616	-4.631	chr1	76000001	77000000
WE-001	39	035172J_988458	35172	035172J	988458	77	-0.116	-0.036	-1.418	chr1	76000001	77000000
WE-001	39	035172J_999856	35172	035172J	999856	77	-0.332	-0.334	-4.039	chr1	76000001	77000000
WE-001	39	035172K_1176496	35172	035172K	1176496	77	-0.954	-1.452	-11.61	chr1	76000001	77000000
WE-001	39	035172K_1260913	35172	035172K	1260913	77	-2.958	-2.117	-36.001	chr1	76000001	77000000
WE-001	39	035172K_2422233	35172	035172K	2422233	77	-0.181	-0.667	-2.208	chr1	76000001	77000000
WE-001	39	035172K_2490877	35172	035172K	2490877	77	0.061	-0.011	0.74	chr1	76000001	77000000
WE-001	39	035172K_2638485	35172	035172K	2638485	77	-0.751	-0.736	-9.138	chr1	76000001	77000000
WE-001	39	035172K_2669443	35172	035172K	2669443	77	-0.58	-0.627	-7.057	chr1	76000001	77000000
WE-001	39	035172K_2739813	35172	035172K	2739813	77	-0.698	-0.625	-8.494	chr1	76000001	77000000
WE-001	39	035172K_2850475	35172	035172K	2850475	77	-0.66	-0.707	-8.034	chr1	76000001	77000000
WE-001	39	035172K_2897334	35172	035172K	2897334	77	-0.456	-0.624	-5.554	chr1	76000001	77000000
WE-001	39	035172J_1021551	35172	035172J	1021551	78	-0.755	-0.714	-6.765	chr1	77000001	78000000
WE-001	39	035172J_1027249	35172	035172J	1027249	78	-0.358	-0.499	-3.211	chr1	77000001	78000000
WE-001	39	035172J_1264242	35172	035172J	1264242	78	-0.633	-0.677	-5.673	chr1	77000001	78000000
WE-001	39	035172J_1394608	35172	035172J	1394608	78	0.059	0.035	0.529	chr1	77000001	78000000
WE-001	39	035172J_1600741	35172	035172J	1600741	78	-0.485	-0.616	-4.348	chr1	77000001	78000000
WE-001	39	035172J_1718297	35172	035172J	1718297	78	-0.18	-0.307	-1.61	chr1	77000001	78000000
WE-001	39	035172J_1965056	35172	035172J	1965056	78	-0.814	-1.189	-7.294	chr1	77000001	78000000
WE-001	39	035172J_2495437	35172	035172J	2495437	78	-0.519	-0.616	-4.648	chr1	77000001	78000000
WE-001	39	035172J_988458	35172	035172J	988458	78	-0.097	-0.036	-0.873	chr1	77000001	78000000
WE-001	39	035172J_999856	35172	035172J	999856	78	-0.381	-0.334	-3.414	chr1	77000001	78000000
WE-001	39	035172K_1176496	35172	035172K	1176496	78	-1.897	-1.452	-16.999	chr1	77000001	78000000
WE-001	39	035172K_1260913	35172	035172K	1260913	78	-2.209	-2.117	-19.794	chr1	77000001	78000000
WE-001	39	035172K_2422233	35172	035172K	2422233	78	-0.506	-0.667	-4.533	chr1	77000001	78000000
WE-001	39	035172K_2490877	35172	035172K	2490877	78	-0.03	-0.011	-0.269	chr1	77000001	78000000
WE-001	39	035172K_2638485	35172	035172K	2638485	78	-0.819	-0.736	-7.342	chr1	77000001	78000000
WE-001	39	035172K_2669443	35172	035172K	2669443	78	-0.444	-0.627	-3.979	chr1	77000001	78000000
WE-001	39	035172K_2739813	35172	035172K	2739813	78	-0.307	-0.625	-2.749	chr1	77000001	78000000
WE-001	39	035172K_2850475	35172	035172K	2850475	78	-0.74	-0.707	-6.634	chr1	77000001	78000000
WE-001	39	035172K_2897334	35172	035172K	2897334	78	-0.765	-0.624	-6.854	chr1	77000001	78000000
WE-001	39	035172J_1021551	35172	035172J	1021551	79	-0.656	-0.714	-6.765	chr1	78000001	79000000
WE-001	39	035172J_1027249	35172	035172J	1027249	79	-0.772	-0.499	-7.955	chr1	78000001	79000000
WE-001	39	035172J_1264242	35172	035172J	1264242	79	-0.715	-0.677	-7.365	chr1	78000001	79000000
WE-001	39	035172J_1394608	35172	035172J	1394608	79	-0.5	0.035	-5.154	chr1	78000001	79000000
WE-001	39	035172J_1600741	35172	035172J	1600741	79	-0.635	-0.616	-6.549	chr1	78000001	79000000
WE-001	39	035172J_1718297	35172	035172J	1718297	79	-0.637	-0.307	-6.567	chr1	78000001	79000000
WE-001	39	035172J_1965056	35172	035172J	1965056	79	-1.616	-1.189	-16.652	chr1	78000001	79000000
WE-001	39	035172J_2495437	35172	035172J	2495437	79	-0.972	-0.616	-10.021	chr1	78000001	79000000
WE-001	39	035172J_988458	35172	035172J	988458	79	-0.156	-0.036	-1.611	chr1	78000001	79000000
WE-001	39	035172J_999856	35172	035172J	999856	79	-0.513	-0.334	-5.284	chr1	78000001	79000000
WE-001	39	035172K_1176496	35172	035172K	1176496	79	-1.7	-1.452	-17.526	chr1	78000001	79000000
WE-001	39	035172K_1260913	35172	035172K	1260913	79	-2.266	-2.117	-23.359	chr1	78000001	79000000
WE-001	39	035172K_2422233	35172	035172K	2422233	79	-0.501	-0.667	-5.163	chr1	78000001	79000000
WE-001	39	035172K_2490877	35172	035172K	2490877	79	-0.028	-0.011	-0.285	chr1	78000001	79000000
WE-001	39	035172K_2638485	35172	035172K	2638485	79	-0.732	-0.736	-7.54	chr1	78000001	79000000
WE-001	39	035172K_2669443	35172	035172K	2669443	79	-0.528	-0.627	-5.443	chr1	78000001	79000000
WE-001	39	035172K_2739813	35172	035172K	2739813	79	-0.705	-0.625	-7.263	chr1	78000001	79000000
WE-001	39	035172K_2850475	35172	035172K	2850475	79	-0.613	-0.707	-6.314	chr1	78000001	79000000
WE-001	39	035172K_2897334	35172	035172K	2897334	79	-0.741	-0.624	-7.634	chr1	78000001	79000000
WE-001	39	035172J_1021551	35172	035172J	1021551	80	-0.696	-0.714	-8.591	chr1	79000001	80000000
WE-001	39	035172J_1027249	35172	035172J	1027249	80	-0.361	-0.499	-4.452	chr1	79000001	80000000
WE-001	39	035172J_1264242	35172	035172J	1264242	80	-0.569	-0.677	-7.02	chr1	79000001	80000000
WE-001	39	035172J_1394608	35172	035172J	1394608	80	-0.195	0.035	-2.405	chr1	79000001	80000000
WE-001	39	035172J_1600741	35172	035172J	1600741	80	-0.57	-0.616	-7.035	chr1	79000001	80000000
WE-001	39	035172J_1718297	35172	035172J	1718297	80	-0.315	-0.307	-3.884	chr1	79000001	80000000
WE-001	39	035172J_1965056	35172	035172J	1965056	80	-1.036	-1.189	-12.791	chr1	79000001	80000000
WE-001	39	035172J_2495437	35172	035172J	2495437	80	-0.408	-0.616	-5.037	chr1	79000001	80000000
WE-001	39	035172J_988458	35172	035172J	988458	80	-0.145	-0.036	-1.787	chr1	79000001	80000000
WE-001	39	035172J_999856	35172	035172J	999856	80	-0.485	-0.334	-5.989	chr1	79000001	80000000
WE-001	39	035172K_1176496	35172	035172K	1176496	80	-1.041	-1.452	-12.856	chr1	79000001	80000000
WE-001	39	035172K_1260913	35172	035172K	1260913	80	-2.692	-2.117	-33.24	chr1	79000001	80000000
WE-001	39	035172K_2422233	35172	035172K	2422233	80	-0.887	-0.667	-10.955	chr1	79000001	80000000
WE-001	39	035172K_2490877	35172	035172K	2490877	80	0.059	-0.011	0.733	chr1	79000001	80000000
WE-001	39	035172K_2638485	35172	035172K	2638485	80	-0.656	-0.736	-8.095	chr1	79000001	80000000
WE-001	39	035172K_2669443	35172	035172K	2669443	80	-0.676	-0.627	-8.351	chr1	79000001	80000000
WE-001	39	035172K_2739813	35172	035172K	2739813	80	-0.727	-0.625	-8.971	chr1	79000001	80000000
WE-001	39	035172K_2850475	35172	035172K	2850475	80	-0.724	-0.707	-8.938	chr1	79000001	80000000
WE-001	39	035172K_2897334	35172	035172K	2897334	80	-0.498	-0.624	-6.153	chr1	79000001	80000000
WE-001	39	035172J_1021551	35172	035172J	1021551	81	-0.6	-0.714	-5.698	chr1	80000001	81000000
WE-001	39	035172J_1027249	35172	035172J	1027249	81	-0.667	-0.499	-6.33	chr1	80000001	81000000
WE-001	39	035172J_1264242	35172	035172J	1264242	81	-0.778	-0.677	-7.38	chr1	80000001	81000000
WE-001	39	035172J_1394608	35172	035172J	1394608	81	-0.094	0.035	-0.893	chr1	80000001	81000000
WE-001	39	035172J_1600741	35172	035172J	1600741	81	-0.654	-0.616	-6.207	chr1	80000001	81000000
WE-001	39	035172J_1718297	35172	035172J	1718297	81	-0.061	-0.307	-0.582	chr1	80000001	81000000
WE-001	39	035172J_1965056	35172	035172J	1965056	81	-0.725	-1.189	-6.885	chr1	80000001	81000000
WE-001	39	035172J_2495437	35172	035172J	2495437	81	-0.689	-0.616	-6.539	chr1	80000001	81000000
WE-001	39	035172J_988458	35172	035172J	988458	81	-0.116	-0.036	-1.102	chr1	80000001	81000000
WE-001	39	035172J_999856	35172	035172J	999856	81	-0.388	-0.334	-3.687	chr1	80000001	81000000
WE-001	39	035172K_1176496	35172	035172K	1176496	81	-1.905	-1.452	-18.085	chr1	80000001	81000000
WE-001	39	035172K_1260913	35172	035172K	1260913	81	-1.937	-2.117	-18.384	chr1	80000001	81000000
WE-001	39	035172K_2422233	35172	035172K	2422233	81	-0.769	-0.667	-7.302	chr1	80000001	81000000
WE-001	39	035172K_2490877	35172	035172K	2490877	81	-0.082	-0.011	-0.782	chr1	80000001	81000000
WE-001	39	035172K_2638485	35172	035172K	2638485	81	-0.67	-0.736	-6.356	chr1	80000001	81000000
WE-001	39	035172K_2669443	35172	035172K	2669443	81	-0.609	-0.627	-5.776	chr1	80000001	81000000
WE-001	39	035172K_2739813	35172	035172K	2739813	81	-0.521	-0.625	-4.948	chr1	80000001	81000000
WE-001	39	035172K_2850475	35172	035172K	2850475	81	-0.803	-0.707	-7.624	chr1	80000001	81000000
WE-001	39	035172K_2897334	35172	035172K	2897334	81	-0.519	-0.624	-4.922	chr1	80000001	81000000
WE-001	39	035172J_1021551	35172	035172J	1021551	82	-0.363	-0.714	-2.691	chr1	81000001	82000000
WE-001	39	035172J_1027249	35172	035172J	1027249	82	-0.969	-0.499	-7.186	chr1	81000001	82000000
WE-001	39	035172J_1264242	35172	035172J	1264242	82	-0.641	-0.677	-4.754	chr1	81000001	82000000
WE-001	39	035172J_1394608	35172	035172J	1394608	82	-0.009	0.035	-0.068	chr1	81000001	82000000
WE-001	39	035172J_1600741	35172	035172J	1600741	82	-0.493	-0.616	-3.651	chr1	81000001	82000000
WE-001	39	035172J_1718297	35172	035172J	1718297	82	-0.205	-0.307	-1.521	chr1	81000001	82000000
WE-001	39	035172J_1965056	35172	035172J	1965056	82	-0.829	-1.189	-6.146	chr1	81000001	82000000
WE-001	39	035172J_2495437	35172	035172J	2495437	82	-0.585	-0.616	-4.334	chr1	81000001	82000000
WE-001	39	035172J_988458	35172	035172J	988458	82	-0.139	-0.036	-1.027	chr1	81000001	82000000
WE-001	39	035172J_999856	35172	035172J	999856	82	-0.679	-0.334	-5.031	chr1	81000001	82000000
WE-001	39	035172K_1176496	35172	035172K	1176496	82	-1.895	-1.452	-14.046	chr1	81000001	82000000
WE-001	39	035172K_1260913	35172	035172K	1260913	82	-1.506	-2.117	-11.162	chr1	81000001	82000000
WE-001	39	035172K_2422233	35172	035172K	2422233	82	-0.631	-0.667	-4.678	chr1	81000001	82000000
WE-001	39	035172K_2490877	35172	035172K	2490877	82	0.001	-0.011	0.007	chr1	81000001	82000000
WE-001	39	035172K_2638485	35172	035172K	2638485	82	-0.81	-0.736	-6.007	chr1	81000001	82000000
WE-001	39	035172K_2669443	35172	035172K	2669443	82	-0.593	-0.627	-4.396	chr1	81000001	82000000
WE-001	39	035172K_2739813	35172	035172K	2739813	82	-0.656	-0.625	-4.861	chr1	81000001	82000000
WE-001	39	035172K_2850475	35172	035172K	2850475	82	-0.879	-0.707	-6.514	chr1	81000001	82000000
WE-001	39	035172K_2897334	35172	035172K	2897334	82	-0.369	-0.624	-2.733	chr1	81000001	82000000
WE-001	39	035172J_1021551	35172	035172J	1021551	83	-0.474	-0.714	-4.836	chr1	82000001	83000000
WE-001	39	035172J_1027249	35172	035172J	1027249	83	-0.624	-0.499	-6.367	chr1	82000001	83000000
WE-001	39	035172J_1264242	35172	035172J	1264242	83	-0.413	-0.677	-4.214	chr1	82000001	83000000
WE-001	39	035172J_1394608	35172	035172J	1394608	83	0.116	0.035	1.184	chr1	82000001	83000000
WE-001	39	035172J_1600741	35172	035172J	1600741	83	-0.471	-0.616	-4.807	chr1	82000001	83000000
WE-001	39	035172J_1718297	35172	035172J	1718297	83	-0.098	-0.307	-0.999	chr1	82000001	83000000
WE-001	39	035172J_1965056	35172	035172J	1965056	83	-1.047	-1.189	-10.685	chr1	82000001	83000000
WE-001	39	035172J_2495437	35172	035172J	2495437	83	-0.539	-0.616	-5.499	chr1	82000001	83000000
WE-001	39	035172J_988458	35172	035172J	988458	83	-0.075	-0.036	-0.762	chr1	82000001	83000000
WE-001	39	035172J_999856	35172	035172J	999856	83	-0.26	-0.334	-2.659	chr1	82000001	83000000
WE-001	39	035172K_1176496	35172	035172K	1176496	83	-1.444	-1.452	-14.743	chr1	82000001	83000000
WE-001	39	035172K_1260913	35172	035172K	1260913	83	-1.994	-2.117	-20.359	chr1	82000001	83000000
WE-001	39	035172K_2422233	35172	035172K	2422233	83	-0.435	-0.667	-4.435	chr1	82000001	83000000
WE-001	39	035172K_2490877	35172	035172K	2490877	83	0.117	-0.011	1.197	chr1	82000001	83000000
WE-001	39	035172K_2638485	35172	035172K	2638485	83	-0.566	-0.736	-5.782	chr1	82000001	83000000
WE-001	39	035172K_2669443	35172	035172K	2669443	83	-0.404	-0.627	-4.127	chr1	82000001	83000000
WE-001	39	035172K_2739813	35172	035172K	2739813	83	-0.411	-0.625	-4.192	chr1	82000001	83000000
WE-001	39	035172K_2850475	35172	035172K	2850475	83	-0.567	-0.707	-5.786	chr1	82000001	83000000
WE-001	39	035172K_2897334	35172	035172K	2897334	83	-0.483	-0.624	-4.931	chr1	82000001	83000000
WE-001	39	035172J_1021551	35172	035172J	1021551	84	-0.639	-0.714	-6.526	chr1	83000001	84000000
WE-001	39	035172J_1027249	35172	035172J	1027249	84	-0.628	-0.499	-6.413	chr1	83000001	84000000
WE-001	39	035172J_1264242	35172	035172J	1264242	84	-0.564	-0.677	-5.76	chr1	83000001	84000000
WE-001	39	035172J_1394608	35172	035172J	1394608	84	0.018	0.035	0.182	chr1	83000001	84000000
WE-001	39	035172J_1600741	35172	035172J	1600741	84	-0.502	-0.616	-5.131	chr1	83000001	84000000
WE-001	39	035172J_1718297	35172	035172J	1718297	84	-0.082	-0.307	-0.838	chr1	83000001	84000000
WE-001	39	035172J_1965056	35172	035172J	1965056	84	-1.383	-1.189	-14.126	chr1	83000001	84000000
WE-001	39	035172J_2495437	35172	035172J	2495437	84	-0.77	-0.616	-7.869	chr1	83000001	84000000
WE-001	39	035172J_988458	35172	035172J	988458	84	-0.035	-0.036	-0.353	chr1	83000001	84000000
WE-001	39	035172J_999856	35172	035172J	999856	84	-0.134	-0.334	-1.369	chr1	83000001	84000000
WE-001	39	035172K_1176496	35172	035172K	1176496	84	-1.021	-1.452	-10.432	chr1	83000001	84000000
WE-001	39	035172K_1260913	35172	035172K	1260913	84	-1.812	-2.117	-18.513	chr1	83000001	84000000
WE-001	39	035172K_2422233	35172	035172K	2422233	84	-0.685	-0.667	-6.995	chr1	83000001	84000000
WE-001	39	035172K_2490877	35172	035172K	2490877	84	0.005	-0.011	0.053	chr1	83000001	84000000
WE-001	39	035172K_2638485	35172	035172K	2638485	84	-0.585	-0.736	-5.975	chr1	83000001	84000000
WE-001	39	035172K_2669443	35172	035172K	2669443	84	-0.501	-0.627	-5.119	chr1	83000001	84000000
WE-001	39	035172K_2739813	35172	035172K	2739813	84	-0.53	-0.625	-5.411	chr1	83000001	84000000
WE-001	39	035172K_2850475	35172	035172K	2850475	84	-0.695	-0.707	-7.105	chr1	83000001	84000000
WE-001	39	035172K_2897334	35172	035172K	2897334	84	-0.655	-0.624	-6.688	chr1	83000001	84000000
WE-001	39	035172J_1021551	35172	035172J	1021551	85	-1.017	-0.714	-11.245	chr1	84000001	85000000
WE-001	39	035172J_1027249	35172	035172J	1027249	85	-0.35	-0.499	-3.875	chr1	84000001	85000000
WE-001	39	035172J_1264242	35172	035172J	1264242	85	-0.835	-0.677	-9.232	chr1	84000001	85000000
WE-001	39	035172J_1394608	35172	035172J	1394608	85	-0.209	0.035	-2.314	chr1	84000001	85000000
WE-001	39	035172J_1600741	35172	035172J	1600741	85	-0.678	-0.616	-7.503	chr1	84000001	85000000
WE-001	39	035172J_1718297	35172	035172J	1718297	85	-0.116	-0.307	-1.279	chr1	84000001	85000000
WE-001	39	035172J_1965056	35172	035172J	1965056	85	-2.325	-1.189	-25.717	chr1	84000001	85000000
WE-001	39	035172J_2495437	35172	035172J	2495437	85	-0.695	-0.616	-7.69	chr1	84000001	85000000
WE-001	39	035172J_988458	35172	035172J	988458	85	0.019	-0.036	0.209	chr1	84000001	85000000
WE-001	39	035172J_999856	35172	035172J	999856	85	-0.39	-0.334	-4.312	chr1	84000001	85000000
WE-001	39	035172K_1176496	35172	035172K	1176496	85	-1.324	-1.452	-14.646	chr1	84000001	85000000
WE-001	39	035172K_1260913	35172	035172K	1260913	85	-1.748	-2.117	-19.336	chr1	84000001	85000000
WE-001	39	035172K_2422233	35172	035172K	2422233	85	-0.772	-0.667	-8.534	chr1	84000001	85000000
WE-001	39	035172K_2490877	35172	035172K	2490877	85	-0.061	-0.011	-0.677	chr1	84000001	85000000
WE-001	39	035172K_2638485	35172	035172K	2638485	85	-0.809	-0.736	-8.952	chr1	84000001	85000000
WE-001	39	035172K_2669443	35172	035172K	2669443	85	-0.575	-0.627	-6.364	chr1	84000001	85000000
WE-001	39	035172K_2739813	35172	035172K	2739813	85	-0.452	-0.625	-5	chr1	84000001	85000000
WE-001	39	035172K_2850475	35172	035172K	2850475	85	-0.803	-0.707	-8.885	chr1	84000001	85000000
WE-001	39	035172K_2897334	35172	035172K	2897334	85	-0.618	-0.624	-6.839	chr1	84000001	85000000
WE-001	39	035172J_1021551	35172	035172J	1021551	86	-0.578	-0.714	-4.518	chr1	85000001	86000000
WE-001	39	035172J_1027249	35172	035172J	1027249	86	-0.592	-0.499	-4.627	chr1	85000001	86000000
WE-001	39	035172J_1264242	35172	035172J	1264242	86	-0.618	-0.677	-4.836	chr1	85000001	86000000
WE-001	39	035172J_1394608	35172	035172J	1394608	86	-0.215	0.035	-1.684	chr1	85000001	86000000
WE-001	39	035172J_1600741	35172	035172J	1600741	86	-0.492	-0.616	-3.851	chr1	85000001	86000000
WE-001	39	035172J_1718297	35172	035172J	1718297	86	-0.11	-0.307	-0.858	chr1	85000001	86000000
WE-001	39	035172J_1965056	35172	035172J	1965056	86	-1.395	-1.189	-10.906	chr1	85000001	86000000
WE-001	39	035172J_2495437	35172	035172J	2495437	86	-0.822	-0.616	-6.429	chr1	85000001	86000000
WE-001	39	035172J_988458	35172	035172J	988458	86	0.025	-0.036	0.193	chr1	85000001	86000000
WE-001	39	035172J_999856	35172	035172J	999856	86	-0.305	-0.334	-2.385	chr1	85000001	86000000
WE-001	39	035172K_1176496	35172	035172K	1176496	86	-2.11	-1.452	-16.497	chr1	85000001	86000000
WE-001	39	035172K_1260913	35172	035172K	1260913	86	-2.024	-2.117	-15.828	chr1	85000001	86000000
WE-001	39	035172K_2422233	35172	035172K	2422233	86	-0.59	-0.667	-4.611	chr1	85000001	86000000
WE-001	39	035172K_2490877	35172	035172K	2490877	86	-0.015	-0.011	-0.12	chr1	85000001	86000000
WE-001	39	035172K_2638485	35172	035172K	2638485	86	-0.671	-0.736	-5.251	chr1	85000001	86000000
WE-001	39	035172K_2669443	35172	035172K	2669443	86	-0.421	-0.627	-3.289	chr1	85000001	86000000
WE-001	39	035172K_2739813	35172	035172K	2739813	86	-0.427	-0.625	-3.341	chr1	85000001	86000000
WE-001	39	035172K_2850475	35172	035172K	2850475	86	-0.67	-0.707	-5.239	chr1	85000001	86000000
WE-001	39	035172K_2897334	35172	035172K	2897334	86	-0.576	-0.624	-4.505	chr1	85000001	86000000
WE-001	39	035172J_1021551	35172	035172J	1021551	87	-0.966	-0.714	-10.401	chr1	86000001	87000000
WE-001	39	035172J_1027249	35172	035172J	1027249	87	-0.445	-0.499	-4.787	chr1	86000001	87000000
WE-001	39	035172J_1264242	35172	035172J	1264242	87	-0.619	-0.677	-6.662	chr1	86000001	87000000
WE-001	39	035172J_1394608	35172	035172J	1394608	87	-0.063	0.035	-0.681	chr1	86000001	87000000
WE-001	39	035172J_1600741	35172	035172J	1600741	87	-0.524	-0.616	-5.647	chr1	86000001	87000000
WE-001	39	035172J_1718297	35172	035172J	1718297	87	-0.429	-0.307	-4.617	chr1	86000001	87000000
WE-001	39	035172J_1965056	35172	035172J	1965056	87	-1.32	-1.189	-14.217	chr1	86000001	87000000
WE-001	39	035172J_2495437	35172	035172J	2495437	87	-0.654	-0.616	-7.041	chr1	86000001	87000000
WE-001	39	035172J_988458	35172	035172J	988458	87	-0.246	-0.036	-2.654	chr1	86000001	87000000
WE-001	39	035172J_999856	35172	035172J	999856	87	-0.479	-0.334	-5.164	chr1	86000001	87000000
WE-001	39	035172K_1176496	35172	035172K	1176496	87	-1.96	-1.452	-21.111	chr1	86000001	87000000
WE-001	39	035172K_1260913	35172	035172K	1260913	87	-2.283	-2.117	-24.583	chr1	86000001	87000000
WE-001	39	035172K_2422233	35172	035172K	2422233	87	-0.787	-0.667	-8.472	chr1	86000001	87000000
WE-001	39	035172K_2490877	35172	035172K	2490877	87	0.009	-0.011	0.099	chr1	86000001	87000000
WE-001	39	035172K_2638485	35172	035172K	2638485	87	-0.818	-0.736	-8.808	chr1	86000001	87000000
WE-001	39	035172K_2669443	35172	035172K	2669443	87	-0.689	-0.627	-7.422	chr1	86000001	87000000
WE-001	39	035172K_2739813	35172	035172K	2739813	87	-0.598	-0.625	-6.44	chr1	86000001	87000000
WE-001	39	035172K_2850475	35172	035172K	2850475	87	-0.573	-0.707	-6.167	chr1	86000001	87000000
WE-001	39	035172K_2897334	35172	035172K	2897334	87	-0.786	-0.624	-8.466	chr1	86000001	87000000
WE-001	39	035172J_1021551	35172	035172J	1021551	88	-0.715	-0.714	-3.991	chr1	87000001	88000000
WE-001	39	035172J_1027249	35172	035172J	1027249	88	-0.524	-0.499	-2.923	chr1	87000001	88000000
WE-001	39	035172J_1264242	35172	035172J	1264242	88	-0.531	-0.677	-2.962	chr1	87000001	88000000
WE-001	39	035172J_1394608	35172	035172J	1394608	88	-0.03	0.035	-0.17	chr1	87000001	88000000
WE-001	39	035172J_1600741	35172	035172J	1600741	88	-0.598	-0.616	-3.337	chr1	87000001	88000000
WE-001	39	035172J_1718297	35172	035172J	1718297	88	-0.051	-0.307	-0.286	chr1	87000001	88000000
WE-001	39	035172J_1965056	35172	035172J	1965056	88	-1.011	-1.189	-5.644	chr1	87000001	88000000
WE-001	39	035172J_2495437	35172	035172J	2495437	88	-0.593	-0.616	-3.311	chr1	87000001	88000000
WE-001	39	035172J_988458	35172	035172J	988458	88	-0.017	-0.036	-0.097	chr1	87000001	88000000
WE-001	39	035172J_999856	35172	035172J	999856	88	-0.093	-0.334	-0.519	chr1	87000001	88000000
WE-001	39	035172K_1176496	35172	035172K	1176496	88	-0.885	-1.452	-4.939	chr1	87000001	88000000
WE-001	39	035172K_1260913	35172	035172K	1260913	88	-1.387	-2.117	-7.744	chr1	87000001	88000000
WE-001	39	035172K_2422233	35172	035172K	2422233	88	-0.761	-0.667	-4.249	chr1	87000001	88000000
WE-001	39	035172K_2490877	35172	035172K	2490877	88	0.005	-0.011	0.028	chr1	87000001	88000000
WE-001	39	035172K_2638485	35172	035172K	2638485	88	-0.687	-0.736	-3.834	chr1	87000001	88000000
WE-001	39	035172K_2669443	35172	035172K	2669443	88	-0.401	-0.627	-2.24	chr1	87000001	88000000
WE-001	39	035172K_2739813	35172	035172K	2739813	88	-0.588	-0.625	-3.284	chr1	87000001	88000000
WE-001	39	035172K_2850475	35172	035172K	2850475	88	-0.537	-0.707	-2.996	chr1	87000001	88000000
WE-001	39	035172K_2897334	35172	035172K	2897334	88	-0.499	-0.624	-2.787	chr1	87000001	88000000
WE-001	39	035172J_1021551	35172	035172J	1021551	89	-0.479	-0.714	-5.722	chr1	88000001	89000000
WE-001	39	035172J_1027249	35172	035172J	1027249	89	-0.843	-0.499	-10.076	chr1	88000001	89000000
WE-001	39	035172J_1264242	35172	035172J	1264242	89	-0.603	-0.677	-7.208	chr1	88000001	89000000
WE-001	39	035172J_1394608	35172	035172J	1394608	89	-0.373	0.035	-4.46	chr1	88000001	89000000
WE-001	39	035172J_1600741	35172	035172J	1600741	89	-0.488	-0.616	-5.823	chr1	88000001	89000000
WE-001	39	035172J_1718297	35172	035172J	1718297	89	-0.068	-0.307	-0.817	chr1	88000001	89000000
WE-001	39	035172J_1965056	35172	035172J	1965056	89	-0.561	-1.189	-6.699	chr1	88000001	89000000
WE-001	39	035172J_2495437	35172	035172J	2495437	89	-0.604	-0.616	-7.218	chr1	88000001	89000000
WE-001	39	035172J_988458	35172	035172J	988458	89	0.004	-0.036	0.046	chr1	88000001	89000000
WE-001	39	035172J_999856	35172	035172J	999856	89	-0.239	-0.334	-2.856	chr1	88000001	89000000
WE-001	39	035172K_1176496	35172	035172K	1176496	89	-1.882	-1.452	-22.481	chr1	88000001	89000000
WE-001	39	035172K_1260913	35172	035172K	1260913	89	-1.714	-2.117	-20.476	chr1	88000001	89000000
WE-001	39	035172K_2422233	35172	035172K	2422233	89	-0.52	-0.667	-6.214	chr1	88000001	89000000
WE-001	39	035172K_2490877	35172	035172K	2490877	89	0.029	-0.011	0.344	chr1	88000001	89000000
WE-001	39	035172K_2638485	35172	035172K	2638485	89	-0.737	-0.736	-8.8	chr1	88000001	89000000
WE-001	39	035172K_2669443	35172	035172K	2669443	89	-0.594	-0.627	-7.094	chr1	88000001	89000000
WE-001	39	035172K_2739813	35172	035172K	2739813	89	-0.629	-0.625	-7.511	chr1	88000001	89000000
WE-001	39	035172K_2850475	35172	035172K	2850475	89	-0.769	-0.707	-9.189	chr1	88000001	89000000
WE-001	39	035172K_2897334	35172	035172K	2897334	89	-0.516	-0.624	-6.159	chr1	88000001	89000000
WE-001	39	035172J_1021551	35172	035172J	1021551	90	-0.759	-0.714	-10.268	chr1	89000001	90000000
WE-001	39	035172J_1027249	35172	035172J	1027249	90	-0.822	-0.499	-11.116	chr1	89000001	90000000
WE-001	39	035172J_1264242	35172	035172J	1264242	90	-0.83	-0.677	-11.227	chr1	89000001	90000000
WE-001	39	035172J_1394608	35172	035172J	1394608	90	-0.26	0.035	-3.512	chr1	89000001	90000000
WE-001	39	035172J_1600741	35172	035172J	1600741	90	-0.861	-0.616	-11.654	chr1	89000001	90000000
WE-001	39	035172J_1718297	35172	035172J	1718297	90	-0.589	-0.307	-7.97	chr1	89000001	90000000
WE-001	39	035172J_1965056	35172	035172J	1965056	90	-1.119	-1.189	-15.136	chr1	89000001	90000000
WE-001	39	035172J_2495437	35172	035172J	2495437	90	-0.751	-0.616	-10.159	chr1	89000001	90000000
WE-001	39	035172J_988458	35172	035172J	988458	90	-0.095	-0.036	-1.284	chr1	89000001	90000000
WE-001	39	035172J_999856	35172	035172J	999856	90	-0.24	-0.334	-3.242	chr1	89000001	90000000
WE-001	39	035172K_1176496	35172	035172K	1176496	90	-2.028	-1.452	-27.445	chr1	89000001	90000000
WE-001	39	035172K_1260913	35172	035172K	1260913	90	-1.823	-2.117	-24.668	chr1	89000001	90000000
WE-001	39	035172K_2422233	35172	035172K	2422233	90	-0.61	-0.667	-8.25	chr1	89000001	90000000
WE-001	39	035172K_2490877	35172	035172K	2490877	90	-0.03	-0.011	-0.408	chr1	89000001	90000000
WE-001	39	035172K_2638485	35172	035172K	2638485	90	-0.743	-0.736	-10.051	chr1	89000001	90000000
WE-001	39	035172K_2669443	35172	035172K	2669443	90	-0.773	-0.627	-10.454	chr1	89000001	90000000
WE-001	39	035172K_2739813	35172	035172K	2739813	90	-0.694	-0.625	-9.39	chr1	89000001	90000000
WE-001	39	035172K_2850475	35172	035172K	2850475	90	-0.841	-0.707	-11.378	chr1	89000001	90000000
WE-001	39	035172K_2897334	35172	035172K	2897334	90	-0.93	-0.624	-12.586	chr1	89000001	90000000
WE-001	39	035172J_1021551	35172	035172J	1021551	91	-0.732	-0.714	-7.051	chr1	90000001	91000000
WE-001	39	035172J_1027249	35172	035172J	1027249	91	-0.572	-0.499	-5.518	chr1	90000001	91000000
WE-001	39	035172J_1264242	35172	035172J	1264242	91	-0.836	-0.677	-8.055	chr1	90000001	91000000
WE-001	39	035172J_1394608	35172	035172J	1394608	91	0.051	0.035	0.487	chr1	90000001	91000000
WE-001	39	035172J_1600741	35172	035172J	1600741	91	-0.759	-0.616	-7.316	chr1	90000001	91000000
WE-001	39	035172J_1718297	35172	035172J	1718297	91	-0.152	-0.307	-1.469	chr1	90000001	91000000
WE-001	39	035172J_1965056	35172	035172J	1965056	91	-1.451	-1.189	-13.985	chr1	90000001	91000000
WE-001	39	035172J_2495437	35172	035172J	2495437	91	-0.867	-0.616	-8.354	chr1	90000001	91000000
WE-001	39	035172J_988458	35172	035172J	988458	91	-0.145	-0.036	-1.4	chr1	90000001	91000000
WE-001	39	035172J_999856	35172	035172J	999856	91	-0.529	-0.334	-5.1	chr1	90000001	91000000
WE-001	39	035172K_1176496	35172	035172K	1176496	91	-1.421	-1.452	-13.697	chr1	90000001	91000000
WE-001	39	035172K_1260913	35172	035172K	1260913	91	-1.65	-2.117	-15.905	chr1	90000001	91000000
WE-001	39	035172K_2422233	35172	035172K	2422233	91	-0.483	-0.667	-4.654	chr1	90000001	91000000
WE-001	39	035172K_2490877	35172	035172K	2490877	91	0.003	-0.011	0.028	chr1	90000001	91000000
WE-001	39	035172K_2638485	35172	035172K	2638485	91	-0.691	-0.736	-6.659	chr1	90000001	91000000
WE-001	39	035172K_2669443	35172	035172K	2669443	91	-0.524	-0.627	-5.053	chr1	90000001	91000000
WE-001	39	035172K_2739813	35172	035172K	2739813	91	-0.737	-0.625	-7.108	chr1	90000001	91000000
WE-001	39	035172K_2850475	35172	035172K	2850475	91	-0.489	-0.707	-4.709	chr1	90000001	91000000
WE-001	39	035172K_2897334	35172	035172K	2897334	91	-0.573	-0.624	-5.52	chr1	90000001	91000000
WE-001	39	035172J_1021551	35172	035172J	1021551	92	-0.563	-0.714	-4.876	chr1	91000001	92000000
WE-001	39	035172J_1027249	35172	035172J	1027249	92	-0.668	-0.499	-5.784	chr1	91000001	92000000
WE-001	39	035172J_1264242	35172	035172J	1264242	92	-0.462	-0.677	-4.003	chr1	91000001	92000000
WE-001	39	035172J_1394608	35172	035172J	1394608	92	-0.135	0.035	-1.17	chr1	91000001	92000000
WE-001	39	035172J_1600741	35172	035172J	1600741	92	-0.449	-0.616	-3.89	chr1	91000001	92000000
WE-001	39	035172J_1718297	35172	035172J	1718297	92	-0.357	-0.307	-3.092	chr1	91000001	92000000
WE-001	39	035172J_1965056	35172	035172J	1965056	92	-0.465	-1.189	-4.029	chr1	91000001	92000000
WE-001	39	035172J_2495437	35172	035172J	2495437	92	-0.479	-0.616	-4.15	chr1	91000001	92000000
WE-001	39	035172J_988458	35172	035172J	988458	92	-0.098	-0.036	-0.847	chr1	91000001	92000000
WE-001	39	035172J_999856	35172	035172J	999856	92	-0.337	-0.334	-2.915	chr1	91000001	92000000
WE-001	39	035172K_1176496	35172	035172K	1176496	92	-1.096	-1.452	-9.483	chr1	91000001	92000000
WE-001	39	035172K_1260913	35172	035172K	1260913	92	-1.873	-2.117	-16.214	chr1	91000001	92000000
WE-001	39	035172K_2422233	35172	035172K	2422233	92	-0.529	-0.667	-4.583	chr1	91000001	92000000
WE-001	39	035172K_2490877	35172	035172K	2490877	92	0.043	-0.011	0.371	chr1	91000001	92000000
WE-001	39	035172K_2638485	35172	035172K	2638485	92	-1.128	-0.736	-9.764	chr1	91000001	92000000
WE-001	39	035172K_2669443	35172	035172K	2669443	92	-0.63	-0.627	-5.452	chr1	91000001	92000000
WE-001	39	035172K_2739813	35172	035172K	2739813	92	-0.584	-0.625	-5.055	chr1	91000001	92000000
WE-001	39	035172K_2850475	35172	035172K	2850475	92	-0.487	-0.707	-4.214	chr1	91000001	92000000
WE-001	39	035172K_2897334	35172	035172K	2897334	92	-0.55	-0.624	-4.761	chr1	91000001	92000000
WE-001	39	035172J_1021551	35172	035172J	1021551	93	-0.696	-0.714	-6.93	chr1	92000001	93000000
WE-001	39	035172J_1027249	35172	035172J	1027249	93	-0.672	-0.499	-6.691	chr1	92000001	93000000
WE-001	39	035172J_1264242	35172	035172J	1264242	93	-0.803	-0.677	-7.998	chr1	92000001	93000000
WE-001	39	035172J_1394608	35172	035172J	1394608	93	-0.25	0.035	-2.489	chr1	92000001	93000000
WE-001	39	035172J_1600741	35172	035172J	1600741	93	-0.53	-0.616	-5.277	chr1	92000001	93000000
WE-001	39	035172J_1718297	35172	035172J	1718297	93	-0.458	-0.307	-4.56	chr1	92000001	93000000
WE-001	39	035172J_1965056	35172	035172J	1965056	93	-1.804	-1.189	-17.966	chr1	92000001	93000000
WE-001	39	035172J_2495437	35172	035172J	2495437	93	-0.734	-0.616	-7.306	chr1	92000001	93000000
WE-001	39	035172J_988458	35172	035172J	988458	93	-0.013	-0.036	-0.131	chr1	92000001	93000000
WE-001	39	035172J_999856	35172	035172J	999856	93	-0.336	-0.334	-3.346	chr1	92000001	93000000
WE-001	39	035172K_1176496	35172	035172K	1176496	93	-1.733	-1.452	-17.255	chr1	92000001	93000000
WE-001	39	035172K_1260913	35172	035172K	1260913	93	-2.278	-2.117	-22.679	chr1	92000001	93000000
WE-001	39	035172K_2422233	35172	035172K	2422233	93	-0.777	-0.667	-7.737	chr1	92000001	93000000
WE-001	39	035172K_2490877	35172	035172K	2490877	93	-0.011	-0.011	-0.106	chr1	92000001	93000000
WE-001	39	035172K_2638485	35172	035172K	2638485	93	-0.44	-0.736	-4.384	chr1	92000001	93000000
WE-001	39	035172K_2669443	35172	035172K	2669443	93	-0.764	-0.627	-7.61	chr1	92000001	93000000
WE-001	39	035172K_2739813	35172	035172K	2739813	93	-0.83	-0.625	-8.262	chr1	92000001	93000000
WE-001	39	035172K_2850475	35172	035172K	2850475	93	-0.717	-0.707	-7.143	chr1	92000001	93000000
WE-001	39	035172K_2897334	35172	035172K	2897334	93	-0.555	-0.624	-5.528	chr1	92000001	93000000
WE-001	39	035172J_1021551	35172	035172J	1021551	94	-0.802	-0.714	-7.006	chr1	93000001	94000000
WE-001	39	035172J_1027249	35172	035172J	1027249	94	-0.543	-0.499	-4.747	chr1	93000001	94000000
WE-001	39	035172J_1264242	35172	035172J	1264242	94	-0.622	-0.677	-5.429	chr1	93000001	94000000
WE-001	39	035172J_1394608	35172	035172J	1394608	94	-0.075	0.035	-0.653	chr1	93000001	94000000
WE-001	39	035172J_1600741	35172	035172J	1600741	94	-0.542	-0.616	-4.732	chr1	93000001	94000000
WE-001	39	035172J_1718297	35172	035172J	1718297	94	-0.217	-0.307	-1.895	chr1	93000001	94000000
WE-001	39	035172J_1965056	35172	035172J	1965056	94	-0.937	-1.189	-8.185	chr1	93000001	94000000
WE-001	39	035172J_2495437	35172	035172J	2495437	94	-0.832	-0.616	-7.264	chr1	93000001	94000000
WE-001	39	035172J_988458	35172	035172J	988458	94	-0.085	-0.036	-0.742	chr1	93000001	94000000
WE-001	39	035172J_999856	35172	035172J	999856	94	-0.381	-0.334	-3.331	chr1	93000001	94000000
WE-001	39	035172K_1176496	35172	035172K	1176496	94	-2.122	-1.452	-18.536	chr1	93000001	94000000
WE-001	39	035172K_1260913	35172	035172K	1260913	94	-2.157	-2.117	-18.843	chr1	93000001	94000000
WE-001	39	035172K_2422233	35172	035172K	2422233	94	-0.658	-0.667	-5.748	chr1	93000001	94000000
WE-001	39	035172K_2490877	35172	035172K	2490877	94	-0.01	-0.011	-0.084	chr1	93000001	94000000
WE-001	39	035172K_2638485	35172	035172K	2638485	94	-0.721	-0.736	-6.293	chr1	93000001	94000000
WE-001	39	035172K_2669443	35172	035172K	2669443	94	-0.454	-0.627	-3.966	chr1	93000001	94000000
WE-001	39	035172K_2739813	35172	035172K	2739813	94	-0.707	-0.625	-6.174	chr1	93000001	94000000
WE-001	39	035172K_2850475	35172	035172K	2850475	94	-0.99	-0.707	-8.652	chr1	93000001	94000000
WE-001	39	035172K_2897334	35172	035172K	2897334	94	-0.633	-0.624	-5.531	chr1	93000001	94000000
WE-001	39	035172J_1021551	35172	035172J	1021551	95	-0.692	-0.714	-5.692	chr1	94000001	95000000
WE-001	39	035172J_1027249	35172	035172J	1027249	95	-0.871	-0.499	-7.165	chr1	94000001	95000000
WE-001	39	035172J_1264242	35172	035172J	1264242	95	-0.886	-0.677	-7.287	chr1	94000001	95000000
WE-001	39	035172J_1394608	35172	035172J	1394608	95	-0.17	0.035	-1.396	chr1	94000001	95000000
WE-001	39	035172J_1600741	35172	035172J	1600741	95	-0.652	-0.616	-5.357	chr1	94000001	95000000
WE-001	39	035172J_1718297	35172	035172J	1718297	95	-0.16	-0.307	-1.312	chr1	94000001	95000000
WE-001	39	035172J_1965056	35172	035172J	1965056	95	-2.035	-1.189	-16.728	chr1	94000001	95000000
WE-001	39	035172J_2495437	35172	035172J	2495437	95	-0.923	-0.616	-7.589	chr1	94000001	95000000
WE-001	39	035172J_988458	35172	035172J	988458	95	-0.074	-0.036	-0.61	chr1	94000001	95000000
WE-001	39	035172J_999856	35172	035172J	999856	95	-0.457	-0.334	-3.759	chr1	94000001	95000000
WE-001	39	035172K_1176496	35172	035172K	1176496	95	-1.033	-1.452	-8.491	chr1	94000001	95000000
WE-001	39	035172K_1260913	35172	035172K	1260913	95	-1.974	-2.117	-16.228	chr1	94000001	95000000
WE-001	39	035172K_2422233	35172	035172K	2422233	95	-0.894	-0.667	-7.348	chr1	94000001	95000000
WE-001	39	035172K_2490877	35172	035172K	2490877	95	0.051	-0.011	0.417	chr1	94000001	95000000
WE-001	39	035172K_2638485	35172	035172K	2638485	95	-0.82	-0.736	-6.746	chr1	94000001	95000000
WE-001	39	035172K_2669443	35172	035172K	2669443	95	-0.815	-0.627	-6.705	chr1	94000001	95000000
WE-001	39	035172K_2739813	35172	035172K	2739813	95	-0.738	-0.625	-6.067	chr1	94000001	95000000
WE-001	39	035172K_2850475	35172	035172K	2850475	95	-0.576	-0.707	-4.734	chr1	94000001	95000000
WE-001	39	035172K_2897334	35172	035172K	2897334	95	-0.654	-0.624	-5.379	chr1	94000001	95000000
WE-001	39	035172J_1021551	35172	035172J	1021551	96	-0.789	-0.714	-5.675	chr1	95000001	96000000
WE-001	39	035172J_1027249	35172	035172J	1027249	96	-0.852	-0.499	-6.124	chr1	95000001	96000000
WE-001	39	035172J_1264242	35172	035172J	1264242	96	-0.594	-0.677	-4.274	chr1	95000001	96000000
WE-001	39	035172J_1394608	35172	035172J	1394608	96	-0.1	0.035	-0.721	chr1	95000001	96000000
WE-001	39	035172J_1600741	35172	035172J	1600741	96	-0.542	-0.616	-3.895	chr1	95000001	96000000
WE-001	39	035172J_1718297	35172	035172J	1718297	96	-0.158	-0.307	-1.137	chr1	95000001	96000000
WE-001	39	035172J_1965056	35172	035172J	1965056	96	-1.584	-1.189	-11.391	chr1	95000001	96000000
WE-001	39	035172J_2495437	35172	035172J	2495437	96	-0.652	-0.616	-4.688	chr1	95000001	96000000
WE-001	39	035172J_988458	35172	035172J	988458	96	-0.112	-0.036	-0.808	chr1	95000001	96000000
WE-001	39	035172J_999856	35172	035172J	999856	96	-0.5	-0.334	-3.599	chr1	95000001	96000000
WE-001	39	035172K_1176496	35172	035172K	1176496	96	-1.136	-1.452	-8.171	chr1	95000001	96000000
WE-001	39	035172K_1260913	35172	035172K	1260913	96	-2.563	-2.117	-18.427	chr1	95000001	96000000
WE-001	39	035172K_2422233	35172	035172K	2422233	96	-0.483	-0.667	-3.475	chr1	95000001	96000000
WE-001	39	035172K_2490877	35172	035172K	2490877	96	0.024	-0.011	0.174	chr1	95000001	96000000
WE-001	39	035172K_2638485	35172	035172K	2638485	96	-0.858	-0.736	-6.169	chr1	95000001	96000000
WE-001	39	035172K_2669443	35172	035172K	2669443	96	-0.68	-0.627	-4.887	chr1	95000001	96000000
WE-001	39	035172K_2739813	35172	035172K	2739813	96	-0.691	-0.625	-4.972	chr1	95000001	96000000
WE-001	39	035172K_2850475	35172	035172K	2850475	96	-0.793	-0.707	-5.704	chr1	95000001	96000000
WE-001	39	035172K_2897334	35172	035172K	2897334	96	-0.751	-0.624	-5.401	chr1	95000001	96000000
WE-001	39	035172J_1021551	35172	035172J	1021551	97	-0.613	-0.714	-8.152	chr1	96000001	97000000
WE-001	39	035172J_1027249	35172	035172J	1027249	97	-0.552	-0.499	-7.334	chr1	96000001	97000000
WE-001	39	035172J_1264242	35172	035172J	1264242	97	-0.764	-0.677	-10.147	chr1	96000001	97000000
WE-001	39	035172J_1394608	35172	035172J	1394608	97	-0.204	0.035	-2.707	chr1	96000001	97000000
WE-001	39	035172J_1600741	35172	035172J	1600741	97	-0.656	-0.616	-8.717	chr1	96000001	97000000
WE-001	39	035172J_1718297	35172	035172J	1718297	97	-0.012	-0.307	-0.16	chr1	96000001	97000000
WE-001	39	035172J_1965056	35172	035172J	1965056	97	-0.974	-1.189	-12.947	chr1	96000001	97000000
WE-001	39	035172J_2495437	35172	035172J	2495437	97	-0.355	-0.616	-4.721	chr1	96000001	97000000
WE-001	39	035172J_988458	35172	035172J	988458	97	-0.128	-0.036	-1.7	chr1	96000001	97000000
WE-001	39	035172J_999856	35172	035172J	999856	97	-0.34	-0.334	-4.523	chr1	96000001	97000000
WE-001	39	035172K_1176496	35172	035172K	1176496	97	-1.337	-1.452	-17.772	chr1	96000001	97000000
WE-001	39	035172K_1260913	35172	035172K	1260913	97	-2.554	-2.117	-33.948	chr1	96000001	97000000
WE-001	39	035172K_2422233	35172	035172K	2422233	97	-0.879	-0.667	-11.685	chr1	96000001	97000000
WE-001	39	035172K_2490877	35172	035172K	2490877	97	-0.017	-0.011	-0.227	chr1	96000001	97000000
WE-001	39	035172K_2638485	35172	035172K	2638485	97	-0.728	-0.736	-9.672	chr1	96000001	97000000
WE-001	39	035172K_2669443	35172	035172K	2669443	97	-0.578	-0.627	-7.684	chr1	96000001	97000000
WE-001	39	035172K_2739813	35172	035172K	2739813	97	-0.565	-0.625	-7.508	chr1	96000001	97000000
WE-001	39	035172K_2850475	35172	035172K	2850475	97	-0.959	-0.707	-12.75	chr1	96000001	97000000
WE-001	39	035172K_2897334	35172	035172K	2897334	97	-0.566	-0.624	-7.526	chr1	96000001	97000000
WE-001	39	035172J_1021551	35172	035172J	1021551	98	-0.826	-0.714	-6.212	chr1	97000001	98000000
WE-001	39	035172J_1027249	35172	035172J	1027249	98	-0.491	-0.499	-3.695	chr1	97000001	98000000
WE-001	39	035172J_1264242	35172	035172J	1264242	98	-0.704	-0.677	-5.293	chr1	97000001	98000000
WE-001	39	035172J_1394608	35172	035172J	1394608	98	-0.078	0.035	-0.589	chr1	97000001	98000000
WE-001	39	035172J_1600741	35172	035172J	1600741	98	-0.543	-0.616	-4.085	chr1	97000001	98000000
WE-001	39	035172J_1718297	35172	035172J	1718297	98	-0.385	-0.307	-2.899	chr1	97000001	98000000
WE-001	39	035172J_1965056	35172	035172J	1965056	98	-1.008	-1.189	-7.583	chr1	97000001	98000000
WE-001	39	035172J_2495437	35172	035172J	2495437	98	-0.64	-0.616	-4.815	chr1	97000001	98000000
WE-001	39	035172J_988458	35172	035172J	988458	98	0.178	-0.036	1.337	chr1	97000001	98000000
WE-001	39	035172J_999856	35172	035172J	999856	98	-0.467	-0.334	-3.51	chr1	97000001	98000000
WE-001	39	035172K_1176496	35172	035172K	1176496	98	-1.498	-1.452	-11.266	chr1	97000001	98000000
WE-001	39	035172K_1260913	35172	035172K	1260913	98	-3.329	-2.117	-25.043	chr1	97000001	98000000
WE-001	39	035172K_2422233	35172	035172K	2422233	98	-0.603	-0.667	-4.534	chr1	97000001	98000000
WE-001	39	035172K_2490877	35172	035172K	2490877	98	0.096	-0.011	0.721	chr1	97000001	98000000
WE-001	39	035172K_2638485	35172	035172K	2638485	98	-0.782	-0.736	-5.881	chr1	97000001	98000000
WE-001	39	035172K_2669443	35172	035172K	2669443	98	-0.505	-0.627	-3.801	chr1	97000001	98000000
WE-001	39	035172K_2739813	35172	035172K	2739813	98	-0.614	-0.625	-4.615	chr1	97000001	98000000
WE-001	39	035172K_2850475	35172	035172K	2850475	98	-0.544	-0.707	-4.094	chr1	97000001	98000000
WE-001	39	035172K_2897334	35172	035172K	2897334	98	-0.665	-0.624	-5.002	chr1	97000001	98000000
WE-001	39	035172J_1021551	35172	035172J	1021551	99	-0.743	-0.714	-8.127	chr1	98000001	99000000
WE-001	39	035172J_1027249	35172	035172J	1027249	99	-0.516	-0.499	-5.642	chr1	98000001	99000000
WE-001	39	035172J_1264242	35172	035172J	1264242	99	-0.568	-0.677	-6.209	chr1	98000001	99000000
WE-001	39	035172J_1394608	35172	035172J	1394608	99	-0.051	0.035	-0.556	chr1	98000001	99000000
WE-001	39	035172J_1600741	35172	035172J	1600741	99	-0.443	-0.616	-4.844	chr1	98000001	99000000
WE-001	39	035172J_1718297	35172	035172J	1718297	99	-0.211	-0.307	-2.312	chr1	98000001	99000000
WE-001	39	035172J_1965056	35172	035172J	1965056	99	-0.796	-1.189	-8.697	chr1	98000001	99000000
WE-001	39	035172J_2495437	35172	035172J	2495437	99	-0.598	-0.616	-6.542	chr1	98000001	99000000
WE-001	39	035172J_988458	35172	035172J	988458	99	-0.015	-0.036	-0.16	chr1	98000001	99000000
WE-001	39	035172J_999856	35172	035172J	999856	99	-0.14	-0.334	-1.533	chr1	98000001	99000000
WE-001	39	035172K_1176496	35172	035172K	1176496	99	-1.236	-1.452	-13.515	chr1	98000001	99000000
WE-001	39	035172K_1260913	35172	035172K	1260913	99	-2.3	-2.117	-25.144	chr1	98000001	99000000
WE-001	39	035172K_2422233	35172	035172K	2422233	99	-0.645	-0.667	-7.046	chr1	98000001	99000000
WE-001	39	035172K_2490877	35172	035172K	2490877	99	-0.044	-0.011	-0.481	chr1	98000001	99000000
WE-001	39	035172K_2638485	35172	035172K	2638485	99	-0.608	-0.736	-6.644	chr1	98000001	99000000
WE-001	39	035172K_2669443	35172	035172K	2669443	99	-0.487	-0.627	-5.323	chr1	98000001	99000000
WE-001	39	035172K_2739813	35172	035172K	2739813	99	-0.65	-0.625	-7.101	chr1	98000001	99000000
WE-001	39	035172K_2850475	35172	035172K	2850475	99	-0.597	-0.707	-6.524	chr1	98000001	99000000
WE-001	39	035172K_2897334	35172	035172K	2897334	99	-0.62	-0.624	-6.783	chr1	98000001	99000000
WE-001	39	035172J_1021551	35172	035172J	1021551	100	-0.654	-0.714	-8.422	chr1	99000001	100000000
WE-001	39	035172J_1027249	35172	035172J	1027249	100	-0.684	-0.499	-8.8	chr1	99000001	100000000
WE-001	39	035172J_1264242	35172	035172J	1264242	100	-0.841	-0.677	-10.829	chr1	99000001	100000000
WE-001	39	035172J_1394608	35172	035172J	1394608	100	-0.261	0.035	-3.355	chr1	99000001	100000000
WE-001	39	035172J_1600741	35172	035172J	1600741	100	-0.588	-0.616	-7.567	chr1	99000001	100000000
WE-001	39	035172J_1718297	35172	035172J	1718297	100	-0.374	-0.307	-4.818	chr1	99000001	100000000
WE-001	39	035172J_1965056	35172	035172J	1965056	100	-1.486	-1.189	-19.135	chr1	99000001	100000000
WE-001	39	035172J_2495437	35172	035172J	2495437	100	-0.773	-0.616	-9.948	chr1	99000001	100000000
WE-001	39	035172J_988458	35172	035172J	988458	100	0.023	-0.036	0.293	chr1	99000001	100000000
WE-001	39	035172J_999856	35172	035172J	999856	100	-0.314	-0.334	-4.042	chr1	99000001	100000000
WE-001	39	035172K_1176496	35172	035172K	1176496	100	-1.285	-1.452	-16.548	chr1	99000001	100000000
WE-001	39	035172K_1260913	35172	035172K	1260913	100	-2.033	-2.117	-26.173	chr1	99000001	100000000
WE-001	39	035172K_2422233	35172	035172K	2422233	100	-0.905	-0.667	-11.657	chr1	99000001	100000000
WE-001	39	035172K_2490877	35172	035172K	2490877	100	0.042	-0.011	0.536	chr1	99000001	100000000
WE-001	39	035172K_2638485	35172	035172K	2638485	100	-0.844	-0.736	-10.861	chr1	99000001	100000000
WE-001	39	035172K_2669443	35172	035172K	2669443	100	-0.763	-0.627	-9.825	chr1	99000001	100000000
WE-001	39	035172K_2739813	35172	035172K	2739813	100	-0.472	-0.625	-6.07	chr1	99000001	100000000
WE-001	39	035172K_2850475	35172	035172K	2850475	100	-0.606	-0.707	-7.806	chr1	99000001	100000000
WE-001	39	035172K_2897334	35172	035172K	2897334	100	-0.706	-0.624	-9.091	chr1	99000001	100000000
WE-001	39	035172J_1021551	35172	035172J	1021551	101	-0.843	-0.714	-7.722	chr1	100000001	101000000
WE-001	39	035172J_1027249	35172	035172J	1027249	101	-0.685	-0.499	-6.276	chr1	100000001	101000000
WE-001	39	035172J_1264242	35172	035172J	1264242	101	-0.836	-0.677	-7.66	chr1	100000001	101000000
WE-001	39	035172J_1394608	35172	035172J	1394608	101	-0.276	0.035	-2.53	chr1	100000001	101000000
WE-001	39	035172J_1600741	35172	035172J	1600741	101	-0.622	-0.616	-5.702	chr1	100000001	101000000
WE-001	39	035172J_1718297	35172	035172J	1718297	101	-0.546	-0.307	-5.006	chr1	100000001	101000000
WE-001	39	035172J_1965056	35172	035172J	1965056	101	-1.496	-1.189	-13.711	chr1	100000001	101000000
WE-001	39	035172J_2495437	35172	035172J	2495437	101	-0.918	-0.616	-8.413	chr1	100000001	101000000
WE-001	39	035172J_988458	35172	035172J	988458	101	-0.042	-0.036	-0.388	chr1	100000001	101000000
WE-001	39	035172J_999856	35172	035172J	999856	101	-0.264	-0.334	-2.423	chr1	100000001	101000000
WE-001	39	035172K_1176496	35172	035172K	1176496	101	-1.789	-1.452	-16.395	chr1	100000001	101000000
WE-001	39	035172K_1260913	35172	035172K	1260913	101	-2.296	-2.117	-21.047	chr1	100000001	101000000
WE-001	39	035172K_2422233	35172	035172K	2422233	101	-1.006	-0.667	-9.216	chr1	100000001	101000000
WE-001	39	035172K_2490877	35172	035172K	2490877	101	-0.039	-0.011	-0.355	chr1	100000001	101000000
WE-001	39	035172K_2638485	35172	035172K	2638485	101	-0.74	-0.736	-6.779	chr1	100000001	101000000
WE-001	39	035172K_2669443	35172	035172K	2669443	101	-0.684	-0.627	-6.268	chr1	100000001	101000000
WE-001	39	035172K_2739813	35172	035172K	2739813	101	-0.692	-0.625	-6.342	chr1	100000001	101000000
WE-001	39	035172K_2850475	35172	035172K	2850475	101	-0.745	-0.707	-6.831	chr1	100000001	101000000
WE-001	39	035172K_2897334	35172	035172K	2897334	101	-1.013	-0.624	-9.285	chr1	100000001	101000000
WE-001	39	035172J_1021551	35172	035172J	1021551	102	-0.718	-0.714	-6.366	chr1	101000001	102000000
WE-001	39	035172J_1027249	35172	035172J	1027249	102	-0.382	-0.499	-3.383	chr1	101000001	102000000
WE-001	39	035172J_1264242	35172	035172J	1264242	102	-0.936	-0.677	-8.295	chr1	101000001	102000000
WE-001	39	035172J_1394608	35172	035172J	1394608	102	-0.136	0.035	-1.207	chr1	101000001	102000000
WE-001	39	035172J_1600741	35172	035172J	1600741	102	-0.744	-0.616	-6.596	chr1	101000001	102000000
WE-001	39	035172J_1718297	35172	035172J	1718297	102	-0.251	-0.307	-2.222	chr1	101000001	102000000
WE-001	39	035172J_1965056	35172	035172J	1965056	102	-1.385	-1.189	-12.274	chr1	101000001	102000000
WE-001	39	035172J_2495437	35172	035172J	2495437	102	-0.69	-0.616	-6.114	chr1	101000001	102000000
WE-001	39	035172J_988458	35172	035172J	988458	102	-0.059	-0.036	-0.527	chr1	101000001	102000000
WE-001	39	035172J_999856	35172	035172J	999856	102	-0.202	-0.334	-1.787	chr1	101000001	102000000
WE-001	39	035172K_1176496	35172	035172K	1176496	102	-1.271	-1.452	-11.27	chr1	101000001	102000000
WE-001	39	035172K_1260913	35172	035172K	1260913	102	-2.295	-2.117	-20.346	chr1	101000001	102000000
WE-001	39	035172K_2422233	35172	035172K	2422233	102	-0.793	-0.667	-7.034	chr1	101000001	102000000
WE-001	39	035172K_2490877	35172	035172K	2490877	102	-0.097	-0.011	-0.858	chr1	101000001	102000000
WE-001	39	035172K_2638485	35172	035172K	2638485	102	-0.86	-0.736	-7.622	chr1	101000001	102000000
WE-001	39	035172K_2669443	35172	035172K	2669443	102	-0.772	-0.627	-6.847	chr1	101000001	102000000
WE-001	39	035172K_2739813	35172	035172K	2739813	102	-0.772	-0.625	-6.848	chr1	101000001	102000000
WE-001	39	035172K_2850475	35172	035172K	2850475	102	-0.91	-0.707	-8.063	chr1	101000001	102000000
WE-001	39	035172K_2897334	35172	035172K	2897334	102	-0.731	-0.624	-6.483	chr1	101000001	102000000
WE-001	39	035172J_1021551	35172	035172J	1021551	103	-0.734	-0.714	-8.839	chr1	102000001	103000000
WE-001	39	035172J_1027249	35172	035172J	1027249	103	-0.572	-0.499	-6.895	chr1	102000001	103000000
WE-001	39	035172J_1264242	35172	035172J	1264242	103	-0.848	-0.677	-10.211	chr1	102000001	103000000
WE-001	39	035172J_1394608	35172	035172J	1394608	103	-0.277	0.035	-3.334	chr1	102000001	103000000
WE-001	39	035172J_1600741	35172	035172J	1600741	103	-0.592	-0.616	-7.132	chr1	102000001	103000000
WE-001	39	035172J_1718297	35172	035172J	1718297	103	-0.466	-0.307	-5.619	chr1	102000001	103000000
WE-001	39	035172J_1965056	35172	035172J	1965056	103	-0.986	-1.189	-11.882	chr1	102000001	103000000
WE-001	39	035172J_2495437	35172	035172J	2495437	103	-0.55	-0.616	-6.627	chr1	102000001	103000000
WE-001	39	035172J_988458	35172	035172J	988458	103	-0.258	-0.036	-3.109	chr1	102000001	103000000
WE-001	39	035172J_999856	35172	035172J	999856	103	-0.301	-0.334	-3.622	chr1	102000001	103000000
WE-001	39	035172K_1176496	35172	035172K	1176496	103	-1.279	-1.452	-15.404	chr1	102000001	103000000
WE-001	39	035172K_1260913	35172	035172K	1260913	103	-1.891	-2.117	-22.788	chr1	102000001	103000000
WE-001	39	035172K_2422233	35172	035172K	2422233	103	-0.805	-0.667	-9.697	chr1	102000001	103000000
WE-001	39	035172K_2490877	35172	035172K	2490877	103	-0.081	-0.011	-0.97	chr1	102000001	103000000
WE-001	39	035172K_2638485	35172	035172K	2638485	103	-0.839	-0.736	-10.114	chr1	102000001	103000000
WE-001	39	035172K_2669443	35172	035172K	2669443	103	-0.842	-0.627	-10.142	chr1	102000001	103000000
WE-001	39	035172K_2739813	35172	035172K	2739813	103	-0.725	-0.625	-8.729	chr1	102000001	103000000
WE-001	39	035172K_2850475	35172	035172K	2850475	103	-0.732	-0.707	-8.813	chr1	102000001	103000000
WE-001	39	035172K_2897334	35172	035172K	2897334	103	-0.852	-0.624	-10.267	chr1	102000001	103000000
WE-001	39	035172J_1021551	35172	035172J	1021551	104	-0.635	-0.714	-5.543	chr1	103000001	104000000
WE-001	39	035172J_1027249	35172	035172J	1027249	104	-0.69	-0.499	-6.022	chr1	103000001	104000000
WE-001	39	035172J_1264242	35172	035172J	1264242	104	-0.708	-0.677	-6.179	chr1	103000001	104000000
WE-001	39	035172J_1394608	35172	035172J	1394608	104	-0.192	0.035	-1.678	chr1	103000001	104000000
WE-001	39	035172J_1600741	35172	035172J	1600741	104	-0.761	-0.616	-6.637	chr1	103000001	104000000
WE-001	39	035172J_1718297	35172	035172J	1718297	104	-0.203	-0.307	-1.774	chr1	103000001	104000000
WE-001	39	035172J_1965056	35172	035172J	1965056	104	-1.162	-1.189	-10.142	chr1	103000001	104000000
WE-001	39	035172J_2495437	35172	035172J	2495437	104	-0.516	-0.616	-4.499	chr1	103000001	104000000
WE-001	39	035172J_988458	35172	035172J	988458	104	-0.227	-0.036	-1.985	chr1	103000001	104000000
WE-001	39	035172J_999856	35172	035172J	999856	104	-0.492	-0.334	-4.297	chr1	103000001	104000000
WE-001	39	035172K_1176496	35172	035172K	1176496	104	-1.45	-1.452	-12.651	chr1	103000001	104000000
WE-001	39	035172K_1260913	35172	035172K	1260913	104	-2.992	-2.117	-26.109	chr1	103000001	104000000
WE-001	39	035172K_2422233	35172	035172K	2422233	104	-0.78	-0.667	-6.806	chr1	103000001	104000000
WE-001	39	035172K_2490877	35172	035172K	2490877	104	-0.072	-0.011	-0.631	chr1	103000001	104000000
WE-001	39	035172K_2638485	35172	035172K	2638485	104	-0.763	-0.736	-6.66	chr1	103000001	104000000
WE-001	39	035172K_2669443	35172	035172K	2669443	104	-0.628	-0.627	-5.479	chr1	103000001	104000000
WE-001	39	035172K_2739813	35172	035172K	2739813	104	-0.698	-0.625	-6.092	chr1	103000001	104000000
WE-001	39	035172K_2850475	35172	035172K	2850475	104	-0.904	-0.707	-7.887	chr1	103000001	104000000
WE-001	39	035172K_2897334	35172	035172K	2897334	104	-0.477	-0.624	-4.159	chr1	103000001	104000000
WE-001	39	035172J_1021551	35172	035172J	1021551	105	-1.006	-0.714	-9.621	chr1	104000001	105000000
WE-001	39	035172J_1027249	35172	035172J	1027249	105	-0.738	-0.499	-7.054	chr1	104000001	105000000
WE-001	39	035172J_1264242	35172	035172J	1264242	105	-0.706	-0.677	-6.745	chr1	104000001	105000000
WE-001	39	035172J_1394608	35172	035172J	1394608	105	-0.202	0.035	-1.927	chr1	104000001	105000000
WE-001	39	035172J_1600741	35172	035172J	1600741	105	-0.846	-0.616	-8.088	chr1	104000001	105000000
WE-001	39	035172J_1718297	35172	035172J	1718297	105	-0.523	-0.307	-4.996	chr1	104000001	105000000
WE-001	39	035172J_1965056	35172	035172J	1965056	105	-1.057	-1.189	-10.101	chr1	104000001	105000000
WE-001	39	035172J_2495437	35172	035172J	2495437	105	-0.552	-0.616	-5.279	chr1	104000001	105000000
WE-001	39	035172J_988458	35172	035172J	988458	105	-0.248	-0.036	-2.375	chr1	104000001	105000000
WE-001	39	035172J_999856	35172	035172J	999856	105	-0.436	-0.334	-4.164	chr1	104000001	105000000
WE-001	39	035172K_1176496	35172	035172K	1176496	105	-1.397	-1.452	-13.351	chr1	104000001	105000000
WE-001	39	035172K_1260913	35172	035172K	1260913	105	-1.966	-2.117	-18.796	chr1	104000001	105000000
WE-001	39	035172K_2422233	35172	035172K	2422233	105	-0.747	-0.667	-7.141	chr1	104000001	105000000
WE-001	39	035172K_2490877	35172	035172K	2490877	105	-0.055	-0.011	-0.522	chr1	104000001	105000000
WE-001	39	035172K_2638485	35172	035172K	2638485	105	-0.99	-0.736	-9.468	chr1	104000001	105000000
WE-001	39	035172K_2669443	35172	035172K	2669443	105	-0.708	-0.627	-6.767	chr1	104000001	105000000
WE-001	39	035172K_2739813	35172	035172K	2739813	105	-0.809	-0.625	-7.735	chr1	104000001	105000000
WE-001	39	035172K_2850475	35172	035172K	2850475	105	-0.507	-0.707	-4.842	chr1	104000001	105000000
WE-001	39	035172K_2897334	35172	035172K	2897334	105	-0.528	-0.624	-5.043	chr1	104000001	105000000
WE-001	39	035172J_1021551	35172	035172J	1021551	106	-0.789	-0.714	-5.228	chr1	105000001	106000000
WE-001	39	035172J_1027249	35172	035172J	1027249	106	-0.821	-0.499	-5.437	chr1	105000001	106000000
WE-001	39	035172J_1264242	35172	035172J	1264242	106	-0.669	-0.677	-4.433	chr1	105000001	106000000
WE-001	39	035172J_1394608	35172	035172J	1394608	106	-0.102	0.035	-0.674	chr1	105000001	106000000
WE-001	39	035172J_1600741	35172	035172J	1600741	106	-0.511	-0.616	-3.384	chr1	105000001	106000000
WE-001	39	035172J_1718297	35172	035172J	1718297	106	-0.217	-0.307	-1.439	chr1	105000001	106000000
WE-001	39	035172J_1965056	35172	035172J	1965056	106	-1.183	-1.189	-7.839	chr1	105000001	106000000
WE-001	39	035172J_2495437	35172	035172J	2495437	106	-0.452	-0.616	-2.992	chr1	105000001	106000000
WE-001	39	035172J_988458	35172	035172J	988458	106	-0.078	-0.036	-0.514	chr1	105000001	106000000
WE-001	39	035172J_999856	35172	035172J	999856	106	-0.253	-0.334	-1.675	chr1	105000001	106000000
WE-001	39	035172K_1176496	35172	035172K	1176496	106	-1.477	-1.452	-9.784	chr1	105000001	106000000
WE-001	39	035172K_1260913	35172	035172K	1260913	106	-2.15	-2.117	-14.243	chr1	105000001	106000000
WE-001	39	035172K_2422233	35172	035172K	2422233	106	-0.398	-0.667	-2.635	chr1	105000001	106000000
WE-001	39	035172K_2490877	35172	035172K	2490877	106	-0.068	-0.011	-0.449	chr1	105000001	106000000
WE-001	39	035172K_2638485	35172	035172K	2638485	106	-0.532	-0.736	-3.524	chr1	105000001	106000000
WE-001	39	035172K_2669443	35172	035172K	2669443	106	-0.701	-0.627	-4.642	chr1	105000001	106000000
WE-001	39	035172K_2739813	35172	035172K	2739813	106	-0.597	-0.625	-3.956	chr1	105000001	106000000
WE-001	39	035172K_2850475	35172	035172K	2850475	106	-0.673	-0.707	-4.456	chr1	105000001	106000000
WE-001	39	035172K_2897334	35172	035172K	2897334	106	-0.541	-0.624	-3.585	chr1	105000001	106000000
WE-001	39	035172J_1021551	35172	035172J	1021551	107	-0.845	-0.714	-9.482	chr1	106000001	107000000
WE-001	39	035172J_1027249	35172	035172J	1027249	107	-0.628	-0.499	-7.049	chr1	106000001	107000000
WE-001	39	035172J_1264242	35172	035172J	1264242	107	-0.663	-0.677	-7.431	chr1	106000001	107000000
WE-001	39	035172J_1394608	35172	035172J	1394608	107	-0.309	0.035	-3.464	chr1	106000001	107000000
[truncated: 52,550 more rows]
