# Supplementary material for: Circulating tumor cell heterogeneity in neuroendocrine prostate cancer by single cell copy number analysis
Source: NPJ Precis Oncol. 2021 Aug 12;5:76. doi: 10.1038/s41698-021-00211-1 (PMC8361159; doi:10.1038/s41698-021-00211-1)
Supplement: Supplementary file 14 — Supplementary Data 14 [file 41698_2021_211_MOESM14_ESM.csv]

Project Name	PatientID	CNVID	TubeID	SlideID	CellID	BinID	NorRatio	PredictedCopyNumber	ZScore	LST	BinChr	BinStart	BinEnd
WE-001	41	038928C_1613983	38928	038928C	1613983	2	-0.4	-0.169	-2.679	25	chr1	1000001	2000000
WE-001	41	038928C_2250838	38928	038928C	2250838	2	-0.147	-0.035	-0.982	20	chr1	1000001	2000000
WE-001	41	038928C_2658091	38928	038928C	2658091	2	-0.494	-0.462	-3.308	28	chr1	1000001	2000000
WE-001	41	038928D_1419978	38928	038928D	1419978	2	-0.114	-0.065	-0.762	23	chr1	1000001	2000000
WE-001	41	038928D_1634567	38928	038928D	1634567	2	-0.551	-0.009	-3.691	42	chr1	1000001	2000000
WE-001	41	038928D_2453462	38928	038928D	2453462	2	-0.254	-0.04	-1.702	6	chr1	1000001	2000000
WE-001	41	038928D_842463	38928	038928D	842463	2	0.191	-0.141	1.279	37	chr1	1000001	2000000
WE-001	41	038928C_1613983	38928	038928C	1613983	3	-0.611	-0.169	-2.393	25	chr1	2000001	3000000
WE-001	41	038928C_2250838	38928	038928C	2250838	3	-0.19	-0.035	-0.744	20	chr1	2000001	3000000
WE-001	41	038928C_2658091	38928	038928C	2658091	3	-0.633	-0.462	-2.478	28	chr1	2000001	3000000
WE-001	41	038928D_1419978	38928	038928D	1419978	3	-0.206	-0.065	-0.805	23	chr1	2000001	3000000
WE-001	41	038928D_1634567	38928	038928D	1634567	3	-0.291	-0.009	-1.137	42	chr1	2000001	3000000
WE-001	41	038928D_2453462	38928	038928D	2453462	3	-0.176	-0.04	-0.688	6	chr1	2000001	3000000
WE-001	41	038928D_842463	38928	038928D	842463	3	0.004	-0.141	0.015	37	chr1	2000001	3000000
WE-001	41	038928C_1613983	38928	038928C	1613983	4	-0.033	-0.169	-0.174	25	chr1	3000001	4000000
WE-001	41	038928C_2250838	38928	038928C	2250838	4	-0.054	-0.035	-0.289	20	chr1	3000001	4000000
WE-001	41	038928C_2658091	38928	038928C	2658091	4	0.129	-0.462	0.692	28	chr1	3000001	4000000
WE-001	41	038928D_1419978	38928	038928D	1419978	4	0.136	-0.065	0.729	23	chr1	3000001	4000000
WE-001	41	038928D_1634567	38928	038928D	1634567	4	0.239	-0.009	1.279	42	chr1	3000001	4000000
WE-001	41	038928D_2453462	38928	038928D	2453462	4	-0.066	-0.04	-0.351	6	chr1	3000001	4000000
WE-001	41	038928D_842463	38928	038928D	842463	4	0.362	-0.141	1.937	37	chr1	3000001	4000000
WE-001	41	038928C_1613983	38928	038928C	1613983	5	-0.46	-0.169	-4.94	25	chr1	4000001	5000000
WE-001	41	038928C_2250838	38928	038928C	2250838	5	0.167	-0.035	1.795	20	chr1	4000001	5000000
WE-001	41	038928C_2658091	38928	038928C	2658091	5	-0.451	-0.462	-4.849	28	chr1	4000001	5000000
WE-001	41	038928D_1419978	38928	038928D	1419978	5	-0.152	-0.065	-1.629	23	chr1	4000001	5000000
WE-001	41	038928D_1634567	38928	038928D	1634567	5	-0.01	-0.009	-0.105	42	chr1	4000001	5000000
WE-001	41	038928D_2453462	38928	038928D	2453462	5	-0.293	-0.04	-3.15	6	chr1	4000001	5000000
WE-001	41	038928D_842463	38928	038928D	842463	5	0.078	-0.141	0.842	37	chr1	4000001	5000000
WE-001	41	038928C_1613983	38928	038928C	1613983	6	-0.272	-0.169	-2.407	25	chr1	5000001	6000000
WE-001	41	038928C_2250838	38928	038928C	2250838	6	0.255	-0.035	2.26	20	chr1	5000001	6000000
WE-001	41	038928C_2658091	38928	038928C	2658091	6	-0.433	-0.462	-3.838	28	chr1	5000001	6000000
WE-001	41	038928D_1419978	38928	038928D	1419978	6	-0.101	-0.065	-0.899	23	chr1	5000001	6000000
WE-001	41	038928D_1634567	38928	038928D	1634567	6	0.033	-0.009	0.294	42	chr1	5000001	6000000
WE-001	41	038928D_2453462	38928	038928D	2453462	6	-0.471	-0.04	-4.178	6	chr1	5000001	6000000
WE-001	41	038928D_842463	38928	038928D	842463	6	-0.032	-0.141	-0.281	37	chr1	5000001	6000000
WE-001	41	038928C_1613983	38928	038928C	1613983	7	-0.339	-0.169	-2.726	25	chr1	6000001	7000000
WE-001	41	038928C_2250838	38928	038928C	2250838	7	-0.106	-0.035	-0.854	20	chr1	6000001	7000000
WE-001	41	038928C_2658091	38928	038928C	2658091	7	-0.614	-0.462	-4.933	28	chr1	6000001	7000000
WE-001	41	038928D_1419978	38928	038928D	1419978	7	-0.238	-0.065	-1.915	23	chr1	6000001	7000000
WE-001	41	038928D_1634567	38928	038928D	1634567	7	-0.235	-0.009	-1.886	42	chr1	6000001	7000000
WE-001	41	038928D_2453462	38928	038928D	2453462	7	-0.105	-0.04	-0.842	6	chr1	6000001	7000000
WE-001	41	038928D_842463	38928	038928D	842463	7	-0.025	-0.141	-0.201	37	chr1	6000001	7000000
WE-001	41	038928C_1613983	38928	038928C	1613983	8	-0.189	-0.169	-1.527	25	chr1	7000001	8000000
WE-001	41	038928C_2250838	38928	038928C	2250838	8	0.144	-0.035	1.165	20	chr1	7000001	8000000
WE-001	41	038928C_2658091	38928	038928C	2658091	8	-0.307	-0.462	-2.482	28	chr1	7000001	8000000
WE-001	41	038928D_1419978	38928	038928D	1419978	8	0.095	-0.065	0.771	23	chr1	7000001	8000000
WE-001	41	038928D_1634567	38928	038928D	1634567	8	-0.078	-0.009	-0.631	42	chr1	7000001	8000000
WE-001	41	038928D_2453462	38928	038928D	2453462	8	-0.09	-0.04	-0.726	6	chr1	7000001	8000000
WE-001	41	038928D_842463	38928	038928D	842463	8	0.152	-0.141	1.231	37	chr1	7000001	8000000
WE-001	41	038928C_1613983	38928	038928C	1613983	9	-0.209	-0.169	-1.049	25	chr1	8000001	9000000
WE-001	41	038928C_2250838	38928	038928C	2250838	9	-0.178	-0.035	-0.894	20	chr1	8000001	9000000
WE-001	41	038928C_2658091	38928	038928C	2658091	9	-0.578	-0.462	-2.897	28	chr1	8000001	9000000
WE-001	41	038928D_1419978	38928	038928D	1419978	9	-0.154	-0.065	-0.77	23	chr1	8000001	9000000
WE-001	41	038928D_1634567	38928	038928D	1634567	9	-0.119	-0.009	-0.595	42	chr1	8000001	9000000
WE-001	41	038928D_2453462	38928	038928D	2453462	9	-0.053	-0.04	-0.267	6	chr1	8000001	9000000
WE-001	41	038928D_842463	38928	038928D	842463	9	-0.243	-0.141	-1.219	37	chr1	8000001	9000000
WE-001	41	038928C_1613983	38928	038928C	1613983	10	-0.024	-0.169	-0.162	25	chr1	9000001	10000000
WE-001	41	038928C_2250838	38928	038928C	2250838	10	0.072	-0.035	0.489	20	chr1	9000001	10000000
WE-001	41	038928C_2658091	38928	038928C	2658091	10	-0.483	-0.462	-3.273	28	chr1	9000001	10000000
WE-001	41	038928D_1419978	38928	038928D	1419978	10	0.015	-0.065	0.101	23	chr1	9000001	10000000
WE-001	41	038928D_1634567	38928	038928D	1634567	10	0.09	-0.009	0.607	42	chr1	9000001	10000000
WE-001	41	038928D_2453462	38928	038928D	2453462	10	0.024	-0.04	0.162	6	chr1	9000001	10000000
WE-001	41	038928D_842463	38928	038928D	842463	10	-0.026	-0.141	-0.176	37	chr1	9000001	10000000
WE-001	41	038928C_1613983	38928	038928C	1613983	11	-0.037	-0.169	-0.406	25	chr1	10000001	11000000
WE-001	41	038928C_2250838	38928	038928C	2250838	11	0.113	-0.035	1.223	20	chr1	10000001	11000000
WE-001	41	038928C_2658091	38928	038928C	2658091	11	-0.404	-0.462	-4.373	28	chr1	10000001	11000000
WE-001	41	038928D_1419978	38928	038928D	1419978	11	0.059	-0.065	0.639	23	chr1	10000001	11000000
WE-001	41	038928D_1634567	38928	038928D	1634567	11	-0.075	-0.009	-0.817	42	chr1	10000001	11000000
WE-001	41	038928D_2453462	38928	038928D	2453462	11	-0.032	-0.04	-0.352	6	chr1	10000001	11000000
WE-001	41	038928D_842463	38928	038928D	842463	11	-0.368	-0.141	-3.989	37	chr1	10000001	11000000
WE-001	41	038928C_1613983	38928	038928C	1613983	12	-0.23	-0.169	-1.389	25	chr1	11000001	12000000
WE-001	41	038928C_2250838	38928	038928C	2250838	12	0.065	-0.035	0.393	20	chr1	11000001	12000000
WE-001	41	038928C_2658091	38928	038928C	2658091	12	-0.481	-0.462	-2.905	28	chr1	11000001	12000000
WE-001	41	038928D_1419978	38928	038928D	1419978	12	0.212	-0.065	1.28	23	chr1	11000001	12000000
WE-001	41	038928D_1634567	38928	038928D	1634567	12	0.126	-0.009	0.764	42	chr1	11000001	12000000
WE-001	41	038928D_2453462	38928	038928D	2453462	12	-0.087	-0.04	-0.523	6	chr1	11000001	12000000
WE-001	41	038928D_842463	38928	038928D	842463	12	-0.041	-0.141	-0.25	37	chr1	11000001	12000000
WE-001	41	038928C_1613983	38928	038928C	1613983	13	-0.265	-0.169	-2.693	25	chr1	12000001	13000000
WE-001	41	038928C_2250838	38928	038928C	2250838	13	-0.027	-0.035	-0.275	20	chr1	12000001	13000000
WE-001	41	038928C_2658091	38928	038928C	2658091	13	-0.696	-0.462	-7.067	28	chr1	12000001	13000000
WE-001	41	038928D_1419978	38928	038928D	1419978	13	-0.085	-0.065	-0.862	23	chr1	12000001	13000000
WE-001	41	038928D_1634567	38928	038928D	1634567	13	-0.116	-0.009	-1.173	42	chr1	12000001	13000000
WE-001	41	038928D_2453462	38928	038928D	2453462	13	-0.192	-0.04	-1.95	6	chr1	12000001	13000000
WE-001	41	038928D_842463	38928	038928D	842463	13	-0.376	-0.141	-3.818	37	chr1	12000001	13000000
WE-001	41	038928C_1613983	38928	038928C	1613983	14	-0.357	-0.169	-2.381	25	chr1	13000001	14000000
WE-001	41	038928C_2250838	38928	038928C	2250838	14	0.016	-0.035	0.109	20	chr1	13000001	14000000
WE-001	41	038928C_2658091	38928	038928C	2658091	14	-0.783	-0.462	-5.216	28	chr1	13000001	14000000
WE-001	41	038928D_1419978	38928	038928D	1419978	14	0.209	-0.065	1.39	23	chr1	13000001	14000000
WE-001	41	038928D_1634567	38928	038928D	1634567	14	0.39	-0.009	2.599	42	chr1	13000001	14000000
WE-001	41	038928D_2453462	38928	038928D	2453462	14	-0.328	-0.04	-2.187	6	chr1	13000001	14000000
WE-001	41	038928D_842463	38928	038928D	842463	14	-0.008	-0.141	-0.051	37	chr1	13000001	14000000
WE-001	41	038928C_1613983	38928	038928C	1613983	15	-0.403	-0.169	-3.691	25	chr1	14000001	15000000
WE-001	41	038928C_2250838	38928	038928C	2250838	15	0.012	-0.035	0.11	20	chr1	14000001	15000000
WE-001	41	038928C_2658091	38928	038928C	2658091	15	-0.56	-0.462	-5.138	28	chr1	14000001	15000000
WE-001	41	038928D_1419978	38928	038928D	1419978	15	0.061	-0.065	0.56	23	chr1	14000001	15000000
WE-001	41	038928D_1634567	38928	038928D	1634567	15	0.097	-0.009	0.892	42	chr1	14000001	15000000
WE-001	41	038928D_2453462	38928	038928D	2453462	15	-0.523	-0.04	-4.799	6	chr1	14000001	15000000
WE-001	41	038928D_842463	38928	038928D	842463	15	-0.001	-0.141	-0.011	37	chr1	14000001	15000000
WE-001	41	038928C_1613983	38928	038928C	1613983	16	-0.362	-0.169	-4.916	25	chr1	15000001	16000000
WE-001	41	038928C_2250838	38928	038928C	2250838	16	-0.136	-0.035	-1.845	20	chr1	15000001	16000000
WE-001	41	038928C_2658091	38928	038928C	2658091	16	-0.664	-0.462	-9.013	28	chr1	15000001	16000000
WE-001	41	038928D_1419978	38928	038928D	1419978	16	0.099	-0.065	1.337	23	chr1	15000001	16000000
WE-001	41	038928D_1634567	38928	038928D	1634567	16	0.44	-0.009	5.978	42	chr1	15000001	16000000
WE-001	41	038928D_2453462	38928	038928D	2453462	16	-0.099	-0.04	-1.339	6	chr1	15000001	16000000
WE-001	41	038928D_842463	38928	038928D	842463	16	-0.105	-0.141	-1.43	37	chr1	15000001	16000000
WE-001	41	038928C_1613983	38928	038928C	1613983	17	-0.161	-0.169	-1.099	25	chr1	16000001	17000000
WE-001	41	038928C_2250838	38928	038928C	2250838	17	0.067	-0.035	0.455	20	chr1	16000001	17000000
WE-001	41	038928C_2658091	38928	038928C	2658091	17	-0.414	-0.462	-2.825	28	chr1	16000001	17000000
WE-001	41	038928D_1419978	38928	038928D	1419978	17	0.018	-0.065	0.124	23	chr1	16000001	17000000
WE-001	41	038928D_1634567	38928	038928D	1634567	17	-0.038	-0.009	-0.262	42	chr1	16000001	17000000
WE-001	41	038928D_2453462	38928	038928D	2453462	17	-0.038	-0.04	-0.26	6	chr1	16000001	17000000
WE-001	41	038928D_842463	38928	038928D	842463	17	-0.139	-0.141	-0.951	37	chr1	16000001	17000000
WE-001	41	038928C_1613983	38928	038928C	1613983	18	-0.139	-0.169	-0.693	25	chr1	17000001	18000000
WE-001	41	038928C_2250838	38928	038928C	2250838	18	-0.129	-0.035	-0.644	20	chr1	17000001	18000000
WE-001	41	038928C_2658091	38928	038928C	2658091	18	-0.531	-0.462	-2.656	28	chr1	17000001	18000000
WE-001	41	038928D_1419978	38928	038928D	1419978	18	-0.049	-0.065	-0.245	23	chr1	17000001	18000000
WE-001	41	038928D_1634567	38928	038928D	1634567	18	-0.186	-0.009	-0.93	42	chr1	17000001	18000000
WE-001	41	038928D_2453462	38928	038928D	2453462	18	-0.341	-0.04	-1.708	6	chr1	17000001	18000000
WE-001	41	038928D_842463	38928	038928D	842463	18	-0.032	-0.141	-0.162	37	chr1	17000001	18000000
WE-001	41	038928C_1613983	38928	038928C	1613983	19	-0.365	-0.169	-1.992	25	chr1	18000001	19000000
WE-001	41	038928C_2250838	38928	038928C	2250838	19	-0.038	-0.035	-0.208	20	chr1	18000001	19000000
WE-001	41	038928C_2658091	38928	038928C	2658091	19	-0.399	-0.462	-2.177	28	chr1	18000001	19000000
WE-001	41	038928D_1419978	38928	038928D	1419978	19	-0.109	-0.065	-0.596	23	chr1	18000001	19000000
WE-001	41	038928D_1634567	38928	038928D	1634567	19	0.025	-0.009	0.137	42	chr1	18000001	19000000
WE-001	41	038928D_2453462	38928	038928D	2453462	19	-0.468	-0.04	-2.548	6	chr1	18000001	19000000
WE-001	41	038928D_842463	38928	038928D	842463	19	-0.092	-0.141	-0.501	37	chr1	18000001	19000000
WE-001	41	038928C_1613983	38928	038928C	1613983	20	-0.351	-0.169	-3.211	25	chr1	19000001	20000000
WE-001	41	038928C_2250838	38928	038928C	2250838	20	0.177	-0.035	1.62	20	chr1	19000001	20000000
WE-001	41	038928C_2658091	38928	038928C	2658091	20	-0.431	-0.462	-3.942	28	chr1	19000001	20000000
WE-001	41	038928D_1419978	38928	038928D	1419978	20	-0.168	-0.065	-1.534	23	chr1	19000001	20000000
WE-001	41	038928D_1634567	38928	038928D	1634567	20	-0.009	-0.009	-0.085	42	chr1	19000001	20000000
WE-001	41	038928D_2453462	38928	038928D	2453462	20	-0.212	-0.04	-1.934	6	chr1	19000001	20000000
WE-001	41	038928D_842463	38928	038928D	842463	20	-0.272	-0.141	-2.487	37	chr1	19000001	20000000
WE-001	41	038928C_1613983	38928	038928C	1613983	21	-0.345	-0.169	-2.242	25	chr1	20000001	21000000
WE-001	41	038928C_2250838	38928	038928C	2250838	21	-0.058	-0.035	-0.381	20	chr1	20000001	21000000
WE-001	41	038928C_2658091	38928	038928C	2658091	21	-0.397	-0.462	-2.584	28	chr1	20000001	21000000
WE-001	41	038928D_1419978	38928	038928D	1419978	21	0.086	-0.065	0.559	23	chr1	20000001	21000000
WE-001	41	038928D_1634567	38928	038928D	1634567	21	0.225	-0.009	1.467	42	chr1	20000001	21000000
WE-001	41	038928D_2453462	38928	038928D	2453462	21	-0.009	-0.04	-0.06	6	chr1	20000001	21000000
WE-001	41	038928D_842463	38928	038928D	842463	21	-0.257	-0.141	-1.673	37	chr1	20000001	21000000
WE-001	41	038928C_1613983	38928	038928C	1613983	22	-0.056	-0.169	-0.406	25	chr1	21000001	22000000
WE-001	41	038928C_2250838	38928	038928C	2250838	22	-0.253	-0.035	-1.827	20	chr1	21000001	22000000
WE-001	41	038928C_2658091	38928	038928C	2658091	22	-0.469	-0.462	-3.379	28	chr1	21000001	22000000
WE-001	41	038928D_1419978	38928	038928D	1419978	22	0.034	-0.065	0.244	23	chr1	21000001	22000000
WE-001	41	038928D_1634567	38928	038928D	1634567	22	0.345	-0.009	2.484	42	chr1	21000001	22000000
WE-001	41	038928D_2453462	38928	038928D	2453462	22	-0.067	-0.04	-0.484	6	chr1	21000001	22000000
WE-001	41	038928D_842463	38928	038928D	842463	22	-0.156	-0.141	-1.122	37	chr1	21000001	22000000
WE-001	41	038928C_1613983	38928	038928C	1613983	23	-0.224	-0.169	-1.466	25	chr1	22000001	23000000
WE-001	41	038928C_2250838	38928	038928C	2250838	23	-0.039	-0.035	-0.253	20	chr1	22000001	23000000
WE-001	41	038928C_2658091	38928	038928C	2658091	23	-0.521	-0.462	-3.407	28	chr1	22000001	23000000
WE-001	41	038928D_1419978	38928	038928D	1419978	23	-0.044	-0.065	-0.287	23	chr1	22000001	23000000
WE-001	41	038928D_1634567	38928	038928D	1634567	23	0.339	-0.009	2.218	42	chr1	22000001	23000000
WE-001	41	038928D_2453462	38928	038928D	2453462	23	-0.489	-0.04	-3.201	6	chr1	22000001	23000000
WE-001	41	038928D_842463	38928	038928D	842463	23	-0.158	-0.141	-1.031	37	chr1	22000001	23000000
WE-001	41	038928C_1613983	38928	038928C	1613983	24	-0.205	-0.169	-3.359	25	chr1	23000001	24000000
WE-001	41	038928C_2250838	38928	038928C	2250838	24	0.074	-0.035	1.207	20	chr1	23000001	24000000
WE-001	41	038928C_2658091	38928	038928C	2658091	24	-0.683	-0.462	-11.208	28	chr1	23000001	24000000
WE-001	41	038928D_1419978	38928	038928D	1419978	24	-0.105	-0.065	-1.728	23	chr1	23000001	24000000
WE-001	41	038928D_1634567	38928	038928D	1634567	24	-0.058	-0.009	-0.95	42	chr1	23000001	24000000
WE-001	41	038928D_2453462	38928	038928D	2453462	24	-0.075	-0.04	-1.231	6	chr1	23000001	24000000
WE-001	41	038928D_842463	38928	038928D	842463	24	-0.226	-0.141	-3.706	37	chr1	23000001	24000000
WE-001	41	038928C_1613983	38928	038928C	1613983	25	-0.252	-0.169	-1.917	25	chr1	24000001	25000000
WE-001	41	038928C_2250838	38928	038928C	2250838	25	-0.101	-0.035	-0.768	20	chr1	24000001	25000000
WE-001	41	038928C_2658091	38928	038928C	2658091	25	-0.376	-0.462	-2.869	28	chr1	24000001	25000000
WE-001	41	038928D_1419978	38928	038928D	1419978	25	-0.216	-0.065	-1.649	23	chr1	24000001	25000000
WE-001	41	038928D_1634567	38928	038928D	1634567	25	-0.088	-0.009	-0.669	42	chr1	24000001	25000000
WE-001	41	038928D_2453462	38928	038928D	2453462	25	-0.208	-0.04	-1.582	6	chr1	24000001	25000000
WE-001	41	038928D_842463	38928	038928D	842463	25	-0.394	-0.141	-3.007	37	chr1	24000001	25000000
WE-001	41	038928C_1613983	38928	038928C	1613983	26	-0.269	-0.169	-2.633	25	chr1	25000001	26000000
WE-001	41	038928C_2250838	38928	038928C	2250838	26	0.191	-0.035	1.868	20	chr1	25000001	26000000
WE-001	41	038928C_2658091	38928	038928C	2658091	26	-0.02	-0.462	-0.196	28	chr1	25000001	26000000
WE-001	41	038928D_1419978	38928	038928D	1419978	26	-0.21	-0.065	-2.054	23	chr1	25000001	26000000
WE-001	41	038928D_1634567	38928	038928D	1634567	26	0.041	-0.009	0.4	42	chr1	25000001	26000000
WE-001	41	038928D_2453462	38928	038928D	2453462	26	-0.075	-0.04	-0.731	6	chr1	25000001	26000000
WE-001	41	038928D_842463	38928	038928D	842463	26	-0.085	-0.141	-0.831	37	chr1	25000001	26000000
WE-001	41	038928C_1613983	38928	038928C	1613983	27	-0.308	-0.169	-1.994	25	chr1	26000001	27000000
WE-001	41	038928C_2250838	38928	038928C	2250838	27	0.049	-0.035	0.316	20	chr1	26000001	27000000
WE-001	41	038928C_2658091	38928	038928C	2658091	27	-0.076	-0.462	-0.493	28	chr1	26000001	27000000
WE-001	41	038928D_1419978	38928	038928D	1419978	27	0.017	-0.065	0.111	23	chr1	26000001	27000000
WE-001	41	038928D_1634567	38928	038928D	1634567	27	-0.108	-0.009	-0.702	42	chr1	26000001	27000000
WE-001	41	038928D_2453462	38928	038928D	2453462	27	-0.179	-0.04	-1.161	6	chr1	26000001	27000000
WE-001	41	038928D_842463	38928	038928D	842463	27	-0.086	-0.141	-0.554	37	chr1	26000001	27000000
WE-001	41	038928C_1613983	38928	038928C	1613983	28	-0.023	-0.169	-0.255	25	chr1	27000001	28000000
WE-001	41	038928C_2250838	38928	038928C	2250838	28	-0.051	-0.035	-0.565	20	chr1	27000001	28000000
WE-001	41	038928C_2658091	38928	038928C	2658091	28	-0.704	-0.462	-7.803	28	chr1	27000001	28000000
WE-001	41	038928D_1419978	38928	038928D	1419978	28	-0.089	-0.065	-0.985	23	chr1	27000001	28000000
WE-001	41	038928D_1634567	38928	038928D	1634567	28	0.382	-0.009	4.24	42	chr1	27000001	28000000
WE-001	41	038928D_2453462	38928	038928D	2453462	28	-0.179	-0.04	-1.986	6	chr1	27000001	28000000
WE-001	41	038928D_842463	38928	038928D	842463	28	-0.09	-0.141	-0.998	37	chr1	27000001	28000000
WE-001	41	038928C_1613983	38928	038928C	1613983	29	0.002	-0.169	0.01	25	chr1	28000001	29000000
WE-001	41	038928C_2250838	38928	038928C	2250838	29	0.247	-0.035	1.544	20	chr1	28000001	29000000
WE-001	41	038928C_2658091	38928	038928C	2658091	29	-0.48	-0.462	-2.998	28	chr1	28000001	29000000
WE-001	41	038928D_1419978	38928	038928D	1419978	29	0.084	-0.065	0.525	23	chr1	28000001	29000000
WE-001	41	038928D_1634567	38928	038928D	1634567	29	0.282	-0.009	1.762	42	chr1	28000001	29000000
WE-001	41	038928D_2453462	38928	038928D	2453462	29	0.023	-0.04	0.144	6	chr1	28000001	29000000
WE-001	41	038928D_842463	38928	038928D	842463	29	-0.224	-0.141	-1.402	37	chr1	28000001	29000000
WE-001	41	038928C_1613983	38928	038928C	1613983	30	-0.219	-0.169	-1.707	25	chr1	29000001	30000000
WE-001	41	038928C_2250838	38928	038928C	2250838	30	0.068	-0.035	0.531	20	chr1	29000001	30000000
WE-001	41	038928C_2658091	38928	038928C	2658091	30	-0.489	-0.462	-3.808	28	chr1	29000001	30000000
WE-001	41	038928D_1419978	38928	038928D	1419978	30	-0.002	-0.065	-0.013	23	chr1	29000001	30000000
WE-001	41	038928D_1634567	38928	038928D	1634567	30	0.032	-0.009	0.248	42	chr1	29000001	30000000
WE-001	41	038928D_2453462	38928	038928D	2453462	30	-0.139	-0.04	-1.082	6	chr1	29000001	30000000
WE-001	41	038928D_842463	38928	038928D	842463	30	-0.14	-0.141	-1.091	37	chr1	29000001	30000000
WE-001	41	038928C_1613983	38928	038928C	1613983	31	-0.276	-0.169	-1.858	25	chr1	30000001	31000000
WE-001	41	038928C_2250838	38928	038928C	2250838	31	-0.131	-0.035	-0.885	20	chr1	30000001	31000000
WE-001	41	038928C_2658091	38928	038928C	2658091	31	-0.624	-0.462	-4.209	28	chr1	30000001	31000000
WE-001	41	038928D_1419978	38928	038928D	1419978	31	-0.045	-0.065	-0.3	23	chr1	30000001	31000000
WE-001	41	038928D_1634567	38928	038928D	1634567	31	0.017	-0.009	0.115	42	chr1	30000001	31000000
WE-001	41	038928D_2453462	38928	038928D	2453462	31	-0.371	-0.04	-2.502	6	chr1	30000001	31000000
WE-001	41	038928D_842463	38928	038928D	842463	31	-0.162	-0.141	-1.09	37	chr1	30000001	31000000
WE-001	41	038928C_1613983	38928	038928C	1613983	32	-0.186	-0.169	-1.357	25	chr1	31000001	32000000
WE-001	41	038928C_2250838	38928	038928C	2250838	32	-0.169	-0.035	-1.23	20	chr1	31000001	32000000
WE-001	41	038928C_2658091	38928	038928C	2658091	32	-0.706	-0.462	-5.139	28	chr1	31000001	32000000
WE-001	41	038928D_1419978	38928	038928D	1419978	32	-0.197	-0.065	-1.433	23	chr1	31000001	32000000
WE-001	41	038928D_1634567	38928	038928D	1634567	32	0.004	-0.009	0.026	42	chr1	31000001	32000000
WE-001	41	038928D_2453462	38928	038928D	2453462	32	-0.197	-0.04	-1.436	6	chr1	31000001	32000000
WE-001	41	038928D_842463	38928	038928D	842463	32	-0.077	-0.141	-0.561	37	chr1	31000001	32000000
WE-001	41	038928C_1613983	38928	038928C	1613983	33	-0.187	-0.169	-1.719	25	chr1	32000001	33000000
WE-001	41	038928C_2250838	38928	038928C	2250838	33	0.101	-0.035	0.929	20	chr1	32000001	33000000
WE-001	41	038928C_2658091	38928	038928C	2658091	33	-0.711	-0.462	-6.541	28	chr1	32000001	33000000
WE-001	41	038928D_1419978	38928	038928D	1419978	33	-0.093	-0.065	-0.852	23	chr1	32000001	33000000
WE-001	41	038928D_1634567	38928	038928D	1634567	33	0.399	-0.009	3.67	42	chr1	32000001	33000000
WE-001	41	038928D_2453462	38928	038928D	2453462	33	-0.11	-0.04	-1.008	6	chr1	32000001	33000000
WE-001	41	038928D_842463	38928	038928D	842463	33	-0.086	-0.141	-0.788	37	chr1	32000001	33000000
WE-001	41	038928C_1613983	38928	038928C	1613983	34	-0.193	-0.169	-2.002	25	chr1	33000001	34000000
WE-001	41	038928C_2250838	38928	038928C	2250838	34	-0.004	-0.035	-0.041	20	chr1	33000001	34000000
WE-001	41	038928C_2658091	38928	038928C	2658091	34	-0.917	-0.462	-9.501	28	chr1	33000001	34000000
WE-001	41	038928D_1419978	38928	038928D	1419978	34	0.014	-0.065	0.144	23	chr1	33000001	34000000
WE-001	41	038928D_1634567	38928	038928D	1634567	34	0.277	-0.009	2.874	42	chr1	33000001	34000000
WE-001	41	038928D_2453462	38928	038928D	2453462	34	-0.232	-0.04	-2.409	6	chr1	33000001	34000000
WE-001	41	038928D_842463	38928	038928D	842463	34	-0.129	-0.141	-1.339	37	chr1	33000001	34000000
WE-001	41	038928C_1613983	38928	038928C	1613983	35	-0.309	-0.169	-2.721	25	chr1	34000001	35000000
WE-001	41	038928C_2250838	38928	038928C	2250838	35	-0.045	-0.035	-0.398	20	chr1	34000001	35000000
WE-001	41	038928C_2658091	38928	038928C	2658091	35	-0.857	-0.462	-7.554	28	chr1	34000001	35000000
WE-001	41	038928D_1419978	38928	038928D	1419978	35	-0.185	-0.065	-1.631	23	chr1	34000001	35000000
WE-001	41	038928D_1634567	38928	038928D	1634567	35	0.251	-0.009	2.214	42	chr1	34000001	35000000
WE-001	41	038928D_2453462	38928	038928D	2453462	35	-0.471	-0.04	-4.156	6	chr1	34000001	35000000
WE-001	41	038928D_842463	38928	038928D	842463	35	-0.36	-0.141	-3.171	37	chr1	34000001	35000000
WE-001	41	038928C_1613983	38928	038928C	1613983	36	-0.163	-0.169	-1.206	25	chr1	35000001	36000000
WE-001	41	038928C_2250838	38928	038928C	2250838	36	-0.223	-0.035	-1.656	20	chr1	35000001	36000000
WE-001	41	038928C_2658091	38928	038928C	2658091	36	-0.284	-0.462	-2.102	28	chr1	35000001	36000000
WE-001	41	038928D_1419978	38928	038928D	1419978	36	-0.174	-0.065	-1.286	23	chr1	35000001	36000000
WE-001	41	038928D_1634567	38928	038928D	1634567	36	0.319	-0.009	2.367	42	chr1	35000001	36000000
WE-001	41	038928D_2453462	38928	038928D	2453462	36	-0.04	-0.04	-0.3	6	chr1	35000001	36000000
WE-001	41	038928D_842463	38928	038928D	842463	36	-0.048	-0.141	-0.354	37	chr1	35000001	36000000
WE-001	41	038928C_1613983	38928	038928C	1613983	37	-0.327	-0.169	-2.823	25	chr1	36000001	37000000
WE-001	41	038928C_2250838	38928	038928C	2250838	37	-0.056	-0.035	-0.482	20	chr1	36000001	37000000
WE-001	41	038928C_2658091	38928	038928C	2658091	37	-0.083	-0.462	-0.719	28	chr1	36000001	37000000
WE-001	41	038928D_1419978	38928	038928D	1419978	37	-0.06	-0.065	-0.52	23	chr1	36000001	37000000
WE-001	41	038928D_1634567	38928	038928D	1634567	37	0.058	-0.009	0.504	42	chr1	36000001	37000000
WE-001	41	038928D_2453462	38928	038928D	2453462	37	-0.062	-0.04	-0.534	6	chr1	36000001	37000000
WE-001	41	038928D_842463	38928	038928D	842463	37	-0.148	-0.141	-1.279	37	chr1	36000001	37000000
WE-001	41	038928C_1613983	38928	038928C	1613983	38	-0.141	-0.169	-1.982	25	chr1	37000001	38000000
WE-001	41	038928C_2250838	38928	038928C	2250838	38	0.154	-0.035	2.17	20	chr1	37000001	38000000
WE-001	41	038928C_2658091	38928	038928C	2658091	38	-0.426	-0.462	-5.98	28	chr1	37000001	38000000
WE-001	41	038928D_1419978	38928	038928D	1419978	38	-0.158	-0.065	-2.216	23	chr1	37000001	38000000
WE-001	41	038928D_1634567	38928	038928D	1634567	38	-0.034	-0.009	-0.473	42	chr1	37000001	38000000
WE-001	41	038928D_2453462	38928	038928D	2453462	38	-0.266	-0.04	-3.738	6	chr1	37000001	38000000
WE-001	41	038928D_842463	38928	038928D	842463	38	-0.129	-0.141	-1.816	37	chr1	37000001	38000000
WE-001	41	038928C_1613983	38928	038928C	1613983	39	-0.052	-0.169	-0.422	25	chr1	38000001	39000000
WE-001	41	038928C_2250838	38928	038928C	2250838	39	-0.214	-0.035	-1.742	20	chr1	38000001	39000000
WE-001	41	038928C_2658091	38928	038928C	2658091	39	-0.436	-0.462	-3.547	28	chr1	38000001	39000000
WE-001	41	038928D_1419978	38928	038928D	1419978	39	0.002	-0.065	0.017	23	chr1	38000001	39000000
WE-001	41	038928D_1634567	38928	038928D	1634567	39	-0.099	-0.009	-0.808	42	chr1	38000001	39000000
WE-001	41	038928D_2453462	38928	038928D	2453462	39	-0.013	-0.04	-0.104	6	chr1	38000001	39000000
WE-001	41	038928D_842463	38928	038928D	842463	39	-0.142	-0.141	-1.157	37	chr1	38000001	39000000
WE-001	41	038928C_1613983	38928	038928C	1613983	40	-0.164	-0.169	-1.58	25	chr1	39000001	40000000
WE-001	41	038928C_2250838	38928	038928C	2250838	40	0.003	-0.035	0.028	20	chr1	39000001	40000000
WE-001	41	038928C_2658091	38928	038928C	2658091	40	-0.231	-0.462	-2.226	28	chr1	39000001	40000000
WE-001	41	038928D_1419978	38928	038928D	1419978	40	0.035	-0.065	0.335	23	chr1	39000001	40000000
WE-001	41	038928D_1634567	38928	038928D	1634567	40	0.032	-0.009	0.306	42	chr1	39000001	40000000
WE-001	41	038928D_2453462	38928	038928D	2453462	40	-0.024	-0.04	-0.227	6	chr1	39000001	40000000
WE-001	41	038928D_842463	38928	038928D	842463	40	-0.145	-0.141	-1.404	37	chr1	39000001	40000000
WE-001	41	038928C_1613983	38928	038928C	1613983	41	-0.153	-0.169	-1.052	25	chr1	40000001	41000000
WE-001	41	038928C_2250838	38928	038928C	2250838	41	-0.089	-0.035	-0.61	20	chr1	40000001	41000000
WE-001	41	038928C_2658091	38928	038928C	2658091	41	-0.48	-0.462	-3.302	28	chr1	40000001	41000000
WE-001	41	038928D_1419978	38928	038928D	1419978	41	-0.082	-0.065	-0.561	23	chr1	40000001	41000000
WE-001	41	038928D_1634567	38928	038928D	1634567	41	0.084	-0.009	0.576	42	chr1	40000001	41000000
WE-001	41	038928D_2453462	38928	038928D	2453462	41	-0.028	-0.04	-0.196	6	chr1	40000001	41000000
WE-001	41	038928D_842463	38928	038928D	842463	41	-0.246	-0.141	-1.69	37	chr1	40000001	41000000
WE-001	41	038928C_1613983	38928	038928C	1613983	42	-0.258	-0.169	-2.699	25	chr1	41000001	42000000
WE-001	41	038928C_2250838	38928	038928C	2250838	42	-0.117	-0.035	-1.218	20	chr1	41000001	42000000
WE-001	41	038928C_2658091	38928	038928C	2658091	42	-0.136	-0.462	-1.425	28	chr1	41000001	42000000
WE-001	41	038928D_1419978	38928	038928D	1419978	42	-0.088	-0.065	-0.924	23	chr1	41000001	42000000
WE-001	41	038928D_1634567	38928	038928D	1634567	42	-0.149	-0.009	-1.553	42	chr1	41000001	42000000
WE-001	41	038928D_2453462	38928	038928D	2453462	42	-0.02	-0.04	-0.207	6	chr1	41000001	42000000
WE-001	41	038928D_842463	38928	038928D	842463	42	-0.418	-0.141	-4.368	37	chr1	41000001	42000000
WE-001	41	038928C_1613983	38928	038928C	1613983	43	-0.269	-0.169	-2.94	25	chr1	42000001	43000000
WE-001	41	038928C_2250838	38928	038928C	2250838	43	-0.066	-0.035	-0.726	20	chr1	42000001	43000000
WE-001	41	038928C_2658091	38928	038928C	2658091	43	-0.338	-0.462	-3.688	28	chr1	42000001	43000000
WE-001	41	038928D_1419978	38928	038928D	1419978	43	-0.022	-0.065	-0.24	23	chr1	42000001	43000000
WE-001	41	038928D_1634567	38928	038928D	1634567	43	-0.186	-0.009	-2.026	42	chr1	42000001	43000000
WE-001	41	038928D_2453462	38928	038928D	2453462	43	-0.213	-0.04	-2.328	6	chr1	42000001	43000000
WE-001	41	038928D_842463	38928	038928D	842463	43	-0.19	-0.141	-2.071	37	chr1	42000001	43000000
WE-001	41	038928C_1613983	38928	038928C	1613983	44	-0.1	-0.169	-0.767	25	chr1	43000001	44000000
WE-001	41	038928C_2250838	38928	038928C	2250838	44	-0.049	-0.035	-0.375	20	chr1	43000001	44000000
WE-001	41	038928C_2658091	38928	038928C	2658091	44	-0.314	-0.462	-2.415	28	chr1	43000001	44000000
WE-001	41	038928D_1419978	38928	038928D	1419978	44	-0.119	-0.065	-0.911	23	chr1	43000001	44000000
WE-001	41	038928D_1634567	38928	038928D	1634567	44	0.012	-0.009	0.091	42	chr1	43000001	44000000
WE-001	41	038928D_2453462	38928	038928D	2453462	44	0.063	-0.04	0.484	6	chr1	43000001	44000000
WE-001	41	038928D_842463	38928	038928D	842463	44	-0.161	-0.141	-1.24	37	chr1	43000001	44000000
WE-001	41	038928C_1613983	38928	038928C	1613983	45	-0.12	-0.169	-1.129	25	chr1	44000001	45000000
WE-001	41	038928C_2250838	38928	038928C	2250838	45	-0.122	-0.035	-1.141	20	chr1	44000001	45000000
WE-001	41	038928C_2658091	38928	038928C	2658091	45	-0.335	-0.462	-3.142	28	chr1	44000001	45000000
WE-001	41	038928D_1419978	38928	038928D	1419978	45	0.0	-0.065	-0.001	23	chr1	44000001	45000000
WE-001	41	038928D_1634567	38928	038928D	1634567	45	-0.11	-0.009	-1.03	42	chr1	44000001	45000000
WE-001	41	038928D_2453462	38928	038928D	2453462	45	0.027	-0.04	0.253	6	chr1	44000001	45000000
WE-001	41	038928D_842463	38928	038928D	842463	45	-0.162	-0.141	-1.523	37	chr1	44000001	45000000
WE-001	41	038928C_1613983	38928	038928C	1613983	46	-0.12	-0.169	-0.794	25	chr1	45000001	46000000
WE-001	41	038928C_2250838	38928	038928C	2250838	46	-0.043	-0.035	-0.286	20	chr1	45000001	46000000
WE-001	41	038928C_2658091	38928	038928C	2658091	46	-0.086	-0.017	-0.572	28	chr1	45000001	46000000
WE-001	41	038928D_1419978	38928	038928D	1419978	46	0.029	-0.065	0.189	23	chr1	45000001	46000000
WE-001	41	038928D_1634567	38928	038928D	1634567	46	-0.068	-0.009	-0.448	42	chr1	45000001	46000000
WE-001	41	038928D_2453462	38928	038928D	2453462	46	-0.234	-0.04	-1.548	6	chr1	45000001	46000000
WE-001	41	038928D_842463	38928	038928D	842463	46	0.037	-0.141	0.245	37	chr1	45000001	46000000
WE-001	41	038928C_1613983	38928	038928C	1613983	47	-0.061	-0.169	-0.59	25	chr1	46000001	47000000
WE-001	41	038928C_2250838	38928	038928C	2250838	47	-0.193	-0.035	-1.859	20	chr1	46000001	47000000
WE-001	41	038928C_2658091	38928	038928C	2658091	47	0.171	-0.017	1.648	28	chr1	46000001	47000000
WE-001	41	038928D_1419978	38928	038928D	1419978	47	-0.015	-0.065	-0.144	23	chr1	46000001	47000000
WE-001	41	038928D_1634567	38928	038928D	1634567	47	-0.145	-0.009	-1.399	42	chr1	46000001	47000000
WE-001	41	038928D_2453462	38928	038928D	2453462	47	-0.034	-0.04	-0.331	6	chr1	46000001	47000000
WE-001	41	038928D_842463	38928	038928D	842463	47	-0.251	-0.141	-2.419	37	chr1	46000001	47000000
WE-001	41	038928C_1613983	38928	038928C	1613983	48	-0.105	-0.169	-1.0	25	chr1	47000001	48000000
WE-001	41	038928C_2250838	38928	038928C	2250838	48	-0.065	-0.035	-0.621	20	chr1	47000001	48000000
WE-001	41	038928C_2658091	38928	038928C	2658091	48	-0.078	-0.017	-0.743	28	chr1	47000001	48000000
WE-001	41	038928D_1419978	38928	038928D	1419978	48	0.043	-0.065	0.408	23	chr1	47000001	48000000
WE-001	41	038928D_1634567	38928	038928D	1634567	48	-0.141	-0.009	-1.335	42	chr1	47000001	48000000
WE-001	41	038928D_2453462	38928	038928D	2453462	48	-0.201	-0.04	-1.912	6	chr1	47000001	48000000
WE-001	41	038928D_842463	38928	038928D	842463	48	-0.121	-0.141	-1.145	37	chr1	47000001	48000000
WE-001	41	038928C_1613983	38928	038928C	1613983	49	-0.425	-0.169	-3.745	25	chr1	48000001	49000000
WE-001	41	038928C_2250838	38928	038928C	2250838	49	0.188	-0.035	1.656	20	chr1	48000001	49000000
WE-001	41	038928C_2658091	38928	038928C	2658091	49	-0.059	-0.017	-0.52	28	chr1	48000001	49000000
WE-001	41	038928D_1419978	38928	038928D	1419978	49	-0.036	-0.065	-0.313	23	chr1	48000001	49000000
WE-001	41	038928D_1634567	38928	038928D	1634567	49	-0.121	-0.009	-1.068	42	chr1	48000001	49000000
WE-001	41	038928D_2453462	38928	038928D	2453462	49	-0.151	-0.04	-1.331	6	chr1	48000001	49000000
WE-001	41	038928D_842463	38928	038928D	842463	49	-0.124	-0.141	-1.094	37	chr1	48000001	49000000
WE-001	41	038928C_1613983	38928	038928C	1613983	50	-0.323	-0.169	-3.477	25	chr1	49000001	50000000
WE-001	41	038928C_2250838	38928	038928C	2250838	50	0.049	-0.035	0.527	20	chr1	49000001	50000000
WE-001	41	038928C_2658091	38928	038928C	2658091	50	-0.254	-0.017	-2.737	28	chr1	49000001	50000000
WE-001	41	038928D_1419978	38928	038928D	1419978	50	-0.129	-0.065	-1.387	23	chr1	49000001	50000000
WE-001	41	038928D_1634567	38928	038928D	1634567	50	-0.201	-0.009	-2.16	42	chr1	49000001	50000000
WE-001	41	038928D_2453462	38928	038928D	2453462	50	-0.151	-0.04	-1.63	6	chr1	49000001	50000000
WE-001	41	038928D_842463	38928	038928D	842463	50	-0.035	-0.141	-0.372	37	chr1	49000001	50000000
WE-001	41	038928C_1613983	38928	038928C	1613983	51	-0.203	-0.169	-3.022	25	chr1	50000001	51000000
WE-001	41	038928C_2250838	38928	038928C	2250838	51	-0.072	-0.035	-1.075	20	chr1	50000001	51000000
WE-001	41	038928C_2658091	38928	038928C	2658091	51	-0.245	-0.017	-3.638	28	chr1	50000001	51000000
WE-001	41	038928D_1419978	38928	038928D	1419978	51	-0.107	-0.065	-1.593	23	chr1	50000001	51000000
WE-001	41	038928D_1634567	38928	038928D	1634567	51	0.006	-0.009	0.084	42	chr1	50000001	51000000
WE-001	41	038928D_2453462	38928	038928D	2453462	51	-0.178	-0.04	-2.649	6	chr1	50000001	51000000
WE-001	41	038928D_842463	38928	038928D	842463	51	-0.326	-0.141	-4.846	37	chr1	50000001	51000000
WE-001	41	038928C_1613983	38928	038928C	1613983	52	-0.029	-0.169	-0.307	25	chr1	51000001	52000000
WE-001	41	038928C_2250838	38928	038928C	2250838	52	-0.038	-0.035	-0.41	20	chr1	51000001	52000000
WE-001	41	038928C_2658091	38928	038928C	2658091	52	-0.06	-0.017	-0.644	28	chr1	51000001	52000000
WE-001	41	038928D_1419978	38928	038928D	1419978	52	0.052	-0.065	0.563	23	chr1	51000001	52000000
WE-001	41	038928D_1634567	38928	038928D	1634567	52	0.097	-0.009	1.044	42	chr1	51000001	52000000
WE-001	41	038928D_2453462	38928	038928D	2453462	52	-0.036	-0.04	-0.384	6	chr1	51000001	52000000
WE-001	41	038928D_842463	38928	038928D	842463	52	-0.049	-0.141	-0.522	37	chr1	51000001	52000000
WE-001	41	038928C_1613983	38928	038928C	1613983	53	-0.223	-0.169	-1.519	25	chr1	52000001	53000000
WE-001	41	038928C_2250838	38928	038928C	2250838	53	-0.134	-0.035	-0.917	20	chr1	52000001	53000000
WE-001	41	038928C_2658091	38928	038928C	2658091	53	-0.235	-0.017	-1.602	28	chr1	52000001	53000000
WE-001	41	038928D_1419978	38928	038928D	1419978	53	0.027	-0.065	0.184	23	chr1	52000001	53000000
WE-001	41	038928D_1634567	38928	038928D	1634567	53	-0.007	-0.009	-0.049	42	chr1	52000001	53000000
WE-001	41	038928D_2453462	38928	038928D	2453462	53	-0.014	-0.04	-0.098	6	chr1	52000001	53000000
WE-001	41	038928D_842463	38928	038928D	842463	53	0.015	-0.141	0.106	37	chr1	52000001	53000000
WE-001	41	038928C_1613983	38928	038928C	1613983	54	-0.205	-0.169	-1.427	25	chr1	53000001	54000000
WE-001	41	038928C_2250838	38928	038928C	2250838	54	0.072	-0.035	0.498	20	chr1	53000001	54000000
WE-001	41	038928C_2658091	38928	038928C	2658091	54	0.228	-0.017	1.582	28	chr1	53000001	54000000
WE-001	41	038928D_1419978	38928	038928D	1419978	54	-0.284	-0.065	-1.976	23	chr1	53000001	54000000
WE-001	41	038928D_1634567	38928	038928D	1634567	54	-0.144	-0.009	-1.003	42	chr1	53000001	54000000
WE-001	41	038928D_2453462	38928	038928D	2453462	54	-0.138	-0.04	-0.956	6	chr1	53000001	54000000
WE-001	41	038928D_842463	38928	038928D	842463	54	-0.357	-0.141	-2.481	37	chr1	53000001	54000000
WE-001	41	038928C_1613983	38928	038928C	1613983	55	0.094	-0.169	0.731	25	chr1	54000001	55000000
WE-001	41	038928C_2250838	38928	038928C	2250838	55	-0.049	-0.035	-0.377	20	chr1	54000001	55000000
WE-001	41	038928C_2658091	38928	038928C	2658091	55	0.002	-0.017	0.015	28	chr1	54000001	55000000
WE-001	41	038928D_1419978	38928	038928D	1419978	55	-0.031	-0.065	-0.239	23	chr1	54000001	55000000
WE-001	41	038928D_1634567	38928	038928D	1634567	55	0.046	-0.009	0.357	42	chr1	54000001	55000000
WE-001	41	038928D_2453462	38928	038928D	2453462	55	-0.024	-0.04	-0.185	6	chr1	54000001	55000000
WE-001	41	038928D_842463	38928	038928D	842463	55	-0.178	-0.141	-1.38	37	chr1	54000001	55000000
WE-001	41	038928C_1613983	38928	038928C	1613983	56	-0.165	-0.169	-1.835	25	chr1	55000001	56000000
WE-001	41	038928C_2250838	38928	038928C	2250838	56	-0.24	-0.035	-2.68	20	chr1	55000001	56000000
WE-001	41	038928C_2658091	38928	038928C	2658091	56	-0.007	-0.017	-0.076	28	chr1	55000001	56000000
WE-001	41	038928D_1419978	38928	038928D	1419978	56	-0.14	-0.065	-1.565	23	chr1	55000001	56000000
WE-001	41	038928D_1634567	38928	038928D	1634567	56	-0.195	-0.009	-2.174	42	chr1	55000001	56000000
WE-001	41	038928D_2453462	38928	038928D	2453462	56	-0.188	-0.04	-2.092	6	chr1	55000001	56000000
WE-001	41	038928D_842463	38928	038928D	842463	56	-0.177	-0.141	-1.974	37	chr1	55000001	56000000
WE-001	41	038928C_1613983	38928	038928C	1613983	57	0.044	-0.169	0.362	25	chr1	56000001	57000000
WE-001	41	038928C_2250838	38928	038928C	2250838	57	-0.269	-0.035	-2.214	20	chr1	56000001	57000000
WE-001	41	038928C_2658091	38928	038928C	2658091	57	-0.415	-0.017	-3.412	28	chr1	56000001	57000000
WE-001	41	038928D_1419978	38928	038928D	1419978	57	0.021	-0.065	0.176	23	chr1	56000001	57000000
WE-001	41	038928D_1634567	38928	038928D	1634567	57	-0.047	-0.009	-0.384	42	chr1	56000001	57000000
WE-001	41	038928D_2453462	38928	038928D	2453462	57	-0.146	-0.04	-1.199	6	chr1	56000001	57000000
WE-001	41	038928D_842463	38928	038928D	842463	57	-0.347	-0.141	-2.855	37	chr1	56000001	57000000
WE-001	41	038928C_1613983	38928	038928C	1613983	58	-0.065	-0.169	-0.628	25	chr1	57000001	58000000
WE-001	41	038928C_2250838	38928	038928C	2250838	58	-0.002	-0.035	-0.016	20	chr1	57000001	58000000
WE-001	41	038928C_2658091	38928	038928C	2658091	58	-0.356	-0.017	-3.455	28	chr1	57000001	58000000
WE-001	41	038928D_1419978	38928	038928D	1419978	58	-0.159	-0.065	-1.543	23	chr1	57000001	58000000
WE-001	41	038928D_1634567	38928	038928D	1634567	58	0.005	-0.009	0.044	42	chr1	57000001	58000000
WE-001	41	038928D_2453462	38928	038928D	2453462	58	-0.062	-0.04	-0.605	6	chr1	57000001	58000000
WE-001	41	038928D_842463	38928	038928D	842463	58	-0.184	-0.141	-1.788	37	chr1	57000001	58000000
WE-001	41	038928C_1613983	38928	038928C	1613983	59	-0.158	-0.169	-1.349	25	chr1	58000001	59000000
WE-001	41	038928C_2250838	38928	038928C	2250838	59	-0.029	-0.035	-0.245	20	chr1	58000001	59000000
WE-001	41	038928C_2658091	38928	038928C	2658091	59	-0.403	-0.017	-3.434	28	chr1	58000001	59000000
WE-001	41	038928D_1419978	38928	038928D	1419978	59	-0.002	-0.065	-0.02	23	chr1	58000001	59000000
WE-001	41	038928D_1634567	38928	038928D	1634567	59	-0.066	-0.009	-0.558	42	chr1	58000001	59000000
WE-001	41	038928D_2453462	38928	038928D	2453462	59	-0.025	-0.04	-0.212	6	chr1	58000001	59000000
WE-001	41	038928D_842463	38928	038928D	842463	59	-0.163	-0.141	-1.386	37	chr1	58000001	59000000
WE-001	41	038928C_1613983	38928	038928C	1613983	60	-0.109	-0.169	-0.904	25	chr1	59000001	60000000
WE-001	41	038928C_2250838	38928	038928C	2250838	60	-0.287	-0.035	-2.376	20	chr1	59000001	60000000
WE-001	41	038928C_2658091	38928	038928C	2658091	60	-0.291	-0.017	-2.403	28	chr1	59000001	60000000
WE-001	41	038928D_1419978	38928	038928D	1419978	60	-0.044	-0.065	-0.364	23	chr1	59000001	60000000
WE-001	41	038928D_1634567	38928	038928D	1634567	60	-0.102	-0.009	-0.845	42	chr1	59000001	60000000
WE-001	41	038928D_2453462	38928	038928D	2453462	60	0.125	-0.04	1.033	6	chr1	59000001	60000000
WE-001	41	038928D_842463	38928	038928D	842463	60	-0.209	-0.141	-1.727	37	chr1	59000001	60000000
WE-001	41	038928C_1613983	38928	038928C	1613983	61	-0.018	-0.169	-0.171	25	chr1	60000001	61000000
WE-001	41	038928C_2250838	38928	038928C	2250838	61	0.0	-0.035	-0.002	20	chr1	60000001	61000000
WE-001	41	038928C_2658091	38928	038928C	2658091	61	-0.308	-0.017	-2.957	28	chr1	60000001	61000000
WE-001	41	038928D_1419978	38928	038928D	1419978	61	-0.12	-0.065	-1.148	23	chr1	60000001	61000000
WE-001	41	038928D_1634567	38928	038928D	1634567	61	-0.141	-0.009	-1.35	42	chr1	60000001	61000000
WE-001	41	038928D_2453462	38928	038928D	2453462	61	-0.156	-0.04	-1.494	6	chr1	60000001	61000000
WE-001	41	038928D_842463	38928	038928D	842463	61	-0.326	-0.141	-3.128	37	chr1	60000001	61000000
WE-001	41	038928C_1613983	38928	038928C	1613983	62	-0.148	-0.169	-1.157	25	chr1	61000001	62000000
WE-001	41	038928C_2250838	38928	038928C	2250838	62	-0.176	-0.035	-1.371	20	chr1	61000001	62000000
WE-001	41	038928C_2658091	38928	038928C	2658091	62	-0.189	-0.017	-1.477	28	chr1	61000001	62000000
WE-001	41	038928D_1419978	38928	038928D	1419978	62	-0.051	-0.065	-0.398	23	chr1	61000001	62000000
WE-001	41	038928D_1634567	38928	038928D	1634567	62	-0.091	-0.009	-0.709	42	chr1	61000001	62000000
WE-001	41	038928D_2453462	38928	038928D	2453462	62	-0.181	-0.04	-1.409	6	chr1	61000001	62000000
WE-001	41	038928D_842463	38928	038928D	842463	62	-0.172	-0.141	-1.34	37	chr1	61000001	62000000
WE-001	41	038928C_1613983	38928	038928C	1613983	63	-0.032	-0.169	-0.747	25	chr1	62000001	63000000
WE-001	41	038928C_2250838	38928	038928C	2250838	63	-0.374	-0.439	-8.818	20	chr1	62000001	63000000
WE-001	41	038928C_2658091	38928	038928C	2658091	63	-0.099	-0.017	-2.326	28	chr1	62000001	63000000
WE-001	41	038928D_1419978	38928	038928D	1419978	63	-0.128	-0.065	-3.005	23	chr1	62000001	63000000
WE-001	41	038928D_1634567	38928	038928D	1634567	63	-0.027	-0.009	-0.634	42	chr1	62000001	63000000
WE-001	41	038928D_2453462	38928	038928D	2453462	63	-0.048	-0.04	-1.132	6	chr1	62000001	63000000
WE-001	41	038928D_842463	38928	038928D	842463	63	-0.219	-0.141	-5.157	37	chr1	62000001	63000000
WE-001	41	038928C_1613983	38928	038928C	1613983	64	-0.095	-0.169	-1.241	25	chr1	63000001	64000000
WE-001	41	038928C_2250838	38928	038928C	2250838	64	-0.233	-0.439	-3.048	20	chr1	63000001	64000000
WE-001	41	038928C_2658091	38928	038928C	2658091	64	0.053	-0.017	0.69	28	chr1	63000001	64000000
WE-001	41	038928D_1419978	38928	038928D	1419978	64	-0.187	-0.065	-2.444	23	chr1	63000001	64000000
WE-001	41	038928D_1634567	38928	038928D	1634567	64	-0.036	-0.009	-0.467	42	chr1	63000001	64000000
WE-001	41	038928D_2453462	38928	038928D	2453462	64	-0.078	-0.04	-1.023	6	chr1	63000001	64000000
WE-001	41	038928D_842463	38928	038928D	842463	64	-0.146	-0.141	-1.904	37	chr1	63000001	64000000
WE-001	41	038928C_1613983	38928	038928C	1613983	65	-0.06	-0.169	-0.473	25	chr1	64000001	65000000
WE-001	41	038928C_2250838	38928	038928C	2250838	65	-0.54	-0.439	-4.248	20	chr1	64000001	65000000
WE-001	41	038928C_2658091	38928	038928C	2658091	65	-0.291	-0.017	-2.286	28	chr1	64000001	65000000
WE-001	41	038928D_1419978	38928	038928D	1419978	65	-0.133	-0.065	-1.049	23	chr1	64000001	65000000
WE-001	41	038928D_1634567	38928	038928D	1634567	65	-0.002	-0.009	-0.012	42	chr1	64000001	65000000
WE-001	41	038928D_2453462	38928	038928D	2453462	65	0.193	-0.04	1.522	6	chr1	64000001	65000000
WE-001	41	038928D_842463	38928	038928D	842463	65	-0.033	-0.141	-0.256	37	chr1	64000001	65000000
WE-001	41	038928C_1613983	38928	038928C	1613983	66	-0.138	-0.169	-1.294	25	chr1	65000001	66000000
WE-001	41	038928C_2250838	38928	038928C	2250838	66	-0.607	-0.439	-5.702	20	chr1	65000001	66000000
WE-001	41	038928C_2658091	38928	038928C	2658091	66	-0.148	-0.017	-1.393	28	chr1	65000001	66000000
WE-001	41	038928D_1419978	38928	038928D	1419978	66	-0.155	-0.065	-1.458	23	chr1	65000001	66000000
WE-001	41	038928D_1634567	38928	038928D	1634567	66	-0.002	-0.009	-0.021	42	chr1	65000001	66000000
WE-001	41	038928D_2453462	38928	038928D	2453462	66	-0.15	-0.04	-1.41	6	chr1	65000001	66000000
WE-001	41	038928D_842463	38928	038928D	842463	66	-0.116	-0.141	-1.091	37	chr1	65000001	66000000
WE-001	41	038928C_1613983	38928	038928C	1613983	67	-0.016	-0.169	-0.146	25	chr1	66000001	67000000
WE-001	41	038928C_2250838	38928	038928C	2250838	67	-0.097	0.054	-0.897	20	chr1	66000001	67000000
WE-001	41	038928C_2658091	38928	038928C	2658091	67	-0.301	-0.017	-2.778	28	chr1	66000001	67000000
WE-001	41	038928D_1419978	38928	038928D	1419978	67	0.063	-0.065	0.579	23	chr1	66000001	67000000
WE-001	41	038928D_1634567	38928	038928D	1634567	67	-0.041	-0.009	-0.381	42	chr1	66000001	67000000
WE-001	41	038928D_2453462	38928	038928D	2453462	67	0.079	-0.04	0.725	6	chr1	66000001	67000000
WE-001	41	038928D_842463	38928	038928D	842463	67	-0.117	-0.141	-1.076	37	chr1	66000001	67000000
WE-001	41	038928C_1613983	38928	038928C	1613983	68	-0.289	-0.169	-3.287	25	chr1	67000001	68000000
WE-001	41	038928C_2250838	38928	038928C	2250838	68	-0.07	0.054	-0.796	20	chr1	67000001	68000000
WE-001	41	038928C_2658091	38928	038928C	2658091	68	-0.161	-0.017	-1.83	28	chr1	67000001	68000000
WE-001	41	038928D_1419978	38928	038928D	1419978	68	-0.011	-0.065	-0.124	23	chr1	67000001	68000000
WE-001	41	038928D_1634567	38928	038928D	1634567	68	-0.082	-0.009	-0.93	42	chr1	67000001	68000000
WE-001	41	038928D_2453462	38928	038928D	2453462	68	-0.074	-0.04	-0.837	6	chr1	67000001	68000000
WE-001	41	038928D_842463	38928	038928D	842463	68	-0.12	-0.141	-1.361	37	chr1	67000001	68000000
WE-001	41	038928C_1613983	38928	038928C	1613983	69	-0.179	-0.169	-1.557	25	chr1	68000001	69000000
WE-001	41	038928C_2250838	38928	038928C	2250838	69	-0.041	0.054	-0.354	20	chr1	68000001	69000000
WE-001	41	038928C_2658091	38928	038928C	2658091	69	-0.143	-0.017	-1.247	28	chr1	68000001	69000000
WE-001	41	038928D_1419978	38928	038928D	1419978	69	-0.076	-0.065	-0.658	23	chr1	68000001	69000000
WE-001	41	038928D_1634567	38928	038928D	1634567	69	-0.192	-0.009	-1.67	42	chr1	68000001	69000000
WE-001	41	038928D_2453462	38928	038928D	2453462	69	-0.12	-0.04	-1.043	6	chr1	68000001	69000000
WE-001	41	038928D_842463	38928	038928D	842463	69	-0.072	-0.141	-0.628	37	chr1	68000001	69000000
WE-001	41	038928C_1613983	38928	038928C	1613983	70	-0.108	-0.169	-1.481	25	chr1	69000001	70000000
WE-001	41	038928C_2250838	38928	038928C	2250838	70	0.349	0.054	4.783	20	chr1	69000001	70000000
WE-001	41	038928C_2658091	38928	038928C	2658091	70	-0.404	-0.017	-5.541	28	chr1	69000001	70000000
WE-001	41	038928D_1419978	38928	038928D	1419978	70	0.001	-0.065	0.009	23	chr1	69000001	70000000
WE-001	41	038928D_1634567	38928	038928D	1634567	70	-0.028	-0.009	-0.389	42	chr1	69000001	70000000
WE-001	41	038928D_2453462	38928	038928D	2453462	70	-0.098	-0.04	-1.341	6	chr1	69000001	70000000
WE-001	41	038928D_842463	38928	038928D	842463	70	0.065	-0.141	0.894	37	chr1	69000001	70000000
WE-001	41	038928C_1613983	38928	038928C	1613983	71	0.037	-0.169	0.417	25	chr1	70000001	71000000
WE-001	41	038928C_2250838	38928	038928C	2250838	71	-0.049	0.054	-0.56	20	chr1	70000001	71000000
WE-001	41	038928C_2658091	38928	038928C	2658091	71	-0.077	-0.017	-0.868	28	chr1	70000001	71000000
WE-001	41	038928D_1419978	38928	038928D	1419978	71	-0.022	-0.065	-0.249	23	chr1	70000001	71000000
WE-001	41	038928D_1634567	38928	038928D	1634567	71	-0.123	-0.009	-1.391	42	chr1	70000001	71000000
WE-001	41	038928D_2453462	38928	038928D	2453462	71	-0.052	-0.04	-0.588	6	chr1	70000001	71000000
WE-001	41	038928D_842463	38928	038928D	842463	71	0.157	-0.141	1.777	37	chr1	70000001	71000000
WE-001	41	038928C_1613983	38928	038928C	1613983	72	-0.082	-0.169	-0.6	25	chr1	71000001	72000000
WE-001	41	038928C_2250838	38928	038928C	2250838	72	-0.085	0.054	-0.624	20	chr1	71000001	72000000
WE-001	41	038928C_2658091	38928	038928C	2658091	72	-0.009	-0.017	-0.065	28	chr1	71000001	72000000
WE-001	41	038928D_1419978	38928	038928D	1419978	72	-0.105	-0.065	-0.771	23	chr1	71000001	72000000
WE-001	41	038928D_1634567	38928	038928D	1634567	72	0.059	-0.009	0.436	42	chr1	71000001	72000000
WE-001	41	038928D_2453462	38928	038928D	2453462	72	-0.078	-0.04	-0.575	6	chr1	71000001	72000000
WE-001	41	038928D_842463	38928	038928D	842463	72	-0.002	-0.141	-0.011	37	chr1	71000001	72000000
WE-001	41	038928C_1613983	38928	038928C	1613983	73	-0.006	-0.169	-0.065	25	chr1	72000001	73000000
WE-001	41	038928C_2250838	38928	038928C	2250838	73	-0.267	0.054	-2.744	20	chr1	72000001	73000000
WE-001	41	038928C_2658091	38928	038928C	2658091	73	-0.129	-0.017	-1.332	28	chr1	72000001	73000000
WE-001	41	038928D_1419978	38928	038928D	1419978	73	-0.094	-0.065	-0.971	23	chr1	72000001	73000000
WE-001	41	038928D_1634567	38928	038928D	1634567	73	-0.118	-0.009	-1.212	42	chr1	72000001	73000000
WE-001	41	038928D_2453462	38928	038928D	2453462	73	-0.056	-0.04	-0.571	6	chr1	72000001	73000000
WE-001	41	038928D_842463	38928	038928D	842463	73	-0.039	-0.141	-0.402	37	chr1	72000001	73000000
WE-001	41	038928C_1613983	38928	038928C	1613983	74	-0.274	-0.169	-2.211	25	chr1	73000001	74000000
WE-001	41	038928C_2250838	38928	038928C	2250838	74	-0.268	0.054	-2.162	20	chr1	73000001	74000000
WE-001	41	038928C_2658091	38928	038928C	2658091	74	0.081	-0.017	0.653	28	chr1	73000001	74000000
WE-001	41	038928D_1419978	38928	038928D	1419978	74	-0.191	-0.065	-1.541	23	chr1	73000001	74000000
WE-001	41	038928D_1634567	38928	038928D	1634567	74	-0.272	-0.009	-2.19	42	chr1	73000001	74000000
WE-001	41	038928D_2453462	38928	038928D	2453462	74	-0.006	-0.04	-0.046	6	chr1	73000001	74000000
WE-001	41	038928D_842463	38928	038928D	842463	74	-0.155	-0.141	-1.248	37	chr1	73000001	74000000
WE-001	41	038928C_1613983	38928	038928C	1613983	75	-0.154	-0.169	-1.629	25	chr1	74000001	75000000
WE-001	41	038928C_2250838	38928	038928C	2250838	75	-0.124	0.054	-1.308	20	chr1	74000001	75000000
WE-001	41	038928C_2658091	38928	038928C	2658091	75	0.25	-0.017	2.641	28	chr1	74000001	75000000
WE-001	41	038928D_1419978	38928	038928D	1419978	75	-0.126	-0.065	-1.333	23	chr1	74000001	75000000
WE-001	41	038928D_1634567	38928	038928D	1634567	75	0.046	-0.009	0.482	42	chr1	74000001	75000000
WE-001	41	038928D_2453462	38928	038928D	2453462	75	-0.164	-0.04	-1.733	6	chr1	74000001	75000000
WE-001	41	038928D_842463	38928	038928D	842463	75	0.053	-0.141	0.555	37	chr1	74000001	75000000
WE-001	41	038928C_1613983	38928	038928C	1613983	76	-0.247	-0.169	-2.38	25	chr1	75000001	76000000
WE-001	41	038928C_2250838	38928	038928C	2250838	76	-0.346	0.054	-3.339	20	chr1	75000001	76000000
WE-001	41	038928C_2658091	38928	038928C	2658091	76	0.158	-0.017	1.521	28	chr1	75000001	76000000
WE-001	41	038928D_1419978	38928	038928D	1419978	76	-0.137	-0.065	-1.325	23	chr1	75000001	76000000
WE-001	41	038928D_1634567	38928	038928D	1634567	76	-0.116	-0.009	-1.12	42	chr1	75000001	76000000
WE-001	41	038928D_2453462	38928	038928D	2453462	76	-0.154	-0.04	-1.488	6	chr1	75000001	76000000
WE-001	41	038928D_842463	38928	038928D	842463	76	0.063	-0.141	0.606	37	chr1	75000001	76000000
WE-001	41	038928C_1613983	38928	038928C	1613983	77	-0.232	-0.169	-2.829	25	chr1	76000001	77000000
WE-001	41	038928C_2250838	38928	038928C	2250838	77	-0.294	0.054	-3.578	20	chr1	76000001	77000000
WE-001	41	038928C_2658091	38928	038928C	2658091	77	0.18	-0.017	2.193	28	chr1	76000001	77000000
WE-001	41	038928D_1419978	38928	038928D	1419978	77	-0.213	-0.065	-2.593	23	chr1	76000001	77000000
WE-001	41	038928D_1634567	38928	038928D	1634567	77	-0.048	-0.009	-0.587	42	chr1	76000001	77000000
WE-001	41	038928D_2453462	38928	038928D	2453462	77	-0.205	-0.04	-2.492	6	chr1	76000001	77000000
WE-001	41	038928D_842463	38928	038928D	842463	77	-0.029	-0.141	-0.353	37	chr1	76000001	77000000
WE-001	41	038928C_1613983	38928	038928C	1613983	78	-0.093	-0.169	-0.837	25	chr1	77000001	78000000
WE-001	41	038928C_2250838	38928	038928C	2250838	78	-0.092	0.054	-0.822	20	chr1	77000001	78000000
WE-001	41	038928C_2658091	38928	038928C	2658091	78	0.134	-0.017	1.204	28	chr1	77000001	78000000
WE-001	41	038928D_1419978	38928	038928D	1419978	78	0.072	-0.065	0.646	23	chr1	77000001	78000000
WE-001	41	038928D_1634567	38928	038928D	1634567	78	-0.067	-0.009	-0.599	42	chr1	77000001	78000000
WE-001	41	038928D_2453462	38928	038928D	2453462	78	-0.059	-0.04	-0.527	6	chr1	77000001	78000000
WE-001	41	038928D_842463	38928	038928D	842463	78	-0.302	-0.141	-2.705	37	chr1	77000001	78000000
WE-001	41	038928C_1613983	38928	038928C	1613983	79	-0.065	-0.169	-0.671	25	chr1	78000001	79000000
WE-001	41	038928C_2250838	38928	038928C	2250838	79	-0.097	0.054	-1.004	20	chr1	78000001	79000000
WE-001	41	038928C_2658091	38928	038928C	2658091	79	0.082	-0.017	0.847	28	chr1	78000001	79000000
WE-001	41	038928D_1419978	38928	038928D	1419978	79	-0.274	-0.065	-2.823	23	chr1	78000001	79000000
WE-001	41	038928D_1634567	38928	038928D	1634567	79	-0.033	-0.009	-0.34	42	chr1	78000001	79000000
WE-001	41	038928D_2453462	38928	038928D	2453462	79	-0.062	-0.04	-0.638	6	chr1	78000001	79000000
WE-001	41	038928D_842463	38928	038928D	842463	79	-0.293	-0.141	-3.021	37	chr1	78000001	79000000
WE-001	41	038928C_1613983	38928	038928C	1613983	80	-0.035	-0.169	-0.436	25	chr1	79000001	80000000
WE-001	41	038928C_2250838	38928	038928C	2250838	80	-0.005	0.054	-0.056	20	chr1	79000001	80000000
WE-001	41	038928C_2658091	38928	038928C	2658091	80	0.335	-0.017	4.134	28	chr1	79000001	80000000
WE-001	41	038928D_1419978	38928	038928D	1419978	80	-0.019	-0.065	-0.235	23	chr1	79000001	80000000
WE-001	41	038928D_1634567	38928	038928D	1634567	80	0.113	-0.009	1.401	42	chr1	79000001	80000000
WE-001	41	038928D_2453462	38928	038928D	2453462	80	-0.01	-0.04	-0.126	6	chr1	79000001	80000000
WE-001	41	038928D_842463	38928	038928D	842463	80	-0.134	-0.141	-1.659	37	chr1	79000001	80000000
WE-001	41	038928C_1613983	38928	038928C	1613983	81	-0.006	-0.169	-0.056	25	chr1	80000001	81000000
WE-001	41	038928C_2250838	38928	038928C	2250838	81	-0.211	0.054	-2.003	20	chr1	80000001	81000000
WE-001	41	038928C_2658091	38928	038928C	2658091	81	0.36	-0.017	3.419	28	chr1	80000001	81000000
WE-001	41	038928D_1419978	38928	038928D	1419978	81	-0.072	-0.065	-0.682	23	chr1	80000001	81000000
WE-001	41	038928D_1634567	38928	038928D	1634567	81	-0.098	-0.009	-0.931	42	chr1	80000001	81000000
WE-001	41	038928D_2453462	38928	038928D	2453462	81	-0.164	-0.04	-1.559	6	chr1	80000001	81000000
WE-001	41	038928D_842463	38928	038928D	842463	81	-0.171	-0.141	-1.624	37	chr1	80000001	81000000
WE-001	41	038928C_1613983	38928	038928C	1613983	82	0.014	-0.169	0.107	25	chr1	81000001	82000000
WE-001	41	038928C_2250838	38928	038928C	2250838	82	0.324	0.054	2.399	20	chr1	81000001	82000000
WE-001	41	038928C_2658091	38928	038928C	2658091	82	0.27	-0.017	2.003	28	chr1	81000001	82000000
WE-001	41	038928D_1419978	38928	038928D	1419978	82	-0.116	-0.065	-0.857	23	chr1	81000001	82000000
WE-001	41	038928D_1634567	38928	038928D	1634567	82	0.099	-0.009	0.732	42	chr1	81000001	82000000
WE-001	41	038928D_2453462	38928	038928D	2453462	82	0.003	-0.04	0.022	6	chr1	81000001	82000000
WE-001	41	038928D_842463	38928	038928D	842463	82	-0.13	-0.141	-0.961	37	chr1	81000001	82000000
WE-001	41	038928C_1613983	38928	038928C	1613983	83	-0.066	-0.169	-0.672	25	chr1	82000001	83000000
WE-001	41	038928C_2250838	38928	038928C	2250838	83	0.335	0.054	3.421	20	chr1	82000001	83000000
WE-001	41	038928C_2658091	38928	038928C	2658091	83	0.336	-0.017	3.432	28	chr1	82000001	83000000
WE-001	41	038928D_1419978	38928	038928D	1419978	83	0.041	-0.065	0.42	23	chr1	82000001	83000000
WE-001	41	038928D_1634567	38928	038928D	1634567	83	0.046	-0.009	0.466	42	chr1	82000001	83000000
WE-001	41	038928D_2453462	38928	038928D	2453462	83	-0.051	-0.04	-0.517	6	chr1	82000001	83000000
WE-001	41	038928D_842463	38928	038928D	842463	83	-0.059	-0.141	-0.604	37	chr1	82000001	83000000
WE-001	41	038928C_1613983	38928	038928C	1613983	84	-0.314	-0.169	-3.208	25	chr1	83000001	84000000
WE-001	41	038928C_2250838	38928	038928C	2250838	84	0.065	0.054	0.665	20	chr1	83000001	84000000
WE-001	41	038928C_2658091	38928	038928C	2658091	84	0.062	-0.017	0.638	28	chr1	83000001	84000000
WE-001	41	038928D_1419978	38928	038928D	1419978	84	0.041	-0.065	0.417	23	chr1	83000001	84000000
WE-001	41	038928D_1634567	38928	038928D	1634567	84	0.0	-0.009	-0.003	42	chr1	83000001	84000000
WE-001	41	038928D_2453462	38928	038928D	2453462	84	-0.091	-0.04	-0.927	6	chr1	83000001	84000000
WE-001	41	038928D_842463	38928	038928D	842463	84	-0.188	-0.141	-1.916	37	chr1	83000001	84000000
WE-001	41	038928C_1613983	38928	038928C	1613983	85	-0.11	-0.169	-1.214	25	chr1	84000001	85000000
WE-001	41	038928C_2250838	38928	038928C	2250838	85	0.045	0.054	0.501	20	chr1	84000001	85000000
WE-001	41	038928C_2658091	38928	038928C	2658091	85	0.107	-0.017	1.182	28	chr1	84000001	85000000
WE-001	41	038928D_1419978	38928	038928D	1419978	85	-0.176	-0.065	-1.942	23	chr1	84000001	85000000
WE-001	41	038928D_1634567	38928	038928D	1634567	85	0.001	-0.009	0.014	42	chr1	84000001	85000000
WE-001	41	038928D_2453462	38928	038928D	2453462	85	-0.015	-0.04	-0.168	6	chr1	84000001	85000000
WE-001	41	038928D_842463	38928	038928D	842463	85	-0.198	-0.141	-2.186	37	chr1	84000001	85000000
WE-001	41	038928C_1613983	38928	038928C	1613983	86	-0.222	-0.169	-1.739	25	chr1	85000001	86000000
WE-001	41	038928C_2250838	38928	038928C	2250838	86	0.132	0.054	1.033	20	chr1	85000001	86000000
WE-001	41	038928C_2658091	38928	038928C	2658091	86	0.199	-0.017	1.552	28	chr1	85000001	86000000
WE-001	41	038928D_1419978	38928	038928D	1419978	86	-0.069	-0.065	-0.536	23	chr1	85000001	86000000
WE-001	41	038928D_1634567	38928	038928D	1634567	86	-0.055	-0.009	-0.43	42	chr1	85000001	86000000
WE-001	41	038928D_2453462	38928	038928D	2453462	86	-0.049	-0.04	-0.386	6	chr1	85000001	86000000
WE-001	41	038928D_842463	38928	038928D	842463	86	-0.289	-0.141	-2.259	37	chr1	85000001	86000000
WE-001	41	038928C_1613983	38928	038928C	1613983	87	-0.108	-0.169	-1.167	25	chr1	86000001	87000000
WE-001	41	038928C_2250838	38928	038928C	2250838	87	-0.17	0.054	-1.832	20	chr1	86000001	87000000
WE-001	41	038928C_2658091	38928	038928C	2658091	87	0.157	-0.017	1.688	28	chr1	86000001	87000000
WE-001	41	038928D_1419978	38928	038928D	1419978	87	-0.084	-0.065	-0.907	23	chr1	86000001	87000000
WE-001	41	038928D_1634567	38928	038928D	1634567	87	0.072	-0.009	0.77	42	chr1	86000001	87000000
WE-001	41	038928D_2453462	38928	038928D	2453462	87	0.02	-0.04	0.213	6	chr1	86000001	87000000
WE-001	41	038928D_842463	38928	038928D	842463	87	-0.172	-0.141	-1.851	37	chr1	86000001	87000000
WE-001	41	038928C_1613983	38928	038928C	1613983	88	0.008	-0.169	0.044	25	chr1	87000001	88000000
WE-001	41	038928C_2250838	38928	038928C	2250838	88	-0.109	0.054	-0.608	20	chr1	87000001	88000000
WE-001	41	038928C_2658091	38928	038928C	2658091	88	0.313	-0.017	1.745	28	chr1	87000001	88000000
WE-001	41	038928D_1419978	38928	038928D	1419978	88	0.101	-0.065	0.564	23	chr1	87000001	88000000
WE-001	41	038928D_1634567	38928	038928D	1634567	88	0.106	-0.009	0.594	42	chr1	87000001	88000000
WE-001	41	038928D_2453462	38928	038928D	2453462	88	0.085	-0.04	0.475	6	chr1	87000001	88000000
WE-001	41	038928D_842463	38928	038928D	842463	88	-0.013	-0.141	-0.07	37	chr1	87000001	88000000
WE-001	41	038928C_1613983	38928	038928C	1613983	89	-0.094	-0.169	-1.123	25	chr1	88000001	89000000
WE-001	41	038928C_2250838	38928	038928C	2250838	89	-0.064	0.054	-0.76	20	chr1	88000001	89000000
WE-001	41	038928C_2658091	38928	038928C	2658091	89	0.063	-0.017	0.758	28	chr1	88000001	89000000
WE-001	41	038928D_1419978	38928	038928D	1419978	89	0.012	-0.065	0.149	23	chr1	88000001	89000000
WE-001	41	038928D_1634567	38928	038928D	1634567	89	0.085	-0.009	1.019	42	chr1	88000001	89000000
WE-001	41	038928D_2453462	38928	038928D	2453462	89	-0.065	-0.04	-0.782	6	chr1	88000001	89000000
WE-001	41	038928D_842463	38928	038928D	842463	89	-0.129	-0.141	-1.539	37	chr1	88000001	89000000
WE-001	41	038928C_1613983	38928	038928C	1613983	90	-0.061	-0.169	-0.831	25	chr1	89000001	90000000
WE-001	41	038928C_2250838	38928	038928C	2250838	90	0.16	0.054	2.161	20	chr1	89000001	90000000
WE-001	41	038928C_2658091	38928	038928C	2658091	90	0.086	-0.017	1.169	28	chr1	89000001	90000000
WE-001	41	038928D_1419978	38928	038928D	1419978	90	-0.149	-0.065	-2.021	23	chr1	89000001	90000000
WE-001	41	038928D_1634567	38928	038928D	1634567	90	-0.014	-0.009	-0.184	42	chr1	89000001	90000000
WE-001	41	038928D_2453462	38928	038928D	2453462	90	0.019	-0.04	0.257	6	chr1	89000001	90000000
WE-001	41	038928D_842463	38928	038928D	842463	90	-0.149	-0.141	-2.017	37	chr1	89000001	90000000
WE-001	41	038928C_1613983	38928	038928C	1613983	91	-0.069	-0.169	-0.663	25	chr1	90000001	91000000
WE-001	41	038928C_2250838	38928	038928C	2250838	91	0.074	0.054	0.713	20	chr1	90000001	91000000
WE-001	41	038928C_2658091	38928	038928C	2658091	91	0.158	-0.017	1.524	28	chr1	90000001	91000000
WE-001	41	038928D_1419978	38928	038928D	1419978	91	-0.114	-0.065	-1.101	23	chr1	90000001	91000000
WE-001	41	038928D_1634567	38928	038928D	1634567	91	-0.096	-0.009	-0.926	42	chr1	90000001	91000000
WE-001	41	038928D_2453462	38928	038928D	2453462	91	-0.079	-0.04	-0.759	6	chr1	90000001	91000000
WE-001	41	038928D_842463	38928	038928D	842463	91	-0.206	-0.141	-1.988	37	chr1	90000001	91000000
WE-001	41	038928C_1613983	38928	038928C	1613983	92	0.002	-0.169	0.017	25	chr1	91000001	92000000
WE-001	41	038928C_2250838	38928	038928C	2250838	92	0.081	0.054	0.7	20	chr1	91000001	92000000
WE-001	41	038928C_2658091	38928	038928C	2658091	92	0.077	-0.017	0.666	28	chr1	91000001	92000000
WE-001	41	038928D_1419978	38928	038928D	1419978	92	-0.21	-0.065	-1.815	23	chr1	91000001	92000000
WE-001	41	038928D_1634567	38928	038928D	1634567	92	0.009	-0.009	0.074	42	chr1	91000001	92000000
WE-001	41	038928D_2453462	38928	038928D	2453462	92	-0.186	-0.04	-1.612	6	chr1	91000001	92000000
WE-001	41	038928D_842463	38928	038928D	842463	92	-0.131	-0.141	-1.133	37	chr1	91000001	92000000
WE-001	41	038928C_1613983	38928	038928C	1613983	93	-0.121	-0.169	-1.206	25	chr1	92000001	93000000
WE-001	41	038928C_2250838	38928	038928C	2250838	93	0.149	0.054	1.48	20	chr1	92000001	93000000
WE-001	41	038928C_2658091	38928	038928C	2658091	93	0.123	-0.017	1.222	28	chr1	92000001	93000000
WE-001	41	038928D_1419978	38928	038928D	1419978	93	0.018	-0.065	0.176	23	chr1	92000001	93000000
WE-001	41	038928D_1634567	38928	038928D	1634567	93	0.12	-0.009	1.195	42	chr1	92000001	93000000
WE-001	41	038928D_2453462	38928	038928D	2453462	93	-0.043	-0.04	-0.432	6	chr1	92000001	93000000
WE-001	41	038928D_842463	38928	038928D	842463	93	-0.115	-0.141	-1.141	37	chr1	92000001	93000000
WE-001	41	038928C_1613983	38928	038928C	1613983	94	-0.041	-0.169	-0.355	25	chr1	93000001	94000000
WE-001	41	038928C_2250838	38928	038928C	2250838	94	0.148	0.054	1.294	20	chr1	93000001	94000000
WE-001	41	038928C_2658091	38928	038928C	2658091	94	-0.143	-0.017	-1.247	28	chr1	93000001	94000000
WE-001	41	038928D_1419978	38928	038928D	1419978	94	-0.085	-0.065	-0.746	23	chr1	93000001	94000000
WE-001	41	038928D_1634567	38928	038928D	1634567	94	-0.113	-0.009	-0.986	42	chr1	93000001	94000000
WE-001	41	038928D_2453462	38928	038928D	2453462	94	-0.14	-0.04	-1.224	6	chr1	93000001	94000000
WE-001	41	038928D_842463	38928	038928D	842463	94	-0.122	-0.141	-1.068	37	chr1	93000001	94000000
WE-001	41	038928C_1613983	38928	038928C	1613983	95	-0.189	-0.169	-1.557	25	chr1	94000001	95000000
WE-001	41	038928C_2250838	38928	038928C	2250838	95	-0.242	0.054	-1.992	20	chr1	94000001	95000000
WE-001	41	038928C_2658091	38928	038928C	2658091	95	0.073	-0.017	0.6	28	chr1	94000001	95000000
WE-001	41	038928D_1419978	38928	038928D	1419978	95	-0.229	-0.065	-1.883	23	chr1	94000001	95000000
WE-001	41	038928D_1634567	38928	038928D	1634567	95	-0.02	-0.009	-0.166	42	chr1	94000001	95000000
WE-001	41	038928D_2453462	38928	038928D	2453462	95	0.043	-0.04	0.35	6	chr1	94000001	95000000
WE-001	41	038928D_842463	38928	038928D	842463	95	-0.131	-0.141	-1.075	37	chr1	94000001	95000000
WE-001	41	038928C_1613983	38928	038928C	1613983	96	-0.033	-0.169	-0.234	25	chr1	95000001	96000000
WE-001	41	038928C_2250838	38928	038928C	2250838	96	-0.286	0.054	-2.06	20	chr1	95000001	96000000
WE-001	41	038928C_2658091	38928	038928C	2658091	96	-0.103	-0.017	-0.743	28	chr1	95000001	96000000
WE-001	41	038928D_1419978	38928	038928D	1419978	96	-0.03	-0.065	-0.219	23	chr1	95000001	96000000
WE-001	41	038928D_1634567	38928	038928D	1634567	96	-0.046	-0.009	-0.329	42	chr1	95000001	96000000
WE-001	41	038928D_2453462	38928	038928D	2453462	96	-0.012	-0.04	-0.087	6	chr1	95000001	96000000
WE-001	41	038928D_842463	38928	038928D	842463	96	-0.187	-0.141	-1.341	37	chr1	95000001	96000000
WE-001	41	038928C_1613983	38928	038928C	1613983	97	-0.199	-0.169	-2.651	25	chr1	96000001	97000000
WE-001	41	038928C_2250838	38928	038928C	2250838	97	-0.079	0.054	-1.053	20	chr1	96000001	97000000
WE-001	41	038928C_2658091	38928	038928C	2658091	97	-0.146	-0.017	-1.936	28	chr1	96000001	97000000
WE-001	41	038928D_1419978	38928	038928D	1419978	97	-0.059	-0.065	-0.78	23	chr1	96000001	97000000
WE-001	41	038928D_1634567	38928	038928D	1634567	97	-0.08	-0.009	-1.067	42	chr1	96000001	97000000
WE-001	41	038928D_2453462	38928	038928D	2453462	97	-0.158	-0.04	-2.102	6	chr1	96000001	97000000
WE-001	41	038928D_842463	38928	038928D	842463	97	-0.292	-0.141	-3.878	37	chr1	96000001	97000000
WE-001	41	038928C_1613983	38928	038928C	1613983	98	0.003	-0.169	0.025	25	chr1	97000001	98000000
WE-001	41	038928C_2250838	38928	038928C	2250838	98	0.198	0.054	1.489	20	chr1	97000001	98000000
WE-001	41	038928C_2658091	38928	038928C	2658091	98	0.016	-0.017	0.118	28	chr1	97000001	98000000
WE-001	41	038928D_1419978	38928	038928D	1419978	98	-0.121	-0.065	-0.911	23	chr1	97000001	98000000
WE-001	41	038928D_1634567	38928	038928D	1634567	98	-0.079	-0.009	-0.596	42	chr1	97000001	98000000
WE-001	41	038928D_2453462	38928	038928D	2453462	98	0.119	-0.04	0.896	6	chr1	97000001	98000000
WE-001	41	038928D_842463	38928	038928D	842463	98	-0.309	-0.141	-2.323	37	chr1	97000001	98000000
WE-001	41	038928C_1613983	38928	038928C	1613983	99	-0.078	-0.169	-0.85	25	chr1	98000001	99000000
WE-001	41	038928C_2250838	38928	038928C	2250838	99	0.328	0.054	3.582	20	chr1	98000001	99000000
WE-001	41	038928C_2658091	38928	038928C	2658091	99	0.22	-0.017	2.407	28	chr1	98000001	99000000
WE-001	41	038928D_1419978	38928	038928D	1419978	99	-0.158	-0.065	-1.722	23	chr1	98000001	99000000
WE-001	41	038928D_1634567	38928	038928D	1634567	99	0.152	-0.009	1.661	42	chr1	98000001	99000000
WE-001	41	038928D_2453462	38928	038928D	2453462	99	-0.049	-0.04	-0.54	6	chr1	98000001	99000000
WE-001	41	038928D_842463	38928	038928D	842463	99	-0.115	-0.141	-1.254	37	chr1	98000001	99000000
WE-001	41	038928C_1613983	38928	038928C	1613983	100	-0.127	-0.169	-1.638	25	chr1	99000001	100000000
WE-001	41	038928C_2250838	38928	038928C	2250838	100	0.199	0.054	2.566	20	chr1	99000001	100000000
WE-001	41	038928C_2658091	38928	038928C	2658091	100	0.151	-0.017	1.947	28	chr1	99000001	100000000
WE-001	41	038928D_1419978	38928	038928D	1419978	100	-0.099	-0.065	-1.269	23	chr1	99000001	100000000
WE-001	41	038928D_1634567	38928	038928D	1634567	100	0.024	-0.009	0.314	42	chr1	99000001	100000000
WE-001	41	038928D_2453462	38928	038928D	2453462	100	-0.013	-0.04	-0.167	6	chr1	99000001	100000000
WE-001	41	038928D_842463	38928	038928D	842463	100	-0.205	-0.141	-2.637	37	chr1	99000001	100000000
WE-001	41	038928C_1613983	38928	038928C	1613983	101	-0.139	-0.169	-1.278	25	chr1	100000001	101000000
WE-001	41	038928C_2250838	38928	038928C	2250838	101	-0.058	0.054	-0.536	20	chr1	100000001	101000000
WE-001	41	038928C_2658091	38928	038928C	2658091	101	0.079	-0.017	0.727	28	chr1	100000001	101000000
WE-001	41	038928D_1419978	38928	038928D	1419978	101	-0.051	-0.065	-0.471	23	chr1	100000001	101000000
WE-001	41	038928D_1634567	38928	038928D	1634567	101	-0.02	-0.009	-0.179	42	chr1	100000001	101000000
WE-001	41	038928D_2453462	38928	038928D	2453462	101	-0.009	-0.04	-0.081	6	chr1	100000001	101000000
WE-001	41	038928D_842463	38928	038928D	842463	101	-0.258	-0.141	-2.36	37	chr1	100000001	101000000
WE-001	41	038928C_1613983	38928	038928C	1613983	102	-0.198	-0.169	-1.753	25	chr1	101000001	102000000
WE-001	41	038928C_2250838	38928	038928C	2250838	102	-0.227	0.054	-2.011	20	chr1	101000001	102000000
WE-001	41	038928C_2658091	38928	038928C	2658091	102	0.008	-0.017	0.072	28	chr1	101000001	102000000
WE-001	41	038928D_1419978	38928	038928D	1419978	102	-0.188	-0.065	-1.665	23	chr1	101000001	102000000
WE-001	41	038928D_1634567	38928	038928D	1634567	102	-0.152	-0.009	-1.345	42	chr1	101000001	102000000
WE-001	41	038928D_2453462	38928	038928D	2453462	102	-0.113	-0.04	-1.001	6	chr1	101000001	102000000
WE-001	41	038928D_842463	38928	038928D	842463	102	-0.32	-0.141	-2.837	37	chr1	101000001	102000000
WE-001	41	038928C_1613983	38928	038928C	1613983	103	-0.309	-0.169	-3.721	25	chr1	102000001	103000000
WE-001	41	038928C_2250838	38928	038928C	2250838	103	-0.146	0.054	-1.765	20	chr1	102000001	103000000
WE-001	41	038928C_2658091	38928	038928C	2658091	103	-0.306	-0.017	-3.686	28	chr1	102000001	103000000
WE-001	41	038928D_1419978	38928	038928D	1419978	103	-0.097	-0.065	-1.164	23	chr1	102000001	103000000
WE-001	41	038928D_1634567	38928	038928D	1634567	103	-0.11	-0.009	-1.33	42	chr1	102000001	103000000
WE-001	41	038928D_2453462	38928	038928D	2453462	103	-0.128	-0.04	-1.537	6	chr1	102000001	103000000
WE-001	41	038928D_842463	38928	038928D	842463	103	-0.264	-0.141	-3.184	37	chr1	102000001	103000000
WE-001	41	038928C_1613983	38928	038928C	1613983	104	-0.343	-0.169	-2.988	25	chr1	103000001	104000000
WE-001	41	038928C_2250838	38928	038928C	2250838	104	-0.267	0.054	-2.328	20	chr1	103000001	104000000
WE-001	41	038928C_2658091	38928	038928C	2658091	104	-0.095	-0.017	-0.832	28	chr1	103000001	104000000
WE-001	41	038928D_1419978	38928	038928D	1419978	104	-0.128	-0.065	-1.121	23	chr1	103000001	104000000
WE-001	41	038928D_1634567	38928	038928D	1634567	104	-0.218	-0.009	-1.899	42	chr1	103000001	104000000
WE-001	41	038928D_2453462	38928	038928D	2453462	104	-0.167	-0.04	-1.46	6	chr1	103000001	104000000
WE-001	41	038928D_842463	38928	038928D	842463	104	-0.3	-0.141	-2.622	37	chr1	103000001	104000000
WE-001	41	038928C_1613983	38928	038928C	1613983	105	-0.255	-0.169	-2.435	25	chr1	104000001	105000000
WE-001	41	038928C_2250838	38928	038928C	2250838	105	0.061	0.054	0.583	20	chr1	104000001	105000000
WE-001	41	038928C_2658091	38928	038928C	2658091	105	0.091	-0.017	0.873	28	chr1	104000001	105000000
WE-001	41	038928D_1419978	38928	038928D	1419978	105	-0.096	-0.065	-0.914	23	chr1	104000001	105000000
WE-001	41	038928D_1634567	38928	038928D	1634567	105	-0.223	-0.009	-2.131	42	chr1	104000001	105000000
WE-001	41	038928D_2453462	38928	038928D	2453462	105	-0.064	-0.04	-0.616	6	chr1	104000001	105000000
WE-001	41	038928D_842463	38928	038928D	842463	105	-0.324	-0.141	-3.095	37	chr1	104000001	105000000
WE-001	41	038928C_1613983	38928	038928C	1613983	106	-0.062	-0.169	-0.409	25	chr1	105000001	106000000
WE-001	41	038928C_2250838	38928	038928C	2250838	106	0.194	0.054	1.288	20	chr1	105000001	106000000
WE-001	41	038928C_2658091	38928	038928C	2658091	106	0.167	-0.017	1.104	28	chr1	105000001	106000000
WE-001	41	038928D_1419978	38928	038928D	1419978	106	-0.035	-0.065	-0.233	23	chr1	105000001	106000000
WE-001	41	038928D_1634567	38928	038928D	1634567	106	-0.001	-0.009	-0.008	42	chr1	105000001	106000000
WE-001	41	038928D_2453462	38928	038928D	2453462	106	0.054	-0.04	0.356	6	chr1	105000001	106000000
WE-001	41	038928D_842463	38928	038928D	842463	106	-0.182	-0.141	-1.208	37	chr1	105000001	106000000
WE-001	41	038928C_1613983	38928	038928C	1613983	107	-0.166	-0.169	-1.866	25	chr1	106000001	107000000
WE-001	41	038928C_2250838	38928	038928C	2250838	107	0.237	0.054	2.656	20	chr1	106000001	107000000
WE-001	41	038928C_2658091	38928	038928C	2658091	107	0.062	-0.017	0.693	28	chr1	106000001	107000000
WE-001	41	038928D_1419978	38928	038928D	1419978	107	-0.136	-0.065	-1.524	23	chr1	106000001	107000000
WE-001	41	038928D_1634567	38928	038928D	1634567	107	-0.002	-0.009	-0.017	42	chr1	106000001	107000000
WE-001	41	038928D_2453462	38928	038928D	2453462	107	-0.112	-0.04	-1.256	6	chr1	106000001	107000000
WE-001	41	038928D_842463	38928	038928D	842463	107	-0.302	-0.141	-3.387	37	chr1	106000001	107000000
WE-001	41	038928C_1613983	38928	038928C	1613983	108	-0.078	-0.169	-0.849	25	chr1	107000001	108000000
WE-001	41	038928C_2250838	38928	038928C	2250838	108	0.178	0.054	1.932	20	chr1	107000001	108000000
WE-001	41	038928C_2658091	38928	038928C	2658091	108	0.054	-0.017	0.583	28	chr1	107000001	108000000
WE-001	41	038928D_1419978	38928	038928D	1419978	108	-0.017	-0.065	-0.186	23	chr1	107000001	108000000
WE-001	41	038928D_1634567	38928	038928D	1634567	108	0.032	-0.009	0.351	42	chr1	107000001	108000000
WE-001	41	038928D_2453462	38928	038928D	2453462	108	-0.01	-0.04	-0.105	6	chr1	107000001	108000000
WE-001	41	038928D_842463	38928	038928D	842463	108	-0.015	-0.141	-0.166	37	chr1	107000001	108000000
WE-001	41	038928C_1613983	38928	038928C	1613983	109	-0.263	-0.169	-2.639	25	chr1	108000001	109000000
WE-001	41	038928C_2250838	38928	038928C	2250838	109	0.187	0.054	1.877	20	chr1	108000001	109000000
WE-001	41	038928C_2658091	38928	038928C	2658091	109	-0.233	-0.017	-2.343	28	chr1	108000001	109000000
WE-001	41	038928D_1419978	38928	038928D	1419978	109	-0.048	-0.065	-0.479	23	chr1	108000001	109000000
WE-001	41	038928D_1634567	38928	038928D	1634567	109	-0.036	-0.009	-0.36	42	chr1	108000001	109000000
WE-001	41	038928D_2453462	38928	038928D	2453462	109	-0.019	-0.04	-0.19	6	chr1	108000001	109000000
WE-001	41	038928D_842463	38928	038928D	842463	109	-0.258	-0.141	-2.587	37	chr1	108000001	109000000
WE-001	41	038928C_1613983	38928	038928C	1613983	110	-0.081	-0.169	-0.873	25	chr1	109000001	110000000
WE-001	41	038928C_2250838	38928	038928C	2250838	110	-0.172	0.054	-1.849	20	chr1	109000001	110000000
WE-001	41	038928C_2658091	38928	038928C	2658091	110	0.19	-0.017	2.038	28	chr1	109000001	110000000
WE-001	41	038928D_1419978	38928	038928D	1419978	110	0.024	-0.065	0.252	23	chr1	109000001	110000000
WE-001	41	038928D_1634567	38928	038928D	1634567	110	-0.128	-0.009	-1.374	42	chr1	109000001	110000000
WE-001	41	038928D_2453462	38928	038928D	2453462	110	0.024	-0.04	0.254	6	chr1	109000001	110000000
WE-001	41	038928D_842463	38928	038928D	842463	110	-0.123	-0.141	-1.313	37	chr1	109000001	110000000
WE-001	41	038928C_1613983	38928	038928C	1613983	111	-0.04	-0.169	-0.286	25	chr1	110000001	111000000
WE-001	41	038928C_2250838	38928	038928C	2250838	111	-0.193	0.054	-1.391	20	chr1	110000001	111000000
WE-001	41	038928C_2658091	38928	038928C	2658091	111	0.057	-0.017	0.412	28	chr1	110000001	111000000
WE-001	41	038928D_1419978	38928	038928D	1419978	111	-0.122	-0.065	-0.878	23	chr1	110000001	111000000
WE-001	41	038928D_1634567	38928	038928D	1634567	111	-0.123	-0.009	-0.885	42	chr1	110000001	111000000
WE-001	41	038928D_2453462	38928	038928D	2453462	111	-0.132	-0.04	-0.949	6	chr1	110000001	111000000
WE-001	41	038928D_842463	38928	038928D	842463	111	-0.352	-0.141	-2.536	37	chr1	110000001	111000000
WE-001	41	038928C_1613983	38928	038928C	1613983	112	-0.206	-0.169	-1.678	25	chr1	111000001	112000000
WE-001	41	038928C_2250838	38928	038928C	2250838	112	-0.216	0.054	-1.761	20	chr1	111000001	112000000
WE-001	41	038928C_2658091	38928	038928C	2658091	112	-0.371	-0.017	-3.024	28	chr1	111000001	112000000
WE-001	41	038928D_1419978	38928	038928D	1419978	112	-0.073	-0.065	-0.597	23	chr1	111000001	112000000
WE-001	41	038928D_1634567	38928	038928D	1634567	112	-0.119	-0.009	-0.97	42	chr1	111000001	112000000
WE-001	41	038928D_2453462	38928	038928D	2453462	112	-0.144	-0.04	-1.174	6	chr1	111000001	112000000
WE-001	41	038928D_842463	38928	038928D	842463	112	-0.14	-0.141	-1.145	37	chr1	111000001	112000000
WE-001	41	038928C_1613983	38928	038928C	1613983	113	-0.227	-0.169	-1.875	25	chr1	112000001	113000000
WE-001	41	038928C_2250838	38928	038928C	2250838	113	-0.256	0.054	-2.112	20	chr1	112000001	113000000
WE-001	41	038928C_2658091	38928	038928C	2658091	113	0.048	-0.017	0.399	28	chr1	112000001	113000000
WE-001	41	038928D_1419978	38928	038928D	1419978	113	-0.164	-0.065	-1.349	23	chr1	112000001	113000000
WE-001	41	038928D_1634567	38928	038928D	1634567	113	-0.028	-0.009	-0.231	42	chr1	112000001	113000000
WE-001	41	038928D_2453462	38928	038928D	2453462	113	-0.064	-0.04	-0.531	6	chr1	112000001	113000000
WE-001	41	038928D_842463	38928	038928D	842463	113	0.088	-0.141	0.723	37	chr1	112000001	113000000
WE-001	41	038928C_1613983	38928	038928C	1613983	114	-0.215	-0.169	-1.621	25	chr1	113000001	114000000
WE-001	41	038928C_2250838	38928	038928C	2250838	114	0.17	0.054	1.277	20	chr1	113000001	114000000
WE-001	41	038928C_2658091	38928	038928C	2658091	114	-0.09	-0.017	-0.679	28	chr1	113000001	114000000
WE-001	41	038928D_1419978	38928	038928D	1419978	114	-0.022	-0.065	-0.164	23	chr1	113000001	114000000
WE-001	41	038928D_1634567	38928	038928D	1634567	114	-0.027	-0.009	-0.205	42	chr1	113000001	114000000
WE-001	41	038928D_2453462	38928	038928D	2453462	114	-0.009	-0.04	-0.066	6	chr1	113000001	114000000
WE-001	41	038928D_842463	38928	038928D	842463	114	-0.088	-0.141	-0.663	37	chr1	113000001	114000000
WE-001	41	038928C_1613983	38928	038928C	1613983	115	-0.095	-0.169	-0.624	25	chr1	114000001	115000000
WE-001	41	038928C_2250838	38928	038928C	2250838	115	-0.186	0.054	-1.226	20	chr1	114000001	115000000
WE-001	41	038928C_2658091	38928	038928C	2658091	115	0.106	-0.017	0.698	28	chr1	114000001	115000000
WE-001	41	038928D_1419978	38928	038928D	1419978	115	-0.012	-0.065	-0.078	23	chr1	114000001	115000000
WE-001	41	038928D_1634567	38928	038928D	1634567	115	0.037	-0.009	0.243	42	chr1	114000001	115000000
WE-001	41	038928D_2453462	38928	038928D	2453462	115	0.04	-0.04	0.263	6	chr1	114000001	115000000
WE-001	41	038928D_842463	38928	038928D	842463	115	-0.2	-0.141	-1.317	37	chr1	114000001	115000000
WE-001	41	038928C_1613983	38928	038928C	1613983	116	-0.278	-0.169	-2.908	25	chr1	115000001	116000000
WE-001	41	038928C_2250838	38928	038928C	2250838	116	0.027	0.054	0.285	20	chr1	115000001	116000000
WE-001	41	038928C_2658091	38928	038928C	2658091	116	-0.187	-0.017	-1.955	28	chr1	115000001	116000000
WE-001	41	038928D_1419978	38928	038928D	1419978	116	0.012	-0.065	0.126	23	chr1	115000001	116000000
WE-001	41	038928D_1634567	38928	038928D	1634567	116	-0.045	-0.009	-0.465	42	chr1	115000001	116000000
WE-001	41	038928D_2453462	38928	038928D	2453462	116	-0.133	-0.04	-1.386	6	chr1	115000001	116000000
WE-001	41	038928D_842463	38928	038928D	842463	116	0.01	-0.141	0.105	37	chr1	115000001	116000000
WE-001	41	038928C_1613983	38928	038928C	1613983	117	-0.172	-0.169	-1.302	25	chr1	116000001	117000000
WE-001	41	038928C_2250838	38928	038928C	2250838	117	0.431	0.054	3.262	20	chr1	116000001	117000000
WE-001	41	038928C_2658091	38928	038928C	2658091	117	0.182	-0.017	1.376	28	chr1	116000001	117000000
WE-001	41	038928D_1419978	38928	038928D	1419978	117	0.061	-0.065	0.46	23	chr1	116000001	117000000
WE-001	41	038928D_1634567	38928	038928D	1634567	117	0.128	-0.009	0.967	42	chr1	116000001	117000000
WE-001	41	038928D_2453462	38928	038928D	2453462	117	0.007	-0.04	0.055	6	chr1	116000001	117000000
WE-001	41	038928D_842463	38928	038928D	842463	117	0.082	-0.141	0.621	37	chr1	116000001	117000000
WE-001	41	038928C_1613983	38928	038928C	1613983	118	-0.145	-0.169	-1.006	25	chr1	117000001	118000000
WE-001	41	038928C_2250838	38928	038928C	2250838	118	0.542	0.054	3.77	20	chr1	117000001	118000000
WE-001	41	038928C_2658091	38928	038928C	2658091	118	0.101	-0.017	0.704	28	chr1	117000001	118000000
WE-001	41	038928D_1419978	38928	038928D	1419978	118	-0.106	-0.065	-0.737	23	chr1	117000001	118000000
WE-001	41	038928D_1634567	38928	038928D	1634567	118	-0.001	-0.009	-0.004	42	chr1	117000001	118000000
WE-001	41	038928D_2453462	38928	038928D	2453462	118	0.049	-0.04	0.34	6	chr1	117000001	118000000
WE-001	41	038928D_842463	38928	038928D	842463	118	-0.166	-0.141	-1.157	37	chr1	117000001	118000000
WE-001	41	038928C_1613983	38928	038928C	1613983	119	-0.326	-0.169	-2.495	25	chr1	118000001	119000000
WE-001	41	038928C_2250838	38928	038928C	2250838	119	0.237	0.054	1.817	20	chr1	118000001	119000000
WE-001	41	038928C_2658091	38928	038928C	2658091	119	-0.039	-0.017	-0.3	28	chr1	118000001	119000000
WE-001	41	038928D_1419978	38928	038928D	1419978	119	-0.134	-0.065	-1.027	23	chr1	118000001	119000000
WE-001	41	038928D_1634567	38928	038928D	1634567	119	0.015	-0.009	0.114	42	chr1	118000001	119000000
WE-001	41	038928D_2453462	38928	038928D	2453462	119	-0.099	-0.04	-0.76	6	chr1	118000001	119000000
WE-001	41	038928D_842463	38928	038928D	842463	119	-0.281	-0.141	-2.152	37	chr1	118000001	119000000
WE-001	41	038928C_1613983	38928	038928C	1613983	120	-0.145	-0.169	-1.042	25	chr1	119000001	120000000
WE-001	41	038928C_2250838	38928	038928C	2250838	120	0.454	0.054	3.252	20	chr1	119000001	120000000
WE-001	41	038928C_2658091	38928	038928C	2658091	120	-0.226	-0.017	-1.616	28	chr1	119000001	120000000
WE-001	41	038928D_1419978	38928	038928D	1419978	120	-0.072	-0.065	-0.519	23	chr1	119000001	120000000
WE-001	41	038928D_1634567	38928	038928D	1634567	120	0.022	-0.009	0.156	42	chr1	119000001	120000000
WE-001	41	038928D_2453462	38928	038928D	2453462	120	0.06	-0.04	0.427	6	chr1	119000001	120000000
WE-001	41	038928D_842463	38928	038928D	842463	120	-0.046	-0.141	-0.331	37	chr1	119000001	120000000
WE-001	41	038928C_1613983	38928	038928C	1613983	122	-0.073	-0.169	-0.349	25	chr1	121000001	122000000
WE-001	41	038928C_2250838	38928	038928C	2250838	122	0.186	0.054	0.892	20	chr1	121000001	122000000
WE-001	41	038928C_2658091	38928	038928C	2658091	122	0.121	-0.017	0.579	28	chr1	121000001	122000000
WE-001	41	038928D_1419978	38928	038928D	1419978	122	-0.117	-0.065	-0.562	23	chr1	121000001	122000000
WE-001	41	038928D_1634567	38928	038928D	1634567	122	-0.028	-0.009	-0.137	42	chr1	121000001	122000000
WE-001	41	038928D_2453462	38928	038928D	2453462	122	0.006	-0.04	0.029	6	chr1	121000001	122000000
WE-001	41	038928D_842463	38928	038928D	842463	122	-0.318	-0.141	-1.526	37	chr1	121000001	122000000
WE-001	41	038928C_1613983	38928	038928C	1613983	127	-0.347	-0.169	-0.609	25	chr1	143000001	144000000
WE-001	41	038928C_2250838	38928	038928C	2250838	127	0.216	0.054	0.38	20	chr1	143000001	144000000
WE-001	41	038928C_2658091	38928	038928C	2658091	127	-0.535	-0.017	-0.941	28	chr1	143000001	144000000
WE-001	41	038928D_1419978	38928	038928D	1419978	127	0.667	0.335	1.174	23	chr1	143000001	144000000
WE-001	41	038928D_1634567	38928	038928D	1634567	127	0.169	-0.009	0.296	42	chr1	143000001	144000000
WE-001	41	038928D_2453462	38928	038928D	2453462	127	0.101	-0.04	0.178	6	chr1	143000001	144000000
WE-001	41	038928D_842463	38928	038928D	842463	127	0.496	0.328	0.873	37	chr1	143000001	144000000
WE-001	41	038928C_1613983	38928	038928C	1613983	129	-0.207	-0.169	-1.345	25	chr1	145000001	146000000
WE-001	41	038928C_2250838	38928	038928C	2250838	129	-0.263	0.054	-1.706	20	chr1	145000001	146000000
WE-001	41	038928C_2658091	38928	038928C	2658091	129	-0.132	-0.017	-0.858	28	chr1	145000001	146000000
WE-001	41	038928D_1419978	38928	038928D	1419978	129	0.282	0.335	1.831	23	chr1	145000001	146000000
WE-001	41	038928D_1634567	38928	038928D	1634567	129	-0.107	-0.009	-0.693	42	chr1	145000001	146000000
WE-001	41	038928D_2453462	38928	038928D	2453462	129	-0.124	-0.04	-0.805	6	chr1	145000001	146000000
WE-001	41	038928D_842463	38928	038928D	842463	129	0.041	0.328	0.267	37	chr1	145000001	146000000
WE-001	41	038928C_1613983	38928	038928C	1613983	131	-0.208	-0.169	-2.282	25	chr1	147000001	148000000
WE-001	41	038928C_2250838	38928	038928C	2250838	131	-0.22	0.054	-2.412	20	chr1	147000001	148000000
WE-001	41	038928C_2658091	38928	038928C	2658091	131	-0.158	-0.017	-1.739	28	chr1	147000001	148000000
WE-001	41	038928D_1419978	38928	038928D	1419978	131	0.264	0.335	2.899	23	chr1	147000001	148000000
WE-001	41	038928D_1634567	38928	038928D	1634567	131	-0.122	-0.009	-1.335	42	chr1	147000001	148000000
WE-001	41	038928D_2453462	38928	038928D	2453462	131	0.045	-0.04	0.494	6	chr1	147000001	148000000
WE-001	41	038928D_842463	38928	038928D	842463	131	0.394	0.328	4.33	37	chr1	147000001	148000000
WE-001	41	038928C_1613983	38928	038928C	1613983	132	0.129	-0.169	0.433	25	chr1	148000001	149000000
WE-001	41	038928C_2250838	38928	038928C	2250838	132	-0.281	0.054	-0.947	20	chr1	148000001	149000000
WE-001	41	038928C_2658091	38928	038928C	2658091	132	-0.105	-0.017	-0.352	28	chr1	148000001	149000000
WE-001	41	038928D_1419978	38928	038928D	1419978	132	0.443	0.335	1.491	23	chr1	148000001	149000000
WE-001	41	038928D_1634567	38928	038928D	1634567	132	-0.027	-0.009	-0.09	42	chr1	148000001	149000000
WE-001	41	038928D_2453462	38928	038928D	2453462	132	0.345	-0.04	1.162	6	chr1	148000001	149000000
WE-001	41	038928D_842463	38928	038928D	842463	132	0.651	0.328	2.192	37	chr1	148000001	149000000
WE-001	41	038928C_1613983	38928	038928C	1613983	133	-0.228	-0.169	-0.856	25	chr1	149000001	150000000
WE-001	41	038928C_2250838	38928	038928C	2250838	133	0.022	0.054	0.082	20	chr1	149000001	150000000
WE-001	41	038928C_2658091	38928	038928C	2658091	133	-0.19	-0.017	-0.716	28	chr1	149000001	150000000
WE-001	41	038928D_1419978	38928	038928D	1419978	133	0.579	0.335	2.178	23	chr1	149000001	150000000
WE-001	41	038928D_1634567	38928	038928D	1634567	133	0.2	-0.009	0.75	42	chr1	149000001	150000000
WE-001	41	038928D_2453462	38928	038928D	2453462	133	-0.057	-0.04	-0.213	6	chr1	149000001	150000000
WE-001	41	038928D_842463	38928	038928D	842463	133	0.16	0.328	0.601	37	chr1	149000001	150000000
WE-001	41	038928C_1613983	38928	038928C	1613983	134	-0.376	-0.169	-2.523	25	chr1	150000001	151000000
WE-001	41	038928C_2250838	38928	038928C	2250838	134	-0.056	0.054	-0.374	20	chr1	150000001	151000000
WE-001	41	038928C_2658091	38928	038928C	2658091	134	-0.09	-0.017	-0.603	28	chr1	150000001	151000000
WE-001	41	038928D_1419978	38928	038928D	1419978	134	0.363	0.335	2.435	23	chr1	150000001	151000000
WE-001	41	038928D_1634567	38928	038928D	1634567	134	-0.407	-0.452	-2.729	42	chr1	150000001	151000000
WE-001	41	038928D_2453462	38928	038928D	2453462	134	0.045	-0.04	0.3	6	chr1	150000001	151000000
WE-001	41	038928D_842463	38928	038928D	842463	134	0.25	0.328	1.676	37	chr1	150000001	151000000
WE-001	41	038928C_1613983	38928	038928C	1613983	135	-0.112	-0.169	-0.694	25	chr1	151000001	152000000
WE-001	41	038928C_2250838	38928	038928C	2250838	135	-0.116	0.054	-0.717	20	chr1	151000001	152000000
WE-001	41	038928C_2658091	38928	038928C	2658091	135	0.05	-0.017	0.308	28	chr1	151000001	152000000
WE-001	41	038928D_1419978	38928	038928D	1419978	135	0.411	0.335	2.547	23	chr1	151000001	152000000
WE-001	41	038928D_1634567	38928	038928D	1634567	135	-0.386	-0.452	-2.39	42	chr1	151000001	152000000
WE-001	41	038928D_2453462	38928	038928D	2453462	135	0.088	-0.04	0.542	6	chr1	151000001	152000000
WE-001	41	038928D_842463	38928	038928D	842463	135	0.264	0.328	1.636	37	chr1	151000001	152000000
WE-001	41	038928C_1613983	38928	038928C	1613983	136	-0.109	-0.169	-1.077	25	chr1	152000001	153000000
WE-001	41	038928C_2250838	38928	038928C	2250838	136	0.155	0.054	1.534	20	chr1	152000001	153000000
WE-001	41	038928C_2658091	38928	038928C	2658091	136	0.015	-0.017	0.147	28	chr1	152000001	153000000
WE-001	41	038928D_1419978	38928	038928D	1419978	136	0.309	0.335	3.059	23	chr1	152000001	153000000
WE-001	41	038928D_1634567	38928	038928D	1634567	136	-0.573	-0.452	-5.678	42	chr1	152000001	153000000
WE-001	41	038928D_2453462	38928	038928D	2453462	136	0.023	-0.04	0.231	6	chr1	152000001	153000000
WE-001	41	038928D_842463	38928	038928D	842463	136	0.435	0.328	4.312	37	chr1	152000001	153000000
WE-001	41	038928C_1613983	38928	038928C	1613983	137	-0.184	-0.169	-1.311	25	chr1	153000001	154000000
WE-001	41	038928C_2250838	38928	038928C	2250838	137	-0.283	0.054	-2.012	20	chr1	153000001	154000000
WE-001	41	038928C_2658091	38928	038928C	2658091	137	-0.27	-0.017	-1.922	28	chr1	153000001	154000000
WE-001	41	038928D_1419978	38928	038928D	1419978	137	0.435	0.335	3.089	23	chr1	153000001	154000000
WE-001	41	038928D_1634567	38928	038928D	1634567	137	-0.568	-0.452	-4.037	42	chr1	153000001	154000000
WE-001	41	038928D_2453462	38928	038928D	2453462	137	0.072	-0.04	0.509	6	chr1	153000001	154000000
WE-001	41	038928D_842463	38928	038928D	842463	137	0.533	0.328	3.788	37	chr1	153000001	154000000
WE-001	41	038928C_1613983	38928	038928C	1613983	138	-0.177	-0.169	-1.426	25	chr1	154000001	155000000
WE-001	41	038928C_2250838	38928	038928C	2250838	138	-0.021	0.054	-0.169	20	chr1	154000001	155000000
WE-001	41	038928C_2658091	38928	038928C	2658091	138	-0.078	-0.017	-0.631	28	chr1	154000001	155000000
WE-001	41	038928D_1419978	38928	038928D	1419978	138	0.278	0.335	2.239	23	chr1	154000001	155000000
WE-001	41	038928D_1634567	38928	038928D	1634567	138	-0.328	-0.452	-2.64	42	chr1	154000001	155000000
WE-001	41	038928D_2453462	38928	038928D	2453462	138	0.201	-0.04	1.619	6	chr1	154000001	155000000
WE-001	41	038928D_842463	38928	038928D	842463	138	0.358	0.328	2.886	37	chr1	154000001	155000000
WE-001	41	038928C_1613983	38928	038928C	1613983	139	-0.235	-0.169	-2.405	25	chr1	155000001	156000000
WE-001	41	038928C_2250838	38928	038928C	2250838	139	-0.164	0.054	-1.68	20	chr1	155000001	156000000
WE-001	41	038928C_2658091	38928	038928C	2658091	139	-0.322	-0.017	-3.303	28	chr1	155000001	156000000
WE-001	41	038928D_1419978	38928	038928D	1419978	139	0.248	0.335	2.541	23	chr1	155000001	156000000
WE-001	41	038928D_1634567	38928	038928D	1634567	139	-0.137	-0.108	-1.4	42	chr1	155000001	156000000
WE-001	41	038928D_2453462	38928	038928D	2453462	139	0.047	-0.04	0.483	6	chr1	155000001	156000000
WE-001	41	038928D_842463	38928	038928D	842463	139	0.335	0.328	3.431	37	chr1	155000001	156000000
WE-001	41	038928C_1613983	38928	038928C	1613983	140	0.077	-0.169	0.516	25	chr1	156000001	157000000
WE-001	41	038928C_2250838	38928	038928C	2250838	140	0.013	0.054	0.084	20	chr1	156000001	157000000
WE-001	41	038928C_2658091	38928	038928C	2658091	140	0.332	-0.017	2.213	28	chr1	156000001	157000000
WE-001	41	038928D_1419978	38928	038928D	1419978	140	0.311	0.335	2.076	23	chr1	156000001	157000000
WE-001	41	038928D_1634567	38928	038928D	1634567	140	0.046	-0.108	0.308	42	chr1	156000001	157000000
WE-001	41	038928D_2453462	38928	038928D	2453462	140	0.233	-0.04	1.557	6	chr1	156000001	157000000
WE-001	41	038928D_842463	38928	038928D	842463	140	0.561	0.328	3.743	37	chr1	156000001	157000000
WE-001	41	038928C_1613983	38928	038928C	1613983	141	-0.241	-0.169	-1.479	25	chr1	157000001	158000000
WE-001	41	038928C_2250838	38928	038928C	2250838	141	-0.02	0.054	-0.124	20	chr1	157000001	158000000
WE-001	41	038928C_2658091	38928	038928C	2658091	141	-0.06	-0.017	-0.368	28	chr1	157000001	158000000
WE-001	41	038928D_1419978	38928	038928D	1419978	141	0.348	0.335	2.141	23	chr1	157000001	158000000
WE-001	41	038928D_1634567	38928	038928D	1634567	141	-0.09	-0.108	-0.554	42	chr1	157000001	158000000
WE-001	41	038928D_2453462	38928	038928D	2453462	141	-0.042	-0.04	-0.255	6	chr1	157000001	158000000
WE-001	41	038928D_842463	38928	038928D	842463	141	0.485	0.328	2.98	37	chr1	157000001	158000000
WE-001	41	038928C_1613983	38928	038928C	1613983	142	-0.083	-0.169	-0.61	25	chr1	158000001	159000000
WE-001	41	038928C_2250838	38928	038928C	2250838	142	-0.121	0.054	-0.892	20	chr1	158000001	159000000
WE-001	41	038928C_2658091	38928	038928C	2658091	142	0.136	-0.017	1.004	28	chr1	158000001	159000000
WE-001	41	038928D_1419978	38928	038928D	1419978	142	0.163	0.335	1.203	23	chr1	158000001	159000000
WE-001	41	038928D_1634567	38928	038928D	1634567	142	0.017	-0.108	0.129	42	chr1	158000001	159000000
WE-001	41	038928D_2453462	38928	038928D	2453462	142	-0.104	-0.04	-0.769	6	chr1	158000001	159000000
WE-001	41	038928D_842463	38928	038928D	842463	142	0.344	0.328	2.541	37	chr1	158000001	159000000
WE-001	41	038928C_1613983	38928	038928C	1613983	143	-0.177	-0.169	-1.45	25	chr1	159000001	160000000
WE-001	41	038928C_2250838	38928	038928C	2250838	143	-0.269	0.054	-2.203	20	chr1	159000001	160000000
WE-001	41	038928C_2658091	38928	038928C	2658091	143	0.102	-0.017	0.836	28	chr1	159000001	160000000
WE-001	41	038928D_1419978	38928	038928D	1419978	143	0.283	0.335	2.31	23	chr1	159000001	160000000
WE-001	41	038928D_1634567	38928	038928D	1634567	143	-0.186	-0.108	-1.524	42	chr1	159000001	160000000
WE-001	41	038928D_2453462	38928	038928D	2453462	143	0.103	-0.04	0.842	6	chr1	159000001	160000000
WE-001	41	038928D_842463	38928	038928D	842463	143	0.359	0.328	2.935	37	chr1	159000001	160000000
WE-001	41	038928C_1613983	38928	038928C	1613983	144	-0.217	-0.169	-1.77	25	chr1	160000001	161000000
WE-001	41	038928C_2250838	38928	038928C	2250838	144	-0.012	0.054	-0.094	20	chr1	160000001	161000000
WE-001	41	038928C_2658091	38928	038928C	2658091	144	0.147	-0.017	1.202	28	chr1	160000001	161000000
WE-001	41	038928D_1419978	38928	038928D	1419978	144	0.247	0.335	2.018	23	chr1	160000001	161000000
WE-001	41	038928D_1634567	38928	038928D	1634567	144	-0.107	-0.108	-0.873	42	chr1	160000001	161000000
WE-001	41	038928D_2453462	38928	038928D	2453462	144	0.15	-0.04	1.22	6	chr1	160000001	161000000
WE-001	41	038928D_842463	38928	038928D	842463	144	0.345	0.328	2.817	37	chr1	160000001	161000000
WE-001	41	038928C_1613983	38928	038928C	1613983	145	-0.084	-0.169	-0.802	25	chr1	161000001	162000000
WE-001	41	038928C_2250838	38928	038928C	2250838	145	0.142	0.054	1.353	20	chr1	161000001	162000000
WE-001	41	038928C_2658091	38928	038928C	2658091	145	0.277	-0.017	2.636	28	chr1	161000001	162000000
WE-001	41	038928D_1419978	38928	038928D	1419978	145	0.17	0.335	1.624	23	chr1	161000001	162000000
WE-001	41	038928D_1634567	38928	038928D	1634567	145	-0.197	-0.108	-1.881	42	chr1	161000001	162000000
WE-001	41	038928D_2453462	38928	038928D	2453462	145	0.054	-0.04	0.519	6	chr1	161000001	162000000
WE-001	41	038928D_842463	38928	038928D	842463	145	0.202	0.328	1.93	37	chr1	161000001	162000000
WE-001	41	038928C_1613983	38928	038928C	1613983	146	0.064	-0.169	0.536	25	chr1	162000001	163000000
WE-001	41	038928C_2250838	38928	038928C	2250838	146	0.228	0.054	1.898	20	chr1	162000001	163000000
WE-001	41	038928C_2658091	38928	038928C	2658091	146	0.525	-0.017	4.368	28	chr1	162000001	163000000
WE-001	41	038928D_1419978	38928	038928D	1419978	146	0.396	0.335	3.293	23	chr1	162000001	163000000
WE-001	41	038928D_1634567	38928	038928D	1634567	146	-0.065	-0.108	-0.544	42	chr1	162000001	163000000
WE-001	41	038928D_2453462	38928	038928D	2453462	146	0.167	-0.04	1.391	6	chr1	162000001	163000000
WE-001	41	038928D_842463	38928	038928D	842463	146	0.121	0.328	1.002	37	chr1	162000001	163000000
WE-001	41	038928C_1613983	38928	038928C	1613983	147	0.026	-0.169	0.252	25	chr1	163000001	164000000
WE-001	41	038928C_2250838	38928	038928C	2250838	147	0.168	0.054	1.633	20	chr1	163000001	164000000
WE-001	41	038928C_2658091	38928	038928C	2658091	147	0.364	-0.017	3.545	28	chr1	163000001	164000000
WE-001	41	038928D_1419978	38928	038928D	1419978	147	0.352	0.335	3.431	23	chr1	163000001	164000000
WE-001	41	038928D_1634567	38928	038928D	1634567	147	-0.217	-0.108	-2.116	42	chr1	163000001	164000000
WE-001	41	038928D_2453462	38928	038928D	2453462	147	0.001	-0.04	0.006	6	chr1	163000001	164000000
WE-001	41	038928D_842463	38928	038928D	842463	147	0.106	0.328	1.031	37	chr1	163000001	164000000
WE-001	41	038928C_1613983	38928	038928C	1613983	148	0.005	-0.169	0.049	25	chr1	164000001	165000000
WE-001	41	038928C_2250838	38928	038928C	2250838	148	0.081	0.054	0.734	20	chr1	164000001	165000000
WE-001	41	038928C_2658091	38928	038928C	2658091	148	0.398	-0.017	3.619	28	chr1	164000001	165000000
WE-001	41	038928D_1419978	38928	038928D	1419978	148	0.4	0.335	3.639	23	chr1	164000001	165000000
WE-001	41	038928D_1634567	38928	038928D	1634567	148	0.066	-0.108	0.602	42	chr1	164000001	165000000
WE-001	41	038928D_2453462	38928	038928D	2453462	148	-0.09	-0.04	-0.821	6	chr1	164000001	165000000
WE-001	41	038928D_842463	38928	038928D	842463	148	0.115	0.328	1.045	37	chr1	164000001	165000000
WE-001	41	038928C_1613983	38928	038928C	1613983	149	0.074	-0.169	0.749	25	chr1	165000001	166000000
WE-001	41	038928C_2250838	38928	038928C	2250838	149	-0.117	0.054	-1.187	20	chr1	165000001	166000000
WE-001	41	038928C_2658091	38928	038928C	2658091	149	0.304	-0.017	3.089	28	chr1	165000001	166000000
WE-001	41	038928D_1419978	38928	038928D	1419978	149	0.42	0.335	4.267	23	chr1	165000001	166000000
WE-001	41	038928D_1634567	38928	038928D	1634567	149	-0.02	-0.108	-0.208	42	chr1	165000001	166000000
WE-001	41	038928D_2453462	38928	038928D	2453462	149	0.039	-0.04	0.395	6	chr1	165000001	166000000
WE-001	41	038928D_842463	38928	038928D	842463	149	0.09	-0.071	0.911	37	chr1	165000001	166000000
WE-001	41	038928C_1613983	38928	038928C	1613983	150	-0.121	-0.169	-1.237	25	chr1	166000001	167000000
WE-001	41	038928C_2250838	38928	038928C	2250838	150	-0.153	0.054	-1.562	20	chr1	166000001	167000000
WE-001	41	038928C_2658091	38928	038928C	2658091	150	0.213	-0.017	2.172	28	chr1	166000001	167000000
WE-001	41	038928D_1419978	38928	038928D	1419978	150	0.231	0.335	2.364	23	chr1	166000001	167000000
WE-001	41	038928D_1634567	38928	038928D	1634567	150	-0.157	-0.108	-1.607	42	chr1	166000001	167000000
WE-001	41	038928D_2453462	38928	038928D	2453462	150	0.006	-0.04	0.062	6	chr1	166000001	167000000
WE-001	41	038928D_842463	38928	038928D	842463	150	-0.133	-0.071	-1.356	37	chr1	166000001	167000000
WE-001	41	038928C_1613983	38928	038928C	1613983	151	-0.073	-0.169	-0.751	25	chr1	167000001	168000000
WE-001	41	038928C_2250838	38928	038928C	2250838	151	0.04	0.054	0.409	20	chr1	167000001	168000000
WE-001	41	038928C_2658091	38928	038928C	2658091	151	0.247	-0.017	2.549	28	chr1	167000001	168000000
WE-001	41	038928D_1419978	38928	038928D	1419978	151	0.104	0.335	1.074	23	chr1	167000001	168000000
WE-001	41	038928D_1634567	38928	038928D	1634567	151	-0.353	-0.108	-3.64	42	chr1	167000001	168000000
WE-001	41	038928D_2453462	38928	038928D	2453462	151	0.078	-0.04	0.802	6	chr1	167000001	168000000
WE-001	41	038928D_842463	38928	038928D	842463	151	-0.17	-0.071	-1.749	37	chr1	167000001	168000000
WE-001	41	038928C_1613983	38928	038928C	1613983	152	-0.498	-0.169	-5.195	25	chr1	168000001	169000000
WE-001	41	038928C_2250838	38928	038928C	2250838	152	0.041	0.054	0.433	20	chr1	168000001	169000000
WE-001	41	038928C_2658091	38928	038928C	2658091	152	0.024	-0.017	0.25	28	chr1	168000001	169000000
WE-001	41	038928D_1419978	38928	038928D	1419978	152	-0.629	-0.545	-6.567	23	chr1	168000001	169000000
WE-001	41	038928D_1634567	38928	038928D	1634567	152	-1.01	-0.968	-10.541	42	chr1	168000001	169000000
WE-001	41	038928D_2453462	38928	038928D	2453462	152	-0.044	-0.04	-0.457	6	chr1	168000001	169000000
WE-001	41	038928D_842463	38928	038928D	842463	152	-0.681	-0.533	-7.1	37	chr1	168000001	169000000
WE-001	41	038928C_1613983	38928	038928C	1613983	153	-0.368	-0.169	-3.094	25	chr1	169000001	170000000
WE-001	41	038928C_2250838	38928	038928C	2250838	153	0.082	0.054	0.692	20	chr1	169000001	170000000
WE-001	41	038928C_2658091	38928	038928C	2658091	153	-0.671	-0.017	-5.649	28	chr1	169000001	170000000
WE-001	41	038928D_1419978	38928	038928D	1419978	153	-0.709	-0.545	-5.965	23	chr1	169000001	170000000
WE-001	41	038928D_1634567	38928	038928D	1634567	153	-0.974	-0.968	-8.198	42	chr1	169000001	170000000
WE-001	41	038928D_2453462	38928	038928D	2453462	153	-0.052	-0.04	-0.437	6	chr1	169000001	170000000
WE-001	41	038928D_842463	38928	038928D	842463	153	-0.715	-0.533	-6.019	37	chr1	169000001	170000000
WE-001	41	038928C_1613983	38928	038928C	1613983	154	-0.27	-0.169	-3.439	25	chr1	170000001	171000000
WE-001	41	038928C_2250838	38928	038928C	2250838	154	-0.044	0.054	-0.563	20	chr1	170000001	171000000
WE-001	41	038928C_2658091	38928	038928C	2658091	154	-0.348	-0.017	-4.432	28	chr1	170000001	171000000
WE-001	41	038928D_1419978	38928	038928D	1419978	154	-0.418	-0.545	-5.322	23	chr1	170000001	171000000
WE-001	41	038928D_1634567	38928	038928D	1634567	154	-0.897	-0.968	-11.438	42	chr1	170000001	171000000
WE-001	41	038928D_2453462	38928	038928D	2453462	154	-0.101	-0.04	-1.283	6	chr1	170000001	171000000
WE-001	41	038928D_842463	38928	038928D	842463	154	-0.343	-0.533	-4.374	37	chr1	170000001	171000000
WE-001	41	038928C_1613983	38928	038928C	1613983	155	-0.344	-0.169	-2.98	25	chr1	171000001	172000000
WE-001	41	038928C_2250838	38928	038928C	2250838	155	-0.201	0.054	-1.747	20	chr1	171000001	172000000
WE-001	41	038928C_2658091	38928	038928C	2658091	155	-0.007	-0.017	-0.064	28	chr1	171000001	172000000
WE-001	41	038928D_1419978	38928	038928D	1419978	155	-0.578	-0.545	-5.013	23	chr1	171000001	172000000
WE-001	41	038928D_1634567	38928	038928D	1634567	155	-0.886	-0.968	-7.683	42	chr1	171000001	172000000
WE-001	41	038928D_2453462	38928	038928D	2453462	155	-0.188	-0.04	-1.629	6	chr1	171000001	172000000
WE-001	41	038928D_842463	38928	038928D	842463	155	-0.594	-0.533	-5.15	37	chr1	171000001	172000000
WE-001	41	038928C_1613983	38928	038928C	1613983	156	-0.207	-0.169	-2.451	25	chr1	172000001	173000000
WE-001	41	038928C_2250838	38928	038928C	2250838	156	-0.314	0.054	-3.711	20	chr1	172000001	173000000
WE-001	41	038928C_2658091	38928	038928C	2658091	156	-0.152	-0.017	-1.794	28	chr1	172000001	173000000
WE-001	41	038928D_1419978	38928	038928D	1419978	156	-0.712	-0.545	-8.427	23	chr1	172000001	173000000
WE-001	41	038928D_1634567	38928	038928D	1634567	156	-0.989	-0.968	-11.701	42	chr1	172000001	173000000
WE-001	41	038928D_2453462	38928	038928D	2453462	156	-0.001	-0.04	-0.015	6	chr1	172000001	173000000
WE-001	41	038928D_842463	38928	038928D	842463	156	-0.496	-0.533	-5.866	37	chr1	172000001	173000000
WE-001	41	038928C_1613983	38928	038928C	1613983	157	-0.218	-0.169	-1.74	25	chr1	173000001	174000000
WE-001	41	038928C_2250838	38928	038928C	2250838	157	-0.307	0.054	-2.445	20	chr1	173000001	174000000
WE-001	41	038928C_2658091	38928	038928C	2658091	157	-0.187	-0.017	-1.491	28	chr1	173000001	174000000
WE-001	41	038928D_1419978	38928	038928D	1419978	157	-0.566	-0.545	-4.511	23	chr1	173000001	174000000
WE-001	41	038928D_1634567	38928	038928D	1634567	157	-0.746	-0.968	-5.944	42	chr1	173000001	174000000
WE-001	41	038928D_2453462	38928	038928D	2453462	157	-0.022	-0.04	-0.174	6	chr1	173000001	174000000
WE-001	41	038928D_842463	38928	038928D	842463	157	-0.325	-0.533	-2.588	37	chr1	173000001	174000000
WE-001	41	038928C_1613983	38928	038928C	1613983	158	-0.262	-0.169	-1.425	25	chr1	174000001	175000000
WE-001	41	038928C_2250838	38928	038928C	2250838	158	-0.092	0.054	-0.499	20	chr1	174000001	175000000
WE-001	41	038928C_2658091	38928	038928C	2658091	158	-0.421	-0.017	-2.294	28	chr1	174000001	175000000
WE-001	41	038928D_1419978	38928	038928D	1419978	158	-0.803	-0.545	-4.374	23	chr1	174000001	175000000
WE-001	41	038928D_1634567	38928	038928D	1634567	158	-1.205	-0.968	-6.561	42	chr1	174000001	175000000
WE-001	41	038928D_2453462	38928	038928D	2453462	158	-0.08	-0.04	-0.437	6	chr1	174000001	175000000
WE-001	41	038928D_842463	38928	038928D	842463	158	-0.685	-0.533	-3.728	37	chr1	174000001	175000000
WE-001	41	038928C_1613983	38928	038928C	1613983	159	-0.264	-0.169	-2.023	25	chr1	175000001	176000000
WE-001	41	038928C_2250838	38928	038928C	2250838	159	-0.056	0.054	-0.426	20	chr1	175000001	176000000
WE-001	41	038928C_2658091	38928	038928C	2658091	159	0.039	-0.017	0.301	28	chr1	175000001	176000000
WE-001	41	038928D_1419978	38928	038928D	1419978	159	-0.558	-0.545	-4.265	23	chr1	175000001	176000000
WE-001	41	038928D_1634567	38928	038928D	1634567	159	-1.145	-0.968	-8.76	42	chr1	175000001	176000000
WE-001	41	038928D_2453462	38928	038928D	2453462	159	0.029	-0.04	0.224	6	chr1	175000001	176000000
WE-001	41	038928D_842463	38928	038928D	842463	159	-0.42	-0.533	-3.216	37	chr1	175000001	176000000
WE-001	41	038928C_1613983	38928	038928C	1613983	160	-0.364	-0.169	-2.529	25	chr1	176000001	177000000
WE-001	41	038928C_2250838	38928	038928C	2250838	160	-0.211	0.054	-1.469	20	chr1	176000001	177000000
WE-001	41	038928C_2658091	38928	038928C	2658091	160	-0.107	-0.017	-0.742	28	chr1	176000001	177000000
WE-001	41	038928D_1419978	38928	038928D	1419978	160	-0.64	-0.545	-4.447	23	chr1	176000001	177000000
WE-001	41	038928D_1634567	38928	038928D	1634567	160	-0.942	-0.968	-6.553	42	chr1	176000001	177000000
WE-001	41	038928D_2453462	38928	038928D	2453462	160	-0.13	-0.04	-0.9	6	chr1	176000001	177000000
WE-001	41	038928D_842463	38928	038928D	842463	160	-0.63	-0.533	-4.377	37	chr1	176000001	177000000
WE-001	41	038928C_1613983	38928	038928C	1613983	161	-0.323	-0.169	-3.244	25	chr1	177000001	178000000
WE-001	41	038928C_2250838	38928	038928C	2250838	161	0.128	0.054	1.283	20	chr1	177000001	178000000
WE-001	41	038928C_2658091	38928	038928C	2658091	161	0.138	-0.017	1.391	28	chr1	177000001	178000000
WE-001	41	038928D_1419978	38928	038928D	1419978	161	-0.402	-0.545	-4.037	23	chr1	177000001	178000000
WE-001	41	038928D_1634567	38928	038928D	1634567	161	-1.006	-0.968	-10.109	42	chr1	177000001	178000000
WE-001	41	038928D_2453462	38928	038928D	2453462	161	-0.008	-0.04	-0.076	6	chr1	177000001	178000000
WE-001	41	038928D_842463	38928	038928D	842463	161	-0.53	-0.533	-5.326	37	chr1	177000001	178000000
WE-001	41	038928C_1613983	38928	038928C	1613983	162	-0.187	-0.169	-2.043	25	chr1	178000001	179000000
WE-001	41	038928C_2250838	38928	038928C	2250838	162	0.012	0.054	0.125	20	chr1	178000001	179000000
WE-001	41	038928C_2658091	38928	038928C	2658091	162	-0.008	-0.017	-0.082	28	chr1	178000001	179000000
WE-001	41	038928D_1419978	38928	038928D	1419978	162	-0.416	-0.545	-4.532	23	chr1	178000001	179000000
WE-001	41	038928D_1634567	38928	038928D	1634567	162	-0.803	-0.968	-8.745	42	chr1	178000001	179000000
WE-001	41	038928D_2453462	38928	038928D	2453462	162	0.061	-0.04	0.664	6	chr1	178000001	179000000
WE-001	41	038928D_842463	38928	038928D	842463	162	-0.487	-0.533	-5.303	37	chr1	178000001	179000000
WE-001	41	038928C_1613983	38928	038928C	1613983	163	-0.575	-0.466	-4.027	25	chr1	179000001	180000000
WE-001	41	038928C_2250838	38928	038928C	2250838	163	0.109	0.054	0.766	20	chr1	179000001	180000000
WE-001	41	038928C_2658091	38928	038928C	2658091	163	0.074	-0.017	0.519	28	chr1	179000001	180000000
WE-001	41	038928D_1419978	38928	038928D	1419978	163	-0.532	-0.545	-3.726	23	chr1	179000001	180000000
WE-001	41	038928D_1634567	38928	038928D	1634567	163	-1.278	-0.968	-8.952	42	chr1	179000001	180000000
WE-001	41	038928D_2453462	38928	038928D	2453462	163	-0.006	-0.04	-0.042	6	chr1	179000001	180000000
WE-001	41	038928D_842463	38928	038928D	842463	163	-0.424	-0.533	-2.971	37	chr1	179000001	180000000
WE-001	41	038928C_1613983	38928	038928C	1613983	164	-0.322	-0.466	-2.278	25	chr1	180000001	181000000
WE-001	41	038928C_2250838	38928	038928C	2250838	164	-0.117	0.054	-0.829	20	chr1	180000001	181000000
WE-001	41	038928C_2658091	38928	038928C	2658091	164	-0.196	-0.017	-1.388	28	chr1	180000001	181000000
WE-001	41	038928D_1419978	38928	038928D	1419978	164	-0.562	-0.545	-3.971	23	chr1	180000001	181000000
WE-001	41	038928D_1634567	38928	038928D	1634567	164	-0.709	-0.968	-5.011	42	chr1	180000001	181000000
WE-001	41	038928D_2453462	38928	038928D	2453462	164	0.134	-0.04	0.946	6	chr1	180000001	181000000
WE-001	41	038928D_842463	38928	038928D	842463	164	-0.699	-0.533	-4.942	37	chr1	180000001	181000000
WE-001	41	038928C_1613983	38928	038928C	1613983	165	-0.465	-0.466	-3.256	25	chr1	181000001	182000000
WE-001	41	038928C_2250838	38928	038928C	2250838	165	0.058	0.054	0.407	20	chr1	181000001	182000000
WE-001	41	038928C_2658091	38928	038928C	2658091	165	-0.139	-0.017	-0.976	28	chr1	181000001	182000000
WE-001	41	038928D_1419978	38928	038928D	1419978	165	-0.534	-0.545	-3.743	23	chr1	181000001	182000000
WE-001	41	038928D_1634567	38928	038928D	1634567	165	-0.39	-0.472	-2.736	42	chr1	181000001	182000000
WE-001	41	038928D_2453462	38928	038928D	2453462	165	0.084	-0.04	0.589	6	chr1	181000001	182000000
WE-001	41	038928D_842463	38928	038928D	842463	165	-0.462	-0.533	-3.238	37	chr1	181000001	182000000
WE-001	41	038928C_1613983	38928	038928C	1613983	166	-0.349	-0.466	-3.747	25	chr1	182000001	183000000
WE-001	41	038928C_2250838	38928	038928C	2250838	166	-0.185	0.054	-1.983	20	chr1	182000001	183000000
WE-001	41	038928C_2658091	38928	038928C	2658091	166	-0.143	-0.017	-1.532	28	chr1	182000001	183000000
WE-001	41	038928D_1419978	38928	038928D	1419978	166	-0.57	-0.545	-6.113	23	chr1	182000001	183000000
WE-001	41	038928D_1634567	38928	038928D	1634567	166	-0.345	-0.472	-3.697	42	chr1	182000001	183000000
WE-001	41	038928D_2453462	38928	038928D	2453462	166	-0.037	-0.04	-0.394	6	chr1	182000001	183000000
WE-001	41	038928D_842463	38928	038928D	842463	166	-0.464	-0.533	-4.976	37	chr1	182000001	183000000
WE-001	41	038928C_1613983	38928	038928C	1613983	167	-0.454	-0.466	-3.576	25	chr1	183000001	184000000
WE-001	41	038928C_2250838	38928	038928C	2250838	167	0.092	0.054	0.72	20	chr1	183000001	184000000
WE-001	41	038928C_2658091	38928	038928C	2658091	167	-0.277	-0.325	-2.182	28	chr1	183000001	184000000
WE-001	41	038928D_1419978	38928	038928D	1419978	167	-0.556	-0.545	-4.378	23	chr1	183000001	184000000
WE-001	41	038928D_1634567	38928	038928D	1634567	167	-0.475	-0.472	-3.738	42	chr1	183000001	184000000
WE-001	41	038928D_2453462	38928	038928D	2453462	167	-0.048	-0.04	-0.38	6	chr1	183000001	184000000
WE-001	41	038928D_842463	38928	038928D	842463	167	-0.557	-0.533	-4.382	37	chr1	183000001	184000000
WE-001	41	038928C_1613983	38928	038928C	1613983	168	-0.454	-0.466	-4.172	25	chr1	184000001	185000000
WE-001	41	038928C_2250838	38928	038928C	2250838	168	0.015	0.054	0.133	20	chr1	184000001	185000000
WE-001	41	038928C_2658091	38928	038928C	2658091	168	-0.375	-0.325	-3.441	28	chr1	184000001	185000000
WE-001	41	038928D_1419978	38928	038928D	1419978	168	-0.517	-0.545	-4.75	23	chr1	184000001	185000000
WE-001	41	038928D_1634567	38928	038928D	1634567	168	-0.468	-0.472	-4.297	42	chr1	184000001	185000000
WE-001	41	038928D_2453462	38928	038928D	2453462	168	0.049	-0.04	0.454	6	chr1	184000001	185000000
WE-001	41	038928D_842463	38928	038928D	842463	168	-0.479	-0.533	-4.404	37	chr1	184000001	185000000
WE-001	41	038928C_1613983	38928	038928C	1613983	169	-0.551	-0.466	-3.85	25	chr1	185000001	186000000
WE-001	41	038928C_2250838	38928	038928C	2250838	169	-0.178	0.054	-1.244	20	chr1	185000001	186000000
WE-001	41	038928C_2658091	38928	038928C	2658091	169	-0.391	-0.325	-2.732	28	chr1	185000001	186000000
WE-001	41	038928D_1419978	38928	038928D	1419978	169	-0.5	-0.545	-3.494	23	chr1	185000001	186000000
WE-001	41	038928D_1634567	38928	038928D	1634567	169	-0.272	-0.472	-1.899	42	chr1	185000001	186000000
WE-001	41	038928D_2453462	38928	038928D	2453462	169	-0.094	-0.04	-0.653	6	chr1	185000001	186000000
WE-001	41	038928D_842463	38928	038928D	842463	169	-0.509	-0.533	-3.555	37	chr1	185000001	186000000
WE-001	41	038928C_1613983	38928	038928C	1613983	170	-0.521	-0.466	-4.131	25	chr1	186000001	187000000
WE-001	41	038928C_2250838	38928	038928C	2250838	170	0.004	0.054	0.028	20	chr1	186000001	187000000
WE-001	41	038928C_2658091	38928	038928C	2658091	170	-0.095	-0.325	-0.749	28	chr1	186000001	187000000
WE-001	41	038928D_1419978	38928	038928D	1419978	170	-0.453	-0.545	-3.59	23	chr1	186000001	187000000
WE-001	41	038928D_1634567	38928	038928D	1634567	170	-0.376	-0.472	-2.981	42	chr1	186000001	187000000
WE-001	41	038928D_2453462	38928	038928D	2453462	170	-0.05	-0.04	-0.397	6	chr1	186000001	187000000
WE-001	41	038928D_842463	38928	038928D	842463	170	-0.549	-0.533	-4.352	37	chr1	186000001	187000000
WE-001	41	038928C_1613983	38928	038928C	1613983	171	-0.452	-0.466	-3.511	25	chr1	187000001	188000000
WE-001	41	038928C_2250838	38928	038928C	2250838	171	0.178	0.054	1.387	20	chr1	187000001	188000000
WE-001	41	038928C_2658091	38928	038928C	2658091	171	-0.257	-0.325	-1.995	28	chr1	187000001	188000000
WE-001	41	038928D_1419978	38928	038928D	1419978	171	-0.618	-0.545	-4.805	23	chr1	187000001	188000000
WE-001	41	038928D_1634567	38928	038928D	1634567	171	-0.528	-0.472	-4.105	42	chr1	187000001	188000000
WE-001	41	038928D_2453462	38928	038928D	2453462	171	-0.002	-0.04	-0.016	6	chr1	187000001	188000000
WE-001	41	038928D_842463	38928	038928D	842463	171	-0.537	-0.533	-4.173	37	chr1	187000001	188000000
WE-001	41	038928C_1613983	38928	038928C	1613983	172	-0.488	-0.466	-5.289	25	chr1	188000001	189000000
WE-001	41	038928C_2250838	38928	038928C	2250838	172	0.061	0.054	0.662	20	chr1	188000001	189000000
WE-001	41	038928C_2658091	38928	038928C	2658091	172	-0.263	-0.325	-2.848	28	chr1	188000001	189000000
WE-001	41	038928D_1419978	38928	038928D	1419978	172	-0.612	-0.545	-6.637	23	chr1	188000001	189000000
WE-001	41	038928D_1634567	38928	038928D	1634567	172	-0.593	-0.472	-6.428	42	chr1	188000001	189000000
WE-001	41	038928D_2453462	38928	038928D	2453462	172	-0.053	-0.04	-0.572	6	chr1	188000001	189000000
WE-001	41	038928D_842463	38928	038928D	842463	172	-0.661	-0.533	-7.161	37	chr1	188000001	189000000
WE-001	41	038928C_1613983	38928	038928C	1613983	173	-0.39	-0.466	-6.915	25	chr1	189000001	190000000
WE-001	41	038928C_2250838	38928	038928C	2250838	173	-0.188	0.054	-3.332	20	chr1	189000001	190000000
WE-001	41	038928C_2658091	38928	038928C	2658091	173	-0.521	-0.325	-9.229	28	chr1	189000001	190000000
WE-001	41	038928D_1419978	38928	038928D	1419978	173	-0.565	-0.545	-10.024	23	chr1	189000001	190000000
WE-001	41	038928D_1634567	38928	038928D	1634567	173	-0.711	-0.472	-12.614	42	chr1	189000001	190000000
WE-001	41	038928D_2453462	38928	038928D	2453462	173	-0.067	-0.04	-1.19	6	chr1	189000001	190000000
WE-001	41	038928D_842463	38928	038928D	842463	173	-0.612	-0.533	-10.845	37	chr1	189000001	190000000
WE-001	41	038928C_1613983	38928	038928C	1613983	174	-0.063	-0.466	-0.793	25	chr1	190000001	191000000
WE-001	41	038928C_2250838	38928	038928C	2250838	174	-0.086	0.054	-1.095	20	chr1	190000001	191000000
WE-001	41	038928C_2658091	38928	038928C	2658091	174	-0.026	-0.325	-0.335	28	chr1	190000001	191000000
WE-001	41	038928D_1419978	38928	038928D	1419978	174	-0.212	-0.545	-2.685	23	chr1	190000001	191000000
WE-001	41	038928D_1634567	38928	038928D	1634567	174	-0.557	-0.472	-7.07	42	chr1	190000001	191000000
WE-001	41	038928D_2453462	38928	038928D	2453462	174	-0.073	-0.04	-0.921	6	chr1	190000001	191000000
WE-001	41	038928D_842463	38928	038928D	842463	174	-0.376	-0.533	-4.769	37	chr1	190000001	191000000
WE-001	41	038928C_1613983	38928	038928C	1613983	175	-0.529	-0.466	-4.813	25	chr1	191000001	192000000
WE-001	41	038928C_2250838	38928	038928C	2250838	175	-0.206	0.054	-1.877	20	chr1	191000001	192000000
WE-001	41	038928C_2658091	38928	038928C	2658091	175	-0.403	-0.325	-3.667	28	chr1	191000001	192000000
WE-001	41	038928D_1419978	38928	038928D	1419978	175	-0.485	-0.545	-4.412	23	chr1	191000001	192000000
WE-001	41	038928D_1634567	38928	038928D	1634567	175	-1.015	-1.05	-9.227	42	chr1	191000001	192000000
WE-001	41	038928D_2453462	38928	038928D	2453462	175	-0.129	-0.04	-1.172	6	chr1	191000001	192000000
WE-001	41	038928D_842463	38928	038928D	842463	175	-0.657	-0.533	-5.973	37	chr1	191000001	192000000
WE-001	41	038928C_1613983	38928	038928C	1613983	176	-0.443	-0.466	-3.995	25	chr1	192000001	193000000
WE-001	41	038928C_2250838	38928	038928C	2250838	176	0.238	0.054	2.147	20	chr1	192000001	193000000
WE-001	41	038928C_2658091	38928	038928C	2658091	176	-0.227	-0.325	-2.047	28	chr1	192000001	193000000
WE-001	41	038928D_1419978	38928	038928D	1419978	176	-0.521	-0.545	-4.699	23	chr1	192000001	193000000
WE-001	41	038928D_1634567	38928	038928D	1634567	176	-1.042	-1.05	-9.392	42	chr1	192000001	193000000
WE-001	41	038928D_2453462	38928	038928D	2453462	176	0.004	-0.04	0.036	6	chr1	192000001	193000000
WE-001	41	038928D_842463	38928	038928D	842463	176	-0.627	-0.533	-5.651	37	chr1	192000001	193000000
WE-001	41	038928C_1613983	38928	038928C	1613983	177	-0.495	-0.466	-6.663	25	chr1	193000001	194000000
WE-001	41	038928C_2250838	38928	038928C	2250838	177	0.089	0.054	1.197	20	chr1	193000001	194000000
WE-001	41	038928C_2658091	38928	038928C	2658091	177	-0.402	-0.325	-5.412	28	chr1	193000001	194000000
WE-001	41	038928D_1419978	38928	038928D	1419978	177	-0.461	-0.545	-6.21	23	chr1	193000001	194000000
WE-001	41	038928D_1634567	38928	038928D	1634567	177	-0.943	-1.05	-12.691	42	chr1	193000001	194000000
WE-001	41	038928D_2453462	38928	038928D	2453462	177	0.094	-0.04	1.27	6	chr1	193000001	194000000
WE-001	41	038928D_842463	38928	038928D	842463	177	-0.475	-0.533	-6.398	37	chr1	193000001	194000000
WE-001	41	038928C_1613983	38928	038928C	1613983	178	-0.702	-0.466	-8.451	25	chr1	194000001	195000000
WE-001	41	038928C_2250838	38928	038928C	2250838	178	-0.093	0.054	-1.122	20	chr1	194000001	195000000
WE-001	41	038928C_2658091	38928	038928C	2658091	178	-0.384	-0.325	-4.619	28	chr1	194000001	195000000
WE-001	41	038928D_1419978	38928	038928D	1419978	178	-0.644	-0.545	-7.745	23	chr1	194000001	195000000
WE-001	41	038928D_1634567	38928	038928D	1634567	178	-1.082	-1.05	-13.019	42	chr1	194000001	195000000
WE-001	41	038928D_2453462	38928	038928D	2453462	178	-0.085	-0.04	-1.029	6	chr1	194000001	195000000
WE-001	41	038928D_842463	38928	038928D	842463	178	-0.594	-0.533	-7.147	37	chr1	194000001	195000000
WE-001	41	038928C_1613983	38928	038928C	1613983	179	-0.596	-0.466	-5.713	25	chr1	195000001	196000000
WE-001	41	038928C_2250838	38928	038928C	2250838	179	-0.417	0.054	-3.999	20	chr1	195000001	196000000
WE-001	41	038928C_2658091	38928	038928C	2658091	179	-0.187	-0.325	-1.793	28	chr1	195000001	196000000
WE-001	41	038928D_1419978	38928	038928D	1419978	179	-0.408	-0.545	-3.906	23	chr1	195000001	196000000
WE-001	41	038928D_1634567	38928	038928D	1634567	179	-1.1	-1.05	-10.536	42	chr1	195000001	196000000
WE-001	41	038928D_2453462	38928	038928D	2453462	179	-0.029	-0.04	-0.282	6	chr1	195000001	196000000
WE-001	41	038928D_842463	38928	038928D	842463	179	-0.45	-0.533	-4.309	37	chr1	195000001	196000000
WE-001	41	038928C_1613983	38928	038928C	1613983	180	-0.607	-0.466	-4.919	25	chr1	196000001	197000000
WE-001	41	038928C_2250838	38928	038928C	2250838	180	-0.112	0.054	-0.907	20	chr1	196000001	197000000
WE-001	41	038928C_2658091	38928	038928C	2658091	180	-0.374	-0.325	-3.027	28	chr1	196000001	197000000
WE-001	41	038928D_1419978	38928	038928D	1419978	180	-0.662	-0.545	-5.366	23	chr1	196000001	197000000
WE-001	41	038928D_1634567	38928	038928D	1634567	180	-1.12	-1.05	-9.077	42	chr1	196000001	197000000
WE-001	41	038928D_2453462	38928	038928D	2453462	180	0.018	-0.04	0.146	6	chr1	196000001	197000000
WE-001	41	038928D_842463	38928	038928D	842463	180	-0.586	-0.533	-4.747	37	chr1	196000001	197000000
WE-001	41	038928C_1613983	38928	038928C	1613983	181	-0.448	-0.466	-4.519	25	chr1	197000001	198000000
WE-001	41	038928C_2250838	38928	038928C	2250838	181	0.073	0.054	0.74	20	chr1	197000001	198000000
WE-001	41	038928C_2658091	38928	038928C	2658091	181	-0.382	-0.325	-3.846	28	chr1	197000001	198000000
WE-001	41	038928D_1419978	38928	038928D	1419978	181	-0.696	-0.545	-7.016	23	chr1	197000001	198000000
WE-001	41	038928D_1634567	38928	038928D	1634567	181	-0.707	-0.574	-7.124	42	chr1	197000001	198000000
WE-001	41	038928D_2453462	38928	038928D	2453462	181	-0.038	-0.04	-0.381	6	chr1	197000001	198000000
WE-001	41	038928D_842463	38928	038928D	842463	181	-0.561	-0.533	-5.655	37	chr1	197000001	198000000
WE-001	41	038928C_1613983	38928	038928C	1613983	182	-0.547	-0.466	-7.019	25	chr1	198000001	199000000
WE-001	41	038928C_2250838	38928	038928C	2250838	182	-0.142	0.054	-1.823	20	chr1	198000001	199000000
WE-001	41	038928C_2658091	38928	038928C	2658091	182	-0.583	-0.325	-7.492	28	chr1	198000001	199000000
WE-001	41	038928D_1419978	38928	038928D	1419978	182	-0.597	-0.545	-7.671	23	chr1	198000001	199000000
WE-001	41	038928D_1634567	38928	038928D	1634567	182	-0.598	-0.574	-7.686	42	chr1	198000001	199000000
WE-001	41	038928D_2453462	38928	038928D	2453462	182	-0.035	-0.04	-0.445	6	chr1	198000001	199000000
WE-001	41	038928D_842463	38928	038928D	842463	182	-0.668	-0.533	-8.575	37	chr1	198000001	199000000
WE-001	41	038928C_1613983	38928	038928C	1613983	183	-0.34	-0.466	-3.228	25	chr1	199000001	200000000
WE-001	41	038928C_2250838	38928	038928C	2250838	183	0.056	0.054	0.527	20	chr1	199000001	200000000
WE-001	41	038928C_2658091	38928	038928C	2658091	183	-0.372	-0.325	-3.534	28	chr1	199000001	200000000
WE-001	41	038928D_1419978	38928	038928D	1419978	183	-0.616	-0.545	-5.852	23	chr1	199000001	200000000
WE-001	41	038928D_1634567	38928	038928D	1634567	183	-0.321	-0.574	-3.052	42	chr1	199000001	200000000
WE-001	41	038928D_2453462	38928	038928D	2453462	183	0.025	-0.04	0.233	6	chr1	199000001	200000000
WE-001	41	038928D_842463	38928	038928D	842463	183	-0.565	-0.533	-5.369	37	chr1	199000001	200000000
WE-001	41	038928C_1613983	38928	038928C	1613983	184	-0.343	-0.466	-3.271	25	chr1	200000001	201000000
WE-001	41	038928C_2250838	38928	038928C	2250838	184	0.079	0.054	0.756	20	chr1	200000001	201000000
WE-001	41	038928C_2658091	38928	038928C	2658091	184	-0.068	-0.003	-0.648	28	chr1	200000001	201000000
WE-001	41	038928D_1419978	38928	038928D	1419978	184	-0.538	-0.545	-5.123	23	chr1	200000001	201000000
WE-001	41	038928D_1634567	38928	038928D	1634567	184	-0.46	-0.574	-4.381	42	chr1	200000001	201000000
WE-001	41	038928D_2453462	38928	038928D	2453462	184	0.136	-0.04	1.295	6	chr1	200000001	201000000
WE-001	41	038928D_842463	38928	038928D	842463	184	-0.395	-0.533	-3.764	37	chr1	200000001	201000000
WE-001	41	038928C_1613983	38928	038928C	1613983	185	-0.313	-0.466	-2.182	25	chr1	201000001	202000000
WE-001	41	038928C_2250838	38928	038928C	2250838	185	0.046	0.054	0.321	20	chr1	201000001	202000000
WE-001	41	038928C_2658091	38928	038928C	2658091	185	-0.022	-0.003	-0.155	28	chr1	201000001	202000000
WE-001	41	038928D_1419978	38928	038928D	1419978	185	-0.464	-0.545	-3.232	23	chr1	201000001	202000000
WE-001	41	038928D_1634567	38928	038928D	1634567	185	-0.784	-0.574	-5.455	42	chr1	201000001	202000000
WE-001	41	038928D_2453462	38928	038928D	2453462	185	0.091	-0.04	0.636	6	chr1	201000001	202000000
WE-001	41	038928D_842463	38928	038928D	842463	185	-0.488	-0.533	-3.394	37	chr1	201000001	202000000
WE-001	41	038928C_1613983	38928	038928C	1613983	186	-0.699	-0.466	-5.773	25	chr1	202000001	203000000
WE-001	41	038928C_2250838	38928	038928C	2250838	186	0.099	0.054	0.816	20	chr1	202000001	203000000
WE-001	41	038928C_2658091	38928	038928C	2658091	186	-0.199	-0.003	-1.641	28	chr1	202000001	203000000
WE-001	41	038928D_1419978	38928	038928D	1419978	186	-0.488	-0.545	-4.03	23	chr1	202000001	203000000
WE-001	41	038928D_1634567	38928	038928D	1634567	186	-0.259	-0.011	-2.142	42	chr1	202000001	203000000
WE-001	41	038928D_2453462	38928	038928D	2453462	186	0.053	-0.04	0.439	6	chr1	202000001	203000000
WE-001	41	038928D_842463	38928	038928D	842463	186	-0.354	-0.533	-2.927	37	chr1	202000001	203000000
WE-001	41	038928C_1613983	38928	038928C	1613983	187	-0.501	-0.466	-3.929	25	chr1	203000001	204000000
WE-001	41	038928C_2250838	38928	038928C	2250838	187	-0.157	0.054	-1.229	20	chr1	203000001	204000000
WE-001	41	038928C_2658091	38928	038928C	2658091	187	-0.221	-0.003	-1.73	28	chr1	203000001	204000000
WE-001	41	038928D_1419978	38928	038928D	1419978	187	-0.359	-0.545	-2.814	23	chr1	203000001	204000000
WE-001	41	038928D_1634567	38928	038928D	1634567	187	-0.205	-0.011	-1.608	42	chr1	203000001	204000000
WE-001	41	038928D_2453462	38928	038928D	2453462	187	-0.033	-0.04	-0.261	6	chr1	203000001	204000000
WE-001	41	038928D_842463	38928	038928D	842463	187	-0.272	0.325	-2.135	37	chr1	203000001	204000000
WE-001	41	038928C_1613983	38928	038928C	1613983	188	0.113	-0.212	0.806	25	chr1	204000001	205000000
WE-001	41	038928C_2250838	38928	038928C	2250838	188	0.214	0.054	1.526	20	chr1	204000001	205000000
WE-001	41	038928C_2658091	38928	038928C	2658091	188	0.286	-0.003	2.04	28	chr1	204000001	205000000
WE-001	41	038928D_1419978	38928	038928D	1419978	188	0.333	0.34	2.38	23	chr1	204000001	205000000
WE-001	41	038928D_1634567	38928	038928D	1634567	188	0.425	-0.011	3.039	42	chr1	204000001	205000000
WE-001	41	038928D_2453462	38928	038928D	2453462	188	0.184	-0.04	1.316	6	chr1	204000001	205000000
WE-001	41	038928D_842463	38928	038928D	842463	188	0.668	0.325	4.772	37	chr1	204000001	205000000
WE-001	41	038928C_1613983	38928	038928C	1613983	189	-0.211	-0.212	-2.076	25	chr1	205000001	206000000
WE-001	41	038928C_2250838	38928	038928C	2250838	189	0.092	0.054	0.905	20	chr1	205000001	206000000
WE-001	41	038928C_2658091	38928	038928C	2658091	189	0.168	-0.003	1.652	28	chr1	205000001	206000000
WE-001	41	038928D_1419978	38928	038928D	1419978	189	0.069	0.34	0.677	23	chr1	205000001	206000000
WE-001	41	038928D_1634567	38928	038928D	1634567	189	0.002	-0.011	0.02	42	chr1	205000001	206000000
WE-001	41	038928D_2453462	38928	038928D	2453462	189	0.08	-0.04	0.787	6	chr1	205000001	206000000
WE-001	41	038928D_842463	38928	038928D	842463	189	0.31	0.325	3.053	37	chr1	205000001	206000000
WE-001	41	038928C_1613983	38928	038928C	1613983	190	-0.314	-0.212	-3.156	25	chr1	206000001	207000000
WE-001	41	038928C_2250838	38928	038928C	2250838	190	0.241	0.054	2.416	20	chr1	206000001	207000000
WE-001	41	038928C_2658091	38928	038928C	2658091	190	-0.294	-0.003	-2.957	28	chr1	206000001	207000000
WE-001	41	038928D_1419978	38928	038928D	1419978	190	0.32	0.34	3.217	23	chr1	206000001	207000000
WE-001	41	038928D_1634567	38928	038928D	1634567	190	0.163	-0.011	1.641	42	chr1	206000001	207000000
WE-001	41	038928D_2453462	38928	038928D	2453462	190	0.151	-0.04	1.513	6	chr1	206000001	207000000
WE-001	41	038928D_842463	38928	038928D	842463	190	0.522	0.325	5.242	37	chr1	206000001	207000000
WE-001	41	038928C_1613983	38928	038928C	1613983	191	-0.26	-0.212	-4.146	25	chr1	207000001	208000000
WE-001	41	038928C_2250838	38928	038928C	2250838	191	0.165	0.054	2.637	20	chr1	207000001	208000000
WE-001	41	038928C_2658091	38928	038928C	2658091	191	-0.232	-0.003	-3.698	28	chr1	207000001	208000000
WE-001	41	038928D_1419978	38928	038928D	1419978	191	0.261	0.34	4.155	23	chr1	207000001	208000000
WE-001	41	038928D_1634567	38928	038928D	1634567	191	-0.033	-0.011	-0.525	42	chr1	207000001	208000000
WE-001	41	038928D_2453462	38928	038928D	2453462	191	0.08	-0.04	1.279	6	chr1	207000001	208000000
WE-001	41	038928D_842463	38928	038928D	842463	191	0.213	0.325	3.392	37	chr1	207000001	208000000
WE-001	41	038928C_1613983	38928	038928C	1613983	192	-0.181	-0.212	-2.208	25	chr1	208000001	209000000
WE-001	41	038928C_2250838	38928	038928C	2250838	192	0.113	0.054	1.387	20	chr1	208000001	209000000
WE-001	41	038928C_2658091	38928	038928C	2658091	192	0.206	-0.003	2.513	28	chr1	208000001	209000000
WE-001	41	038928D_1419978	38928	038928D	1419978	192	0.451	0.34	5.509	23	chr1	208000001	209000000
WE-001	41	038928D_1634567	38928	038928D	1634567	192	-0.052	-0.011	-0.637	42	chr1	208000001	209000000
WE-001	41	038928D_2453462	38928	038928D	2453462	192	0.098	-0.04	1.196	6	chr1	208000001	209000000
WE-001	41	038928D_842463	38928	038928D	842463	192	0.479	0.325	5.858	37	chr1	208000001	209000000
WE-001	41	038928C_1613983	38928	038928C	1613983	193	-0.308	-0.212	-2.619	25	chr1	209000001	210000000
WE-001	41	038928C_2250838	38928	038928C	2250838	193	0.219	0.054	1.864	20	chr1	209000001	210000000
WE-001	41	038928C_2658091	38928	038928C	2658091	193	0.058	-0.003	0.491	28	chr1	209000001	210000000
WE-001	41	038928D_1419978	38928	038928D	1419978	193	0.388	0.34	3.301	23	chr1	209000001	210000000
WE-001	41	038928D_1634567	38928	038928D	1634567	193	-0.013	-0.011	-0.112	42	chr1	209000001	210000000
WE-001	41	038928D_2453462	38928	038928D	2453462	193	0.039	-0.04	0.331	6	chr1	209000001	210000000
WE-001	41	038928D_842463	38928	038928D	842463	193	0.393	0.325	3.35	37	chr1	209000001	210000000
WE-001	41	038928C_1613983	38928	038928C	1613983	194	-0.326	-0.212	-2.604	25	chr1	210000001	211000000
WE-001	41	038928C_2250838	38928	038928C	2250838	194	0.233	0.054	1.865	20	chr1	210000001	211000000
WE-001	41	038928C_2658091	38928	038928C	2658091	194	0.034	-0.003	0.272	28	chr1	210000001	211000000
WE-001	41	038928D_1419978	38928	038928D	1419978	194	0.374	0.34	2.992	23	chr1	210000001	211000000
WE-001	41	038928D_1634567	38928	038928D	1634567	194	-0.026	-0.011	-0.21	42	chr1	210000001	211000000
WE-001	41	038928D_2453462	38928	038928D	2453462	194	0.036	-0.04	0.29	6	chr1	210000001	211000000
WE-001	41	038928D_842463	38928	038928D	842463	194	0.538	0.325	4.299	37	chr1	210000001	211000000
WE-001	41	038928C_1613983	38928	038928C	1613983	195	-0.207	-0.212	-1.979	25	chr1	211000001	212000000
WE-001	41	038928C_2250838	38928	038928C	2250838	195	-0.079	0.054	-0.758	20	chr1	211000001	212000000
WE-001	41	038928C_2658091	38928	038928C	2658091	195	-0.139	-0.003	-1.328	28	chr1	211000001	212000000
WE-001	41	038928D_1419978	38928	038928D	1419978	195	0.415	0.34	3.963	23	chr1	211000001	212000000
WE-001	41	038928D_1634567	38928	038928D	1634567	195	-0.053	-0.011	-0.508	42	chr1	211000001	212000000
WE-001	41	038928D_2453462	38928	038928D	2453462	195	0.191	-0.04	1.824	6	chr1	211000001	212000000
WE-001	41	038928D_842463	38928	038928D	842463	195	0.316	0.325	3.02	37	chr1	211000001	212000000
WE-001	41	038928C_1613983	38928	038928C	1613983	196	0.114	0.076	1.038	25	chr1	212000001	213000000
WE-001	41	038928C_2250838	38928	038928C	2250838	196	0.16	0.054	1.455	20	chr1	212000001	213000000
WE-001	41	038928C_2658091	38928	038928C	2658091	196	0.001	-0.003	0.008	28	chr1	212000001	213000000
WE-001	41	038928D_1419978	38928	038928D	1419978	196	0.316	0.34	2.876	23	chr1	212000001	213000000
WE-001	41	038928D_1634567	38928	038928D	1634567	196	-0.011	-0.011	-0.099	42	chr1	212000001	213000000
WE-001	41	038928D_2453462	38928	038928D	2453462	196	0.187	-0.04	1.702	6	chr1	212000001	213000000
WE-001	41	038928D_842463	38928	038928D	842463	196	0.328	0.325	2.982	37	chr1	212000001	213000000
WE-001	41	038928C_1613983	38928	038928C	1613983	197	0.062	0.076	0.736	25	chr1	213000001	214000000
WE-001	41	038928C_2250838	38928	038928C	2250838	197	0.121	0.054	1.444	20	chr1	213000001	214000000
WE-001	41	038928C_2658091	38928	038928C	2658091	197	-0.107	-0.003	-1.271	28	chr1	213000001	214000000
WE-001	41	038928D_1419978	38928	038928D	1419978	197	0.234	0.34	2.791	23	chr1	213000001	214000000
WE-001	41	038928D_1634567	38928	038928D	1634567	197	-0.086	-0.011	-1.029	42	chr1	213000001	214000000
WE-001	41	038928D_2453462	38928	038928D	2453462	197	0.044	-0.04	0.529	6	chr1	213000001	214000000
WE-001	41	038928D_842463	38928	038928D	842463	197	0.473	0.325	5.631	37	chr1	213000001	214000000
WE-001	41	038928C_1613983	38928	038928C	1613983	198	-0.059	0.076	-0.569	25	chr1	214000001	215000000
WE-001	41	038928C_2250838	38928	038928C	2250838	198	0.202	0.054	1.943	20	chr1	214000001	215000000
WE-001	41	038928C_2658091	38928	038928C	2658091	198	-0.156	-0.003	-1.501	28	chr1	214000001	215000000
WE-001	41	038928D_1419978	38928	038928D	1419978	198	0.235	0.34	2.26	23	chr1	214000001	215000000
WE-001	41	038928D_1634567	38928	038928D	1634567	198	-0.048	-0.011	-0.462	42	chr1	214000001	215000000
WE-001	41	038928D_2453462	38928	038928D	2453462	198	0.049	-0.04	0.468	6	chr1	214000001	215000000
WE-001	41	038928D_842463	38928	038928D	842463	198	0.338	0.325	3.244	37	chr1	214000001	215000000
WE-001	41	038928C_1613983	38928	038928C	1613983	199	0.029	0.076	0.322	25	chr1	215000001	216000000
WE-001	41	038928C_2250838	38928	038928C	2250838	199	0.39	0.054	4.268	20	chr1	215000001	216000000
WE-001	41	038928C_2658091	38928	038928C	2658091	199	-0.073	-0.003	-0.802	28	chr1	215000001	216000000
WE-001	41	038928D_1419978	38928	038928D	1419978	199	0.419	0.34	4.577	23	chr1	215000001	216000000
WE-001	41	038928D_1634567	38928	038928D	1634567	199	0.161	-0.011	1.761	42	chr1	215000001	216000000
WE-001	41	038928D_2453462	38928	038928D	2453462	199	0.038	-0.04	0.416	6	chr1	215000001	216000000
WE-001	41	038928D_842463	38928	038928D	842463	199	0.222	0.325	2.428	37	chr1	215000001	216000000
WE-001	41	038928C_1613983	38928	038928C	1613983	200	0.125	0.076	0.841	25	chr1	216000001	217000000
WE-001	41	038928C_2250838	38928	038928C	2250838	200	0.295	0.054	1.991	20	chr1	216000001	217000000
WE-001	41	038928C_2658091	38928	038928C	2658091	200	0.183	-0.003	1.238	28	chr1	216000001	217000000
WE-001	41	038928D_1419978	38928	038928D	1419978	200	0.283	0.34	1.911	23	chr1	216000001	217000000
WE-001	41	038928D_1634567	38928	038928D	1634567	200	0.087	-0.011	0.59	42	chr1	216000001	217000000
WE-001	41	038928D_2453462	38928	038928D	2453462	200	0.073	-0.04	0.495	6	chr1	216000001	217000000
WE-001	41	038928D_842463	38928	038928D	842463	200	0.25	0.325	1.689	37	chr1	216000001	217000000
WE-001	41	038928C_1613983	38928	038928C	1613983	201	0.21	0.076	1.872	25	chr1	217000001	218000000
WE-001	41	038928C_2250838	38928	038928C	2250838	201	0.207	0.054	1.848	20	chr1	217000001	218000000
WE-001	41	038928C_2658091	38928	038928C	2658091	201	0.147	-0.003	1.314	28	chr1	217000001	218000000
WE-001	41	038928D_1419978	38928	038928D	1419978	201	0.447	0.34	3.986	23	chr1	217000001	218000000
WE-001	41	038928D_1634567	38928	038928D	1634567	201	0.099	-0.011	0.881	42	chr1	217000001	218000000
WE-001	41	038928D_2453462	38928	038928D	2453462	201	0.103	-0.04	0.919	6	chr1	217000001	218000000
WE-001	41	038928D_842463	38928	038928D	842463	201	0.282	0.325	2.516	37	chr1	217000001	218000000
WE-001	41	038928C_1613983	38928	038928C	1613983	202	0.02	0.076	0.329	25	chr1	218000001	219000000
WE-001	41	038928C_2250838	38928	038928C	2250838	202	0.234	0.054	3.944	20	chr1	218000001	219000000
WE-001	41	038928C_2658091	38928	038928C	2658091	202	-0.013	-0.003	-0.225	28	chr1	218000001	219000000
WE-001	41	038928D_1419978	38928	038928D	1419978	202	0.327	0.34	5.505	23	chr1	218000001	219000000
WE-001	41	038928D_1634567	38928	038928D	1634567	202	-0.124	-0.011	-2.09	42	chr1	218000001	219000000
WE-001	41	038928D_2453462	38928	038928D	2453462	202	-0.06	-0.04	-1.013	6	chr1	218000001	219000000
WE-001	41	038928D_842463	38928	038928D	842463	202	0.225	0.325	3.792	37	chr1	218000001	219000000
WE-001	41	038928C_1613983	38928	038928C	1613983	203	-0.153	0.076	-2.088	25	chr1	219000001	220000000
WE-001	41	038928C_2250838	38928	038928C	2250838	203	0.151	0.054	2.061	20	chr1	219000001	220000000
WE-001	41	038928C_2658091	38928	038928C	2658091	203	-0.234	-0.003	-3.208	28	chr1	219000001	220000000
WE-001	41	038928D_1419978	38928	038928D	1419978	203	0.391	0.34	5.356	23	chr1	219000001	220000000
WE-001	41	038928D_1634567	38928	038928D	1634567	203	-0.067	-0.011	-0.916	42	chr1	219000001	220000000
WE-001	41	038928D_2453462	38928	038928D	2453462	203	0.013	-0.04	0.181	6	chr1	219000001	220000000
WE-001	41	038928D_842463	38928	038928D	842463	203	0.098	0.325	1.346	37	chr1	219000001	220000000
WE-001	41	038928C_1613983	38928	038928C	1613983	204	0.189	0.076	1.461	25	chr1	220000001	221000000
WE-001	41	038928C_2250838	38928	038928C	2250838	204	0.435	0.054	3.369	20	chr1	220000001	221000000
WE-001	41	038928C_2658091	38928	038928C	2658091	204	0.247	-0.003	1.909	28	chr1	220000001	221000000
WE-001	41	038928D_1419978	38928	038928D	1419978	204	0.302	0.34	2.338	23	chr1	220000001	221000000
WE-001	41	038928D_1634567	38928	038928D	1634567	204	-0.011	-0.011	-0.087	42	chr1	220000001	221000000
WE-001	41	038928D_2453462	38928	038928D	2453462	204	0.157	-0.04	1.214	6	chr1	220000001	221000000
WE-001	41	038928D_842463	38928	038928D	842463	204	0.267	0.325	2.067	37	chr1	220000001	221000000
WE-001	41	038928C_1613983	38928	038928C	1613983	205	-0.01	0.076	-0.142	25	chr1	221000001	222000000
WE-001	41	038928C_2250838	38928	038928C	2250838	205	0.396	0.054	5.672	20	chr1	221000001	222000000
WE-001	41	038928C_2658091	38928	038928C	2658091	205	0.027	-0.003	0.387	28	chr1	221000001	222000000
WE-001	41	038928D_1419978	38928	038928D	1419978	205	0.471	0.34	6.751	23	chr1	221000001	222000000
WE-001	41	038928D_1634567	38928	038928D	1634567	205	-0.002	-0.011	-0.029	42	chr1	221000001	222000000
WE-001	41	038928D_2453462	38928	038928D	2453462	205	0.093	-0.04	1.334	6	chr1	221000001	222000000
WE-001	41	038928D_842463	38928	038928D	842463	205	0.32	0.325	4.585	37	chr1	221000001	222000000
WE-001	41	038928C_1613983	38928	038928C	1613983	206	0.187	0.076	1.512	25	chr1	222000001	223000000
WE-001	41	038928C_2250838	38928	038928C	2250838	206	0.252	0.054	2.041	20	chr1	222000001	223000000
WE-001	41	038928C_2658091	38928	038928C	2658091	206	0.197	-0.003	1.595	28	chr1	222000001	223000000
WE-001	41	038928D_1419978	38928	038928D	1419978	206	0.416	0.34	3.372	23	chr1	222000001	223000000
WE-001	41	038928D_1634567	38928	038928D	1634567	206	0.022	-0.011	0.177	42	chr1	222000001	223000000
WE-001	41	038928D_2453462	38928	038928D	2453462	206	0.021	-0.04	0.171	6	chr1	222000001	223000000
WE-001	41	038928D_842463	38928	038928D	842463	206	0.379	0.325	3.071	37	chr1	222000001	223000000
WE-001	41	038928C_1613983	38928	038928C	1613983	207	0.064	0.076	0.391	25	chr1	223000001	224000000
WE-001	41	038928C_2250838	38928	038928C	2250838	207	0.407	0.054	2.472	20	chr1	223000001	224000000
WE-001	41	038928C_2658091	38928	038928C	2658091	207	0.102	-0.003	0.617	28	chr1	223000001	224000000
WE-001	41	038928D_1419978	38928	038928D	1419978	207	0.292	0.34	1.776	23	chr1	223000001	224000000
WE-001	41	038928D_1634567	38928	038928D	1634567	207	-0.161	-0.011	-0.977	42	chr1	223000001	224000000
WE-001	41	038928D_2453462	38928	038928D	2453462	207	0.05	-0.04	0.306	6	chr1	223000001	224000000
WE-001	41	038928D_842463	38928	038928D	842463	207	0.396	0.325	2.407	37	chr1	223000001	224000000
WE-001	41	038928C_1613983	38928	038928C	1613983	208	0.205	0.076	1.967	25	chr1	224000001	225000000
WE-001	41	038928C_2250838	38928	038928C	2250838	208	0.462	0.054	4.435	20	chr1	224000001	225000000
WE-001	41	038928C_2658091	38928	038928C	2658091	208	0.034	-0.003	0.322	28	chr1	224000001	225000000
WE-001	41	038928D_1419978	38928	038928D	1419978	208	0.386	0.34	3.708	23	chr1	224000001	225000000
WE-001	41	038928D_1634567	38928	038928D	1634567	208	-0.058	-0.011	-0.561	42	chr1	224000001	225000000
WE-001	41	038928D_2453462	38928	038928D	2453462	208	0.152	-0.04	1.456	6	chr1	224000001	225000000
WE-001	41	038928D_842463	38928	038928D	842463	208	0.405	0.325	3.884	37	chr1	224000001	225000000
WE-001	41	038928C_1613983	38928	038928C	1613983	209	-0.293	-0.327	-2.463	25	chr1	225000001	226000000
WE-001	41	038928C_2250838	38928	038928C	2250838	209	0.459	0.054	3.856	20	chr1	225000001	226000000
WE-001	41	038928C_2658091	38928	038928C	2658091	209	-0.488	-0.786	-4.098	28	chr1	225000001	226000000
WE-001	41	038928D_1419978	38928	038928D	1419978	209	-0.333	-0.563	-2.794	23	chr1	225000001	226000000
WE-001	41	038928D_1634567	38928	038928D	1634567	209	-0.483	-0.509	-4.059	42	chr1	225000001	226000000
WE-001	41	038928D_2453462	38928	038928D	2453462	209	0.027	-0.04	0.228	6	chr1	225000001	226000000
WE-001	41	038928D_842463	38928	038928D	842463	209	-0.424	-0.706	-3.562	37	chr1	225000001	226000000
WE-001	41	038928C_1613983	38928	038928C	1613983	210	-0.44	-0.327	-3.564	25	chr1	226000001	227000000
WE-001	41	038928C_2250838	38928	038928C	2250838	210	0.705	0.054	5.708	20	chr1	226000001	227000000
WE-001	41	038928C_2658091	38928	038928C	2658091	210	-1.012	-0.786	-8.191	28	chr1	226000001	227000000
WE-001	41	038928D_1419978	38928	038928D	1419978	210	-0.569	-0.563	-4.601	23	chr1	226000001	227000000
WE-001	41	038928D_1634567	38928	038928D	1634567	210	-0.603	-0.509	-4.878	42	chr1	226000001	227000000
WE-001	41	038928D_2453462	38928	038928D	2453462	210	0.134	-0.04	1.085	6	chr1	226000001	227000000
WE-001	41	038928D_842463	38928	038928D	842463	210	-0.857	-0.706	-6.935	37	chr1	226000001	227000000
WE-001	41	038928C_1613983	38928	038928C	1613983	211	-0.353	-0.327	-2.003	25	chr1	227000001	228000000
WE-001	41	038928C_2250838	38928	038928C	2250838	211	0.284	0.054	1.612	20	chr1	227000001	228000000
WE-001	41	038928C_2658091	38928	038928C	2658091	211	-0.909	-0.786	-5.156	28	chr1	227000001	228000000
WE-001	41	038928D_1419978	38928	038928D	1419978	211	-0.62	-0.563	-3.515	23	chr1	227000001	228000000
WE-001	41	038928D_1634567	38928	038928D	1634567	211	-0.681	-0.509	-3.859	42	chr1	227000001	228000000
WE-001	41	038928D_2453462	38928	038928D	2453462	211	0.062	-0.04	0.351	6	chr1	227000001	228000000
WE-001	41	038928D_842463	38928	038928D	842463	211	-0.853	-0.706	-4.836	37	chr1	227000001	228000000
WE-001	41	038928C_1613983	38928	038928C	1613983	212	-0.197	-0.327	-1.711	25	chr1	228000001	229000000
WE-001	41	038928C_2250838	38928	038928C	2250838	212	0.429	0.054	3.732	20	chr1	228000001	229000000
WE-001	41	038928C_2658091	38928	038928C	2658091	212	-0.732	-0.786	-6.376	28	chr1	228000001	229000000
WE-001	41	038928D_1419978	38928	038928D	1419978	212	-0.475	-0.563	-4.133	23	chr1	228000001	229000000
WE-001	41	038928D_1634567	38928	038928D	1634567	212	-0.432	-0.509	-3.758	42	chr1	228000001	229000000
WE-001	41	038928D_2453462	38928	038928D	2453462	212	0.12	-0.04	1.044	6	chr1	228000001	229000000
WE-001	41	038928D_842463	38928	038928D	842463	212	-0.807	-0.706	-7.029	37	chr1	228000001	229000000
WE-001	41	038928C_1613983	38928	038928C	1613983	213	-0.251	-0.327	-2.933	25	chr1	229000001	230000000
WE-001	41	038928C_2250838	38928	038928C	2250838	213	0.28	0.054	3.272	20	chr1	229000001	230000000
WE-001	41	038928C_2658091	38928	038928C	2658091	213	-0.5	-0.476	-5.838	28	chr1	229000001	230000000
WE-001	41	038928D_1419978	38928	038928D	1419978	213	-0.676	-0.563	-7.906	23	chr1	229000001	230000000
WE-001	41	038928D_1634567	38928	038928D	1634567	213	-0.619	-0.509	-7.237	42	chr1	229000001	230000000
WE-001	41	038928D_2453462	38928	038928D	2453462	213	0.003	-0.04	0.037	6	chr1	229000001	230000000
WE-001	41	038928D_842463	38928	038928D	842463	213	-0.75	-0.706	-8.767	37	chr1	229000001	230000000
WE-001	41	038928C_1613983	38928	038928C	1613983	214	-0.381	-0.327	-2.39	25	chr1	230000001	231000000
WE-001	41	038928C_2250838	38928	038928C	2250838	214	0.263	0.054	1.647	20	chr1	230000001	231000000
WE-001	41	038928C_2658091	38928	038928C	2658091	214	-0.732	-0.476	-4.591	28	chr1	230000001	231000000
WE-001	41	038928D_1419978	38928	038928D	1419978	214	-0.681	-0.563	-4.275	23	chr1	230000001	231000000
WE-001	41	038928D_1634567	38928	038928D	1634567	214	-0.528	-0.509	-3.314	42	chr1	230000001	231000000
WE-001	41	038928D_2453462	38928	038928D	2453462	214	0.085	-0.04	0.53	6	chr1	230000001	231000000
WE-001	41	038928D_842463	38928	038928D	842463	214	-0.755	-0.706	-4.735	37	chr1	230000001	231000000
WE-001	41	038928C_1613983	38928	038928C	1613983	215	-0.12	-0.327	-0.841	25	chr1	231000001	232000000
WE-001	41	038928C_2250838	38928	038928C	2250838	215	0.304	0.054	2.123	20	chr1	231000001	232000000
WE-001	41	038928C_2658091	38928	038928C	2658091	215	-0.359	-0.476	-2.512	28	chr1	231000001	232000000
WE-001	41	038928D_1419978	38928	038928D	1419978	215	-0.517	-0.563	-3.618	23	chr1	231000001	232000000
WE-001	41	038928D_1634567	38928	038928D	1634567	215	-0.472	-0.509	-3.3	42	chr1	231000001	232000000
WE-001	41	038928D_2453462	38928	038928D	2453462	215	0.086	-0.04	0.604	6	chr1	231000001	232000000
WE-001	41	038928D_842463	38928	038928D	842463	215	-0.622	-0.706	-4.348	37	chr1	231000001	232000000
WE-001	41	038928C_1613983	38928	038928C	1613983	216	-0.445	-0.327	-3.271	25	chr1	232000001	233000000
WE-001	41	038928C_2250838	38928	038928C	2250838	216	0.35	0.054	2.578	20	chr1	232000001	233000000
WE-001	41	038928C_2658091	38928	038928C	2658091	216	-0.376	-0.476	-2.766	28	chr1	232000001	233000000
WE-001	41	038928D_1419978	38928	038928D	1419978	216	-0.653	-0.563	-4.808	23	chr1	232000001	233000000
WE-001	41	038928D_1634567	38928	038928D	1634567	216	-0.558	-0.509	-4.109	42	chr1	232000001	233000000
WE-001	41	038928D_2453462	38928	038928D	2453462	216	0.118	-0.04	0.871	6	chr1	232000001	233000000
WE-001	41	038928D_842463	38928	038928D	842463	216	-0.828	-0.706	-6.09	37	chr1	232000001	233000000
WE-001	41	038928C_1613983	38928	038928C	1613983	217	-0.286	-0.327	-3.005	25	chr1	233000001	234000000
WE-001	41	038928C_2250838	38928	038928C	2250838	217	0.376	0.054	3.949	20	chr1	233000001	234000000
WE-001	41	038928C_2658091	38928	038928C	2658091	217	-0.345	-0.476	-3.626	28	chr1	233000001	234000000
WE-001	41	038928D_1419978	38928	038928D	1419978	217	-0.651	-0.563	-6.835	23	chr1	233000001	234000000
WE-001	41	038928D_1634567	38928	038928D	1634567	217	-0.417	-0.509	-4.377	42	chr1	233000001	234000000
WE-001	41	038928D_2453462	38928	038928D	2453462	217	-0.122	-0.04	-1.286	6	chr1	233000001	234000000
WE-001	41	038928D_842463	38928	038928D	842463	217	-0.786	-0.706	-8.247	37	chr1	233000001	234000000
WE-001	41	038928C_1613983	38928	038928C	1613983	218	-0.601	-0.327	-5.227	25	chr1	234000001	235000000
WE-001	41	038928C_2250838	38928	038928C	2250838	218	0.302	0.054	2.625	20	chr1	234000001	235000000
WE-001	41	038928C_2658091	38928	038928C	2658091	218	-0.672	-0.476	-5.853	28	chr1	234000001	235000000
WE-001	41	038928D_1419978	38928	038928D	1419978	218	-0.519	-0.563	-4.518	23	chr1	234000001	235000000
WE-001	41	038928D_1634567	38928	038928D	1634567	218	-0.561	-0.509	-4.883	42	chr1	234000001	235000000
WE-001	41	038928D_2453462	38928	038928D	2453462	218	0.101	-0.04	0.883	6	chr1	234000001	235000000
WE-001	41	038928D_842463	38928	038928D	842463	218	-0.667	-0.706	-5.806	37	chr1	234000001	235000000
WE-001	41	038928C_1613983	38928	038928C	1613983	219	-0.363	-0.327	-2.759	25	chr1	235000001	236000000
WE-001	41	038928C_2250838	38928	038928C	2250838	219	0.308	0.054	2.342	20	chr1	235000001	236000000
WE-001	41	038928C_2658091	38928	038928C	2658091	219	-0.47	-0.476	-3.572	28	chr1	235000001	236000000
WE-001	41	038928D_1419978	38928	038928D	1419978	219	-0.495	-0.563	-3.764	23	chr1	235000001	236000000
WE-001	41	038928D_1634567	38928	038928D	1634567	219	-0.643	-0.509	-4.889	42	chr1	235000001	236000000
WE-001	41	038928D_2453462	38928	038928D	2453462	219	-0.04	-0.04	-0.308	6	chr1	235000001	236000000
WE-001	41	038928D_842463	38928	038928D	842463	219	-0.78	-0.706	-5.93	37	chr1	235000001	236000000
WE-001	41	038928C_1613983	38928	038928C	1613983	220	-0.298	-0.327	-1.989	25	chr1	236000001	237000000
WE-001	41	038928C_2250838	38928	038928C	2250838	220	0.145	0.054	0.967	20	chr1	236000001	237000000
WE-001	41	038928C_2658091	38928	038928C	2658091	220	-0.498	-0.476	-3.32	28	chr1	236000001	237000000
WE-001	41	038928D_1419978	38928	038928D	1419978	220	-0.588	-0.563	-3.919	23	chr1	236000001	237000000
WE-001	41	038928D_1634567	38928	038928D	1634567	220	-0.473	-0.509	-3.153	42	chr1	236000001	237000000
WE-001	41	038928D_2453462	38928	038928D	2453462	220	0.048	-0.04	0.319	6	chr1	236000001	237000000
WE-001	41	038928D_842463	38928	038928D	842463	220	-0.53	-0.706	-3.535	37	chr1	236000001	237000000
WE-001	41	038928C_1613983	38928	038928C	1613983	221	-0.241	-0.327	-2.548	25	chr1	237000001	238000000
WE-001	41	038928C_2250838	38928	038928C	2250838	221	0.385	0.054	4.073	20	chr1	237000001	238000000
WE-001	41	038928C_2658091	38928	038928C	2658091	221	-0.408	-0.476	-4.31	28	chr1	237000001	238000000
WE-001	41	038928D_1419978	38928	038928D	1419978	221	-0.699	-0.563	-7.391	23	chr1	237000001	238000000
WE-001	41	038928D_1634567	38928	038928D	1634567	221	-0.62	-0.509	-6.559	42	chr1	237000001	238000000
WE-001	41	038928D_2453462	38928	038928D	2453462	221	-0.129	-0.04	-1.364	6	chr1	237000001	238000000
WE-001	41	038928D_842463	38928	038928D	842463	221	-0.829	-0.706	-8.763	37	chr1	237000001	238000000
WE-001	41	038928C_1613983	38928	038928C	1613983	222	-0.397	-0.327	-4.265	25	chr1	238000001	239000000
WE-001	41	038928C_2250838	38928	038928C	2250838	222	0.306	0.054	3.287	20	chr1	238000001	239000000
WE-001	41	038928C_2658091	38928	038928C	2658091	222	-0.656	-0.476	-7.046	28	chr1	238000001	239000000
WE-001	41	038928D_1419978	38928	038928D	1419978	222	-0.691	-0.563	-7.424	23	chr1	238000001	239000000
WE-001	41	038928D_1634567	38928	038928D	1634567	222	-0.428	-0.509	-4.603	42	chr1	238000001	239000000
WE-001	41	038928D_2453462	38928	038928D	2453462	222	-0.115	-0.04	-1.231	6	chr1	238000001	239000000
WE-001	41	038928D_842463	38928	038928D	842463	222	-0.827	-0.706	-8.883	37	chr1	238000001	239000000
WE-001	41	038928C_1613983	38928	038928C	1613983	223	-0.301	-0.327	-4.323	25	chr1	239000001	240000000
WE-001	41	038928C_2250838	38928	038928C	2250838	223	0.328	0.054	4.715	20	chr1	239000001	240000000
WE-001	41	038928C_2658091	38928	038928C	2658091	223	-0.237	-0.476	-3.402	28	chr1	239000001	240000000
WE-001	41	038928D_1419978	38928	038928D	1419978	223	-0.585	-0.563	-8.418	23	chr1	239000001	240000000
WE-001	41	038928D_1634567	38928	038928D	1634567	223	-0.383	-0.509	-5.508	42	chr1	239000001	240000000
WE-001	41	038928D_2453462	38928	038928D	2453462	223	0.12	-0.04	1.728	6	chr1	239000001	240000000
WE-001	41	038928D_842463	38928	038928D	842463	223	-0.474	-0.706	-6.813	37	chr1	239000001	240000000
WE-001	41	038928C_1613983	38928	038928C	1613983	224	-0.268	-0.327	-3.041	25	chr1	240000001	241000000
WE-001	41	038928C_2250838	38928	038928C	2250838	224	0.085	0.054	0.967	20	chr1	240000001	241000000
WE-001	41	038928C_2658091	38928	038928C	2658091	224	-0.591	-0.476	-6.705	28	chr1	240000001	241000000
WE-001	41	038928D_1419978	38928	038928D	1419978	224	-0.342	-0.563	-3.879	23	chr1	240000001	241000000
WE-001	41	038928D_1634567	38928	038928D	1634567	224	-0.498	-0.509	-5.653	42	chr1	240000001	241000000
WE-001	41	038928D_2453462	38928	038928D	2453462	224	0.0	-0.04	-0.002	6	chr1	240000001	241000000
WE-001	41	038928D_842463	38928	038928D	842463	224	-0.585	-0.706	-6.636	37	chr1	240000001	241000000
WE-001	41	038928C_1613983	38928	038928C	1613983	225	-0.28	-0.327	-2.882	25	chr1	241000001	242000000
WE-001	41	038928C_2250838	38928	038928C	2250838	225	0.001	0.054	0.014	20	chr1	241000001	242000000
WE-001	41	038928C_2658091	38928	038928C	2658091	225	-0.356	-0.476	-3.667	28	chr1	241000001	242000000
WE-001	41	038928D_1419978	38928	038928D	1419978	225	-0.604	-0.563	-6.212	23	chr1	241000001	242000000
WE-001	41	038928D_1634567	38928	038928D	1634567	225	-0.409	-0.509	-4.207	42	chr1	241000001	242000000
WE-001	41	038928D_2453462	38928	038928D	2453462	225	0.026	-0.04	0.269	6	chr1	241000001	242000000
WE-001	41	038928D_842463	38928	038928D	842463	225	-0.581	-0.706	-5.983	37	chr1	241000001	242000000
WE-001	41	038928C_1613983	38928	038928C	1613983	226	-0.424	-0.327	-4.656	25	chr1	242000001	243000000
WE-001	41	038928C_2250838	38928	038928C	2250838	226	-0.064	0.054	-0.702	20	chr1	242000001	243000000
WE-001	41	038928C_2658091	38928	038928C	2658091	226	-0.694	-0.476	-7.628	28	chr1	242000001	243000000
WE-001	41	038928D_1419978	38928	038928D	1419978	226	-0.688	-0.563	-7.558	23	chr1	242000001	243000000
WE-001	41	038928D_1634567	38928	038928D	1634567	226	-0.467	-0.509	-5.135	42	chr1	242000001	243000000
WE-001	41	038928D_2453462	38928	038928D	2453462	226	-0.168	-0.04	-1.847	6	chr1	242000001	243000000
WE-001	41	038928D_842463	38928	038928D	842463	226	-0.818	-0.706	-8.996	37	chr1	242000001	243000000
WE-001	41	038928C_1613983	38928	038928C	1613983	227	-0.51	-0.327	-4.724	25	chr1	243000001	244000000
WE-001	41	038928C_2250838	38928	038928C	2250838	227	-0.318	0.054	-2.943	20	chr1	243000001	244000000
WE-001	41	038928C_2658091	38928	038928C	2658091	227	-0.579	-0.476	-5.361	28	chr1	243000001	244000000
WE-001	41	038928D_1419978	38928	038928D	1419978	227	-0.467	-0.563	-4.326	23	chr1	243000001	244000000
WE-001	41	038928D_1634567	38928	038928D	1634567	227	-0.258	-0.509	-2.386	42	chr1	243000001	244000000
WE-001	41	038928D_2453462	38928	038928D	2453462	227	0.041	-0.04	0.379	6	chr1	243000001	244000000
WE-001	41	038928D_842463	38928	038928D	842463	227	-0.824	-0.706	-7.638	37	chr1	243000001	244000000
WE-001	41	038928C_1613983	38928	038928C	1613983	228	-0.156	-0.327	-1.876	25	chr1	244000001	245000000
WE-001	41	038928C_2250838	38928	038928C	2250838	228	0.066	0.054	0.791	20	chr1	244000001	245000000
WE-001	41	038928C_2658091	38928	038928C	2658091	228	-0.37	-0.476	-4.437	28	chr1	244000001	245000000
WE-001	41	038928D_1419978	38928	038928D	1419978	228	-0.469	-0.563	-5.628	23	chr1	244000001	245000000
WE-001	41	038928D_1634567	38928	038928D	1634567	228	-0.398	-0.509	-4.77	42	chr1	244000001	245000000
WE-001	41	038928D_2453462	38928	038928D	2453462	228	0.111	-0.04	1.333	6	chr1	244000001	245000000
WE-001	41	038928D_842463	38928	038928D	842463	228	-0.53	-0.706	-6.365	37	chr1	244000001	245000000
WE-001	41	038928C_1613983	38928	038928C	1613983	229	-0.43	-0.327	-4.519	25	chr1	245000001	246000000
WE-001	41	038928C_2250838	38928	038928C	2250838	229	0.073	0.054	0.769	20	chr1	245000001	246000000
WE-001	41	038928C_2658091	38928	038928C	2658091	229	-0.408	-0.476	-4.287	28	chr1	245000001	246000000
WE-001	41	038928D_1419978	38928	038928D	1419978	229	-0.583	-0.563	-6.127	23	chr1	245000001	246000000
WE-001	41	038928D_1634567	38928	038928D	1634567	229	-0.618	-0.509	-6.487	42	chr1	245000001	246000000
WE-001	41	038928D_2453462	38928	038928D	2453462	229	-0.034	-0.04	-0.356	6	chr1	245000001	246000000
WE-001	41	038928D_842463	38928	038928D	842463	229	-0.583	-0.706	-6.122	37	chr1	245000001	246000000
WE-001	41	038928C_1613983	38928	038928C	1613983	230	-0.238	-0.327	-2.079	25	chr1	246000001	247000000
WE-001	41	038928C_2250838	38928	038928C	2250838	230	0.374	0.054	3.262	20	chr1	246000001	247000000
WE-001	41	038928C_2658091	38928	038928C	2658091	230	-0.179	-0.476	-1.559	28	chr1	246000001	247000000
WE-001	41	038928D_1419978	38928	038928D	1419978	230	-0.433	-0.563	-3.78	23	chr1	246000001	247000000
WE-001	41	038928D_1634567	38928	038928D	1634567	230	-0.438	-0.509	-3.821	42	chr1	246000001	247000000
WE-001	41	038928D_2453462	38928	038928D	2453462	230	0.11	-0.04	0.961	6	chr1	246000001	247000000
WE-001	41	038928D_842463	38928	038928D	842463	230	-0.708	-0.706	-6.175	37	chr1	246000001	247000000
WE-001	41	038928C_1613983	38928	038928C	1613983	231	-0.234	-0.327	-1.771	25	chr1	247000001	248000000
WE-001	41	038928C_2250838	38928	038928C	2250838	231	-0.008	0.054	-0.062	20	chr1	247000001	248000000
WE-001	41	038928C_2658091	38928	038928C	2658091	231	-0.466	-0.476	-3.53	28	chr1	247000001	248000000
WE-001	41	038928D_1419978	38928	038928D	1419978	231	-0.623	-0.563	-4.717	23	chr1	247000001	248000000
WE-001	41	038928D_1634567	38928	038928D	1634567	231	-0.682	-0.509	-5.163	42	chr1	247000001	248000000
WE-001	41	038928D_2453462	38928	038928D	2453462	231	0.022	-0.04	0.166	6	chr1	247000001	248000000
WE-001	41	038928D_842463	38928	038928D	842463	231	-0.66	-0.706	-4.998	37	chr1	247000001	248000000
WE-001	41	038928C_1613983	38928	038928C	1613983	232	-0.349	-0.327	-2.3	25	chr1	248000001	248956533
WE-001	41	038928C_2250838	38928	038928C	2250838	232	0.095	0.054	0.629	20	chr1	248000001	248956533
WE-001	41	038928C_2658091	38928	038928C	2658091	232	-0.623	-0.476	-4.109	28	chr1	248000001	248956533
WE-001	41	038928D_1419978	38928	038928D	1419978	232	-0.541	-0.563	-3.57	23	chr1	248000001	248956533
WE-001	41	038928D_1634567	38928	038928D	1634567	232	-0.552	-0.509	-3.643	42	chr1	248000001	248956533
WE-001	41	038928D_2453462	38928	038928D	2453462	232	-0.144	-0.04	-0.95	6	chr1	248000001	248956533
WE-001	41	038928D_842463	38928	038928D	842463	232	-0.861	-0.706	-5.679	37	chr1	248000001	248956533
WE-001	41	038928C_1613983	38928	038928C	1613983	1649	-0.527	-0.512	-3.735	25	chr10	1	1000000
WE-001	41	038928C_2250838	38928	038928C	2250838	1649	-0.201	-0.306	-1.422	20	chr10	1	1000000
WE-001	41	038928C_2658091	38928	038928C	2658091	1649	-0.463	-0.114	-3.278	28	chr10	1	1000000
WE-001	41	038928D_1419978	38928	038928D	1419978	1649	-0.727	-0.656	-5.147	23	chr10	1	1000000
WE-001	41	038928D_1634567	38928	038928D	1634567	1649	-0.602	-0.475	-4.263	42	chr10	1	1000000
WE-001	41	038928D_2453462	38928	038928D	2453462	1649	-0.397	-0.078	-2.81	6	chr10	1	1000000
WE-001	41	038928D_842463	38928	038928D	842463	1649	-0.897	-0.66	-6.354	37	chr10	1	1000000
WE-001	41	038928C_1613983	38928	038928C	1613983	1650	-0.496	-0.512	-2.529	25	chr10	1000001	2000000
WE-001	41	038928C_2250838	38928	038928C	2250838	1650	0.096	-0.306	0.49	20	chr10	1000001	2000000
WE-001	41	038928C_2658091	38928	038928C	2658091	1650	0.108	-0.114	0.552	28	chr10	1000001	2000000
WE-001	41	038928D_1419978	38928	038928D	1419978	1650	-0.499	-0.656	-2.541	23	chr10	1000001	2000000
WE-001	41	038928D_1634567	38928	038928D	1634567	1650	-0.573	-0.475	-2.92	42	chr10	1000001	2000000
WE-001	41	038928D_2453462	38928	038928D	2453462	1650	-0.251	-0.078	-1.277	6	chr10	1000001	2000000
WE-001	41	038928D_842463	38928	038928D	842463	1650	-0.469	-0.66	-2.389	37	chr10	1000001	2000000
WE-001	41	038928C_1613983	38928	038928C	1613983	1651	-0.071	-0.245	-0.647	25	chr10	2000001	3000000
WE-001	41	038928C_2250838	38928	038928C	2250838	1651	0.008	-0.306	0.074	20	chr10	2000001	3000000
WE-001	41	038928C_2658091	38928	038928C	2658091	1651	0.132	-0.114	1.203	28	chr10	2000001	3000000
WE-001	41	038928D_1419978	38928	038928D	1419978	1651	-0.747	-0.656	-6.811	23	chr10	2000001	3000000
WE-001	41	038928D_1634567	38928	038928D	1634567	1651	-0.457	-0.475	-4.167	42	chr10	2000001	3000000
WE-001	41	038928D_2453462	38928	038928D	2453462	1651	-0.215	-0.078	-1.957	6	chr10	2000001	3000000
WE-001	41	038928D_842463	38928	038928D	842463	1651	-0.51	-0.66	-4.65	37	chr10	2000001	3000000
WE-001	41	038928C_1613983	38928	038928C	1613983	1652	-0.199	-0.245	-1.577	25	chr10	3000001	4000000
WE-001	41	038928C_2250838	38928	038928C	2250838	1652	-0.525	-0.306	-4.158	20	chr10	3000001	4000000
WE-001	41	038928C_2658091	38928	038928C	2658091	1652	-0.248	-0.114	-1.966	28	chr10	3000001	4000000
WE-001	41	038928D_1419978	38928	038928D	1419978	1652	-0.592	-0.656	-4.691	23	chr10	3000001	4000000
WE-001	41	038928D_1634567	38928	038928D	1634567	1652	-0.516	-0.475	-4.091	42	chr10	3000001	4000000
WE-001	41	038928D_2453462	38928	038928D	2453462	1652	0.001	-0.078	0.012	6	chr10	3000001	4000000
WE-001	41	038928D_842463	38928	038928D	842463	1652	-0.707	-0.66	-5.603	37	chr10	3000001	4000000
WE-001	41	038928C_1613983	38928	038928C	1613983	1653	-0.123	-0.245	-1.653	25	chr10	4000001	5000000
WE-001	41	038928C_2250838	38928	038928C	2250838	1653	-0.419	-0.306	-5.616	20	chr10	4000001	5000000
WE-001	41	038928C_2658091	38928	038928C	2658091	1653	0.156	-0.114	2.092	28	chr10	4000001	5000000
WE-001	41	038928D_1419978	38928	038928D	1419978	1653	-0.566	-0.656	-7.584	23	chr10	4000001	5000000
WE-001	41	038928D_1634567	38928	038928D	1634567	1653	-0.436	-0.475	-5.849	42	chr10	4000001	5000000
WE-001	41	038928D_2453462	38928	038928D	2453462	1653	0.145	-0.078	1.947	6	chr10	4000001	5000000
WE-001	41	038928D_842463	38928	038928D	842463	1653	-0.702	-0.66	-9.417	37	chr10	4000001	5000000
WE-001	41	038928C_1613983	38928	038928C	1613983	1654	-0.453	-0.245	-3.387	25	chr10	5000001	6000000
WE-001	41	038928C_2250838	38928	038928C	2250838	1654	-0.197	-0.306	-1.472	20	chr10	5000001	6000000
WE-001	41	038928C_2658091	38928	038928C	2658091	1654	-0.274	-0.114	-2.047	28	chr10	5000001	6000000
WE-001	41	038928D_1419978	38928	038928D	1419978	1654	-0.626	-0.656	-4.68	23	chr10	5000001	6000000
WE-001	41	038928D_1634567	38928	038928D	1634567	1654	-0.693	-0.475	-5.183	42	chr10	5000001	6000000
WE-001	41	038928D_2453462	38928	038928D	2453462	1654	0.031	-0.078	0.233	6	chr10	5000001	6000000
WE-001	41	038928D_842463	38928	038928D	842463	1654	-0.822	-0.66	-6.144	37	chr10	5000001	6000000
WE-001	41	038928C_1613983	38928	038928C	1613983	1655	-0.331	-0.245	-2.994	25	chr10	6000001	7000000
WE-001	41	038928C_2250838	38928	038928C	2250838	1655	-0.274	-0.306	-2.482	20	chr10	6000001	7000000
WE-001	41	038928C_2658091	38928	038928C	2658091	1655	-0.294	-0.114	-2.663	28	chr10	6000001	7000000
WE-001	41	038928D_1419978	38928	038928D	1419978	1655	-0.715	-0.656	-6.464	23	chr10	6000001	7000000
WE-001	41	038928D_1634567	38928	038928D	1634567	1655	-0.471	-0.475	-4.259	42	chr10	6000001	7000000
WE-001	41	038928D_2453462	38928	038928D	2453462	1655	-0.056	-0.078	-0.506	6	chr10	6000001	7000000
WE-001	41	038928D_842463	38928	038928D	842463	1655	-0.97	-0.66	-8.774	37	chr10	6000001	7000000
WE-001	41	038928C_1613983	38928	038928C	1613983	1656	-0.348	-0.245	-3.092	25	chr10	7000001	8000000
WE-001	41	038928C_2250838	38928	038928C	2250838	1656	-0.634	-0.306	-5.63	20	chr10	7000001	8000000
WE-001	41	038928C_2658091	38928	038928C	2658091	1656	-0.286	-0.114	-2.537	28	chr10	7000001	8000000
WE-001	41	038928D_1419978	38928	038928D	1419978	1656	-0.509	-0.656	-4.516	23	chr10	7000001	8000000
WE-001	41	038928D_1634567	38928	038928D	1634567	1656	-0.52	-0.475	-4.619	42	chr10	7000001	8000000
WE-001	41	038928D_2453462	38928	038928D	2453462	1656	-0.179	-0.078	-1.585	6	chr10	7000001	8000000
WE-001	41	038928D_842463	38928	038928D	842463	1656	-0.995	-0.66	-8.828	37	chr10	7000001	8000000
WE-001	41	038928C_1613983	38928	038928C	1613983	1657	-0.103	-0.245	-0.603	25	chr10	8000001	9000000
WE-001	41	038928C_2250838	38928	038928C	2250838	1657	0.071	-0.306	0.417	20	chr10	8000001	9000000
WE-001	41	038928C_2658091	38928	038928C	2658091	1657	-0.274	-0.114	-1.603	28	chr10	8000001	9000000
WE-001	41	038928D_1419978	38928	038928D	1419978	1657	-0.587	-0.656	-3.436	23	chr10	8000001	9000000
WE-001	41	038928D_1634567	38928	038928D	1634567	1657	-0.289	-0.475	-1.691	42	chr10	8000001	9000000
WE-001	41	038928D_2453462	38928	038928D	2453462	1657	-0.107	-0.078	-0.628	6	chr10	8000001	9000000
WE-001	41	038928D_842463	38928	038928D	842463	1657	-0.729	-0.66	-4.268	37	chr10	8000001	9000000
WE-001	41	038928C_1613983	38928	038928C	1613983	1658	-0.078	-0.245	-0.604	25	chr10	9000001	10000000
WE-001	41	038928C_2250838	38928	038928C	2250838	1658	0.214	-0.306	1.669	20	chr10	9000001	10000000
WE-001	41	038928C_2658091	38928	038928C	2658091	1658	-0.303	-0.114	-2.361	28	chr10	9000001	10000000
WE-001	41	038928D_1419978	38928	038928D	1419978	1658	-0.72	-0.656	-5.603	23	chr10	9000001	10000000
WE-001	41	038928D_1634567	38928	038928D	1634567	1658	-0.308	-0.475	-2.401	42	chr10	9000001	10000000
WE-001	41	038928D_2453462	38928	038928D	2453462	1658	-0.084	-0.078	-0.657	6	chr10	9000001	10000000
WE-001	41	038928D_842463	38928	038928D	842463	1658	-0.788	-0.66	-6.131	37	chr10	9000001	10000000
WE-001	41	038928C_1613983	38928	038928C	1613983	1659	-0.217	-0.245	-1.138	25	chr10	10000001	11000000
WE-001	41	038928C_2250838	38928	038928C	2250838	1659	0.01	-0.306	0.054	20	chr10	10000001	11000000
WE-001	41	038928C_2658091	38928	038928C	2658091	1659	-0.199	-0.114	-1.044	28	chr10	10000001	11000000
WE-001	41	038928D_1419978	38928	038928D	1419978	1659	-0.666	-0.656	-3.495	23	chr10	10000001	11000000
WE-001	41	038928D_1634567	38928	038928D	1634567	1659	-0.333	-0.475	-1.749	42	chr10	10000001	11000000
WE-001	41	038928D_2453462	38928	038928D	2453462	1659	-0.11	-0.078	-0.58	6	chr10	10000001	11000000
WE-001	41	038928D_842463	38928	038928D	842463	1659	-0.791	-0.66	-4.154	37	chr10	10000001	11000000
WE-001	41	038928C_1613983	38928	038928C	1613983	1660	-0.253	-0.245	-2.358	25	chr10	11000001	12000000
WE-001	41	038928C_2250838	38928	038928C	2250838	1660	-0.235	-0.306	-2.196	20	chr10	11000001	12000000
WE-001	41	038928C_2658091	38928	038928C	2658091	1660	-0.197	-0.114	-1.837	28	chr10	11000001	12000000
WE-001	41	038928D_1419978	38928	038928D	1419978	1660	-0.695	-0.656	-6.484	23	chr10	11000001	12000000
WE-001	41	038928D_1634567	38928	038928D	1634567	1660	-0.406	-0.475	-3.791	42	chr10	11000001	12000000
WE-001	41	038928D_2453462	38928	038928D	2453462	1660	0.043	-0.078	0.404	6	chr10	11000001	12000000
WE-001	41	038928D_842463	38928	038928D	842463	1660	-0.765	-0.66	-7.137	37	chr10	11000001	12000000
WE-001	41	038928C_1613983	38928	038928C	1613983	1661	-0.291	-0.245	-3.1	25	chr10	12000001	13000000
WE-001	41	038928C_2250838	38928	038928C	2250838	1661	-0.048	-0.306	-0.512	20	chr10	12000001	13000000
WE-001	41	038928C_2658091	38928	038928C	2658091	1661	-0.589	-0.114	-6.26	28	chr10	12000001	13000000
WE-001	41	038928D_1419978	38928	038928D	1419978	1661	-0.798	-0.656	-8.486	23	chr10	12000001	13000000
WE-001	41	038928D_1634567	38928	038928D	1634567	1661	-0.7	-0.475	-7.442	42	chr10	12000001	13000000
WE-001	41	038928D_2453462	38928	038928D	2453462	1661	-0.216	-0.078	-2.297	6	chr10	12000001	13000000
WE-001	41	038928D_842463	38928	038928D	842463	1661	-0.827	-0.66	-8.791	37	chr10	12000001	13000000
WE-001	41	038928C_1613983	38928	038928C	1613983	1662	-0.239	-0.245	-2.214	25	chr10	13000001	14000000
WE-001	41	038928C_2250838	38928	038928C	2250838	1662	-0.293	-0.306	-2.712	20	chr10	13000001	14000000
WE-001	41	038928C_2658091	38928	038928C	2658091	1662	-0.418	-0.114	-3.866	28	chr10	13000001	14000000
WE-001	41	038928D_1419978	38928	038928D	1419978	1662	-0.607	-0.656	-5.617	23	chr10	13000001	14000000
WE-001	41	038928D_1634567	38928	038928D	1634567	1662	-0.626	-0.475	-5.8	42	chr10	13000001	14000000
WE-001	41	038928D_2453462	38928	038928D	2453462	1662	-0.137	-0.078	-1.265	6	chr10	13000001	14000000
WE-001	41	038928D_842463	38928	038928D	842463	1662	-0.719	-0.66	-6.652	37	chr10	13000001	14000000
WE-001	41	038928C_1613983	38928	038928C	1613983	1663	-0.212	-0.245	-1.644	25	chr10	14000001	15000000
WE-001	41	038928C_2250838	38928	038928C	2250838	1663	-0.413	-0.306	-3.201	20	chr10	14000001	15000000
WE-001	41	038928C_2658091	38928	038928C	2658091	1663	-0.221	-0.114	-1.71	28	chr10	14000001	15000000
WE-001	41	038928D_1419978	38928	038928D	1419978	1663	-0.517	-0.656	-4.004	23	chr10	14000001	15000000
WE-001	41	038928D_1634567	38928	038928D	1634567	1663	-0.297	-0.475	-2.298	42	chr10	14000001	15000000
WE-001	41	038928D_2453462	38928	038928D	2453462	1663	0.0	-0.078	0.0	6	chr10	14000001	15000000
WE-001	41	038928D_842463	38928	038928D	842463	1663	-0.604	-0.66	-4.679	37	chr10	14000001	15000000
WE-001	41	038928C_1613983	38928	038928C	1613983	1664	-0.227	-0.245	-2.876	25	chr10	15000001	16000000
WE-001	41	038928C_2250838	38928	038928C	2250838	1664	-0.151	-0.306	-1.91	20	chr10	15000001	16000000
WE-001	41	038928C_2658091	38928	038928C	2658091	1664	-0.093	-0.114	-1.177	28	chr10	15000001	16000000
WE-001	41	038928D_1419978	38928	038928D	1419978	1664	-0.614	-0.656	-7.773	23	chr10	15000001	16000000
WE-001	41	038928D_1634567	38928	038928D	1634567	1664	-0.595	-0.475	-7.525	42	chr10	15000001	16000000
WE-001	41	038928D_2453462	38928	038928D	2453462	1664	-0.026	-0.078	-0.33	6	chr10	15000001	16000000
WE-001	41	038928D_842463	38928	038928D	842463	1664	-0.75	-0.66	-9.494	37	chr10	15000001	16000000
WE-001	41	038928C_1613983	38928	038928C	1613983	1665	-0.411	-0.245	-3.505	25	chr10	16000001	17000000
WE-001	41	038928C_2250838	38928	038928C	2250838	1665	-0.158	-0.306	-1.343	20	chr10	16000001	17000000
WE-001	41	038928C_2658091	38928	038928C	2658091	1665	-0.062	-0.114	-0.531	28	chr10	16000001	17000000
WE-001	41	038928D_1419978	38928	038928D	1419978	1665	-0.636	-0.656	-5.418	23	chr10	16000001	17000000
WE-001	41	038928D_1634567	38928	038928D	1634567	1665	-0.42	-0.475	-3.582	42	chr10	16000001	17000000
WE-001	41	038928D_2453462	38928	038928D	2453462	1665	-0.147	-0.078	-1.256	6	chr10	16000001	17000000
WE-001	41	038928D_842463	38928	038928D	842463	1665	-0.738	-0.66	-6.292	37	chr10	16000001	17000000
WE-001	41	038928C_1613983	38928	038928C	1613983	1666	-0.157	-0.245	-1.897	25	chr10	17000001	18000000
WE-001	41	038928C_2250838	38928	038928C	2250838	1666	-0.357	-0.306	-4.319	20	chr10	17000001	18000000
WE-001	41	038928C_2658091	38928	038928C	2658091	1666	0.006	-0.114	0.077	28	chr10	17000001	18000000
WE-001	41	038928D_1419978	38928	038928D	1419978	1666	-0.528	-0.656	-6.39	23	chr10	17000001	18000000
WE-001	41	038928D_1634567	38928	038928D	1634567	1666	-0.444	-0.475	-5.372	42	chr10	17000001	18000000
WE-001	41	038928D_2453462	38928	038928D	2453462	1666	-0.09	-0.078	-1.091	6	chr10	17000001	18000000
WE-001	41	038928D_842463	38928	038928D	842463	1666	-0.684	-0.66	-8.282	37	chr10	17000001	18000000
WE-001	41	038928C_1613983	38928	038928C	1613983	1667	-0.177	-0.245	-2.622	25	chr10	18000001	19000000
WE-001	41	038928C_2250838	38928	038928C	2250838	1667	-0.225	-0.306	-3.349	20	chr10	18000001	19000000
WE-001	41	038928C_2658091	38928	038928C	2658091	1667	0.116	-0.114	1.723	28	chr10	18000001	19000000
WE-001	41	038928D_1419978	38928	038928D	1419978	1667	-0.498	-0.656	-7.396	23	chr10	18000001	19000000
WE-001	41	038928D_1634567	38928	038928D	1634567	1667	-0.442	-0.475	-6.573	42	chr10	18000001	19000000
WE-001	41	038928D_2453462	38928	038928D	2453462	1667	-0.139	-0.078	-2.064	6	chr10	18000001	19000000
WE-001	41	038928D_842463	38928	038928D	842463	1667	-0.567	-0.66	-8.426	37	chr10	18000001	19000000
WE-001	41	038928C_1613983	38928	038928C	1613983	1668	-0.205	-0.245	-2.023	25	chr10	19000001	20000000
WE-001	41	038928C_2250838	38928	038928C	2250838	1668	-0.285	-0.306	-2.805	20	chr10	19000001	20000000
WE-001	41	038928C_2658091	38928	038928C	2658091	1668	0.042	-0.114	0.416	28	chr10	19000001	20000000
WE-001	41	038928D_1419978	38928	038928D	1419978	1668	-0.603	-0.656	-5.943	23	chr10	19000001	20000000
WE-001	41	038928D_1634567	38928	038928D	1634567	1668	-0.355	-0.475	-3.498	42	chr10	19000001	20000000
WE-001	41	038928D_2453462	38928	038928D	2453462	1668	-0.139	-0.078	-1.372	6	chr10	19000001	20000000
WE-001	41	038928D_842463	38928	038928D	842463	1668	-0.631	-0.66	-6.216	37	chr10	19000001	20000000
WE-001	41	038928C_1613983	38928	038928C	1613983	1669	-0.195	-0.245	-2.44	25	chr10	20000001	21000000
WE-001	41	038928C_2250838	38928	038928C	2250838	1669	-0.181	-0.306	-2.26	20	chr10	20000001	21000000
WE-001	41	038928C_2658091	38928	038928C	2658091	1669	0.076	-0.114	0.954	28	chr10	20000001	21000000
WE-001	41	038928D_1419978	38928	038928D	1419978	1669	-0.411	-0.656	-5.133	23	chr10	20000001	21000000
WE-001	41	038928D_1634567	38928	038928D	1634567	1669	-0.47	-0.475	-5.871	42	chr10	20000001	21000000
WE-001	41	038928D_2453462	38928	038928D	2453462	1669	-0.102	-0.078	-1.276	6	chr10	20000001	21000000
WE-001	41	038928D_842463	38928	038928D	842463	1669	-0.569	-0.66	-7.107	37	chr10	20000001	21000000
WE-001	41	038928C_1613983	38928	038928C	1613983	1670	-0.214	-0.245	-2.181	25	chr10	21000001	22000000
WE-001	41	038928C_2250838	38928	038928C	2250838	1670	-0.366	-0.306	-3.735	20	chr10	21000001	22000000
WE-001	41	038928C_2658091	38928	038928C	2658091	1670	-0.05	-0.114	-0.507	28	chr10	21000001	22000000
WE-001	41	038928D_1419978	38928	038928D	1419978	1670	-0.613	-0.656	-6.258	23	chr10	21000001	22000000
WE-001	41	038928D_1634567	38928	038928D	1634567	1670	-0.382	-0.475	-3.9	42	chr10	21000001	22000000
WE-001	41	038928D_2453462	38928	038928D	2453462	1670	-0.154	-0.078	-1.571	6	chr10	21000001	22000000
WE-001	41	038928D_842463	38928	038928D	842463	1670	-0.315	-0.66	-3.222	37	chr10	21000001	22000000
WE-001	41	038928C_1613983	38928	038928C	1613983	1671	-0.118	-0.245	-1.274	25	chr10	22000001	23000000
WE-001	41	038928C_2250838	38928	038928C	2250838	1671	-0.54	-0.306	-5.812	20	chr10	22000001	23000000
WE-001	41	038928C_2658091	38928	038928C	2658091	1671	-0.123	-0.114	-1.328	28	chr10	22000001	23000000
WE-001	41	038928D_1419978	38928	038928D	1419978	1671	-0.584	-0.656	-6.294	23	chr10	22000001	23000000
WE-001	41	038928D_1634567	38928	038928D	1634567	1671	-0.587	-0.475	-6.322	42	chr10	22000001	23000000
WE-001	41	038928D_2453462	38928	038928D	2453462	1671	-0.166	-0.078	-1.785	6	chr10	22000001	23000000
WE-001	41	038928D_842463	38928	038928D	842463	1671	-0.604	-0.66	-6.508	37	chr10	22000001	23000000
WE-001	41	038928C_1613983	38928	038928C	1613983	1672	-0.205	-0.245	-1.791	25	chr10	23000001	24000000
WE-001	41	038928C_2250838	38928	038928C	2250838	1672	-0.293	-0.306	-2.56	20	chr10	23000001	24000000
WE-001	41	038928C_2658091	38928	038928C	2658091	1672	-0.234	-0.114	-2.042	28	chr10	23000001	24000000
WE-001	41	038928D_1419978	38928	038928D	1419978	1672	-0.557	-0.656	-4.874	23	chr10	23000001	24000000
WE-001	41	038928D_1634567	38928	038928D	1634567	1672	-0.932	-0.832	-8.144	42	chr10	23000001	24000000
WE-001	41	038928D_2453462	38928	038928D	2453462	1672	-0.187	-0.078	-1.635	6	chr10	23000001	24000000
WE-001	41	038928D_842463	38928	038928D	842463	1672	-0.649	-0.66	-5.677	37	chr10	23000001	24000000
WE-001	41	038928C_1613983	38928	038928C	1613983	1673	-0.259	-0.245	-2.439	25	chr10	24000001	25000000
WE-001	41	038928C_2250838	38928	038928C	2250838	1673	-0.187	-0.306	-1.757	20	chr10	24000001	25000000
WE-001	41	038928C_2658091	38928	038928C	2658091	1673	-0.009	-0.114	-0.083	28	chr10	24000001	25000000
WE-001	41	038928D_1419978	38928	038928D	1419978	1673	-0.644	-0.656	-6.054	23	chr10	24000001	25000000
WE-001	41	038928D_1634567	38928	038928D	1634567	1673	-0.729	-0.832	-6.852	42	chr10	24000001	25000000
WE-001	41	038928D_2453462	38928	038928D	2453462	1673	-0.068	-0.078	-0.636	6	chr10	24000001	25000000
WE-001	41	038928D_842463	38928	038928D	842463	1673	-0.503	-0.66	-4.728	37	chr10	24000001	25000000
WE-001	41	038928C_1613983	38928	038928C	1613983	1674	-0.276	-0.245	-3.096	25	chr10	25000001	26000000
WE-001	41	038928C_2250838	38928	038928C	2250838	1674	-0.183	-0.306	-2.058	20	chr10	25000001	26000000
WE-001	41	038928C_2658091	38928	038928C	2658091	1674	-0.056	-0.114	-0.632	28	chr10	25000001	26000000
WE-001	41	038928D_1419978	38928	038928D	1419978	1674	-0.713	-0.656	-8.004	23	chr10	25000001	26000000
WE-001	41	038928D_1634567	38928	038928D	1634567	1674	-0.837	-0.832	-9.392	42	chr10	25000001	26000000
WE-001	41	038928D_2453462	38928	038928D	2453462	1674	-0.119	-0.078	-1.331	6	chr10	25000001	26000000
WE-001	41	038928D_842463	38928	038928D	842463	1674	-0.856	-0.66	-9.609	37	chr10	25000001	26000000
WE-001	41	038928C_1613983	38928	038928C	1613983	1675	-0.328	-0.245	-4.031	25	chr10	26000001	27000000
WE-001	41	038928C_2250838	38928	038928C	2250838	1675	-0.564	-0.306	-6.928	20	chr10	26000001	27000000
WE-001	41	038928C_2658091	38928	038928C	2658091	1675	0.012	-0.114	0.15	28	chr10	26000001	27000000
WE-001	41	038928D_1419978	38928	038928D	1419978	1675	-0.861	-0.656	-10.567	23	chr10	26000001	27000000
WE-001	41	038928D_1634567	38928	038928D	1634567	1675	-0.542	-0.383	-6.66	42	chr10	26000001	27000000
WE-001	41	038928D_2453462	38928	038928D	2453462	1675	-0.189	-0.078	-2.318	6	chr10	26000001	27000000
WE-001	41	038928D_842463	38928	038928D	842463	1675	-0.751	-0.66	-9.225	37	chr10	26000001	27000000
WE-001	41	038928C_1613983	38928	038928C	1613983	1676	-0.186	-0.245	-1.885	25	chr10	27000001	28000000
WE-001	41	038928C_2250838	38928	038928C	2250838	1676	-0.63	-0.306	-6.372	20	chr10	27000001	28000000
WE-001	41	038928C_2658091	38928	038928C	2658091	1676	0.054	-0.114	0.551	28	chr10	27000001	28000000
WE-001	41	038928D_1419978	38928	038928D	1419978	1676	-0.571	-0.656	-5.774	23	chr10	27000001	28000000
WE-001	41	038928D_1634567	38928	038928D	1634567	1676	-0.416	-0.383	-4.208	42	chr10	27000001	28000000
WE-001	41	038928D_2453462	38928	038928D	2453462	1676	-0.119	-0.078	-1.208	6	chr10	27000001	28000000
WE-001	41	038928D_842463	38928	038928D	842463	1676	-0.596	-0.66	-6.03	37	chr10	27000001	28000000
WE-001	41	038928C_1613983	38928	038928C	1613983	1677	-0.238	-0.245	-1.694	25	chr10	28000001	29000000
WE-001	41	038928C_2250838	38928	038928C	2250838	1677	-0.718	-0.306	-5.099	20	chr10	28000001	29000000
WE-001	41	038928C_2658091	38928	038928C	2658091	1677	0.129	-0.114	0.915	28	chr10	28000001	29000000
WE-001	41	038928D_1419978	38928	038928D	1419978	1677	-0.635	-0.656	-4.515	23	chr10	28000001	29000000
WE-001	41	038928D_1634567	38928	038928D	1634567	1677	-0.265	-0.383	-1.881	42	chr10	28000001	29000000
WE-001	41	038928D_2453462	38928	038928D	2453462	1677	0.026	-0.078	0.183	6	chr10	28000001	29000000
WE-001	41	038928D_842463	38928	038928D	842463	1677	-0.569	-0.66	-4.045	37	chr10	28000001	29000000
WE-001	41	038928C_1613983	38928	038928C	1613983	1678	-0.327	-0.245	-2.044	25	chr10	29000001	30000000
WE-001	41	038928C_2250838	38928	038928C	2250838	1678	-0.387	-0.306	-2.417	20	chr10	29000001	30000000
WE-001	41	038928C_2658091	38928	038928C	2658091	1678	-0.233	-0.114	-1.457	28	chr10	29000001	30000000
WE-001	41	038928D_1419978	38928	038928D	1419978	1678	-0.606	-0.656	-3.786	23	chr10	29000001	30000000
WE-001	41	038928D_1634567	38928	038928D	1634567	1678	-0.42	-0.383	-2.623	42	chr10	29000001	30000000
WE-001	41	038928D_2453462	38928	038928D	2453462	1678	-0.245	-0.078	-1.528	6	chr10	29000001	30000000
WE-001	41	038928D_842463	38928	038928D	842463	1678	-0.544	-0.66	-3.401	37	chr10	29000001	30000000
WE-001	41	038928C_1613983	38928	038928C	1613983	1679	-0.38	-0.245	-3.648	25	chr10	30000001	31000000
WE-001	41	038928C_2250838	38928	038928C	2250838	1679	-0.01	-0.306	-0.099	20	chr10	30000001	31000000
WE-001	41	038928C_2658091	38928	038928C	2658091	1679	-0.14	-0.114	-1.345	28	chr10	30000001	31000000
WE-001	41	038928D_1419978	38928	038928D	1419978	1679	-0.623	-0.656	-5.984	23	chr10	30000001	31000000
WE-001	41	038928D_1634567	38928	038928D	1634567	1679	-0.464	-0.383	-4.46	42	chr10	30000001	31000000
WE-001	41	038928D_2453462	38928	038928D	2453462	1679	-0.041	-0.078	-0.394	6	chr10	30000001	31000000
WE-001	41	038928D_842463	38928	038928D	842463	1679	-0.326	-0.66	-3.128	37	chr10	30000001	31000000
WE-001	41	038928C_1613983	38928	038928C	1613983	1680	-0.177	-0.245	-1.263	25	chr10	31000001	32000000
WE-001	41	038928C_2250838	38928	038928C	2250838	1680	-0.14	-0.306	-0.999	20	chr10	31000001	32000000
WE-001	41	038928C_2658091	38928	038928C	2658091	1680	-0.262	-0.114	-1.872	28	chr10	31000001	32000000
WE-001	41	038928D_1419978	38928	038928D	1419978	1680	-0.529	-0.656	-3.784	23	chr10	31000001	32000000
WE-001	41	038928D_1634567	38928	038928D	1634567	1680	-0.246	-0.383	-1.755	42	chr10	31000001	32000000
WE-001	41	038928D_2453462	38928	038928D	2453462	1680	0.021	-0.078	0.15	6	chr10	31000001	32000000
WE-001	41	038928D_842463	38928	038928D	842463	1680	-0.513	-0.66	-3.664	37	chr10	31000001	32000000
WE-001	41	038928C_1613983	38928	038928C	1613983	1681	-0.286	-0.245	-2.456	25	chr10	32000001	33000000
WE-001	41	038928C_2250838	38928	038928C	2250838	1681	-0.539	-0.306	-4.634	20	chr10	32000001	33000000
WE-001	41	038928C_2658091	38928	038928C	2658091	1681	-0.312	-0.114	-2.681	28	chr10	32000001	33000000
WE-001	41	038928D_1419978	38928	038928D	1419978	1681	-0.654	-0.656	-5.616	23	chr10	32000001	33000000
WE-001	41	038928D_1634567	38928	038928D	1634567	1681	-0.357	-0.383	-3.063	42	chr10	32000001	33000000
WE-001	41	038928D_2453462	38928	038928D	2453462	1681	-0.237	-0.078	-2.038	6	chr10	32000001	33000000
WE-001	41	038928D_842463	38928	038928D	842463	1681	-0.603	-0.66	-5.18	37	chr10	32000001	33000000
WE-001	41	038928C_1613983	38928	038928C	1613983	1682	-0.458	-0.245	-4.438	25	chr10	33000001	34000000
WE-001	41	038928C_2250838	38928	038928C	2250838	1682	-0.311	-0.306	-3.009	20	chr10	33000001	34000000
WE-001	41	038928C_2658091	38928	038928C	2658091	1682	-0.188	-0.114	-1.824	28	chr10	33000001	34000000
WE-001	41	038928D_1419978	38928	038928D	1419978	1682	-0.55	-0.656	-5.329	23	chr10	33000001	34000000
WE-001	41	038928D_1634567	38928	038928D	1634567	1682	-0.565	-0.383	-5.472	42	chr10	33000001	34000000
WE-001	41	038928D_2453462	38928	038928D	2453462	1682	-0.156	-0.078	-1.515	6	chr10	33000001	34000000
WE-001	41	038928D_842463	38928	038928D	842463	1682	-0.505	-0.66	-4.893	37	chr10	33000001	34000000
WE-001	41	038928C_1613983	38928	038928C	1613983	1683	-0.138	-0.245	-1.134	25	chr10	34000001	35000000
WE-001	41	038928C_2250838	38928	038928C	2250838	1683	-0.365	-0.306	-3.004	20	chr10	34000001	35000000
WE-001	41	038928C_2658091	38928	038928C	2658091	1683	-0.173	-0.114	-1.425	28	chr10	34000001	35000000
WE-001	41	038928D_1419978	38928	038928D	1419978	1683	-0.533	-0.656	-4.385	23	chr10	34000001	35000000
WE-001	41	038928D_1634567	38928	038928D	1634567	1683	-0.359	-0.383	-2.951	42	chr10	34000001	35000000
WE-001	41	038928D_2453462	38928	038928D	2453462	1683	-0.058	-0.078	-0.48	6	chr10	34000001	35000000
WE-001	41	038928D_842463	38928	038928D	842463	1683	-0.4	-0.66	-3.292	37	chr10	34000001	35000000
WE-001	41	038928C_1613983	38928	038928C	1613983	1684	-0.281	-0.245	-3.765	25	chr10	35000001	36000000
WE-001	41	038928C_2250838	38928	038928C	2250838	1684	-0.289	-0.306	-3.869	20	chr10	35000001	36000000
WE-001	41	038928C_2658091	38928	038928C	2658091	1684	-0.265	-0.114	-3.557	28	chr10	35000001	36000000
WE-001	41	038928D_1419978	38928	038928D	1419978	1684	-0.587	-0.656	-7.876	23	chr10	35000001	36000000
WE-001	41	038928D_1634567	38928	038928D	1634567	1684	-0.407	-0.383	-5.456	42	chr10	35000001	36000000
WE-001	41	038928D_2453462	38928	038928D	2453462	1684	-0.077	-0.078	-1.036	6	chr10	35000001	36000000
WE-001	41	038928D_842463	38928	038928D	842463	1684	-0.69	-0.66	-9.257	37	chr10	35000001	36000000
WE-001	41	038928C_1613983	38928	038928C	1613983	1685	-0.421	-0.245	-4.745	25	chr10	36000001	37000000
WE-001	41	038928C_2250838	38928	038928C	2250838	1685	-0.033	-0.306	-0.371	20	chr10	36000001	37000000
WE-001	41	038928C_2658091	38928	038928C	2658091	1685	-0.051	-0.114	-0.577	28	chr10	36000001	37000000
WE-001	41	038928D_1419978	38928	038928D	1419978	1685	-0.679	-0.656	-7.646	23	chr10	36000001	37000000
WE-001	41	038928D_1634567	38928	038928D	1634567	1685	-0.488	-0.383	-5.495	42	chr10	36000001	37000000
WE-001	41	038928D_2453462	38928	038928D	2453462	1685	-0.08	-0.078	-0.896	6	chr10	36000001	37000000
WE-001	41	038928D_842463	38928	038928D	842463	1685	-0.781	-0.66	-8.795	37	chr10	36000001	37000000
WE-001	41	038928C_1613983	38928	038928C	1613983	1686	-0.212	-0.245	-1.767	25	chr10	37000001	38000000
WE-001	41	038928C_2250838	38928	038928C	2250838	1686	-0.049	-0.306	-0.411	20	chr10	37000001	38000000
WE-001	41	038928C_2658091	38928	038928C	2658091	1686	-0.096	-0.114	-0.798	28	chr10	37000001	38000000
WE-001	41	038928D_1419978	38928	038928D	1419978	1686	-0.654	-0.656	-5.452	23	chr10	37000001	38000000
WE-001	41	038928D_1634567	38928	038928D	1634567	1686	-0.069	-0.383	-0.573	42	chr10	37000001	38000000
WE-001	41	038928D_2453462	38928	038928D	2453462	1686	-0.159	-0.078	-1.328	6	chr10	37000001	38000000
WE-001	41	038928D_842463	38928	038928D	842463	1686	-0.511	-0.66	-4.254	37	chr10	37000001	38000000
WE-001	41	038928C_1613983	38928	038928C	1613983	1687	-0.18	-0.245	-1.425	25	chr10	38000001	39000000
WE-001	41	038928C_2250838	38928	038928C	2250838	1687	-0.051	-0.306	-0.4	20	chr10	38000001	39000000
WE-001	41	038928C_2658091	38928	038928C	2658091	1687	-0.089	-0.114	-0.704	28	chr10	38000001	39000000
WE-001	41	038928D_1419978	38928	038928D	1419978	1687	-0.721	-0.656	-5.691	23	chr10	38000001	39000000
WE-001	41	038928D_1634567	38928	038928D	1634567	1687	0.323	0.261	2.551	42	chr10	38000001	39000000
WE-001	41	038928D_2453462	38928	038928D	2453462	1687	-0.161	-0.078	-1.268	6	chr10	38000001	39000000
WE-001	41	038928D_842463	38928	038928D	842463	1687	-0.502	-0.66	-3.967	37	chr10	38000001	39000000
WE-001	41	038928C_1613983	38928	038928C	1613983	1688	-0.312	-0.245	-1.696	25	chr10	39000001	40000000
WE-001	41	038928C_2250838	38928	038928C	2250838	1688	0.029	-0.306	0.157	20	chr10	39000001	40000000
WE-001	41	038928C_2658091	38928	038928C	2658091	1688	0.181	-0.114	0.986	28	chr10	39000001	40000000
WE-001	41	038928D_1419978	38928	038928D	1419978	1688	-0.92	-0.656	-5.002	23	chr10	39000001	40000000
WE-001	41	038928D_1634567	38928	038928D	1634567	1688	-0.096	0.261	-0.525	42	chr10	39000001	40000000
WE-001	41	038928D_2453462	38928	038928D	2453462	1688	-0.089	-0.078	-0.483	6	chr10	39000001	40000000
WE-001	41	038928D_842463	38928	038928D	842463	1688	-0.795	-0.66	-4.323	37	chr10	39000001	40000000
WE-001	41	038928C_1613983	38928	038928C	1613983	1690	-0.267	-0.245	-0.64	25	chr10	41000001	42000000
WE-001	41	038928C_2250838	38928	038928C	2250838	1690	0.294	-0.306	0.706	20	chr10	41000001	42000000
WE-001	41	038928C_2658091	38928	038928C	2658091	1690	0.065	-0.114	0.156	28	chr10	41000001	42000000
WE-001	41	038928D_1419978	38928	038928D	1419978	1690	-0.98	-0.656	-2.351	23	chr10	41000001	42000000
WE-001	41	038928D_1634567	38928	038928D	1634567	1690	0.459	0.261	1.102	42	chr10	41000001	42000000
WE-001	41	038928D_2453462	38928	038928D	2453462	1690	-0.565	-0.078	-1.356	6	chr10	41000001	42000000
WE-001	41	038928D_842463	38928	038928D	842463	1690	-0.421	-0.66	-1.009	37	chr10	41000001	42000000
WE-001	41	038928C_1613983	38928	038928C	1613983	1691	-0.231	-0.245	-1.705	25	chr10	42000001	43000000
WE-001	41	038928C_2250838	38928	038928C	2250838	1691	-0.482	-0.306	-3.565	20	chr10	42000001	43000000
WE-001	41	038928C_2658091	38928	038928C	2658091	1691	-0.14	-0.114	-1.038	28	chr10	42000001	43000000
WE-001	41	038928D_1419978	38928	038928D	1419978	1691	-0.715	-0.656	-5.288	23	chr10	42000001	43000000
WE-001	41	038928D_1634567	38928	038928D	1634567	1691	0.315	0.261	2.327	42	chr10	42000001	43000000
WE-001	41	038928D_2453462	38928	038928D	2453462	1691	-0.108	-0.078	-0.796	6	chr10	42000001	43000000
WE-001	41	038928D_842463	38928	038928D	842463	1691	-0.848	-0.66	-6.268	37	chr10	42000001	43000000
WE-001	41	038928C_1613983	38928	038928C	1613983	1692	-0.386	-0.491	-3.27	25	chr10	43000001	44000000
WE-001	41	038928C_2250838	38928	038928C	2250838	1692	-0.146	-0.306	-1.236	20	chr10	43000001	44000000
WE-001	41	038928C_2658091	38928	038928C	2658091	1692	0.13	-0.114	1.103	28	chr10	43000001	44000000
WE-001	41	038928D_1419978	38928	038928D	1419978	1692	-0.805	-0.656	-6.821	23	chr10	43000001	44000000
WE-001	41	038928D_1634567	38928	038928D	1634567	1692	0.25	0.261	2.121	42	chr10	43000001	44000000
WE-001	41	038928D_2453462	38928	038928D	2453462	1692	-0.159	-0.078	-1.348	6	chr10	43000001	44000000
WE-001	41	038928D_842463	38928	038928D	842463	1692	-0.808	-0.66	-6.849	37	chr10	43000001	44000000
WE-001	41	038928C_1613983	38928	038928C	1613983	1693	-0.568	-0.491	-4.596	25	chr10	44000001	45000000
WE-001	41	038928C_2250838	38928	038928C	2250838	1693	-0.389	-0.306	-3.145	20	chr10	44000001	45000000
WE-001	41	038928C_2658091	38928	038928C	2658091	1693	0.123	-0.114	0.998	28	chr10	44000001	45000000
WE-001	41	038928D_1419978	38928	038928D	1419978	1693	-0.718	-0.656	-5.811	23	chr10	44000001	45000000
WE-001	41	038928D_1634567	38928	038928D	1634567	1693	0.243	0.261	1.967	42	chr10	44000001	45000000
WE-001	41	038928D_2453462	38928	038928D	2453462	1693	-0.11	-0.078	-0.891	6	chr10	44000001	45000000
WE-001	41	038928D_842463	38928	038928D	842463	1693	-0.789	-0.66	-6.385	37	chr10	44000001	45000000
WE-001	41	038928C_1613983	38928	038928C	1613983	1694	-0.262	-0.491	-1.887	25	chr10	45000001	46000000
WE-001	41	038928C_2250838	38928	038928C	2250838	1694	-0.65	-0.306	-4.676	20	chr10	45000001	46000000
WE-001	41	038928C_2658091	38928	038928C	2658091	1694	-0.477	-0.687	-3.436	28	chr10	45000001	46000000
WE-001	41	038928D_1419978	38928	038928D	1419978	1694	-0.745	-0.656	-5.361	23	chr10	45000001	46000000
WE-001	41	038928D_1634567	38928	038928D	1634567	1694	0.304	0.261	2.189	42	chr10	45000001	46000000
WE-001	41	038928D_2453462	38928	038928D	2453462	1694	0.017	-0.078	0.123	6	chr10	45000001	46000000
WE-001	41	038928D_842463	38928	038928D	842463	1694	-0.787	-0.66	-5.664	37	chr10	45000001	46000000
WE-001	41	038928C_1613983	38928	038928C	1613983	1695	-0.744	-0.491	-4.472	25	chr10	46000001	47000000
WE-001	41	038928C_2250838	38928	038928C	2250838	1695	-0.77	-0.306	-4.626	20	chr10	46000001	47000000
WE-001	41	038928C_2658091	38928	038928C	2658091	1695	-0.922	-0.687	-5.539	28	chr10	46000001	47000000
WE-001	41	038928D_1419978	38928	038928D	1419978	1695	-0.776	-0.656	-4.66	23	chr10	46000001	47000000
WE-001	41	038928D_1634567	38928	038928D	1634567	1695	0.348	0.261	2.089	42	chr10	46000001	47000000
WE-001	41	038928D_2453462	38928	038928D	2453462	1695	-0.296	-0.078	-1.781	6	chr10	46000001	47000000
WE-001	41	038928D_842463	38928	038928D	842463	1695	-0.708	-0.66	-4.252	37	chr10	46000001	47000000
WE-001	41	038928C_1613983	38928	038928C	1613983	1696	-0.493	-0.491	-7.126	25	chr10	47000001	48000000
WE-001	41	038928C_2250838	38928	038928C	2250838	1696	-0.313	-0.306	-4.528	20	chr10	47000001	48000000
WE-001	41	038928C_2658091	38928	038928C	2658091	1696	-0.661	-0.687	-9.56	28	chr10	47000001	48000000
WE-001	41	038928D_1419978	38928	038928D	1419978	1696	-1.017	-0.656	-14.707	23	chr10	47000001	48000000
WE-001	41	038928D_1634567	38928	038928D	1634567	1696	0.203	0.261	2.931	42	chr10	47000001	48000000
WE-001	41	038928D_2453462	38928	038928D	2453462	1696	-0.169	-0.078	-2.449	6	chr10	47000001	48000000
WE-001	41	038928D_842463	38928	038928D	842463	1696	-0.4	-0.66	-5.782	37	chr10	47000001	48000000
WE-001	41	038928C_1613983	38928	038928C	1613983	1697	0.642	0.54	4.3	25	chr10	48000001	49000000
WE-001	41	038928C_2250838	38928	038928C	2250838	1697	-0.382	-0.306	-2.557	20	chr10	48000001	49000000
WE-001	41	038928C_2658091	38928	038928C	2658091	1697	0.523	0.71	3.505	28	chr10	48000001	49000000
WE-001	41	038928D_1419978	38928	038928D	1419978	1697	0.833	0.789	5.579	23	chr10	48000001	49000000
WE-001	41	038928D_1634567	38928	038928D	1634567	1697	1.203	1.094	8.062	42	chr10	48000001	49000000
WE-001	41	038928D_2453462	38928	038928D	2453462	1697	-0.011	-0.078	-0.075	6	chr10	48000001	49000000
WE-001	41	038928D_842463	38928	038928D	842463	1697	0.45	0.371	3.015	37	chr10	48000001	49000000
WE-001	41	038928C_1613983	38928	038928C	1613983	1698	0.381	0.54	5.428	25	chr10	49000001	50000000
WE-001	41	038928C_2250838	38928	038928C	2250838	1698	-0.496	-0.306	-7.068	20	chr10	49000001	50000000
WE-001	41	038928C_2658091	38928	038928C	2658091	1698	0.384	0.71	5.469	28	chr10	49000001	50000000
WE-001	41	038928D_1419978	38928	038928D	1419978	1698	0.694	0.789	9.889	23	chr10	49000001	50000000
WE-001	41	038928D_1634567	38928	038928D	1634567	1698	1.12	1.094	15.973	42	chr10	49000001	50000000
WE-001	41	038928D_2453462	38928	038928D	2453462	1698	-0.194	-0.078	-2.768	6	chr10	49000001	50000000
WE-001	41	038928D_842463	38928	038928D	842463	1698	0.292	0.371	4.167	37	chr10	49000001	50000000
WE-001	41	038928C_1613983	38928	038928C	1613983	1699	0.517	0.54	4.585	25	chr10	50000001	51000000
WE-001	41	038928C_2250838	38928	038928C	2250838	1699	-0.397	-0.306	-3.518	20	chr10	50000001	51000000
WE-001	41	038928C_2658091	38928	038928C	2658091	1699	0.437	0.71	3.872	28	chr10	50000001	51000000
WE-001	41	038928D_1419978	38928	038928D	1419978	1699	0.823	0.789	7.291	23	chr10	50000001	51000000
WE-001	41	038928D_1634567	38928	038928D	1634567	1699	0.984	1.094	8.721	42	chr10	50000001	51000000
WE-001	41	038928D_2453462	38928	038928D	2453462	1699	-0.011	-0.078	-0.096	6	chr10	50000001	51000000
WE-001	41	038928D_842463	38928	038928D	842463	1699	0.308	0.371	2.728	37	chr10	50000001	51000000
WE-001	41	038928C_1613983	38928	038928C	1613983	1700	0.587	0.54	6.652	25	chr10	51000001	52000000
WE-001	41	038928C_2250838	38928	038928C	2250838	1700	-0.28	-0.306	-3.179	20	chr10	51000001	52000000
WE-001	41	038928C_2658091	38928	038928C	2658091	1700	0.572	0.71	6.486	28	chr10	51000001	52000000
WE-001	41	038928D_1419978	38928	038928D	1419978	1700	0.876	0.789	9.931	23	chr10	51000001	52000000
WE-001	41	038928D_1634567	38928	038928D	1634567	1700	1.08	1.094	12.248	42	chr10	51000001	52000000
WE-001	41	038928D_2453462	38928	038928D	2453462	1700	-0.017	-0.078	-0.19	6	chr10	51000001	52000000
WE-001	41	038928D_842463	38928	038928D	842463	1700	0.255	0.371	2.895	37	chr10	51000001	52000000
WE-001	41	038928C_1613983	38928	038928C	1613983	1701	0.572	0.54	6.985	25	chr10	52000001	53000000
WE-001	41	038928C_2250838	38928	038928C	2250838	1701	-0.45	-0.306	-5.497	20	chr10	52000001	53000000
WE-001	41	038928C_2658091	38928	038928C	2658091	1701	0.625	0.71	7.63	28	chr10	52000001	53000000
WE-001	41	038928D_1419978	38928	038928D	1419978	1701	0.721	0.789	8.803	23	chr10	52000001	53000000
WE-001	41	038928D_1634567	38928	038928D	1634567	1701	0.866	1.094	10.575	42	chr10	52000001	53000000
WE-001	41	038928D_2453462	38928	038928D	2453462	1701	0.047	-0.078	0.573	6	chr10	52000001	53000000
WE-001	41	038928D_842463	38928	038928D	842463	1701	0.232	0.371	2.835	37	chr10	52000001	53000000
WE-001	41	038928C_1613983	38928	038928C	1613983	1702	0.747	0.816	6.61	25	chr10	53000001	54000000
WE-001	41	038928C_2250838	38928	038928C	2250838	1702	-0.179	-0.306	-1.581	20	chr10	53000001	54000000
WE-001	41	038928C_2658091	38928	038928C	2658091	1702	0.72	0.71	6.366	28	chr10	53000001	54000000
WE-001	41	038928D_1419978	38928	038928D	1419978	1702	1.047	1.202	9.263	23	chr10	53000001	54000000
WE-001	41	038928D_1634567	38928	038928D	1634567	1702	1.151	1.094	10.185	42	chr10	53000001	54000000
WE-001	41	038928D_2453462	38928	038928D	2453462	1702	0.059	-0.078	0.525	6	chr10	53000001	54000000
WE-001	41	038928D_842463	38928	038928D	842463	1702	0.33	0.371	2.918	37	chr10	53000001	54000000
WE-001	41	038928C_1613983	38928	038928C	1613983	1703	0.876	0.816	7.057	25	chr10	54000001	55000000
WE-001	41	038928C_2250838	38928	038928C	2250838	1703	-0.64	-0.306	-5.156	20	chr10	54000001	55000000
WE-001	41	038928C_2658091	38928	038928C	2658091	1703	0.856	0.71	6.892	28	chr10	54000001	55000000
WE-001	41	038928D_1419978	38928	038928D	1419978	1703	1.181	1.202	9.506	23	chr10	54000001	55000000
WE-001	41	038928D_1634567	38928	038928D	1634567	1703	1.142	1.094	9.197	42	chr10	54000001	55000000
WE-001	41	038928D_2453462	38928	038928D	2453462	1703	0.099	-0.078	0.794	6	chr10	54000001	55000000
WE-001	41	038928D_842463	38928	038928D	842463	1703	0.332	0.371	2.677	37	chr10	54000001	55000000
WE-001	41	038928C_1613983	38928	038928C	1613983	1704	0.875	0.816	8.055	25	chr10	55000001	56000000
WE-001	41	038928C_2250838	38928	038928C	2250838	1704	-0.819	-0.306	-7.542	20	chr10	55000001	56000000
WE-001	41	038928C_2658091	38928	038928C	2658091	1704	0.828	0.71	7.626	28	chr10	55000001	56000000
WE-001	41	038928D_1419978	38928	038928D	1419978	1704	1.271	1.202	11.697	23	chr10	55000001	56000000
WE-001	41	038928D_1634567	38928	038928D	1634567	1704	1.291	1.094	11.889	42	chr10	55000001	56000000
WE-001	41	038928D_2453462	38928	038928D	2453462	1704	0.19	-0.078	1.751	6	chr10	55000001	56000000
WE-001	41	038928D_842463	38928	038928D	842463	1704	0.378	0.371	3.481	37	chr10	55000001	56000000
WE-001	41	038928C_1613983	38928	038928C	1613983	1705	0.849	0.816	12.408	25	chr10	56000001	57000000
WE-001	41	038928C_2250838	38928	038928C	2250838	1705	-0.409	-0.306	-5.982	20	chr10	56000001	57000000
WE-001	41	038928C_2658091	38928	038928C	2658091	1705	0.783	0.71	11.435	28	chr10	56000001	57000000
WE-001	41	038928D_1419978	38928	038928D	1419978	1705	1.178	1.202	17.218	23	chr10	56000001	57000000
WE-001	41	038928D_1634567	38928	038928D	1634567	1705	0.968	1.094	14.14	42	chr10	56000001	57000000
WE-001	41	038928D_2453462	38928	038928D	2453462	1705	-0.027	-0.078	-0.4	6	chr10	56000001	57000000
WE-001	41	038928D_842463	38928	038928D	842463	1705	0.32	0.371	4.674	37	chr10	56000001	57000000
WE-001	41	038928C_1613983	38928	038928C	1613983	1706	0.784	0.816	11.366	25	chr10	57000001	58000000
WE-001	41	038928C_2250838	38928	038928C	2250838	1706	-0.531	-0.306	-7.697	20	chr10	57000001	58000000
WE-001	41	038928C_2658091	38928	038928C	2658091	1706	0.79	0.71	11.452	28	chr10	57000001	58000000
WE-001	41	038928D_1419978	38928	038928D	1419978	1706	1.038	1.202	15.061	23	chr10	57000001	58000000
WE-001	41	038928D_1634567	38928	038928D	1634567	1706	0.844	1.094	12.241	42	chr10	57000001	58000000
WE-001	41	038928D_2453462	38928	038928D	2453462	1706	0.03	-0.078	0.431	6	chr10	57000001	58000000
WE-001	41	038928D_842463	38928	038928D	842463	1706	0.264	0.371	3.835	37	chr10	57000001	58000000
WE-001	41	038928C_1613983	38928	038928C	1613983	1707	0.803	0.816	7.804	25	chr10	58000001	59000000
WE-001	41	038928C_2250838	38928	038928C	2250838	1707	-0.61	-0.306	-5.929	20	chr10	58000001	59000000
WE-001	41	038928C_2658091	38928	038928C	2658091	1707	0.653	0.71	6.344	28	chr10	58000001	59000000
WE-001	41	038928D_1419978	38928	038928D	1419978	1707	1.053	1.202	10.237	23	chr10	58000001	59000000
WE-001	41	038928D_1634567	38928	038928D	1634567	1707	0.886	1.094	8.608	42	chr10	58000001	59000000
WE-001	41	038928D_2453462	38928	038928D	2453462	1707	0.025	-0.078	0.244	6	chr10	58000001	59000000
WE-001	41	038928D_842463	38928	038928D	842463	1707	0.137	0.371	1.333	37	chr10	58000001	59000000
WE-001	41	038928C_1613983	38928	038928C	1613983	1708	0.817	0.816	6.503	25	chr10	59000001	60000000
WE-001	41	038928C_2250838	38928	038928C	2250838	1708	-0.445	-0.306	-3.544	20	chr10	59000001	60000000
WE-001	41	038928C_2658091	38928	038928C	2658091	1708	0.738	0.71	5.874	28	chr10	59000001	60000000
WE-001	41	038928D_1419978	38928	038928D	1419978	1708	1.157	1.202	9.214	23	chr10	59000001	60000000
WE-001	41	038928D_1634567	38928	038928D	1634567	1708	1.148	1.094	9.143	42	chr10	59000001	60000000
WE-001	41	038928D_2453462	38928	038928D	2453462	1708	-0.043	-0.078	-0.339	6	chr10	59000001	60000000
WE-001	41	038928D_842463	38928	038928D	842463	1708	0.25	0.371	1.989	37	chr10	59000001	60000000
WE-001	41	038928C_1613983	38928	038928C	1613983	1709	0.88	0.816	8.207	25	chr10	60000001	61000000
WE-001	41	038928C_2250838	38928	038928C	2250838	1709	-0.749	-0.306	-6.983	20	chr10	60000001	61000000
WE-001	41	038928C_2658091	38928	038928C	2658091	1709	0.954	0.71	8.894	28	chr10	60000001	61000000
WE-001	41	038928D_1419978	38928	038928D	1419978	1709	1.236	1.202	11.521	23	chr10	60000001	61000000
WE-001	41	038928D_1634567	38928	038928D	1634567	1709	1.048	1.094	9.771	42	chr10	60000001	61000000
WE-001	41	038928D_2453462	38928	038928D	2453462	1709	0.016	-0.078	0.149	6	chr10	60000001	61000000
WE-001	41	038928D_842463	38928	038928D	842463	1709	0.497	0.371	4.634	37	chr10	60000001	61000000
WE-001	41	038928C_1613983	38928	038928C	1613983	1710	0.833	0.816	6.716	25	chr10	61000001	62000000
WE-001	41	038928C_2250838	38928	038928C	2250838	1710	-0.689	-0.306	-5.553	20	chr10	61000001	62000000
WE-001	41	038928C_2658091	38928	038928C	2658091	1710	0.923	0.71	7.446	28	chr10	61000001	62000000
WE-001	41	038928D_1419978	38928	038928D	1419978	1710	1.238	1.202	9.981	23	chr10	61000001	62000000
WE-001	41	038928D_1634567	38928	038928D	1634567	1710	1.029	1.094	8.295	42	chr10	61000001	62000000
WE-001	41	038928D_2453462	38928	038928D	2453462	1710	0.016	-0.078	0.127	6	chr10	61000001	62000000
WE-001	41	038928D_842463	38928	038928D	842463	1710	0.479	0.371	3.861	37	chr10	61000001	62000000
WE-001	41	038928C_1613983	38928	038928C	1613983	1711	0.799	0.816	8.021	25	chr10	62000001	63000000
WE-001	41	038928C_2250838	38928	038928C	2250838	1711	-0.67	-0.306	-6.727	20	chr10	62000001	63000000
WE-001	41	038928C_2658091	38928	038928C	2658091	1711	1.064	0.71	10.679	28	chr10	62000001	63000000
WE-001	41	038928D_1419978	38928	038928D	1419978	1711	1.18	1.202	11.849	23	chr10	62000001	63000000
[truncated: 18,098 more rows]
